# Supplementary material for: Light Changes Promote Distinct Responses of Plastid Protein Acetylation Marks
Source: Mol Cell Proteomics. 2024 Sep 24;23(11):100845. doi: 10.1016/j.mcpro.2024.100845 (PMC11546460; doi:10.1016/j.mcpro.2024.100845)
Supplement: Supplemental Data Set 1 [file mmc1.xlsx]

## Sheet: Legend
Supplemental Data Set 1 - Raw data for the calculation of the adenylate status and energy charge in wildtype and gnat2 after two hours treatment with high light, control light and darkness. Plants were grown on soil under short-day conditions. After 4.5 weeks, the plants were subjected to different light regimes interrupting the short-day light cycle. Two hours after the regular onset of light, t…

## Sheet: Supplemental Data Set 1
Sample	AMP [pmol/mg]	ADP [pmol/mg]	ATP [pmol/mg]	energy charge
WT (HL) 1	88.8151	84.4262	91.24	0.504584
WT (HL) 2	72.7853	86.1352	95.1005	0.543924
WT (HL) 3	94.3709	96.4555	103.823	0.51604
WT (HL) 4	107.311	99.062	110.178	0.50453
WT (C) 1	49.3605	62.043	73.4318	0.565116
WT (C) 2	42.2536	68.2795	82.1603	0.60355
WT (C) 3	58.777	73.3794	74.94	0.539023
WT (C) 4	66.526	79.0016	80.8398	0.531616
WT (D) 1	26.0856	49.3638	81.4307	0.676393
WT (D) 2	18.1791	54.2691	89.7498	0.720627
WT (D) 3	25.0303	56.657	85.633	0.681098
WT (D)4	33.6578	59.2808	89.9622	0.653921
gnat2 (HL) 1	86.9409	73.6787	79.2643	0.483999
gnat2 (HL) 2	90.5948	97.9537	106.065	0.526255
gnat2 (HL) 3	98.6771	107.83	105.999	0.511715
gnat2 (HL) 4	122.434	125.108	129.326	0.509144
gnat2 (C) 1	55.3015	67.4793	84.3049	0.570027
gnat2 (C) 2	49.6583	75.9868	83.3167	0.580537
gnat2 (C) 3	68.7027	76.5432	76.7578	0.518142
gnat2 (C) 4	76.293	84.5843	91.3182	0.529789
gnat2 (D) 1	25.0045	61.7604	79.394	0.663667
gnat2 (D) 2	21.9779	55.872	98.8353	0.717498
gnat2 (D) 3	26.3058	57.2637	72.999	0.649114
gnat2 (D)4	26.8895	58.3414	82.3121	0.665398
