# Supplementary material for: Light Changes Promote Distinct Responses of Plastid Protein Acetylation Marks
Source: Mol Cell Proteomics. 2024 Sep 24;23(11):100845. doi: 10.1016/j.mcpro.2024.100845 (PMC11546460; doi:10.1016/j.mcpro.2024.100845)
Supplement: Supplemental Data Set 2 [file mmc2.xlsx]

## Sheet: Legend
Supplemental Data Set 2: Transcriptome differential expression analysis.
A Genotype specific response to light and light-dependent responses.
B - C Functional enrichment analysis of altered transcripts to high light (B) and darkness (C).

## Sheet: Supplemental Data Set 2A
	log2(FC)							p-value							enrichment score
TAIRID	D - C (WT)	HL - C (WT)	D - C (gnat2)	HL - C (gnat2)	gnat2 - WT (C)	gnat2 - WT (D)	gnat2 - WT (HL)	HL - D (WT)	HL - C (WT)	HL - D (gnat2)	HL - C (gnat2)	gnat2 - WT (C)	gnat2 - WT (D)	gnat2 - WT (HL)	HL - D (WT)	HL - C (WT)	HL - D (gnat2)	HL - C (gnat2)	gnat2 - WT (C)	gnat2 - WT (D)	gnat2 - WT (HL)
AT1G01010	-0.425171	0.819214	-0.486977	1.32666	-0.184814	-0.24662	0.322632	0.108054	0.00218309	0.0619191	1.72263e-05	0.679533	0.551111	0.40784	-0.410868	2.17987	-0.588353	6.31995	-0.0310099	-0.0638156	0.125668
AT1G01020	0.378906	0.610107	0.133046	0.869629	-0.231689	-0.477549	0.027832	0.0717614	0.00409206	0.616721	0.000161359	0.470808	0.104357	0.952877	0.43351	1.45697	0.027928	3.29781	-0.0757986	-0.468704	0.000583443
AT1G01030	0.162231	0.795532	-0.00318527	0.890686	-0.0735474	-0.238964	0.0216064	0.657022	0.00512363	0.995264	0.00206825	0.900047	0.603233	0.974335	0.0295943	1.8221	-6.56766e-06	2.39096	-0.00336366	-0.0524561	0.000243972
AT1G01040	0.168457	-0.281738	0.22522	-0.074707	0.0163574	0.0731201	0.223389	0.321514	0.0690516	0.158397	0.721484	0.963302	0.802826	0.320891	0.0830156	-0.327049	0.180233	-0.0105915	0.000265605	0.00697409	0.110274
AT1G01046	0.648132	-0.102844	0.607409	0.0145874	-0.10199	-0.142713	0.0154419	0.00959619	0.768751	0.0147855	0.972681	0.835027	0.753016	0.979935	1.30787	-0.0117463	1.11166	0.000175477	-0.00798577	-0.0175816	0.000135927
AT1G01050	-0.309814	0.317871	-0.205098	0.237305	0.285156	0.389872	0.20459	0.241262	0.226913	0.484591	0.400021	0.450327	0.275579	0.615879	-0.191314	0.204753	-0.064529	0.0944276	0.0987987	0.218232	0.0430671
AT1G01060	0.289185	0.411133	0.0956904	1.16504	-0.722168	-0.915662	0.0317383	0.295096	0.11096	0.79119	5.52346e-05	0.0429064	0.0135627	0.956037	0.153278	0.392564	0.00973356	4.96049	-0.987549	-1.71014	0.000619698
AT1G01070	0.0511169	-0.00213623	0.00734584	0.00964355	0.110962	0.0671908	0.122742	0.852319	0.995082	0.98124	0.975344	0.735044	0.853605	0.700375	0.0035474	-4.57372e-06	6.04183e-05	0.000104558	0.0148341	0.00461889	0.0189844
AT1G01073	-0.0216064	0.029541	-0.0635503	-0.0683289	-0.256561	-0.298505	-0.354431	0.935704	0.90999	0.78506	0.766019	0.279289	0.200511	0.125697	-0.000623595	0.0012101	-0.00667897	-0.00790978	-0.142121	-0.208315	-0.319228
AT1G01080	-0.323242	-0.0625	-0.488546	-0.316162	-0.0268511	-0.192168	-0.280412	0.0145362	0.729433	0.000526725	0.0167406	0.924881	0.318422	0.131647	-0.593974	-0.00856341	-1.60166	-0.561576	-0.000910625	-0.0955066	-0.246927
AT1G01090	0.0178223	-0.0998535	0.0990702	-0.0290527	0.105469	0.186717	0.17627	0.906637	0.34984	0.354508	0.837835	0.474263	0.168655	0.195146	0.000758636	-0.0455463	0.0446186	-0.00223245	0.0341698	0.144332	0.125088
AT1G01100	-0.252441	0.425293	-0.736115	0.352783	-8.32667e-17	-0.483673	-0.0725098	0.250361	0.0374782	0.000678052	0.0884056	1	0.0920762	0.859454	-0.151827	0.606562	-2.33255	0.371664	0	-0.501014	-0.0047695
AT1G01110	0.446289	-0.337463	0.120926	-0.249329	0.26001	-0.0653534	0.348145	0.351115	0.513645	0.851104	0.655022	0.735434	0.945994	0.624901	0.202861	-0.0976406	0.00846694	-0.0458127	0.0346999	-0.00157577	0.0710873
AT1G01115	0.150269	-0.0197754	-0.0527318	-0.0587769	0.074646	-0.128354	0.0356445	0.521915	0.951228	0.857277	0.838248	0.84608	0.705871	0.933259	0.0424359	-0.000429433	-0.00352664	-0.00450392	0.00541843	-0.0194168	0.00106926
AT1G01120	-1.2417	-0.150146	-1.12056	-0.225098	-0.30835	-0.187215	-0.383301	0.00013248	0.702862	0.000373459	0.526044	0.498188	0.717454	0.378546	-4.81512	-0.0229919	-3.84102	-0.0627972	-0.0933086	-0.0269975	-0.161708
AT1G01130	0.10907	0.0787964	-0.158323	-0.247864	0.275513	0.00812022	-0.0511475	0.624065	0.742821	0.432691	0.172555	0.274244	0.984847	0.887273	0.0223343	0.0101739	-0.0576013	-0.189138	0.1548	5.38481e-05	-0.00265674
AT1G01140	0.259521	-0.288086	0.223277	-0.509766	0.188477	0.152232	-0.0332031	0.419109	0.356351	0.504975	0.0697002	0.698662	0.766832	0.958443	0.0980143	-0.129098	0.0662529	-0.589679	0.029352	0.0175523	-0.000612051
AT1G01150	0.048584	0.135071	0.143439	0.0730591	-0.0493774	0.0454775	-0.111389	0.874654	0.58923	0.560676	0.799308	0.906502	0.914858	0.760595	0.00282582	0.0310278	0.0360445	0.00710762	-0.00210503	0.00175754	-0.0132382
AT1G01160	0.342529	0.199463	0.426554	0.186035	-0.0168457	0.0671794	-0.0302734	0.115763	0.415296	0.0455637	0.456134	0.973904	0.877304	0.9499	0.320755	0.0761234	0.572172	0.0634207	-0.000193455	0.00381914	-0.000675768
AT1G01170	0.263428	-0.837158	0.0592244	-1.02881	-0.0478516	-0.252055	-0.239502	0.157139	4.86248e-05	0.821693	4.48408e-06	0.898414	0.338947	0.368779	0.211721	-3.61078	0.00505129	-5.5024	-0.00222623	-0.118433	-0.10376
AT1G01180	0.273743	-0.557617	0.283503	-0.68689	0.124939	0.1347	-0.0043335	0.414363	0.0570886	0.393399	0.0186001	0.825383	0.809512	0.995048	0.104739	-0.693369	0.114866	-1.18865	0.010413	0.0123623	-9.34206e-06
AT1G01183	0.129211	0.0130005	-0.0193621	0.237335	0.130402	-0.0181719	0.354736	0.738965	0.9785	0.967999	0.476306	0.808826	0.979099	0.401075	0.0169753	0.000122716	-0.000273489	0.0764489	0.0120159	-0.000166698	0.14075
AT1G01190	-0.366516	-0.24469	-0.272154	-0.670898	0.660278	0.75464	0.23407	0.453826	0.652563	0.607263	0.11652	0.275	0.204528	0.759412	-0.125756	-0.0453599	-0.058955	-0.626351	0.370197	0.520133	0.0279766
AT1G01200	0.0213013	0.161682	-0.311272	-0.145386	0.27832	-0.0542526	-0.0287476	0.968946	0.705729	0.388365	0.739528	0.591061	0.938911	0.969858	0.000291834	0.0244726	-0.127858	-0.0190522	0.0635593	-0.00148519	-0.000382105
AT1G01210	-0.621582	1.29346	-0.423472	1.48242	-0.48877	-0.29066	-0.299805	0.00170254	5.79309e-07	0.0266878	1.03863e-07	0.0686319	0.295526	0.278731	-1.7211	8.06741	-0.666413	10.3526	-0.568671	-0.153877	-0.166336
AT1G01220	-0.0466309	-0.253174	-0.479502	-0.550293	0.377686	-0.055186	0.0805664	0.871964	0.202227	0.0111474	0.00407765	0.156106	0.887484	0.825383	-0.0027746	-0.175743	-0.936385	-1.31497	0.304634	-0.0028608	0.00671478
AT1G01225	-0.26886	-0.206909	-0.230703	-0.12616	0.0614014	0.0995585	0.142151	0.0886096	0.209666	0.153065	0.498658	0.842115	0.718265	0.571143	-0.28298	-0.140382	-0.188051	-0.0381251	0.00458229	0.0143081	0.034579
AT1G01230	0.442139	-0.952271	0.20492	-0.661499	-0.0700684	-0.307287	0.220703	0.02571	3.53864e-05	0.356083	0.00136037	0.860033	0.284984	0.469789	0.702955	-4.23871	0.0918964	-1.89608	-0.00458843	-0.167526	0.0724122
AT1G01240	0.639893	-2.21191	1.11065	-1.9928	-0.378662	0.0920919	-0.159546	0.0415912	3.46756e-07	0.000797093	1.27594e-06	0.425624	0.887394	0.786264	0.883691	-14.2889	3.44133	-11.7459	-0.140474	0.00477806	-0.0166616
AT1G01250	-0.572266	0.763062	-0.664499	1.46796	-0.196472	-0.288705	0.508423	0.0301576	0.00446293	0.0120856	6.46177e-06	0.662393	0.478282	0.174783	-0.870189	1.79348	-1.27433	7.61818	-0.0351458	-0.092477	0.38513
AT1G01260	0.0217285	0.0499268	0.0280863	0.243469	-0.300354	-0.293996	-0.106812	0.948076	0.87133	0.931406	0.26048	0.304	0.315862	0.773332	0.00050316	0.00298648	0.000866767	0.142241	-0.155321	-0.147146	-0.0119238
AT1G01270	-0.0598145	-0.118805	0.0341015	0.196045	-0.211792	-0.117876	0.103058	0.874999	0.72385	0.932196	0.508511	0.599598	0.801283	0.830884	-0.00346878	-0.0166745	0.00103985	0.0575783	-0.0470474	-0.0113413	0.00829199
AT1G01280	0.00915527	0.0682983	-0.141127	-0.242004	0.301758	0.151475	-0.00854492	0.97701	0.798071	0.532626	0.22011	0.260451	0.623206	0.985001	9.24772e-05	0.00669042	-0.0386092	-0.159084	0.176309	0.0311082	-5.60813e-05
AT1G01290	-0.146851	-0.060791	0.00334676	0.128174	0.208008	0.358205	0.396973	0.585374	0.85102	0.993311	0.645895	0.54298	0.247644	0.194979	-0.0341525	-0.00425904	9.75503e-06	0.0243322	0.055167	0.217134	0.281855
AT1G01300	0.303467	-0.27417	0.102509	0.175781	-0.364502	-0.56546	0.0854492	0.0922089	0.133691	0.658479	0.382654	0.14704	0.026306	0.799889	0.314157	-0.239597	0.018601	0.0733348	-0.303471	-0.893396	0.00828602
AT1G01305	-0.151642	-0.0810547	0.164578	0.209625	-0.431152	-0.114932	-0.140472	0.516798	0.765148	0.471648	0.328502	0.114711	0.742607	0.672478	-0.0434726	-0.00942296	0.0537154	0.101346	-0.405453	-0.014854	-0.0242065
AT1G01310	0.180908	0.172607	-0.0151443	-0.0701294	0.0985107	-0.0975418	-0.144226	0.247394	0.274954	0.950397	0.724321	0.698632	0.701694	0.531251	0.109741	0.0967878	-0.000334617	-0.00982297	0.0153432	-0.0150071	-0.0396189
AT1G01320	-0.938965	0.681641	-1.08277	0.404297	0.0756836	-0.0681254	-0.20166	2.12957e-06	8.55076e-05	3.57888e-07	0.00907404	0.794683	0.818458	0.378967	-5.32554	2.77291	-6.97983	0.825655	0.00755369	-0.00592715	-0.0849794
AT1G01340	0.775513	0.182739	1.3333	0.267395	-0.442017	0.115768	-0.357361	0.00210384	0.540775	8.12344e-06	0.322199	0.203731	0.803638	0.317302	2.07604	0.0487883	6.78683	0.131525	-0.305408	0.010991	-0.178154
AT1G01350	0.279297	0.195801	0.567902	0.58667	-0.547852	-0.259247	-0.156982	0.173113	0.377836	0.00446269	0.00344543	0.0473163	0.374731	0.633068	0.212732	0.0827642	1.3348	1.44483	-0.725897	-0.110512	-0.0311688
AT1G01355	0.340118	0.070282	-0.0143242	0.1922	0.279449	-0.0749931	0.401367	0.0989012	0.811822	0.967352	0.408153	0.35003	0.852587	0.162123	0.34175	0.00636326	-0.00020649	0.0747997	0.1274	-0.00519413	0.317142
AT1G01360	0.212036	-0.224976	0.66183	-0.294373	-0.565796	-0.116002	-0.635193	0.414767	0.379308	0.00406142	0.220717	0.074928	0.783849	0.0459974	0.0810393	-0.0947166	1.58265	-0.193157	-0.636722	-0.0122693	-0.849422
AT1G01370	-0.478638	-0.375	-0.18888	-0.0976562	-0.0214844	0.268274	0.255859	0.0297474	0.0933354	0.466383	0.748477	0.966594	0.420213	0.446849	-0.730665	-0.386233	-0.0625677	-0.0122873	-0.000317022	0.101013	0.0895096
AT1G01380	0.0354309	0.377045	0.0604884	0.17395	-0.110687	-0.0856298	-0.313782	0.942052	0.231497	0.896393	0.65043	0.850102	0.888817	0.493565	0.000918546	0.239595	0.0028733	0.0324937	-0.00780663	-0.00438317	-0.096223
AT1G01390	-0.679321	-0.152588	-0.76579	-0.323975	-0.128052	-0.214521	-0.299438	0.0454128	0.744261	0.0237919	0.403183	0.848836	0.721295	0.587361	-0.912208	-0.0195732	-1.24331	-0.127807	-0.00911426	-0.0304377	-0.0691988
AT1G01400	-0.039978	-0.195251	-0.0518608	-0.0639648	-0.0357056	-0.0475883	0.0955811	0.881253	0.30166	0.839887	0.796117	0.92348	0.894698	0.762533	-0.00219476	-0.101625	-0.00392996	-0.006334	-0.00123442	-0.00229964	0.0112538
AT1G01410	0.0905762	-0.145966	0.00291061	-0.139099	0.0494385	-0.0382271	0.0563049	0.64351	0.397669	0.991611	0.426174	0.872332	0.90459	0.851699	0.0173403	-0.058456	1.06486e-05	-0.0515241	0.00293259	-0.00166472	0.00392522
AT1G01420	-0.799561	-0.340088	-0.413554	-0.128296	-0.720093	-0.334086	-0.508301	0.050291	0.481371	0.366814	0.83074	0.215778	0.62082	0.406132	-1.03824	-0.107985	-0.180125	-0.0103323	-0.479577	-0.0691672	-0.198915
AT1G01430	0.496094	-1.51465	0.512573	-1.47144	-0.192871	-0.176392	-0.149658	0.00367804	1.43759e-08	0.00282669	2.12917e-08	0.451569	0.498649	0.580841	1.20768	-11.8784	1.30641	-11.2885	-0.0665938	-0.0533065	-0.0353108
AT1G01440	0.328613	-0.510376	0.479258	-0.825806	0.378418	0.529063	0.0629883	0.172086	0.0268413	0.0377524	0.00071552	0.2552	0.103292	0.895782	0.251144	-0.801901	0.682011	-2.59747	0.224447	0.521622	0.00301069
AT1G01448	0.873779	-0.155518	1.4694	-0.166382	-0.243042	0.352575	-0.253906	8.16308e-05	0.511339	1.63643e-07	0.473836	0.411178	0.20809	0.386851	3.57214	-0.0453009	9.97147	-0.0539696	-0.0938069	0.240367	-0.104725
AT1G01450	0.598633	0.101257	0.516065	-0.273865	0.0875244	0.00495656	-0.287598	0.0938331	0.847845	0.157813	0.520024	0.90604	0.995308	0.622465	0.615181	0.0072585	0.413811	-0.0777713	0.00375066	1.01231e-05	-0.059212
AT1G01453	-0.0105896	0.14386	-0.108501	-0.0339355	-0.0749817	-0.172894	-0.252777	0.965836	0.375133	0.535751	0.878782	0.778963	0.426732	0.21827	-0.000159868	0.0612576	-0.0294079	-0.00190442	-0.00813427	-0.0639437	-0.167087
AT1G01460	0.0557861	0.213196	-0.0387293	0.15033	0.326843	0.232328	0.263977	0.852068	0.334184	0.90218	0.535304	0.254421	0.443865	0.371456	0.00387856	0.101484	-0.00173146	0.0407994	0.194291	0.0819535	0.113535
AT1G01470	-0.109863	0.574707	-0.0363566	0.790771	-0.474365	-0.400859	-0.258301	0.711587	0.00928591	0.918066	0.000681637	0.126228	0.200158	0.439814	-0.0162347	1.16791	-0.00134979	2.50394	-0.42638	-0.280051	-0.0921439
AT1G01471	0.161316	0.0971069	0.0899391	0.195129	0.160278	0.0889015	0.258301	0.36735	0.63527	0.666933	0.254258	0.52168	0.759837	0.260561	0.0701595	0.0191341	0.0158219	0.116049	0.045294	0.0106041	0.150871
AT1G01480	0.119629	0.0760498	0.0562655	0.309631	-0.0505981	-0.113962	0.182983	0.662338	0.800919	0.859087	0.153245	0.90841	0.767335	0.592181	0.0214041	0.00733205	0.00371143	0.25223	-0.00211086	-0.0131073	0.0416371
AT1G01490	0.837646	-0.895264	1.12877	-0.919189	-0.390381	-0.0992533	-0.414307	0.000503885	0.000261984	2.19835e-05	0.000200749	0.225879	0.819604	0.196512	2.76228	-3.20659	5.25772	-3.39856	-0.252235	-0.00857508	-0.292753
AT1G01500	0.239014	0.327759	0.102976	0.104858	0.152466	0.0164286	-0.0704346	0.166025	0.048529	0.627751	0.620006	0.567422	0.966063	0.82714	0.186389	0.430675	0.0208231	0.021769	0.0375209	0.00024634	-0.00580528
AT1G01510	0.257324	-0.206543	0.116781	-0.00708008	0.0866699	-0.0538737	0.286133	0.32546	0.456355	0.715994	0.986412	0.854274	0.914858	0.42443	0.125446	-0.0703686	0.0169437	-4.20669e-05	0.00592845	-0.00208202	0.106497
AT1G01520	-1.16016	3.65552	-1.02489	3.58069	-0.164673	-0.02941	-0.239502	0.000278079	2.25875e-10	0.000915535	2.88859e-10	0.759257	0.965659	0.623487	-4.12532	35.2616	-3.11396	34.1573	-0.0196967	-0.000446326	-0.0491392
AT1G01530	-0.0385742	-0.0758057	-0.00201607	0.112671	-0.257507	-0.220949	-0.0690308	0.862695	0.699948	0.994116	0.526453	0.218906	0.300391	0.804804	-0.00247425	-0.0117449	-5.16712e-06	0.0313946	-0.169889	-0.115405	-0.00651027
AT1G01540	0.728516	-0.25293	0.663422	-0.325195	0.145264	0.0801697	0.072998	2.26543e-05	0.0868555	6.40482e-05	0.0257077	0.528104	0.765002	0.790519	3.38385	-0.26841	2.78205	-0.51704	0.0402788	0.00932673	0.00745222
AT1G01550	0.212158	-0.692139	0.480052	-0.331299	-0.431396	-0.163503	-0.0705566	0.078458	3.89798e-06	0.000231389	0.00607136	0.0136853	0.353172	0.744157	0.234512	-3.74389	1.7453	-0.734395	-0.804014	-0.0739056	-0.00905491
AT1G01560	-0.189209	-0.266968	-0.249315	-0.187317	-0.0395508	-0.0996571	0.0401001	0.282199	0.10521	0.134204	0.288155	0.907223	0.730284	0.906201	-0.10396	-0.26108	-0.217461	-0.101221	-0.00167244	-0.013604	0.00171529
AT1G01570	0.160828	0.149963	-0.216009	-0.376404	0.631592	0.254756	0.105225	0.73632	0.756635	0.627615	0.32826	0.20211	0.668711	0.883696	0.0213793	0.0181626	-0.0436999	-0.182097	0.438585	0.0445215	0.00565024
AT1G01580	-0.250671	0.635132	-0.332413	0.698669	0.242615	0.160873	0.306152	0.439317	0.0227461	0.271352	0.0125099	0.594587	0.75135	0.476338	-0.0895452	1.04358	-0.188301	1.32939	0.0547786	0.0199737	0.0986071
AT1G01590	-0.0848999	-0.244263	0.14994	0.140686	-0.198975	0.0358658	0.185974	0.766158	0.267209	0.547967	0.579214	0.537532	0.936578	0.570413	-0.00982135	-0.139999	0.0391713	0.0333653	-0.0536427	0.0010206	0.0453425
AT1G01600	-0.544739	0.0742188	-0.0105286	1.08289	-0.54895	-0.01474	0.459717	0.0374715	0.850395	0.98124	0.000173018	0.138118	0.982133	0.219132	-0.77696	0.00522346	-8.65935e-05	4.07372	-0.471959	-0.000115412	0.303088
AT1G01610	-0.355957	0.122314	-0.324565	0.144287	0.247803	0.279195	0.269775	0.0386046	0.565616	0.0605057	0.478678	0.32495	0.260866	0.278731	-0.503096	0.0302702	-0.395386	0.0461656	0.120973	0.162933	0.149675
AT1G01620	1.38306	-0.616699	1.65299	-0.481934	-0.390137	-0.120199	-0.255371	9.4387e-08	0.000920818	9.41056e-09	0.00696607	0.11804	0.696976	0.324118	9.71609	-1.87219	13.2676	-1.03954	-0.362035	-0.018845	-0.124952
AT1G01630	-0.269775	-0.263184	-0.216125	-0.0302734	-0.0917969	-0.038147	0.141113	0.101969	0.111831	0.207356	0.906357	0.756148	0.911356	0.594079	-0.267491	-0.250403	-0.147675	-0.0012927	-0.0111435	-0.00153778	0.0319136
AT1G01640	0.207031	0.252625	0.160954	0.0530396	-0.0161743	-0.062252	-0.215759	0.405212	0.285986	0.545197	0.874146	0.975264	0.890011	0.529741	0.081222	0.137341	0.0424027	0.00309836	-0.000175938	-0.00315026	-0.0595359
AT1G01650	-0.381348	0.312988	-0.0524495	0.525879	-0.24292	0.0859782	-0.0300293	0.000726884	0.00396958	0.717169	2.63153e-05	0.10624	0.62879	0.892043	-1.19687	0.751565	-0.00757259	2.40842	-0.236534	0.0173241	-0.00148988
AT1G01660	-0.28418	-0.0679321	0.0945028	0.44873	-0.214966	0.163717	0.301697	0.19262	0.823451	0.741047	0.0306306	0.507812	0.638407	0.32025	-0.203273	-0.00573091	0.0122999	0.679308	-0.0632638	0.0319088	0.149192
AT1G01670	0.1651	0.0643921	0.0357691	0.184265	0.310242	0.180911	0.430115	0.698376	0.897603	0.945993	0.65619	0.5378	0.75454	0.359675	0.0257408	0.00302101	0.000862467	0.0337151	0.0835727	0.0221286	0.19101
AT1G01680	-0.28064	0.358276	-0.213715	0.674988	0.265808	0.332733	0.58252	0.543934	0.408073	0.666933	0.07686	0.684741	0.588798	0.28776	-0.0742163	0.139463	-0.0375962	0.752139	0.0437184	0.0765398	0.315125
AT1G01690	-0.363892	-0.752991	-0.35347	-0.300171	-0.150269	-0.139847	0.302551	0.0509855	0.000215497	0.0584759	0.114186	0.627431	0.658457	0.259626	-0.470349	-2.76088	-0.435836	-0.282877	-0.0304194	-0.0253784	0.177189
AT1G01695	-0.125977	-0.0230713	0.0367991	-0.0067749	-0.0681152	0.0946604	-0.0518188	0.461633	0.921843	0.869043	0.978326	0.806693	0.712556	0.859089	-0.0422908	-0.000815411	0.00224322	-6.44724e-05	-0.0063546	0.0139322	-0.00341805
AT1G01700	-0.154053	-0.0782471	-0.05034	0.136353	-0.0372925	0.0664202	0.177307	0.415403	0.728129	0.836544	0.485756	0.915297	0.837731	0.486228	-0.0587757	-0.0107818	-0.00390192	0.0427577	-0.00143344	0.00510742	0.0555255
AT1G01710	-0.533203	0.00976562	0.0337728	0.0185547	-0.0693359	0.49764	-0.0605469	0.00159667	0.97197	0.894815	0.945343	0.826389	0.0324779	0.851733	-1.49125	0.000120577	0.0016301	0.000452932	-0.00574208	0.740693	-0.0042199
AT1G01720	0.601074	2.1936	-0.104218	1.64209	0.986816	0.281525	0.435303	0.0265123	6.10253e-08	0.787165	2.3002e-06	0.0132417	0.506143	0.26673	0.947625	15.8257	-0.0108317	9.25849	1.8533	0.0832544	0.249832
AT1G01725	0.479736	-0.076416	0.551127	-0.230713	-0.324219	-0.252828	-0.478516	0.0843154	0.853311	0.045104	0.477931	0.437526	0.56691	0.223245	0.515282	-0.0052645	0.741698	-0.0739746	-0.116393	-0.0623185	-0.311618
AT1G01730	0.682983	-0.0845947	0.631882	-0.22876	0.203491	0.15239	0.0593262	0.0112904	0.830739	0.0186346	0.47035	0.655443	0.755576	0.917804	1.32997	-0.00681287	1.09295	-0.0749368	0.0373335	0.0185491	0.0022099
AT1G01740	0.201416	0.531494	-0.134089	0.660156	0.10791	-0.227595	0.236572	0.447256	0.0192538	0.649397	0.00427528	0.802952	0.524536	0.50448	0.0703835	0.91177	-0.0251403	1.56393	0.010285	-0.0637778	0.0702989
AT1G01750	-0.0366821	0.0413208	-0.00461197	0.107239	0.0159912	0.0480614	0.0819092	0.927119	0.917533	0.991888	0.755836	0.979099	0.929579	0.870788	-0.00120554	0.0015445	-1.63133e-05	0.0130373	0.000146693	0.00152419	0.00492171
AT1G01760	0.387695	-0.0974121	0.567164	-0.17749	-0.225952	-0.0464834	-0.30603	0.148201	0.792989	0.0286437	0.58353	0.593614	0.935178	0.437526	0.321457	-0.00981258	0.875118	-0.0415214	-0.0511772	-0.00135294	-0.109864
AT1G01770	0.864502	-0.62793	0.685984	-0.950684	0.450684	0.272166	0.12793	0.00274856	0.0256122	0.0149308	0.00121917	0.268273	0.542761	0.812916	2.2139	-0.999384	1.25255	-2.77023	0.257531	0.0722305	0.0115078
AT1G01780	0.542725	-0.149353	-0.142176	-0.510376	0.364258	-0.320643	0.00323486	0.0415757	0.66989	0.688507	0.0560765	0.353402	0.426225	0.995928	0.74959	-0.0259869	-0.0230456	-0.638592	0.164547	-0.118754	5.73276e-06
AT1G01790	-0.108154	-0.198486	-0.135376	-0.387939	0.153809	0.126587	-0.0356445	0.393143	0.0773405	0.259264	0.000919378	0.348555	0.4582	0.875086	-0.0438511	-0.220636	-0.0793652	-1.17798	0.0704027	0.042906	-0.00206558
AT1G01800	0.172607	0.0710449	-0.0470988	0.0327148	-0.165771	-0.385478	-0.204102	0.56417	0.844109	0.902224	0.933934	0.69413	0.271107	0.608079	0.0429085	0.00522901	-0.00210464	0.000971105	-0.0262846	-0.218512	-0.0440941
AT1G01810	0.0709839	0.272278	0.0499751	0.298401	0.0609741	0.0399653	0.0870972	0.752685	0.099138	0.835342	0.068109	0.849816	0.906839	0.771466	0.00875847	0.273302	0.00390483	0.348173	0.00430935	0.00169732	0.0098144
AT1G01820	0.53125	-0.285889	0.568787	-0.257568	-0.184082	-0.146545	-0.155762	0.00144031	0.0773694	0.000781144	0.11614	0.453309	0.570256	0.540663	1.50957	-0.317745	1.76737	-0.240832	-0.0632516	-0.0357468	-0.0415998
AT1G01830	-0.27063	0.323975	-0.477537	0.209473	0.0683594	-0.138547	-0.0461426	0.17597	0.0955726	0.0128412	0.32186	0.858574	0.673222	0.908742	-0.204207	0.330346	-0.90321	0.10313	0.00452693	-0.0238082	-0.00191765
AT1G01840	0.257751	0.383118	-0.0960414	0.238342	0.285217	-0.0685755	0.140442	0.292463	0.0920052	0.758713	0.338914	0.395355	0.882329	0.724356	0.137621	0.396982	-0.0115175	0.111999	0.114946	-0.00372843	0.0196686
AT1G01860	0.245117	0.041748	-0.193553	-0.274414	0.253174	-0.185496	-0.0629883	0.292122	0.901392	0.433211	0.226488	0.43409	0.594065	0.886746	0.130999	0.00188227	-0.0703179	-0.176985	0.0917553	-0.0419529	-0.00328803
AT1G01880	0.0651855	-0.249573	-0.0301399	-0.00177002	-0.208313	-0.303638	0.0394897	0.848509	0.320291	0.935367	0.996742	0.569263	0.368488	0.937869	0.00465057	-0.123403	-0.000874595	-2.50862e-06	-0.0509714	-0.13165	0.00110009
AT1G01900	-0.320496	0.166992	-0.730891	0.00244141	0.393921	-0.0164744	0.22937	0.377251	0.698399	0.022812	0.996812	0.415679	0.98334	0.678591	-0.135688	0.0260335	-1.2	3.38604e-06	0.150179	-0.000120204	0.038624
AT1G01910	0.364502	0.0805664	0.242045	-0.0559082	-0.0251465	-0.147603	-0.161621	0.0142961	0.68301	0.110344	0.792701	0.939445	0.529333	0.481242	0.672427	0.0133396	0.231698	-0.00564061	-0.000682186	-0.0407786	-0.0513368
AT1G01920	0.470459	0.186523	0.445475	0.254639	-0.0529785	-0.0779622	0.0151367	0.00632633	0.321953	0.00935977	0.148765	0.879602	0.811441	0.970286	1.03447	0.0918083	0.903751	0.210713	-0.00295163	-0.00707452	0.000198294
AT1G01930	0.0187988	0.0917969	0.523346	0.270264	-0.24707	0.257477	-0.0686035	0.921349	0.520683	8.45805e-05	0.0220909	0.139044	0.122245	0.749374	0.000668784	0.0260177	2.13145	0.447499	-0.211701	0.235016	-0.00859612
AT1G01940	0.358398	0.74585	0.0159098	0.187012	0.364502	0.0220133	-0.194336	0.0338556	8.77059e-05	0.955272	0.315315	0.126453	0.954211	0.45219	0.526978	3.02589	0.000316177	0.0937407	0.327348	0.000448092	-0.0669835
AT1G01950	-0.196411	0.10144	-0.365003	0.223877	-0.0775146	-0.246106	0.0449219	0.232709	0.602474	0.0179465	0.162524	0.789221	0.270008	0.888248	-0.124365	0.0223232	-0.637302	0.176658	-0.00796861	-0.139942	0.00231194
AT1G01960	0.0109863	-0.658447	0.284587	-0.56543	-0.0703125	0.203288	0.0227051	0.948845	1.16412e-06	0.00621902	7.43448e-06	0.69508	0.162666	0.917871	0.000250538	-3.90723	0.627877	-2.89995	-0.0111069	0.160334	0.000845041
AT1G01970	-0.914307	0.0998535	-0.98116	0.0144043	-0.074707	-0.141561	-0.160156	0.000266089	0.755494	0.000129346	0.970939	0.87341	0.731581	0.689315	-3.26862	0.0121591	-3.81499	0.000184494	-0.00439142	-0.0192151	-0.0258784
AT1G01980	-0.0818481	-0.0767822	0.139539	0.034668	-0.208435	0.0129522	-0.0969849	0.742407	0.760845	0.523985	0.903646	0.45058	0.976569	0.77107	-0.0105877	-0.00911435	0.039166	0.00152546	-0.0721661	0.000133372	-0.0109502
AT1G01990	0.693848	0.584961	0.744069	0.709961	-0.0012207	0.0490011	0.123779	0.000252761	0.00127582	0.000123552	0.000200539	0.997529	0.892043	0.680606	2.49597	1.693	2.90794	2.62529	-1.3114e-06	0.00243114	0.020684
AT1G02000	-0.0681152	-0.200806	0.392156	0.0340576	-0.138916	0.321355	0.0959473	0.91486	0.707588	0.383155	0.959626	0.861486	0.626498	0.908397	-0.00263235	-0.0301649	0.163382	0.000609567	-0.00899502	0.0652609	0.00400332
AT1G02010	-0.197998	-0.144165	0.266846	0.153076	-0.118164	0.34668	0.179077	0.693278	0.787391	0.565735	0.772145	0.877722	0.565618	0.801909	-0.0315	-0.0149657	0.0660142	0.0171907	-0.00669318	0.0857951	0.017169
AT1G02020	0.0158691	0.0686646	0.110998	-0.0350342	-0.113281	-0.0181529	-0.21698	0.973815	0.874532	0.781769	0.939892	0.838524	0.979185	0.649231	0.000182869	0.00399794	0.011868	-0.000943196	-0.00866425	-0.000165834	-0.0407056
AT1G02030	-0.0210571	-0.198181	-0.0694962	-0.090271	-0.086792	-0.135231	0.0211182	0.934905	0.241109	0.750663	0.662559	0.76502	0.601522	0.952832	-0.000615555	-0.122434	-0.0086561	-0.0161382	-0.0100963	-0.029852	0.000443133
AT1G02040	-0.265259	-0.201111	0.171458	-0.0845947	-0.0230103	0.413706	0.0935059	0.172862	0.330571	0.425995	0.742049	0.956832	0.115782	0.789879	-0.202207	-0.0966811	0.0635415	-0.0109607	-0.000440974	0.387378	0.00957867
AT1G02050	0.773987	0.645508	0.127638	0.238708	0.260864	-0.385484	-0.145935	0.000435737	0.00225587	0.627251	0.285602	0.395804	0.185692	0.680536	2.6012	1.70846	0.0258543	0.129914	0.105003	-0.281869	-0.0243929
AT1G02060	0.182739	0.343445	0.41227	0.205444	0.0346069	0.264137	-0.103394	0.563808	0.20377	0.11515	0.50349	0.952352	0.509384	0.837632	0.045478	0.237272	0.387012	0.0612243	0.000733747	0.0773802	-0.00795578
AT1G02065	-0.175171	-0.0786743	-0.086338	-0.188354	0.198792	0.287624	0.0891113	0.497652	0.800485	0.777746	0.457049	0.566982	0.369972	0.833819	-0.0530898	-0.00760363	-0.00942484	-0.0640475	0.0489883	0.124205	0.0070334
AT1G02070	0.192444	0.00244141	-0.195923	-0.133057	0.241272	-0.147095	0.105774	0.126697	0.991382	0.118953	0.327698	0.165519	0.429279	0.598809	0.172667	9.17726e-06	-0.181155	-0.0644693	0.18847	-0.054022	0.0235571
AT1G02074	-0.157532	-0.16394	0.157977	-0.199951	0.549622	0.86513	0.513611	0.73617	0.723954	0.735294	0.65124	0.263629	0.0700436	0.300076	-0.0209552	-0.022999	0.0210961	-0.0372427	0.318235	0.998906	0.2685
AT1G02080	0.244629	-0.179932	0.38622	-0.222656	0.0253906	0.166982	-0.017334	0.0334224	0.127605	0.00128316	0.0537153	0.917871	0.321049	0.946669	0.361063	-0.160882	1.11684	-0.282752	0.000944992	0.0823938	-0.000412581
AT1G02090	-0.124146	0.73877	-0.349019	0.74707	0.202393	-0.0224813	0.210693	0.565249	0.000135727	0.04576	0.000120936	0.447643	0.954936	0.425312	-0.0307584	2.85707	-0.467516	2.92661	0.0706487	-0.000450209	0.0782289
AT1G02100	0.644287	-0.0690918	0.648102	-0.0710449	-0.048584	-0.0447693	-0.0505371	0.000574721	0.78199	0.000542953	0.774748	0.894436	0.903525	0.88962	2.08784	-0.00737893	2.11621	-0.00787457	-0.00235393	-0.00197252	-0.00256707
AT1G02110	0.722412	0.575684	0.0322062	0.071167	0.374268	-0.315938	-0.130249	0.0406488	0.109619	0.956811	0.898142	0.494276	0.579349	0.85288	1.00484	0.552722	0.000617523	0.00332029	0.114537	-0.0748963	-0.0090018
AT1G02120	0.229736	-0.67749	0.31545	-0.437744	-0.0915527	-0.00583903	0.148193	0.0834876	1.54231e-05	0.0162799	0.00135647	0.687469	0.985552	0.462015	0.247743	-3.25997	0.564134	-1.25527	-0.0148999	-3.69052e-05	0.0496957
AT1G02130	-0.102295	-0.3125	0.0409749	-0.462158	0.0185547	0.161825	-0.131104	0.510195	0.0155326	0.829302	0.000712621	0.949334	0.403525	0.517456	-0.0298971	-0.565236	0.00333073	-1.45448	0.000418983	0.0637798	-0.0375122
AT1G02140	-0.0458984	0.115723	-0.192861	0.114746	-0.00927734	-0.15624	-0.0102539	0.692621	0.207904	0.0263554	0.212431	0.963121	0.20647	0.958949	-0.00732101	0.0789388	-0.304553	0.0771992	-0.000151398	-0.107047	-0.000186667
AT1G02145	-0.10791	-0.2146	0.0718435	0.15918	-0.160645	0.0191091	0.213135	0.618378	0.23753	0.762278	0.415197	0.553993	0.96099	0.403553	-0.0225258	-0.133971	0.00846937	0.0607662	-0.0412046	0.000330231	0.0839963
AT1G02150	-0.343018	-0.2229	-0.491842	-0.560547	0.275146	0.126322	-0.0625	6.82103e-05	0.00392671	9.8908e-07	1.91194e-07	0.0134851	0.247389	0.618542	-1.42906	-0.536292	-2.9534	-3.76605	0.514564	0.0766296	-0.0130394
AT1G02160	0.24585	-0.315674	0.0733236	-0.37915	-0.173096	-0.345622	-0.236572	0.267838	0.134841	0.804455	0.0662556	0.60787	0.240422	0.450649	0.140657	-0.274692	0.00692894	-0.446934	-0.0374214	-0.213948	-0.0818922
AT1G02170	1.04443	-0.158569	0.793477	-0.386719	0.457764	0.206807	0.229614	5.72487e-05	0.574783	0.000905885	0.0935843	0.154597	0.572299	0.520357	4.43073	-0.0381353	2.41449	-0.397855	0.371154	0.0501254	0.0651413
AT1G02180	-0.993164	-0.593689	-0.541448	-0.00201416	-0.0891724	0.362544	0.502502	0.000358488	0.0214074	0.0359281	0.996742	0.863813	0.338961	0.169805	-3.42197	-0.991125	-0.782157	-2.85464e-06	-0.00566959	0.170341	0.386952
AT1G02190	0.0664062	0.139648	-0.326591	-0.0253906	0.236877	-0.15612	0.0718384	0.846187	0.635374	0.171192	0.946886	0.508075	0.695653	0.878058	0.00481668	0.0275067	-0.250338	-0.00060182	0.069659	-0.0246057	0.00405722
AT1G02205	-2.47095	1.323	-3.06524	1.44946	-0.476318	-1.07061	-0.349854	0.000106068	0.0202115	9.54697e-06	0.011269	0.611606	0.185583	0.731579	-9.82057	2.24169	-15.3879	2.82372	-0.101707	-0.783109	-0.0474887
AT1G02210	-0.166321	0.011261	-0.132496	-0.032196	-0.0885315	-0.0547066	-0.131989	0.291594	0.963521	0.427444	0.886275	0.732042	0.848654	0.570399	-0.0890184	0.000181741	-0.048907	-0.00168809	-0.0119928	-0.00389889	-0.0321817
AT1G02220	-0.389771	-0.288391	-0.170722	0.625732	-0.602783	-0.383734	0.31134	0.146557	0.313491	0.602831	0.016057	0.0992531	0.311907	0.429112	-0.325066	-0.145284	-0.0375254	1.12277	-0.604746	-0.19416	0.114395
AT1G02230	-0.51593	-0.690063	-0.63058	-0.195984	0.00164795	-0.113002	0.495728	0.221899	0.0863139	0.121249	0.716258	0.998618	0.89083	0.406276	-0.337338	-0.734172	-0.577814	-0.0284041	9.89443e-07	-0.00567325	0.193918
AT1G02250	-0.0117798	0.0491333	0.316644	-0.0839233	-0.29895	0.0294736	-0.432007	0.968804	0.851702	0.0723927	0.724991	0.233027	0.939651	0.0782394	-0.000162139	0.0034252	0.361071	-0.0117213	-0.189114	0.000796769	-0.478048
AT1G02260	-0.0911255	-0.516663	-0.0563176	-0.543884	0.173157	0.207965	0.145935	0.817876	0.0575333	0.894551	0.0449423	0.717987	0.64999	0.770126	-0.00795639	-0.640703	-0.00272548	-0.7328	0.0249144	0.0389088	0.0165546
AT1G02270	-0.85083	0.0012207	-0.786224	0.0952148	-0.072998	-0.00839233	0.0209961	0.000118571	0.99738	0.000266057	0.724923	0.853569	0.986026	0.963423	-3.34038	1.39067e-06	-2.81077	0.0133023	-0.00501944	-5.12906e-05	0.000339783
AT1G02280	0.380371	0.293701	0.14507	-0.076416	0.259033	0.0237325	-0.111084	0.0446446	0.130928	0.527749	0.774874	0.353265	0.956059	0.745995	0.513589	0.259329	0.0402676	-0.0084645	0.117057	0.000463149	-0.014137
AT1G02290	0.0255127	-0.233154	0.026413	-0.228882	-0.0675049	-0.0666046	-0.0632324	0.950622	0.41071	0.948771	0.421597	0.895782	0.896943	0.903256	0.000561084	-0.0901059	0.00060323	-0.0858541	-0.00322657	-0.00314607	-0.00279419
AT1G02300	0.437256	-2.25098	0.571045	-2.40356	-0.0556641	0.078125	-0.208252	0.235118	9.09186e-07	0.103852	3.98144e-07	0.942357	0.91534	0.7369	0.274909	-13.5989	0.561672	-15.3827	-0.00143527	0.00300136	-0.0276124
AT1G02305	0.51001	-0.880127	0.468582	-0.614258	-0.362793	-0.404221	-0.0969238	0.03894	0.000746253	0.0588493	0.0130638	0.314919	0.256155	0.842609	0.718912	-2.75226	0.576477	-1.15722	-0.18205	-0.239096	-0.00720861
AT1G02310	-0.12146	0.0106201	0.000521342	-0.079834	0.0699768	0.191958	-0.0204773	0.728432	0.980661	0.999072	0.83246	0.895587	0.659285	0.973426	-0.0167142	9.00681e-05	2.10186e-07	-0.00635769	0.00335133	0.0347303	-0.00023952
AT1G02320	-0.115143	-0.0421753	-0.0626265	-0.128845	-0.157227	-0.10471	-0.243896	0.682169	0.89961	0.842831	0.636901	0.663741	0.793549	0.451736	-0.0191261	-0.00193778	-0.00465062	-0.0252444	-0.0279866	-0.0105157	-0.0841724
AT1G02330	0.438477	0.423096	0.224503	0.478516	-0.351807	-0.565781	-0.296387	0.001926	0.00259712	0.107531	0.000890677	0.0666681	0.00627865	0.125419	1.19061	1.09392	0.217423	1.45961	-0.413753	-1.24592	-0.267234
AT1G02335	-0.0926514	-0.2146	0.214739	-0.240356	-0.448364	-0.140973	-0.474121	0.794417	0.461222	0.460945	0.394574	0.203679	0.755015	0.177945	-0.00926064	-0.0721248	0.0722278	-0.0970732	-0.309844	-0.017205	-0.355455
AT1G02340	1.20874	-1.64258	1.1407	-1.09546	-1.00781	-1.07585	-0.460693	0.0402243	0.00584773	0.0535201	0.0644604	0.232651	0.199517	0.64198	1.68681	-3.6679	1.45038	-1.30437	-0.638244	-0.753119	-0.0886736
AT1G02350	0.363892	-0.00604248	-0.0699895	-0.61731	0.517822	0.0839411	-0.0934448	0.341828	0.992381	0.897153	0.0752128	0.301096	0.907433	0.896345	0.169644	-2.00702e-05	-0.00329886	-0.693676	0.269938	0.0035411	-0.00444096
AT1G02360	0.517883	0.0324097	0.632355	-0.208679	0.352417	0.466888	0.111328	0.116117	0.951979	0.0504087	0.609908	0.478497	0.322016	0.863818	0.484274	0.000692682	0.820477	-0.0448108	0.112816	0.229766	0.00707798
AT1G02370	0.368042	1.15051	-0.0535075	0.900391	0.426636	0.00508626	0.176514	0.122026	2.49961e-05	0.882251	0.000333538	0.196968	0.992672	0.654315	0.336224	5.29481	-0.00291123	3.13053	0.301036	1.62472e-05	0.0325162
AT1G02380	0.24292	-0.220581	0.681323	-0.291138	-0.0679932	0.37041	-0.13855	0.547762	0.594606	0.0388606	0.449667	0.923786	0.465054	0.829703	0.0635013	-0.0498007	0.961	-0.101057	-0.00234091	0.12316	-0.0112332
AT1G02390	-1.26169	0.942017	-0.697098	1.41077	-0.515747	0.0488434	-0.0469971	0.0102871	0.0551266	0.172216	0.00455879	0.498363	0.965806	0.967167	-2.50787	1.18566	-0.532532	3.30282	-0.15599	0.000738034	-0.000681379
AT1G02391	-0.205078	-0.249329	0.0983709	-0.00811768	-0.117249	0.1862	0.123962	0.444984	0.328502	0.759666	0.983601	0.786133	0.627375	0.770536	-0.072117	-0.120541	0.0117432	-5.82916e-05	-0.012253	0.0377005	0.0140334
AT1G02400	0.462769	0.439087	0.379804	0.103821	0.0567627	-0.0262019	-0.278503	0.0599726	0.0755207	0.131254	0.761422	0.912949	0.963056	0.458122	0.565525	0.492627	0.334944	0.0122898	0.00224515	-0.000428356	-0.094418
AT1G02405	-0.152771	-0.150513	-0.0837797	0.230408	0.071167	0.140158	0.452087	0.453894	0.462341	0.724564	0.211747	0.83563	0.629703	0.064458	-0.0524075	-0.0504274	-0.0117227	0.155337	0.00555001	0.0281527	0.538311
AT1G02410	-0.445312	0.112793	-0.374156	-0.0180664	0.105713	0.17687	-0.0251465	0.0471572	0.709269	0.100373	0.962155	0.804435	0.637649	0.961023	-0.590686	0.0168275	-0.373551	-0.000302702	0.00999081	0.0345636	-0.000434185
AT1G02420	-0.489868	0.303711	-0.300232	0.363525	0.017334	0.20697	0.0771484	0.0469528	0.250842	0.257526	0.154065	0.976881	0.609191	0.8783	-0.650711	0.182409	-0.17689	0.29529	0.000176087	0.0445496	0.00434788
AT1G02430	-0.416382	-0.0536499	0.380933	0.594116	-0.116821	0.680494	0.530945	0.254431	0.921937	0.307193	0.0836509	0.864433	0.156619	0.279904	-0.24751	-0.00189377	0.195262	0.640178	-0.00739111	0.547902	0.293608
AT1G02440	-0.0426636	0.12384	-0.0791448	-0.074707	0.219452	0.182971	0.0209045	0.879768	0.586524	0.754087	0.770531	0.425995	0.522817	0.959936	-0.00237345	0.0286956	-0.00970143	-0.00845756	0.0813279	0.0515338	0.000371213
AT1G02450	-0.427917	-0.217285	-0.33269	-0.117249	-0.293091	-0.197863	-0.193054	0.0080725	0.198241	0.0380584	0.551737	0.199227	0.412231	0.426582	-0.895628	-0.152709	-0.47227	-0.0302815	-0.205355	-0.0761494	-0.0714295
AT1G02460	-0.572815	1.51709	-0.0548592	2.33746	-0.256409	0.261547	0.563965	0.0181445	1.54288e-06	0.884336	6.26247e-09	0.496117	0.48576	0.0982329	-0.997417	8.81682	-0.00292853	19.1748	-0.0780548	0.0820155	0.568332
AT1G02470	-0.0333557	0.232086	0.0842908	0.0800781	0.0960999	0.213746	-0.0559082	0.876574	0.100869	0.638375	0.659299	0.690934	0.288993	0.838492	-0.00190833	0.231215	0.0164303	0.0144876	0.0154301	0.115233	-0.00427704
AT1G02475	-0.366211	-0.134033	-0.283793	-0.183838	0.0112305	0.0936483	-0.0385742	0.00597397	0.365192	0.0311278	0.182371	0.971609	0.680491	0.887525	-0.814357	-0.0586366	-0.427634	-0.135864	0.000140474	0.0156559	-0.0019989
AT1G02490	0.115295	-0.275635	0.395053	0.103516	0.137939	0.417697	0.51709	0.822116	0.513701	0.303482	0.842646	0.84203	0.431517	0.311892	0.00980781	-0.0797383	0.204585	0.00769688	0.0103003	0.15246	0.261645
AT1G02500	0.0974121	0.170654	0.198619	0.790283	-0.019043	0.0821632	0.600587	0.53488	0.210594	0.133877	1.95782e-06	0.94776	0.71856	0.00301161	0.0264711	0.115457	0.173452	4.51112	-0.000443729	0.0117935	1.5142
AT1G02510	-0.00830078	-0.182312	0.135193	0.0748901	-0.247375	-0.103882	0.00982666	0.974506	0.265019	0.44286	0.715083	0.257166	0.693398	0.978939	-9.30969e-05	-0.105144	0.0478223	0.0109073	-0.145899	-0.016519	9.08396e-05
AT1G02520	-0.101959	-0.226746	-0.161304	-0.115051	-0.220367	-0.279713	-0.108673	0.746614	0.380676	0.569071	0.709428	0.54357	0.416874	0.802698	-0.012939	-0.0951073	-0.0394928	-0.0171532	-0.0583411	-0.10629	-0.0103726
AT1G02530	-0.0423279	0.127625	0.0661329	0.022522	-0.0467834	0.0616773	-0.151886	0.903704	0.657533	0.840588	0.951207	0.921209	0.892867	0.692299	-0.00186131	0.0232382	0.00498754	0.000489289	-0.00166744	0.00303534	-0.0242571
AT1G02540	0.0521851	0.244568	0.154097	-0.00592041	-0.0455322	0.05638	-0.296021	0.827969	0.147274	0.410516	0.98317	0.893015	0.863795	0.202853	0.00427845	0.20345	0.0595847	-4.36417e-05	-0.00223751	0.00358516	-0.205088
AT1G02550	0.555786	0.24826	-0.00735728	0.204468	0.434021	-0.129122	0.390228	0.00820318	0.272468	0.983601	0.388586	0.141573	0.72901	0.188281	1.15938	0.140189	-5.28314e-05	0.0839368	0.368492	-0.0177242	0.282991
AT1G02560	0.195312	-0.012207	-0.0962321	-0.145996	0.0615234	-0.230021	-0.0722656	0.000335552	0.875227	0.0574376	0.00441466	0.419174	0.00345428	0.327666	0.678563	-0.000706532	-0.119405	-0.343836	0.0232316	-0.56623	-0.0350177
AT1G02570	0.0803223	0.00854492	0.177732	0.0734253	-0.0734863	0.0239232	-0.00860596	0.780426	0.980342	0.45474	0.801928	0.856112	0.958955	0.986026	0.00864814	7.36788e-05	0.0608264	0.00703888	-0.00495809	0.000435441	-5.25962e-05
AT1G02575	-0.0434265	0.169525	0.0170778	0.0926514	-0.146301	-0.085797	-0.223175	0.88602	0.456838	0.958643	0.727285	0.657987	0.818818	0.453195	-0.00228234	0.0576789	0.000313256	0.0128133	-0.026595	-0.00744825	-0.0767086
AT1G02580	-0.104431	-0.0559082	-0.139439	-0.0847168	-0.0662231	-0.101231	-0.0950317	0.555455	0.784844	0.395051	0.650714	0.810004	0.684749	0.706929	-0.0266666	-0.00588249	-0.0562421	-0.015809	-0.00606027	-0.0166493	-0.0143141
AT1G02590	0.521423	0.253479	0.350347	0.0506592	0.691345	0.520269	0.488525	0.480999	0.773413	0.669865	0.961895	0.4717	0.612991	0.641753	0.165737	0.0282853	0.0609648	0.000854735	0.22561	0.110581	0.0941057
AT1G02610	5.77509	-0.457794	5.12036	-1.27899	0.663696	0.00897217	-0.157501	4.48559e-14	0.0592291	2.10195e-13	1.14713e-05	0.0504448	0.987925	0.710984	77.0869	-0.561926	64.9128	-6.31871	0.860936	4.73389e-05	-0.0233323
AT1G02620	3.77795	-0.182159	4.26052	-0.0984497	0.0622559	0.54482	0.145966	1.28054e-10	0.623971	2.63787e-11	0.816594	0.920373	0.187073	0.789571	37.3738	-0.0373127	45.0709	-0.00866297	0.00224346	0.396623	0.0149773
AT1G02630	0.0352783	0.000976562	0.113776	-0.0548096	-0.136536	-0.0580381	-0.192322	0.891487	0.997466	0.580668	0.820689	0.616584	0.860733	0.445376	0.00175986	1.07611e-06	0.0268593	-0.00470383	-0.0286735	-0.0037801	-0.0675576
AT1G02640	4.53857	-0.503662	4.6177	-0.0943604	-0.14502	-0.0658976	0.264282	3.39535e-12	0.0578671	2.71563e-12	0.804911	0.765435	0.90584	0.5262	52.0534	-0.623316	53.4089	-0.00889365	-0.0168356	-0.00283021	0.0736948
AT1G02650	1.42242	-0.0752563	1.69977	-0.233337	0.0380859	0.315432	-0.119995	0.000262486	0.893254	4.03147e-05	0.607188	0.963302	0.588798	0.868953	5.09355	-0.00368943	7.4697	-0.0505587	0.000618423	0.07256	-0.00732015
AT1G02660	4.22974	-0.50708	4.40171	-0.724976	0.0653076	0.237284	-0.152588	1.16709e-08	0.318345	7.0174e-09	0.124815	0.949903	0.782294	0.870284	33.5541	-0.25207	35.8908	-0.655185	0.00145771	0.0253017	-0.00920702
AT1G02670	0.402771	0.132385	0.0577011	0.0427246	0.0685425	-0.276527	-0.0211182	0.0969876	0.674864	0.8755	0.910838	0.889873	0.448968	0.970461	0.408121	0.0226092	0.00333189	0.00173286	0.00347317	-0.0961719	-0.000274999
AT1G02680	0.718262	0.558594	0.735382	0.227783	0.434326	0.451447	0.103516	5.55624e-05	0.000709567	4.29154e-05	0.159222	0.0474637	0.0405939	0.704881	3.05636	1.75902	3.2117	0.18177	0.574891	0.628206	0.0157224
AT1G02690	0.161377	0.42804	-0.267231	0.133179	0.481995	0.0533867	0.187134	0.496125	0.0310037	0.201649	0.593018	0.0835994	0.897382	0.555069	0.0491245	0.645735	-0.185833	0.0302225	0.519492	0.00251038	0.0478413
AT1G02700	0.0375671	0.138275	-0.0566845	0.0941772	-0.0644836	-0.158735	-0.108582	0.914645	0.619173	0.864649	0.756439	0.886758	0.671408	0.792046	0.00145564	0.0287872	-0.00358019	0.0114167	-0.00336573	-0.0274633	-0.0109938
AT1G02710	-0.0800171	-0.00872803	-0.112357	-0.0926514	0.32019	0.287851	0.236267	0.730063	0.975952	0.598767	0.679959	0.183022	0.236341	0.343075	-0.0109335	-9.227e-05	-0.0250266	-0.0155207	0.236139	0.180327	0.109772
AT1G02720	-0.0300293	0.279541	-0.0282847	-0.0897217	-0.19458	-0.192835	-0.563843	0.917659	0.13206	0.92276	0.713478	0.486136	0.490902	0.0289423	-0.00112065	0.24578	-0.000987459	-0.013155	-0.0609507	-0.0595872	-0.867454
AT1G02730	0.0428467	-0.166565	-0.172675	-0.446899	0.448181	0.23266	0.167847	0.925806	0.652246	0.637417	0.125479	0.276337	0.621735	0.744296	0.00143451	-0.0309126	-0.0337711	-0.402848	0.250337	0.0480197	0.0215271
AT1G02740	0.101562	0.118408	0.0253042	0.267822	0.00183105	-0.0744273	0.151245	0.805503	0.767564	0.958216	0.413888	0.997839	0.900798	0.774762	0.00954005	0.0136034	0.000469048	0.102607	1.72036e-06	-0.00337696	0.0167628
AT1G02750	0.453003	0.225342	0.530711	0.347046	-0.216675	-0.138967	-0.0949707	0.0785862	0.449331	0.0374632	0.195852	0.604703	0.7672	0.851451	0.500411	0.0782914	0.757004	0.245733	-0.0473343	-0.0159939	-0.0066328
AT1G02770	0.109741	-0.0117188	-0.0171852	0.00427246	0.286926	0.16	0.302917	0.649831	0.970772	0.956394	0.989793	0.287442	0.599288	0.259352	0.0205435	-0.000150967	-0.000332762	1.90367e-05	0.155356	0.0355783	0.177543
AT1G02780	-0.315918	0.361816	-0.614095	0.365234	0.186035	-0.112142	0.189453	0.0176756	0.00707286	5.49681e-05	0.00660637	0.341745	0.60858	0.331383	-0.553686	0.778052	-2.61598	0.796224	0.0867479	-0.024187	0.0908749
AT1G02790	0.15564	0.0514526	-0.0995483	-0.107178	0.111938	-0.14325	-0.0466919	0.491405	0.85776	0.695073	0.667355	0.744383	0.656862	0.906781	0.0480242	0.00342849	-0.0157256	-0.018825	0.0143509	-0.0261468	-0.00198429
AT1G02800	0.241425	-0.0495911	-0.0410461	0.0748291	0.123444	-0.159027	0.247864	0.349842	0.891205	0.911694	0.82566	0.772574	0.69256	0.489098	0.11012	-0.00248066	-0.00164803	0.00622568	0.0138331	-0.0253716	0.0769874
AT1G02810	0.0331421	-0.379272	-0.0487951	0.00567627	-0.00549316	-0.0874303	0.379456	0.932784	0.125867	0.898018	0.98956	0.992308	0.856112	0.277823	0.00100152	-0.341378	-0.00227947	2.58719e-05	-1.84208e-05	-0.00589889	0.211065
AT1G02813	0.124023	-0.205658	0.00194168	0.0217896	-0.11676	-0.238842	0.110687	0.456997	0.164485	0.994144	0.924611	0.620201	0.242366	0.644358	0.0421787	-0.16121	4.95231e-06	0.00074174	-0.024224	-0.147014	0.0211272
AT1G02816	0.629272	0.422302	0.511848	0.0551147	0.209229	0.0918045	-0.157959	0.0123687	0.0975801	0.0414988	0.888055	0.612731	0.854341	0.72277	1.20045	0.426795	0.707356	0.00284173	0.0445093	0.00627658	-0.0222722
AT1G02820	-1.72986	3.83081	-2.10684	3.49463	0.655518	0.278534	0.319336	3.49012e-05	1.71782e-09	3.46331e-06	5.71849e-09	0.200843	0.646667	0.584956	-7.71025	33.5771	-11.5044	28.8052	0.45699	0.0527318	0.074366
AT1G02830	0.198181	0.247986	-0.00473022	0.323608	0.0142212	-0.18869	0.0898437	0.474791	0.342435	0.991238	0.188725	0.980372	0.629703	0.847058	0.0641112	0.115418	-1.80782e-05	0.234347	0.000122431	-0.037901	0.00647657
AT1G02840	0.789307	0.318848	0.794932	0.51123	-0.0617676	-0.0561422	0.130615	0.00120544	0.193789	0.00113127	0.0284444	0.899209	0.908922	0.759601	2.30387	0.227233	2.34221	0.790364	-0.00284993	-0.0023284	0.0155974
AT1G02850	-0.376465	0.389038	-0.0388196	1.24731	-0.417603	-0.0799573	0.440674	0.21485	0.19666	0.933608	0.000101008	0.318697	0.89294	0.288348	-0.251428	0.274771	-0.0011582	4.98383	-0.20739	-0.00393212	0.238
AT1G02860	0.990967	-0.492554	1.38294	-0.11792	-0.484253	-0.092275	-0.109619	0.000232445	0.0461322	5.85175e-06	0.726321	0.165835	0.850422	0.817416	3.60086	-0.65805	7.23655	-0.0163757	-0.377874	-0.00649296	-0.0095979
AT1G02870	0.288818	0.922363	0.0110219	1.14185	-0.268066	-0.545863	-0.048584	0.0984715	9.89242e-06	0.970338	7.3643e-07	0.281771	0.0267941	0.891683	0.29075	4.61615	0.000144132	7.00279	-0.147464	-0.858075	-0.00241897
AT1G02880	-0.400696	0.0542603	-0.326708	0.996887	-0.138611	-0.0646235	0.804016	0.362345	0.932108	0.481998	0.0112319	0.859811	0.941186	0.14678	-0.176658	0.00165677	-0.103552	1.94348	-0.00909244	-0.00170119	0.670013
AT1G02890	0.887451	-0.320801	0.756877	-0.346191	-0.0109863	-0.141561	-0.036377	2.84976e-06	0.0315057	1.88221e-05	0.0202546	0.975646	0.552083	0.907471	4.92109	-0.481718	3.57649	-0.586267	-0.000117639	-0.0365221	-0.00153391
AT1G02900	0.544495	0.0950317	0.72603	-0.0982666	0.059082	0.240617	-0.134216	0.00609553	0.722449	0.000527745	0.711334	0.884433	0.416112	0.694998	1.20605	0.0134178	2.37962	-0.0145362	0.00315114	0.0916246	-0.0212084
AT1G02910	-0.0214844	-0.187012	-0.0835368	-0.223877	0.162109	0.100057	0.125244	0.943569	0.363088	0.740364	0.25616	0.586143	0.766287	0.694633	-0.000541968	-0.082283	-0.0109061	-0.132421	0.0376088	0.0115675	0.0198192
AT1G02920	0.705994	-0.12262	0.471697	-0.6651	0.494568	0.260272	-0.0479126	0.135567	0.860343	0.360219	0.16403	0.486713	0.75606	0.963945	0.612695	-0.00801056	0.209167	-0.522155	0.154665	0.0316084	-0.000764096
AT1G02930	0.55835	-0.0412598	0.32032	-0.272888	0.0386963	-0.199333	-0.192932	0.164989	0.948845	0.485625	0.568989	0.965637	0.782135	0.791071	0.436934	-0.000940911	0.100484	-0.0668293	0.000587639	-0.0212725	-0.0196375
AT1G02940	-0.121643	0.0529175	0.0384153	0.02948	0.0726929	0.232751	0.0492554	0.548896	0.827918	0.881055	0.911256	0.819909	0.337902	0.885899	-0.0316893	0.0043399	0.00211273	0.00118981	0.00626863	0.109674	0.00259161
AT1G02950	0.0788574	-0.0430298	0.0674324	-0.140015	-0.132874	-0.144299	-0.229858	0.815553	0.907072	0.845762	0.639778	0.753016	0.726684	0.530271	0.00698266	-0.00182267	0.00490583	-0.0271587	-0.0163694	-0.0200076	-0.0633265
AT1G02952	-0.145508	-0.0111084	-0.0198472	-0.00799561	-0.0810547	0.0446059	-0.0779419	0.525043	0.972518	0.949734	0.980247	0.824813	0.910853	0.833631	-0.0407138	-0.000134436	-0.000444537	-6.92777e-05	-0.00677979	0.00180885	-0.00615945
AT1G02960	0.558838	-0.321899	0.677948	-0.335571	-0.52771	-0.4086	-0.541382	0.0130022	0.168716	0.00314243	0.148309	0.0942505	0.201108	0.0858606	1.05396	-0.248778	1.69672	-0.278132	-0.541281	-0.284619	-0.577225
AT1G02965	0.121826	0.356995	0.0439631	-0.138	0.326904	0.249041	-0.168091	0.79849	0.332093	0.935397	0.767015	0.533274	0.659285	0.787199	0.0119061	0.170908	0.00127511	-0.0158972	0.089261	0.0450582	-0.0174672
AT1G02970	-0.285583	-0.155273	-0.146468	-0.0827637	0.0241699	0.163286	0.0966797	0.219011	0.566456	0.594335	0.791562	0.961573	0.661383	0.818663	-0.188352	-0.0383267	-0.0330972	-0.00840174	0.000411316	0.0293174	0.00840096
AT1G02980	0.143433	0.240784	-0.000761668	0.258179	-0.0916138	-0.235808	-0.0742188	0.560853	0.264701	0.998286	0.224536	0.810691	0.437534	0.851803	0.0360233	0.138991	-5.67405e-07	0.167484	-0.00835012	-0.0846523	-0.00517013
AT1G02990	-0.0712891	-0.433228	0.231766	-0.189209	-0.341064	-0.0380096	-0.0970459	0.833556	0.0605376	0.370314	0.489026	0.309136	0.941063	0.828323	-0.0056365	-0.52766	0.0999906	-0.0587812	-0.173892	-0.00100275	-0.00793836
AT1G03000	0.112061	-0.244629	0.0458781	-0.624634	0.312744	0.246562	-0.0672607	0.680719	0.27159	0.886028	0.00297268	0.294588	0.428081	0.87206	0.0187177	-0.138481	0.00241101	-1.57836	0.166	0.0908516	-0.00399889
AT1G03010	0.174805	0.117249	0.222149	0.0135498	-0.19928	-0.151936	-0.302979	0.475501	0.666727	0.33401	0.969783	0.545041	0.668556	0.317144	0.0564355	0.0206418	0.105796	0.000180555	-0.0525243	-0.0265678	-0.151109
AT1G03020	-0.724731	0.489136	-0.704829	0.470459	0.244751	0.264654	0.226074	0.0499625	0.210087	0.056973	0.231871	0.705125	0.676873	0.731947	-0.943134	0.331438	-0.87704	0.298625	0.0371371	0.0448568	0.0306376
AT1G03022	0.068634	0.0605164	0.0201327	0.151245	0.0967712	0.0482699	0.1875	0.723726	0.760794	0.930734	0.339326	0.696753	0.867104	0.375734	0.009638	0.00718527	0.000627629	0.070992	0.0151854	0.00298931	0.0797099
AT1G03030	0.236816	-0.520996	-0.33665	-0.642334	0.33252	-0.240946	0.211182	0.431791	0.0454336	0.223551	0.0136941	0.392433	0.56388	0.625177	0.0863732	-0.699501	-0.219032	-1.19697	0.135081	-0.0599507	0.0430804
AT1G03040	0.387939	0.537354	0.214559	0.283447	0.208984	0.0356038	-0.0449219	0.0719426	0.0122343	0.373783	0.210558	0.537739	0.940665	0.922086	0.44342	1.02765	0.0916983	0.191788	0.0563064	0.000945814	-0.00158254
AT1G03050	0.0101929	0.0472412	-0.0954196	0.0251465	-0.0158691	-0.121482	-0.0379639	0.980661	0.90336	0.784631	0.951035	0.979087	0.793072	0.94491	8.64446e-05	0.00208518	-0.010051	0.000548276	-0.000145662	-0.0122316	-0.000934269
AT1G03055	-1.35974	1.16821	-1.48444	1.3064	-0.0935059	-0.218206	0.0446777	2.44697e-06	1.4937e-05	8.24308e-07	3.95853e-06	0.832751	0.542702	0.927748	-7.63001	5.63749	-9.03121	7.05776	-0.0074323	-0.0579202	0.00145515
AT1G03060	0.124512	-0.53125	0.0916951	-0.384521	0.105957	0.0731405	0.252686	0.753388	0.0645827	0.827217	0.201971	0.852018	0.903256	0.586709	0.0153126	-0.632126	0.00755391	-0.267132	0.00736944	0.00323202	0.0585161
AT1G03070	-0.110535	0.3703	-0.205942	0.589722	-0.114014	-0.209421	0.105408	0.83866	0.367767	0.668198	0.114215	0.879003	0.753096	0.889341	-0.00844638	0.160868	-0.0360593	0.555681	-0.00638585	-0.0257901	0.00536857
AT1G03080	-0.114746	0.223145	-0.222493	0.189453	-0.18457	-0.292318	-0.218262	0.615194	0.246185	0.247972	0.3431	0.510763	0.259023	0.420972	-0.02421	0.135837	-0.134741	0.0880161	-0.053854	-0.171492	-0.0820112
AT1G03090	3.77466	-1.8194	3.66593	-1.6521	0.165283	0.0565592	0.332581	3.72796e-12	5.08501e-08	5.18267e-12	1.69868e-07	0.661517	0.903465	0.302708	43.1388	-13.2702	41.3717	-11.1845	0.0296615	0.00249363	0.172601
AT1G03100	-0.384277	0.320801	0.0752309	0.0232544	-0.149597	0.309911	-0.447144	0.0337469	0.0794173	0.76714	0.93752	0.616899	0.232531	0.0783923	-0.565566	0.352908	0.008661	0.000651573	-0.0313834	0.196335	-0.494418
AT1G03103	0.145386	0.0747681	0.0397352	-0.0535889	-0.147766	-0.253417	-0.276123	0.504847	0.769749	0.888553	0.843145	0.624252	0.342335	0.295504	0.0431564	0.00849744	0.00203908	-0.00397081	-0.0302389	-0.117978	-0.14619
AT1G03106	0.067688	-0.00744629	0.0257543	0.0664062	-0.0435181	-0.0854518	0.0303345	0.680583	0.971948	0.894652	0.687755	0.8611	0.691894	0.907223	0.0113119	-9.20137e-05	0.00124512	0.0107954	-0.00282635	-0.0136689	0.00128272
AT1G03110	0.103638	1.11011	-0.328857	1.17249	0.303101	-0.129395	0.365479	0.755187	5.12503e-05	0.190299	2.79551e-05	0.397387	0.768867	0.292303	0.0126382	4.7627	-0.236962	5.33896	0.121478	-0.0147702	0.195226
AT1G03120	0.3302	0.0616455	0.312597	-0.246826	0.278196	0.260582	-0.0302136	0.123303	0.843301	0.148255	0.276728	0.369972	0.406537	0.949045	0.30016	0.00456284	0.25914	-0.137716	0.120134	0.101861	-0.000686241
AT1G03130	0.076416	-1.61401	0.164052	-2.12012	-0.359375	-0.271739	-0.865479	0.766349	2.08572e-08	0.441885	5.684e-10	0.166749	0.309966	0.00274865	0.00883168	-12.3968	0.0581879	-19.6012	-0.279571	-0.13823	-2.21639
AT1G03140	1.14282	-0.433838	1.21754	-0.482666	-0.0112305	0.0634918	-0.0600586	7.30487e-05	0.0927381	3.66217e-05	0.0589453	0.985597	0.905591	0.910961	4.72716	-0.448043	5.40135	-0.593463	-7.07573e-05	0.00273447	-0.00243238
AT1G03150	0.329102	-0.254395	0.478628	-0.327148	0.188477	0.338003	0.115723	0.132019	0.268514	0.0242018	0.134756	0.58523	0.271998	0.767368	0.2894	-0.145268	0.773535	-0.284767	0.0438535	0.191118	0.0133077
AT1G03160	-0.553467	-0.242432	-0.673289	-0.597656	0.110596	-0.00922648	-0.244629	6.04534e-06	0.0144503	5.43537e-07	2.38954e-06	0.46759	0.96854	0.078211	-2.88831	-0.446104	-4.218	-3.35984	0.0365115	-0.000128085	-0.270739
AT1G03170	0.131836	0.0716553	0.303515	0.0108948	-0.219269	-0.0475896	-0.280029	0.615298	0.811131	0.155697	0.975327	0.49313	0.913235	0.358195	0.0278061	0.00651412	0.245155	0.000118204	-0.0673239	-0.00187586	-0.12486
AT1G03180	0.109131	0.285583	-0.0368296	0.19397	-0.118713	-0.264674	-0.210327	0.595105	0.0838379	0.884767	0.27313	0.671633	0.26151	0.3884	0.0245988	0.307448	-0.00195828	0.109327	-0.0205218	-0.154176	-0.0863856
AT1G03190	-0.0787354	0.141357	-0.113696	0.0845947	-0.19458	-0.229541	-0.251343	0.823589	0.651436	0.729993	0.808634	0.627375	0.549495	0.50332	-0.00663655	0.0263106	-0.0155401	0.00780367	-0.0393971	-0.0596889	-0.0749393
AT1G03200	1.65082	0.385193	1.16651	0.189087	0.229797	-0.254512	0.0336914	0.0172538	0.673676	0.0975772	0.856758	0.870137	0.853933	0.984199	2.91058	0.0660793	1.17893	0.0126956	0.0138826	-0.0174534	0.000233051
AT1G03210	0.32373	-0.978271	0.538157	-0.522705	0.292358	0.506785	0.747925	0.49082	0.0132827	0.1941	0.21025	0.66398	0.389361	0.181323	0.100058	-1.83593	0.383154	-0.354009	0.0519945	0.207603	0.554621
AT1G03220	-0.152832	-0.680298	0.0201314	-0.725342	-0.302734	-0.129771	-0.347778	0.725962	0.0330884	0.970764	0.0230128	0.552447	0.836409	0.480479	-0.0212568	-1.00706	0.000259422	-1.18813	-0.0780176	-0.0100678	-0.110707
AT1G03230	-0.160706	-0.708008	0.0302073	-1.31659	0.241821	0.432734	-0.36676	0.628915	0.00686589	0.944114	1.88165e-05	0.560881	0.246651	0.335428	-0.0323674	-1.53164	0.000754446	-6.22149	0.0607284	0.263066	-0.173991
AT1G03240	-0.249054	-0.355804	0.347181	0.198456	-0.48465	0.111585	0.0696106	0.286491	0.103139	0.11297	0.42227	0.108765	0.779755	0.873225	-0.135209	-0.351029	0.328793	0.0743038	-0.466966	0.0120558	0.00409824
AT1G03250	-0.0581055	0.0317383	-0.205251	0.111816	0.27002	0.122874	0.350098	0.820337	0.909119	0.279812	0.615069	0.286275	0.684792	0.156757	-0.00499752	0.00131331	-0.113531	0.0236018	0.146679	0.0202056	0.28175
AT1G03260	-0.121216	-0.272949	0.610662	0.22229	-0.481689	0.250188	0.0135498	0.746141	0.371839	0.0242361	0.491877	0.213253	0.566005	0.983725	-0.0154161	-0.117271	0.986547	0.0684972	-0.323264	0.0618414	9.65575e-05
AT1G03270	-0.243835	0.699219	-0.624158	0.179199	0.704102	0.323779	0.184082	0.543055	0.0328928	0.0579848	0.679959	0.128246	0.532086	0.758481	-0.0646545	1.03687	-0.771888	0.0300189	0.628027	0.0887214	0.0221
AT1G03280	0.533447	-0.192627	0.303355	-0.179199	-0.240723	-0.470815	-0.227295	0.00247075	0.306466	0.0799418	0.34925	0.339135	0.0506408	0.372177	1.39079	-0.0989366	0.332849	-0.0818695	-0.11305	-0.609941	-0.0975665
AT1G03290	0.0969238	-0.485352	0.0319468	-0.488159	-0.192627	-0.257604	-0.195435	0.836394	0.136555	0.951711	0.133976	0.734562	0.624252	0.72959	0.00752024	-0.41968	0.000686699	-0.42615	-0.0258066	-0.0527161	-0.0267591
AT1G03300	0.500977	0.127563	0.474742	-0.292542	-0.0612793	-0.0875142	-0.481384	0.0606416	0.724923	0.0766849	0.318329	0.913295	0.871141	0.203046	0.609803	0.0178216	0.529475	-0.145429	-0.00241373	-0.00524309	-0.333313
AT1G03310	-1.58813	-0.136963	-1.97146	-0.262695	-0.112549	-0.49587	-0.238281	3.07977e-07	0.633175	2.00544e-08	0.27891	0.788591	0.115536	0.491372	-10.3411	-0.0271839	-15.1759	-0.145674	-0.0116092	-0.464771	-0.0735312
AT1G03320	-0.100098	0.0687866	-0.219617	-0.221924	0.0512085	-0.0683111	-0.239502	0.714741	0.815494	0.326011	0.319868	0.90409	0.867553	0.435377	-0.0145993	0.00609307	-0.106902	-0.109859	0.00224234	-0.00421506	-0.0864925
AT1G03330	0.557495	0.0843506	0.594035	0.64209	-0.283691	-0.247152	0.274048	0.0198097	0.807958	0.0132708	0.0077624	0.435341	0.509042	0.454879	0.949483	0.00781181	1.11506	1.35481	-0.102461	-0.0724764	0.0937528
AT1G03340	0.188354	-0.00109863	-0.0810801	0.456177	0.0155029	-0.253932	0.472778	0.623873	0.998322	0.858489	0.141275	0.983309	0.607495	0.277447	0.0385946	-8.01486e-07	-0.00537281	0.38772	0.000113326	-0.0549653	0.263253
AT1G03350	-0.34375	-0.476074	0.0875193	-0.195923	0.0161133	0.447383	0.296265	0.26906	0.103796	0.837471	0.585678	0.982203	0.282402	0.509824	-0.195989	-0.468371	0.00674164	-0.045521	0.000125665	0.245672	0.0866811
AT1G03360	-0.12793	1.64905	-0.206309	1.78711	0.0596924	-0.0186869	0.197754	0.778347	1.61898e-05	0.612599	6.31039e-06	0.932665	0.981382	0.729958	-0.0139222	7.90019	-0.0439075	9.29287	0.00180714	-0.000152519	0.0270333
AT1G03365	0.0888672	0.0383301	0.122813	0.140625	-0.467651	-0.433706	-0.365356	0.730576	0.897345	0.607231	0.541877	0.0773198	0.10229	0.171949	0.0121157	0.00180307	0.026607	0.0374202	-0.519892	-0.429441	-0.279352
AT1G03370	0.142578	-1.31226	0.295726	-0.730347	-0.00317383	0.149974	0.578735	0.787726	0.000818137	0.508408	0.0500747	0.996983	0.837834	0.282402	0.0147746	-4.05116	0.0868806	-0.949729	-4.16542e-06	0.0115243	0.317802
AT1G03380	0.419922	-0.661621	0.405243	-1.01172	0.0664062	0.0517273	-0.283691	0.0274165	0.000945533	0.0333312	1.10527e-05	0.862118	0.896358	0.307305	0.655913	-2.00096	0.598604	-5.01462	0.00427878	0.00245799	-0.145372
AT1G03390	0.339111	0.223572	0.0935402	0.0830688	0.173706	-0.0718651	0.0332031	0.089854	0.301025	0.728841	0.763355	0.58868	0.855151	0.939755	0.354867	0.11657	0.0128494	0.00974177	0.0399733	-0.00488374	0.000895995
AT1G03400	0.0375977	-1.30591	0.287364	-0.943359	-0.105469	0.144297	0.25708	0.93224	3.537e-05	0.3428	0.000959513	0.844858	0.774516	0.553998	0.00114569	-5.81307	0.133612	-2.84701	-0.00772203	0.0160126	0.0659389
AT1G03410	-0.241699	-0.179321	-0.0604553	-0.122803	0.038208	0.219452	0.0947266	0.29518	0.472102	0.848672	0.655427	0.934539	0.505935	0.815487	-0.12808	-0.0584523	-0.00430805	-0.0225313	0.00112342	0.064937	0.00839114
AT1G03430	-0.175537	-0.568848	-0.390574	-0.387451	-0.134766	-0.349803	0.0466309	0.403464	0.00257596	0.0335112	0.0349849	0.668457	0.180131	0.903957	-0.069196	-1.47278	-0.576022	-0.564175	-0.0235741	-0.260397	0.00204486
AT1G03440	-0.415039	-0.19104	-0.159083	-0.446899	0.132324	0.38828	-0.123535	0.0726996	0.482737	0.577511	0.0520447	0.751336	0.238332	0.770193	-0.472509	-0.060424	-0.0379317	-0.57365	0.0164301	0.241828	-0.014009
AT1G03445	0.0252686	-0.17865	0.0533638	0.022644	0.0690308	0.097126	0.270325	0.938731	0.443021	0.860471	0.9457	0.864019	0.797708	0.361061	0.000693843	-0.0631663	0.00348272	0.000549042	0.00438183	0.00953351	0.119597
AT1G03457	0.862915	-0.20813	1.35568	-0.139038	-0.0863647	0.406398	-0.0172729	0.00523963	0.585018	8.13591e-05	0.740507	0.891383	0.369437	0.982008	1.96805	-0.048459	5.54417	-0.0181404	-0.0043127	0.175751	-0.000136196
AT1G03470	-0.112305	0.0656738	0.1647	0.114014	-0.18042	0.0965843	-0.13208	0.648484	0.812054	0.45975	0.641985	0.551111	0.786143	0.688366	-0.0211246	0.00593789	0.0555825	0.0219448	-0.0466856	0.0100929	-0.0214208
AT1G03475	-0.538086	-0.404785	-0.669413	-0.679932	0.425781	0.294454	0.150635	0.00838063	0.0462224	0.0014835	0.00129415	0.137676	0.320667	0.663331	-1.11746	-0.540448	-1.89358	-1.96365	0.366658	0.145444	0.0268536
AT1G03490	0.141357	0.0321045	0.0954336	-0.00518799	0.133728	0.0878042	0.0964355	0.613907	0.928268	0.755381	0.98956	0.735434	0.840285	0.820558	0.0299533	0.00103783	0.011627	-2.36464e-05	0.0178468	0.00663565	0.00828292
AT1G03495	0.250793	0.696716	-0.208733	1.14014	0.176453	-0.283073	0.619873	0.493826	0.023216	0.58697	0.000508388	0.752397	0.566296	0.154132	0.0768497	1.13858	-0.0482975	3.75539	0.0218012	-0.0699069	0.503403
AT1G03506	0.285461	0.105469	0.528422	0.311523	0.0695801	0.312541	0.275635	0.699871	0.904071	0.401609	0.667417	0.955859	0.755906	0.790813	0.0442414	0.00461925	0.209359	0.0547043	0.0013642	0.0379838	0.0280945
AT1G03510	-0.409241	-0.237061	-0.355517	0.23761	-0.141235	-0.0875117	0.333435	0.024683	0.22106	0.0518395	0.219849	0.646373	0.800342	0.198775	-0.657896	-0.155391	-0.45696	0.156318	-0.0267665	-0.0084645	0.233951
AT1G03520	0.837036	-0.0214844	0.898717	-0.437988	0.0906982	0.152379	-0.325806	0.000662484	0.956223	0.00033275	0.0601302	0.842859	0.70823	0.338566	2.66079	-0.000417675	3.12563	-0.534743	0.00673392	0.0228304	-0.153245
AT1G03530	-0.308105	1.37769	-0.300013	1.57861	0.045166	0.0532583	0.246094	0.411406	0.00014254	0.426967	3.31003e-05	0.951091	0.941896	0.657935	-0.118845	5.29867	-0.110886	7.07245	0.000983621	0.00138455	0.0447441
AT1G03540	0.03479	0.0969238	-0.249084	-0.0665283	0.427124	0.14325	0.263672	0.932871	0.788876	0.387342	0.863321	0.241117	0.757048	0.505818	0.00104991	0.00998229	-0.102599	-0.00424635	0.263865	0.0173155	0.0780483
AT1G03545	0.0643311	0.289124	0.0419579	0.0449829	0.280518	0.258144	0.036377	0.877369	0.333853	0.923271	0.917449	0.505204	0.547474	0.95246	0.00365513	0.137751	0.00145471	0.00168317	0.0831827	0.06754	0.000769496
AT1G03550	0.768188	0.06604	0.81869	-0.169678	0.210205	0.260707	-0.0255127	0.0188108	0.898062	0.0125369	0.699016	0.71611	0.63411	0.974069	1.32558	0.00308365	1.55699	-0.0263871	0.030484	0.051577	-0.000291106
AT1G03560	0.523682	0.246582	0.545227	-0.226685	-0.207764	-0.186218	-0.68103	0.0330876	0.37377	0.026453	0.424238	0.607241	0.655429	0.0485296	0.775224	0.105388	0.860109	-0.0844151	-0.0450097	-0.0341663	-0.894869
AT1G03590	1.03394	-0.787598	1.39652	-0.104614	-0.151367	0.211217	0.531616	0.000195657	0.00245275	7.02663e-06	0.768482	0.739913	0.612082	0.137395	3.83435	-2.0559	7.19662	-0.0119643	-0.0198017	0.0450295	0.458268
AT1G03600	-0.36499	-0.171875	-0.487284	-0.503906	0.10083	-0.021464	-0.231201	0.0611105	0.447514	0.0122168	0.00973523	0.779851	0.961492	0.431971	-0.443056	-0.0600176	-0.932196	-1.01368	0.0108885	-0.000366054	-0.0842834
AT1G03610	2.00537	-0.431885	1.8583	-0.524658	0.270996	0.123922	0.178223	1.24718e-06	0.192006	3.1665e-06	0.101796	0.599288	0.842356	0.756585	11.8398	-0.309525	10.2196	-0.520603	0.0602599	0.00923269	0.0215903
AT1G03620	0.230774	0.177124	0.185534	-0.0715332	0.0997314	0.0544917	-0.148926	0.0651472	0.172263	0.149251	0.659754	0.631321	0.820394	0.429479	0.273722	0.135289	0.153267	-0.0129202	0.0199213	0.00468506	-0.0546644
AT1G03630	-1.58228	-0.291992	-1.63498	-0.462891	0.147461	0.0947571	-0.0234375	3.86481e-09	0.0668156	2.50214e-09	0.00406722	0.561024	0.739752	0.947629	-13.3115	-0.343127	-14.0636	-1.10663	0.0370155	0.012405	-0.000547535
AT1G03650	0.010498	0.0808105	0.131371	0.212708	-0.202698	-0.0818253	-0.0708008	0.975056	0.769585	0.594027	0.327331	0.50875	0.831319	0.856607	0.000115168	0.00919169	0.0297152	0.103166	-0.0594909	-0.00656503	-0.0047591
AT1G03660	0.109985	-0.183777	0.198057	0.21698	-0.270569	-0.182498	0.130188	0.566131	0.273775	0.230507	0.180554	0.221443	0.438486	0.609247	0.0271755	-0.103394	0.126225	0.161301	-0.177152	-0.0653422	0.0280173
AT1G03670	-0.130249	-0.133362	0.143912	-0.0675659	-0.0154419	0.258719	0.050354	0.55299	0.54123	0.501258	0.791535	0.971154	0.322016	0.891952	-0.0335108	-0.0355567	0.0431648	-0.00685994	-0.000196292	0.127322	0.00250052
AT1G03680	-0.124023	-0.257812	-0.0907593	-0.316895	0.0668945	0.100159	0.0078125	0.0378788	0.000111194	0.140662	1.12042e-05	0.466525	0.243323	0.953909	-0.176312	-1.01937	-0.0773108	-1.56882	0.0221504	0.0614791	0.000160102
AT1G03687	-0.529541	0.394043	-0.307398	0.366211	0.104004	0.326146	0.0761719	0.00616457	0.0394409	0.115897	0.0564742	0.767837	0.234454	0.840383	-1.17034	0.553257	-0.287703	0.457086	0.0119325	0.205453	0.0057527
AT1G03700	0.237488	0.166229	-0.0991255	-0.0605164	0.0301514	-0.306462	-0.196594	0.198299	0.407914	0.666933	0.812483	0.938482	0.22119	0.465735	0.166878	0.0647349	-0.017438	-0.00545771	0.0008314	-0.200804	-0.065242
AT1G03710	-0.0650024	-0.026062	0.0862287	0.109619	-0.0426025	0.108629	0.0930786	0.622737	0.869616	0.482414	0.341162	0.834086	0.500156	0.577759	-0.0133707	-0.00158125	0.0272983	0.0511964	-0.00335662	0.0326857	0.0221763
AT1G03720	0.0610352	0.152771	0.088857	-0.00311279	0.0558472	0.083669	-0.100037	0.769749	0.35778	0.642943	0.990789	0.849113	0.757082	0.698988	0.00693668	0.0681945	0.0170452	-1.25103e-05	0.00396708	0.010112	-0.0155587
AT1G03730	0.0714111	-0.161682	0.571821	-0.268372	-0.0489502	0.451459	-0.15564	0.860652	0.640279	0.0328623	0.375	0.93374	0.240593	0.749374	0.00465403	-0.0313066	0.848183	-0.114318	-0.00145744	0.279326	-0.0195019
AT1G03740	1.60352	-1.34692	1.51944	-1.2937	-0.0935059	-0.177582	-0.0402832	2.18346e-07	1.94232e-06	4.32409e-07	3.16256e-06	0.826187	0.626684	0.933373	10.6808	-7.6932	9.66987	-7.11531	-0.00775366	-0.0360404	-0.00120628
AT1G03743	0.0883484	0.586121	0.0750656	0.533569	0.0913696	0.0780869	0.0388184	0.754212	0.00455012	0.796984	0.00906848	0.815104	0.84647	0.930814	0.0108233	1.37268	0.00739777	1.0898	0.00811246	0.00565259	0.00120869
AT1G03746	-0.0681152	0.799194	-0.643028	0.819214	0.523926	-0.0509872	0.543945	0.938774	0.152745	0.271287	0.141136	0.540788	0.967837	0.521528	-0.001869	0.65217	-0.364322	0.696627	0.139874	-0.000723909	0.153785
AT1G03750	0.159546	-0.623718	0.72289	-0.422913	-0.206543	0.356801	-0.0057373	0.580569	0.00754062	0.00239728	0.0698208	0.581963	0.287786	0.991884	0.0376761	-1.3239	1.89418	-0.488893	-0.0485592	0.193005	-2.03061e-05
AT1G03760	0.71875	0.648438	0.866659	0.876465	-0.0317415	0.116151	0.196335	9.49344e-06	3.12749e-05	9.76351e-07	8.50265e-07	0.910163	0.594156	0.314209	3.60998	2.92108	5.20896	5.32053	-0.00129762	0.0262616	0.0987135
AT1G03770	0.565063	0.0393677	0.21107	0.309998	-0.0256958	-0.37969	0.244934	0.0378364	0.928827	0.521387	0.297775	0.967849	0.342287	0.577365	0.803571	0.00126232	0.0596989	0.163093	-0.000364685	-0.176787	0.058429
AT1G03780	-0.243103	-0.404846	-0.289052	-0.335449	-0.132813	-0.178762	-0.0634155	0.441282	0.149334	0.337919	0.249995	0.795983	0.707514	0.91199	-0.0863706	-0.334339	-0.136198	-0.201963	-0.0131612	-0.0268616	-0.00253724
AT1G03790	-0.181824	-0.0736389	-0.145874	-0.0143433	0.184296	0.220245	0.243591	0.486205	0.818662	0.597922	0.96981	0.610074	0.524159	0.470808	-0.0569436	-0.00639888	-0.0325818	-0.000190957	0.039553	0.061787	0.0796923
AT1G03800	-0.036499	0.0933838	0.227776	0.242493	0.278259	0.542534	0.427368	0.921298	0.772392	0.379775	0.341989	0.42201	0.0920146	0.189701	-0.00129937	0.0104742	0.0957737	0.112999	0.104258	0.562143	0.30853
AT1G03810	0.330627	0.154724	-0.0390676	-0.142334	0.14502	-0.224675	-0.152039	0.269643	0.671403	0.930849	0.702351	0.777877	0.625277	0.76502	0.188197	0.0267699	-0.00121581	-0.0218406	0.0158201	-0.0458174	-0.0176862
AT1G03820	-0.508087	1.01251	-0.369259	0.526306	-0.0341797	0.104649	-0.520386	0.123608	0.0022548	0.293776	0.108989	0.963355	0.872954	0.263038	-0.461319	2.68001	-0.19644	0.506631	-0.000554181	0.00617515	-0.301814
AT1G03830	0.448853	0.54895	-0.045016	0.283203	0.454346	-0.0395228	0.188599	0.0109496	0.00238542	0.866992	0.114766	0.0654119	0.915835	0.488576	0.880021	1.43959	-0.00279032	0.266264	0.538101	-0.00150908	0.058667
AT1G03840	0.214172	0.13562	0.187509	0.14325	-0.169312	-0.195975	-0.161682	0.155197	0.417342	0.225471	0.384808	0.445374	0.36243	0.469854	0.173291	0.0514689	0.121301	0.0594136	-0.0594749	-0.086381	-0.0530378
AT1G03850	1.0618	-0.146271	1.79473	-0.140015	0.217377	0.950312	0.223633	0.011628	0.810459	0.000121898	0.819494	0.78073	0.108322	0.772971	2.05404	-0.01335	7.0246	-0.0121049	0.0233679	0.91732	0.0250103
AT1G03860	0.330322	0.678223	-0.0677643	0.571289	-0.0981445	-0.496231	-0.205078	0.0230128	4.86314e-05	0.734036	0.000291023	0.698871	0.0181923	0.336469	0.541078	2.92523	-0.00909955	2.02012	-0.0152716	-0.863497	-0.0970132
AT1G03870	2.34717	-0.299561	2.3217	-0.716309	-0.0454102	-0.0708822	-0.462158	8.40971e-07	0.478947	9.63161e-07	0.0453244	0.955627	0.92751	0.386124	14.2596	-0.0957733	13.968	-0.962481	-0.000895104	-0.00231654	-0.190998
AT1G03880	0.163452	0.13678	0.181405	-0.151733	0.327942	0.345895	0.0394287	0.50206	0.591403	0.442994	0.541092	0.263715	0.235204	0.929485	0.0489122	0.0312017	0.0641454	-0.0404717	0.189834	0.217414	0.00125216
AT1G03890	-0.227234	-0.112854	0.035038	-0.0280762	0.0895996	0.351871	0.174377	0.259539	0.639961	0.906033	0.925994	0.800599	0.184525	0.560333	-0.133113	-0.0218764	0.00150159	-0.000937514	0.00865396	0.258254	0.0438653
AT1G03900	0.34668	-0.199219	0.470907	-0.19751	0.293945	0.418172	0.295654	0.0124479	0.166563	0.0011364	0.170987	0.132494	0.0339693	0.13007	0.660392	-0.155076	1.38657	-0.151497	0.258027	0.614259	0.261898
AT1G03905	-0.277283	-0.113525	0.255479	0.175232	-0.537354	-0.00459162	-0.248596	0.382654	0.774182	0.431343	0.624968	0.176941	0.994505	0.58523	-0.115681	-0.0126191	0.0932951	0.0357723	-0.404181	-1.09884e-05	-0.0578418
AT1G03910	0.430664	0.463867	0.370422	0.224365	0.196533	0.136292	-0.0429688	7.4538e-05	3.31356e-05	0.000350081	0.0194724	0.148114	0.333016	0.816139	1.77762	2.07799	1.28012	0.383795	0.163006	0.065084	-0.00379138
AT1G03920	0.0976257	-0.139771	-0.00422287	0.0548096	-0.0731812	-0.17503	0.121399	0.7918	0.683902	0.992941	0.892378	0.891383	0.697911	0.805526	0.00989774	-0.023063	-1.29916e-05	0.0027104	-0.00365436	-0.0273397	0.0114018
AT1G03930	0.00292969	-0.831299	-0.0267843	-0.774902	-0.137695	-0.167409	-0.0812988	0.994862	0.000993556	0.946709	0.00184568	0.753511	0.688421	0.867612	6.554e-06	-2.49623	-0.000637023	-2.11846	-0.0169241	-0.0271448	-0.00501407
AT1G03935	0.107178	0.570068	0.160533	0.599609	-0.0239258	0.0294291	0.00561523	0.865931	0.191606	0.786135	0.165661	0.981681	0.976861	0.995436	0.00670042	0.409076	0.0167761	0.468163	-0.000192111	0.000299217	1.11563e-05
AT1G03940	-0.133911	0.873901	-0.278834	0.471191	0.723633	0.57871	0.320923	0.876463	0.12685	0.711671	0.47479	0.384131	0.506653	0.752124	-0.00766859	0.783636	-0.0411896	0.15243	0.300684	0.170887	0.0397015
AT1G03950	0.723267	-0.625	0.706299	-0.394165	-0.0592041	-0.0761719	0.171631	0.00210688	0.00665874	0.00256662	0.0879383	0.901435	0.869286	0.658118	1.93572	-1.36038	1.82977	-0.416168	-0.00266806	-0.00463408	0.0311846
AT1G03960	-0.149536	0.0601807	0.390462	0.16748	-0.217407	0.322591	-0.110107	0.586679	0.856337	0.0786595	0.531229	0.531607	0.315459	0.790376	-0.0346325	0.00405347	0.431167	0.0460099	-0.0596586	0.161637	-0.0112493
AT1G03970	0.439941	-0.151733	0.682053	-0.344971	-0.212891	0.0292206	-0.406128	0.0373262	0.560676	0.00180798	0.109468	0.52168	0.951091	0.175444	0.62823	-0.0381288	1.87074	-0.331418	-0.060162	0.000636363	-0.306976
AT1G03980	-0.141418	-0.18811	0.0212059	0.067749	-0.0361328	0.126492	0.219727	0.403464	0.234044	0.929686	0.739529	0.907433	0.602355	0.309248	-0.0557465	-0.118642	0.000671459	0.00887816	-0.00152428	0.0278468	0.111993
AT1G03982	0.0515747	-0.158752	-0.0302874	-0.00775146	-0.110107	-0.19197	0.0408936	0.82691	0.382654	0.905323	0.977489	0.693516	0.429926	0.903486	0.00425705	-0.0662305	-0.00130831	-7.6646e-05	-0.0175009	-0.0703772	0.00180253
AT1G03990	0.169312	0.162659	-0.215457	0.0615234	0.271301	-0.113467	0.170166	0.555304	0.575071	0.423505	0.862477	0.44621	0.79733	0.670291	0.0432539	0.0390833	-0.0803957	0.00395303	0.0950805	-0.0111608	0.0295641
AT1G04000	-0.306274	0.526001	-0.206451	0.312134	0.0601807	0.160004	-0.153687	0.247289	0.0329608	0.479998	0.236341	0.907442	0.713167	0.726574	-0.185846	0.779535	-0.0658085	0.19554	0.00253848	0.02349	-0.0213194
AT1G04010	-0.75293	0.381348	-0.37856	0.489014	-0.0119452	0.362442	0.0956571	0.000276421	0.0457951	0.047495	0.0106415	0.979642	0.17952	0.788957	-2.67925	0.510694	-0.500969	0.964823	-0.000106701	0.270341	0.0098476
AT1G04020	-1.11896	-0.0450439	-0.999947	0.0323486	-0.302124	-0.183113	-0.224731	0.000483624	0.925994	0.00136206	0.948291	0.521734	0.733377	0.659793	-3.7099	-0.0015041	-2.86565	0.000745908	-0.0853655	-0.0246603	-0.0405848
AT1G04030	-0.274902	-0.38623	0.0934855	-0.410583	0.0975952	0.465983	0.0732422	0.431638	0.230044	0.833958	0.195938	0.87371	0.286726	0.907909	-0.100307	-0.246488	0.0073719	-0.290645	0.00572226	0.252811	0.00307307
AT1G04040	1.45581	-1.40063	1.53852	-1.61694	-0.229492	-0.146779	-0.445801	0.000129608	0.000193457	7.2593e-05	4.22713e-05	0.701103	0.825132	0.382024	5.65927	-5.20114	6.36811	-7.07244	-0.0353919	-0.0122526	-0.186304
AT1G04050	0.12146	0.187561	-0.0297152	0.0117188	0.246765	0.09559	0.0709229	0.644012	0.423758	0.928029	0.973116	0.421809	0.805181	0.861947	0.0232117	0.0699382	-0.000963917	0.000138695	0.0925085	0.00899564	0.00457589
AT1G04070	0.0258789	0.3927	0.25293	0.225098	0.111694	0.338745	-0.0559082	0.945796	0.0907277	0.316394	0.386418	0.79672	0.311443	0.907411	0.000626335	0.409296	0.126407	0.0929524	0.0110236	0.171616	-0.00235911
AT1G04080	-0.13916	0.36792	-0.0444946	0.362549	-0.0300293	0.0646362	-0.0354004	0.29668	0.00316488	0.799923	0.00356273	0.906723	0.774727	0.888604	-0.0734365	0.919668	-0.00431384	0.887598	-0.001277	0.00716502	-0.00181575
AT1G04090	-0.036377	-0.256714	-0.0350507	-0.0124512	-0.210754	-0.209428	0.0335083	0.908633	0.226296	0.912577	0.970932	0.496117	0.499649	0.939888	-0.0015137	-0.165664	-0.00139259	-0.000159514	-0.0641569	-0.0631081	0.000902169
AT1G04100	0.526245	0.0658569	0.35128	0.0770264	-0.0293579	-0.204323	-0.0181885	0.0152944	0.837817	0.112549	0.805957	0.952251	0.555163	0.972055	0.95538	0.00506117	0.333245	0.00721647	-0.000623816	-0.0522208	-0.000223881
AT1G04110	0.113159	-0.176636	-0.4987	-0.420776	0.199707	-0.412153	-0.0444336	0.794417	0.653969	0.106026	0.18479	0.707251	0.35682	0.948261	0.0113104	-0.0325792	-0.486028	-0.308564	0.0300412	-0.184459	-0.00102517
AT1G04120	-0.876953	0.843506	-0.551692	0.90332	-0.212891	0.112371	-0.153076	0.000173312	0.000257231	0.00965266	0.000127564	0.523478	0.774823	0.674267	-3.29837	3.02791	-1.11185	3.51778	-0.0598439	0.0124504	-0.0262017
AT1G04130	-1.46033	1.37817	-1.29676	1.33911	0.309082	0.472651	0.27002	5.14376e-05	9.54115e-05	0.000179961	0.000129117	0.534876	0.30238	0.600211	-6.26293	5.54081	-4.85613	5.20783	0.0839921	0.245517	0.0598623
AT1G04140	-0.138916	-0.504883	0.220256	-0.18042	-0.126953	0.232218	0.19751	0.532578	0.00629138	0.264929	0.384113	0.689344	0.396107	0.485004	-0.0380097	-1.11138	0.127059	-0.0749719	-0.020511	0.0933953	0.0620684
AT1G04150	0.209717	0.108704	-0.0763791	0.0482178	0.338562	0.0524661	0.278076	0.470148	0.749619	0.833653	0.901396	0.351215	0.920616	0.461964	0.068738	0.0136053	-0.00603509	0.00217387	0.153852	0.00188466	0.0932645
AT1G04160	-0.624268	-0.15625	-0.707845	-0.192871	0.00341797	-0.0801595	-0.0332031	0.162906	0.801074	0.106513	0.745432	0.99714	0.932567	0.974335	-0.491962	-0.0150511	-0.688447	-0.0246088	4.25152e-06	-0.00243044	-0.000374917
AT1G04170	-0.744629	0.884766	-0.946635	0.594971	0.325195	0.123189	0.0354004	0.00112768	0.000215875	0.000107247	0.00698369	0.30806	0.757435	0.942281	-2.19503	3.24337	-3.75778	1.28271	0.166293	0.0148634	0.000914027
AT1G04171	0.246033	0.165527	0.0424093	0.0320129	-0.0626831	-0.266307	-0.196198	0.19583	0.428542	0.879683	0.91191	0.863151	0.313454	0.482503	0.174221	0.0609151	0.00236108	0.00128206	-0.00400629	-0.134172	-0.0620965
AT1G04180	1.93359	-0.372406	0.492772	-0.470154	0.424805	-1.01602	0.327057	0.000431539	0.554373	0.399089	0.426967	0.615249	0.161127	0.718371	6.5065	-0.0954096	0.196582	-0.173771	0.0896121	-0.80553	0.0469821
AT1G04190	-0.435059	0.493164	-0.460195	0.615723	0.100098	0.0749613	0.222656	0.143173	0.0910524	0.118122	0.0324121	0.862656	0.901012	0.646762	-0.36725	0.51324	-0.426909	0.916991	0.00642249	0.00339347	0.0421389
AT1G04200	0.0664062	-0.424561	0.28657	-0.308105	0.0791151	0.299292	0.195796	0.871017	0.119143	0.331621	0.288377	0.885893	0.463609	0.666671	0.00398262	-0.392265	0.13737	-0.166389	0.00416292	0.0999182	0.0344774
AT1G04210	0.196045	0.619629	-0.416758	0.353516	0.284668	-0.328135	0.0185547	0.279891	0.000509063	0.012782	0.0341799	0.234476	0.165418	0.961421	0.108415	2.04058	-0.78909	0.518335	0.179313	-0.25641	0.000317037
AT1G04220	-0.639282	2.21655	-0.628862	2.35956	-0.366882	-0.356462	-0.223877	0.037003	2.50104e-07	0.0402969	1.13861e-07	0.429644	0.446059	0.669797	-0.915301	14.6334	-0.877091	16.3839	-0.134606	-0.124978	-0.0389673
AT1G04230	0.306152	-0.210083	0.283305	-0.00439453	0.036377	0.0135295	0.242065	0.367654	0.576259	0.414273	0.993706	0.957864	0.98544	0.631652	0.133042	-0.0502901	0.108425	-1.20498e-05	0.000680105	8.61778e-05	0.0482974
AT1G04240	0.627686	0.275391	0.602453	0.696045	-0.502197	-0.52743	-0.081543	0.00644169	0.263513	0.00867021	0.00288768	0.118245	0.100429	0.858353	1.37526	0.159505	1.24224	1.76757	-0.465647	-0.526449	-0.00540908
AT1G04250	0.0456543	1.00854	-0.487808	1.11914	0.317139	-0.216324	0.427734	0.900611	0.00010043	0.0349853	3.25849e-05	0.352805	0.559318	0.193499	0.00207556	4.0323	-0.710304	5.02157	0.143494	-0.0545874	0.305112
AT1G04260	0.327148	0.0861816	0.253372	0.0911865	-0.0692139	-0.14299	-0.064209	0.0892528	0.742071	0.207223	0.725025	0.855152	0.658099	0.867605	0.343302	0.0111652	0.173195	0.0127339	-0.00470353	-0.0259825	-0.00396029
AT1G04270	-0.555664	0.98584	-0.862712	0.526611	0.473633	0.166585	0.0144043	0.00101734	2.05173e-06	1.01626e-05	0.0016353	0.0382942	0.508851	0.970156	-1.66284	5.60734	-4.30752	1.46735	0.671075	0.0488777	0.000189539
AT1G04280	1.71411	-1.40039	1.94264	-2.16052	0.204346	0.432872	-0.555786	1.36829e-07	1.74182e-06	2.84796e-08	6.99768e-09	0.575336	0.17725	0.0799285	11.7654	-8.06484	14.6581	-17.6192	0.049059	0.325266	-0.609863
AT1G04290	-0.847412	-0.0351562	-0.560323	0.559937	-0.605103	-0.318014	-0.0100098	0.000753613	0.927267	0.018542	0.0186191	0.0700338	0.367848	0.986097	-2.64634	-0.00115296	-0.970392	0.968714	-0.698707	-0.138123	-6.08619e-05
AT1G04295	-0.353149	-0.518799	0.371618	-0.166138	-0.0474854	0.677282	0.305176	0.241637	0.0674004	0.213123	0.649902	0.939671	0.0868358	0.483616	-0.217835	-0.607688	0.249493	-0.031093	-0.00128326	0.7188	0.0962829
AT1G04300	0.58252	-0.105225	1.22318	0.0761719	-0.322754	0.317902	-0.141357	0.00302959	0.679002	1.22873e-06	0.779693	0.241985	0.250269	0.667033	1.46714	-0.0176913	7.22963	0.00823239	-0.198885	0.191247	-0.0248581
AT1G04310	0.420715	-0.0926514	0.172318	-0.230347	0.166321	-0.082077	0.0286255	0.320538	0.875479	0.744798	0.642052	0.822309	0.920386	0.975235	0.207884	-0.00535102	0.02205	-0.0443256	0.0141315	-0.00295725	0.000311752
AT1G04330	0.180573	-0.0299683	0.0907497	0.0193787	-0.0539856	-0.143808	-0.00463867	0.335026	0.911669	0.686223	0.944976	0.87519	0.60335	0.990865	0.0857577	-0.0012036	0.0148407	0.000476313	-0.00312563	-0.0315559	-1.84877e-05
AT1G04340	-0.027832	-0.212769	-0.274195	0.397461	-0.216553	-0.462916	0.393677	0.944818	0.451169	0.300113	0.106401	0.579071	0.177086	0.258864	-0.000686105	-0.0735457	-0.143326	0.386751	-0.0513811	-0.348027	0.23106
AT1G04350	-1.28271	-0.425293	-1.00315	-0.354004	-0.221436	0.0581309	-0.150146	2.16747e-06	0.0438084	3.87749e-05	0.0983271	0.499705	0.894707	0.679466	-7.26536	-0.577736	-4.42534	-0.356598	-0.0667155	0.00280883	-0.0251994
AT1G04360	0.874573	0.119263	1.17779	-0.16925	0.0396118	0.342824	-0.248901	0.0138017	0.817867	0.00140702	0.726837	0.961164	0.54268	0.685113	1.62677	0.0104137	3.35869	-0.0234518	0.000681424	0.0910048	-0.0408791
AT1G04370	-0.151428	-0.134644	-0.204323	0.010376	0.481079	0.428185	0.626099	0.618766	0.66794	0.467607	0.979738	0.154443	0.208077	0.0618803	-0.0315688	-0.023598	-0.0674509	9.22415e-05	0.390266	0.291926	0.756607
AT1G04380	-0.33374	-0.145264	-0.0350011	-0.0272217	-0.15036	0.148379	-0.0323181	0.113072	0.570058	0.915911	0.935635	0.670329	0.67573	0.94445	-0.315933	-0.0354561	-0.00133518	-0.000786535	-0.0261194	0.025258	-0.000802169
AT1G04390	0.433838	0.186279	0.41394	0.247314	-0.0318604	-0.0517578	0.0291748	0.00643094	0.276017	0.00902035	0.126141	0.925722	0.871593	0.932883	0.950853	0.104142	0.846416	0.222371	-0.00106794	-0.00308923	0.000880287
AT1G04400	1.12305	-1.89307	0.746257	-1.83911	-0.119385	-0.496175	-0.0654297	1.83554e-06	2.29136e-09	0.00018958	3.34506e-09	0.708926	0.0520379	0.857492	6.44206	-16.3559	2.77772	-15.5876	-0.017836	-0.63693	-0.00436874
AT1G04410	-0.0825195	-0.545654	-0.0788167	-0.479248	0.104004	0.107706	0.170413	0.611421	0.000125748	0.631293	0.000463872	0.624439	0.608582	0.369518	-0.0176311	-2.12832	-0.0157452	-1.59762	0.0212699	0.0232302	0.0736804
AT1G04420	-0.264648	0.0078125	-0.291463	-0.191895	0.0825192	0.0557045	-0.117184	0.00601514	0.961412	0.00283151	0.0442019	0.596154	0.747005	0.413808	-0.587719	0.000133521	-0.742643	-0.259932	0.0185373	0.00705646	-0.0449052
AT1G04425	-0.0373535	-0.166138	-0.267475	-0.185303	0.0995483	-0.130573	0.0803833	0.895132	0.42576	0.152764	0.360537	0.764014	0.673712	0.817174	-0.0017972	-0.0616097	-0.218254	-0.0820983	0.0116371	-0.0223967	0.00704846
AT1G04430	1.07593	-0.423584	0.910034	-0.265869	-0.268799	-0.434692	-0.111084	2.88086e-06	0.0192534	2.0972e-05	0.156817	0.309136	0.0869991	0.731666	5.96115	-0.726655	4.25747	-0.21392	-0.137047	-0.460985	-0.0150727
AT1G04440	0.133789	-0.992432	0.330302	-0.889648	-0.019043	0.17747	0.0837402	0.536003	5.9699e-06	0.0639788	2.14318e-05	0.962907	0.525102	0.804307	0.0362345	-5.1845	0.394368	-4.15372	-0.000312602	0.0496484	0.00791998
AT1G04445	0.0849304	0.27652	-0.0439326	0.189941	0.452606	0.323743	0.366028	0.772473	0.210223	0.893007	0.431684	0.124549	0.283718	0.219246	0.00952213	0.187292	-0.00215907	0.0692971	0.409454	0.177124	0.241237
AT1G04450	0.440002	-0.059082	-0.269636	-0.221252	0.484863	-0.224775	0.322693	0.112675	0.889416	0.380319	0.495112	0.210404	0.616231	0.43409	0.417198	-0.00300697	-0.113207	-0.0675477	0.328227	-0.0472603	0.11695
AT1G04470	0.126465	0.0950317	0.0687739	-0.0529785	-0.0135498	-0.0712407	-0.16156	0.693738	0.780389	0.848623	0.887543	0.982098	0.886314	0.700161	0.0200832	0.0102338	0.00490257	-0.00274484	-0.0001063	-0.00373391	-0.0250098
AT1G04480	-0.00927734	0.141724	-0.0987803	1.21753	-0.540894	-0.630397	0.534912	0.988333	0.777577	0.852984	0.00104397	0.293128	0.212399	0.299866	-4.72859e-05	0.0154843	-0.00682169	3.62983	-0.288265	-0.424161	0.279798
AT1G04490	-0.0120544	0.112457	0.087635	-0.0300293	0.00363159	0.103321	-0.138855	0.960367	0.5163	0.635201	0.89371	0.991685	0.675616	0.542537	-0.000211709	0.0322863	0.0172719	-0.00146553	1.31695e-05	0.0175956	-0.0368758
AT1G04500	0.192322	0.129547	0.064242	0.0202637	0.0423584	-0.0857213	-0.066925	0.503439	0.684249	0.859596	0.960192	0.936418	0.858288	0.89294	0.0573221	0.0213475	0.00422106	0.000357489	0.00120849	-0.00568907	-0.00329122
AT1G04501	0.093811	-0.0848694	0.117561	0.071106	0.280884	0.304634	0.436859	0.784085	0.807958	0.719542	0.843015	0.444475	0.398394	0.202853	0.00990989	-0.00785985	0.0168047	0.00527354	0.0989139	0.121758	0.302664
AT1G04510	-0.220947	0.558594	-0.103546	0.572266	0.133301	0.250702	0.146973	0.283233	0.00377943	0.679709	0.00311246	0.684337	0.372465	0.64507	-0.121047	1.35323	-0.0173623	1.43461	0.0219587	0.10753	0.0279826
AT1G04520	-1.61023	0.729492	-1.7418	0.634277	-0.0280762	-0.15965	-0.123291	1.4181e-07	0.00107124	5.33958e-08	0.00351163	0.953515	0.659493	0.750016	-11.0273	2.16667	-12.6673	1.55683	-0.000580401	-0.0288631	-0.0154027
AT1G04530	-1.46411	-0.854004	-1.49289	-0.744141	0.00317383	-0.0256042	0.113037	1.09025e-07	7.06075e-05	8.56319e-08	0.000292786	0.994395	0.952409	0.740947	-10.1938	-3.5451	-10.5508	-2.62938	7.74796e-06	-0.000542213	0.0147189
AT1G04540	-0.0985107	0.116577	-0.28801	0.0236816	0.379578	0.190079	0.286682	0.823131	0.785116	0.401405	0.963028	0.399317	0.721476	0.549209	-0.00832719	0.0122483	-0.114172	0.000387458	0.151331	0.026949	0.0746126
AT1G04550	-0.908203	0.209961	-0.665049	0.36145	-0.315788	-0.0725858	-0.164361	0.000239085	0.421643	0.00396009	0.119163	0.3421	0.874705	0.671633	-3.28901	0.0787468	-1.59764	0.333929	-0.147109	-0.00422001	-0.0284128
AT1G04555	0.133301	-0.342712	0.374204	-0.409485	0.0351562	0.276059	-0.0316162	0.745978	0.292263	0.240618	0.190703	0.958949	0.563931	0.963358	0.0169658	-0.183086	0.23151	-0.294682	0.00064	0.0686765	-0.000512572
AT1G04560	-0.0245972	-0.0308228	0.0814298	0.259216	-0.0795898	0.0264371	0.210449	0.931512	0.91295	0.736176	0.155278	0.813929	0.946768	0.429959	-0.000757873	-0.00121913	0.0108317	0.209677	-0.00711642	0.000628054	0.077145
AT1G04570	-0.336548	0.835999	-0.610025	1.39807	0.195862	-0.0776151	0.757935	0.333124	0.00810488	0.0523542	7.87894e-05	0.725305	0.906409	0.0848827	-0.160666	1.74828	-0.781471	5.73703	0.0273187	-0.00331227	0.811885
AT1G04580	-0.0519409	0.0213013	0.0691706	-0.0582275	-0.00268555	0.118426	-0.0822144	0.851702	0.944818	0.793993	0.830663	0.995176	0.717081	0.817223	-0.00362092	0.000525111	0.00692973	-0.00469168	-5.6403e-06	0.0171045	-0.00720684
AT1G04590	-0.108398	0.774902	-0.654622	0.737549	0.124512	-0.421712	0.0871582	0.559102	1.59147e-05	0.000102528	2.80497e-05	0.616346	0.0462909	0.750015	-0.0273716	3.71814	-2.61139	3.35737	0.0261693	-0.562777	0.0108887
AT1G04600	-0.110199	0.0317688	0.272812	0.186829	-0.0774841	0.305527	0.0775757	0.784401	0.946247	0.398458	0.601283	0.895588	0.485769	0.895516	-0.0116218	0.000762314	0.10902	0.0412744	-0.00371086	0.0958042	0.00371795
AT1G04610	0.0258789	0.0405884	-0.0285467	-0.141785	0.157166	0.10274	-0.0252075	0.941286	0.904216	0.93433	0.596426	0.665612	0.798889	0.95871	0.000680054	0.00177484	-0.000842116	-0.0318227	0.0277835	0.0100185	-0.000461621
AT1G04620	0.378174	-0.211182	0.558609	0.151123	-0.317505	-0.13707	0.0447998	0.187587	0.524262	0.0413243	0.67613	0.447387	0.7902	0.941529	0.274856	-0.0592262	0.773	0.0256864	-0.11091	-0.0140172	0.00117225
AT1G04625	-0.0596924	0.0140381	-0.135305	0.0788269	-0.0473328	-0.122945	0.0174561	0.840313	0.967392	0.586679	0.780096	0.910163	0.729309	0.970682	-0.00451029	0.000202113	-0.0313365	0.00850163	-0.001935	-0.0168543	0.000225583
AT1G04630	-0.173096	0.0444336	-0.438761	0.0861816	0.0673828	-0.198283	0.109131	0.663237	0.927911	0.164423	0.850007	0.917214	0.710254	0.857418	-0.0308683	0.0014438	-0.344005	0.00608248	0.00252883	-0.0294621	0.00729077
AT1G04635	-0.216827	0.164001	-0.465213	0.306702	0.270081	0.0216955	0.412781	0.304704	0.470148	0.015739	0.119569	0.339432	0.960875	0.128964	-0.111909	0.053754	-0.838789	0.282896	0.126734	0.000376049	0.367182
AT1G04640	-0.0429688	0.239624	-0.273061	-0.130249	0.178101	-0.0519918	-0.191772	0.90057	0.318397	0.241109	0.643618	0.621761	0.909591	0.588423	-0.00195432	0.1191	-0.168694	-0.024926	0.0367558	-0.00213967	-0.0441671
AT1G04645	-0.0993652	0.036377	-0.0129636	0.0894165	-0.0776978	0.00870387	-0.0246582	0.711943	0.908451	0.969841	0.744732	0.843234	0.985746	0.956593	-0.0146618	0.00151687	-0.00017241	0.0114453	-0.00575365	5.4268e-05	-0.000475232
AT1G04650	-0.540894	0.828125	-0.616816	0.834473	0.0963135	0.0203908	0.102661	0.00665106	0.000149412	0.00237684	0.000137954	0.796648	0.964413	0.779803	-1.17758	3.16809	-1.61853	3.22129	0.00950935	0.000320885	0.0110889
AT1G04660	0.0956421	-0.0193787	-0.224649	-0.2966	0.167297	-0.152994	-0.109924	0.667183	0.945084	0.209743	0.0831589	0.531714	0.575493	0.712678	0.0168096	-0.000475355	-0.152382	-0.320355	0.0458934	-0.0367124	-0.0161706
AT1G04670	-0.129303	-0.0310669	-0.177229	-0.0428467	-0.0655518	-0.113478	-0.0773315	0.563845	0.914957	0.389302	0.87861	0.856189	0.724391	0.825999	-0.0321758	-0.00119916	-0.0726131	-0.00240814	-0.00442018	-0.0158899	-0.00642011
AT1G04680	-0.358887	-0.17334	-0.0317383	-0.165527	-0.119629	0.20752	-0.111816	0.119825	0.526332	0.931014	0.549379	0.774422	0.566703	0.792727	-0.330697	-0.0483168	-0.000985277	-0.0430582	-0.0132815	0.0511836	-0.0112796
AT1G04684	-0.425354	-0.264465	0.36024	-0.208801	-0.0202637	0.76533	0.0354004	0.236371	0.51434	0.334249	0.627785	0.980564	0.10631	0.963618	-0.266444	-0.0763643	0.171449	-0.0422173	-0.00017273	0.744992	0.000569767
AT1G04690	-0.170166	0.0119629	-0.500814	0.276855	0.00512711	-0.325521	0.270019	0.26152	0.959884	0.000742989	0.0491845	0.988186	0.0996246	0.175356	-0.0991207	0.000212713	-1.56706	0.362174	2.64625e-05	-0.326052	0.204156
AT1G04700	0.0457153	-0.110596	0.11144	-0.0273438	-0.0233154	0.0424093	0.0599365	0.912737	0.760972	0.758937	0.949809	0.970073	0.941912	0.913538	0.0018128	-0.0131201	0.0133499	-0.000611512	-0.000307658	0.0011022	0.00235392
AT1G04710	-0.974121	0.6521	-1.17764	0.437012	0.171387	-0.032135	-0.0437012	1.82247e-05	0.00113079	1.903e-06	0.022383	0.579593	0.940017	0.91461	-4.61669	1.92149	-6.73678	0.721105	0.0405975	-0.000863291	-0.00169403
AT1G04730	0.00720215	0.29718	-0.851763	-0.247437	0.646667	-0.212298	0.102051	0.978486	0.0578908	8.02321e-06	0.121477	0.00623393	0.356909	0.709881	6.80265e-05	0.367728	-4.34029	-0.22653	1.42606	-0.0949912	0.0151866
AT1G04750	0.0341797	-0.208984	0.0995331	0.0100098	-0.522949	-0.457596	-0.303955	0.917512	0.364472	0.721579	0.977268	0.069446	0.113742	0.309858	0.00127792	-0.0916054	0.0141054	9.99606e-05	-0.60576	-0.432007	-0.154664
AT1G04760	-0.118011	0.300842	-0.222538	-0.129517	0.515381	0.410854	0.085022	0.802858	0.42688	0.587216	0.780662	0.277447	0.403553	0.9015	-0.0112538	0.11122	-0.0514513	-0.0139278	0.286975	0.161918	0.00382889
AT1G04770	-0.945618	0.28418	-1.1603	0.803711	0.0782471	-0.136431	0.597778	0.00345194	0.440145	0.000577093	0.0114466	0.906553	0.823897	0.183588	-2.32805	0.101283	-3.75791	1.56026	0.00333387	-0.0114776	0.440057
AT1G04778	-0.00512695	-0.17395	0.102661	0.114563	-0.129028	-0.0212402	0.159485	0.983601	0.269932	0.569871	0.514432	0.585929	0.948453	0.477677	-3.68158e-05	-0.0989335	0.0250723	0.0330711	-0.0299545	-0.000488185	0.0511732
AT1G04780	0.746582	-0.240967	0.828288	-0.194824	0.116943	0.198649	0.163086	0.000324488	0.241159	0.000112492	0.36735	0.734386	0.508441	0.605075	2.60468	-0.148844	3.27081	-0.084733	0.0156792	0.058355	0.0355839
AT1G04790	0.358154	0.15625	0.419383	0.0705566	0.0292969	0.0905253	-0.0563965	0.028251	0.402567	0.0105708	0.756153	0.935178	0.762495	0.863838	0.554769	0.0617441	0.828655	0.00856489	0.000852712	0.0106605	-0.003585
AT1G04800	-0.319641	-0.351929	-0.473668	-0.698975	0.583862	0.429835	0.236816	0.519848	0.46701	0.290616	0.0935607	0.331916	0.501773	0.751386	-0.0908176	-0.116374	-0.254209	-0.71918	0.279653	0.128733	0.0293976
AT1G04810	-0.0615234	0.425537	0.29837	0.429199	0.14502	0.504913	0.148682	0.882143	0.119424	0.309655	0.115841	0.768041	0.182591	0.761021	-0.00335062	0.392732	0.151907	0.40179	0.0166215	0.372888	0.0176341
AT1G04820	-1.10474	0.489868	-1.10133	0.416504	0.431519	0.434921	0.358154	0.00146161	0.157425	0.00150066	0.244533	0.386727	0.382096	0.488946	-3.13211	0.393328	-3.10985	0.254759	0.178043	0.181722	0.111292
AT1G04830	0.17627	-0.0290527	0.719788	-0.0578613	-0.0710449	0.472473	-0.0998535	0.366137	0.917183	0.000167548	0.819672	0.835093	0.0521902	0.751816	0.0769163	-0.00109076	2.71782	-0.0049969	-0.00556033	0.605905	-0.0123707
AT1G04840	-0.0736084	0.079834	-0.630847	0.0690918	-0.0280762	-0.585314	-0.0388184	0.871177	0.858179	0.0326956	0.880144	0.967582	0.161499	0.953748	-0.00440867	0.00530275	-0.937129	0.0038309	-0.000401831	-0.463469	-0.000798357
AT1G04850	-0.0749512	0.041748	0.0494588	0.116943	-0.134766	-0.0103556	-0.0595703	0.579539	0.787064	0.740749	0.331225	0.408648	0.967518	0.765352	-0.0177572	0.00434137	0.00644592	0.0561184	-0.0523768	-0.000148508	-0.00691843
AT1G04860	0.217346	0.490906	0.0481898	0.405151	0.139954	-0.0292028	0.0541992	0.470723	0.055531	0.905342	0.121406	0.765722	0.960194	0.92111	0.0711231	0.616315	0.00208119	0.371021	0.0162247	-0.000515167	0.00193429
AT1G04870	0.154053	1.28052	-0.129466	1.2207	0.212646	-0.070872	0.152832	0.569748	3.42411e-06	0.648018	6.1189e-06	0.539905	0.873401	0.686682	0.0376377	6.99861	-0.024393	6.36392	0.0569217	-0.00416629	0.024949
AT1G04880	0.0588989	0.0274048	-0.110701	-0.0766602	-0.0922241	-0.261824	-0.196289	0.804297	0.917533	0.591612	0.733995	0.758935	0.271314	0.431517	0.00557087	0.00102434	-0.0252358	-0.010296	-0.011048	-0.148331	-0.0716459
AT1G04890	-0.140533	-0.0402832	-0.123917	-0.185303	-0.000183105	0.0164337	-0.145203	0.465503	0.872833	0.534142	0.301363	0.999721	0.965463	0.584914	-0.0466679	-0.00237948	-0.0337478	-0.0965259	-2.2214e-08	0.000250848	-0.0338188
AT1G04900	-0.18042	0.282471	-0.531588	0.453247	-0.134402	-0.485569	0.0363726	0.578643	0.327897	0.0416567	0.0859626	0.782135	0.190243	0.950705	-0.0428658	0.13679	-0.733759	0.483021	-0.0143432	-0.349945	0.000798538
AT1G04910	0.176514	-0.374756	0.149231	-0.442627	-0.0090332	-0.0363159	-0.0769043	0.389878	0.0380544	0.487424	0.0144185	0.983722	0.926173	0.826451	0.0722067	-0.532002	0.046574	-0.814912	-6.43857e-05	-0.0012096	-0.00636638
AT1G04920	0.298645	0.383728	-0.490971	0.339661	0.377625	-0.411991	0.333557	0.37165	0.223995	0.104065	0.294848	0.395053	0.345907	0.464568	0.128377	0.249331	-0.482474	0.180156	0.152313	-0.189945	0.111058
AT1G04930	0.342163	0.184204	0.482577	0.48645	-0.124512	0.0159022	0.177734	0.271013	0.613737	0.0980326	0.0950478	0.822281	0.982515	0.728649	0.19401	0.0390546	0.486741	0.49718	-0.010581	0.00012182	0.0244353
AT1G04940	-0.872803	0.177979	-0.592336	0.165771	0.0373535	0.31782	0.0251465	0.00172445	0.599526	0.0275381	0.631096	0.950915	0.436898	0.968352	-2.41186	0.0395454	-0.924083	0.0331384	0.000816482	0.114295	0.000351214
AT1G04945	-0.0804443	0.858398	-0.362625	0.627441	0.132568	-0.149612	-0.0983887	0.833339	0.0014275	0.180501	0.0154318	0.784239	0.750635	0.848222	-0.00636944	2.44251	-0.269619	1.13666	0.0139928	-0.0186374	-0.00703384
AT1G04950	0.7146	0.0195312	0.66628	-0.166992	-0.0383301	-0.0866496	-0.224854	0.000296573	0.948685	0.000587636	0.427965	0.921968	0.802735	0.412201	2.52101	0.000446834	2.15268	-0.061552	-0.00135244	-0.00826877	-0.0865441
AT1G04960	0.335693	-0.329346	0.443075	0.0473633	-0.438965	-0.331584	-0.0622559	0.0208524	0.0233497	0.00291344	0.824347	0.0340685	0.105575	0.825351	0.564248	-0.5374	1.12346	0.00397331	-0.644245	-0.323772	-0.00518972
AT1G04970	0.00805664	-0.159424	0.101196	-0.266602	0.187012	0.280151	0.079834	0.974442	0.324733	0.579145	0.0707365	0.393094	0.17759	0.767041	9.05886e-05	-0.0778743	0.024005	-0.306687	0.0758338	0.210276	0.00919541
AT1G04980	-1.20203	1.04565	-1.59555	1.04065	0.231812	-0.161715	0.226807	0.0014835	0.00468392	9.45597e-05	0.00485087	0.719139	0.817523	0.726521	-3.40019	2.43574	-6.42097	2.40825	0.0331924	-0.0141501	0.0314699
AT1G04985	0.676514	0.526123	0.600983	0.500977	-0.0351562	-0.110687	-0.0603027	4.51884e-05	0.000594662	0.000159136	0.000937791	0.907433	0.649784	0.830539	2.93943	1.69713	2.28267	1.5169	-0.00148308	-0.0207241	-0.00486281
AT1G04990	-0.0488281	-0.120239	-0.181778	0.140747	-0.256714	-0.389664	0.00427246	0.921094	0.781988	0.646508	0.737833	0.61003	0.394657	0.995359	-0.00174298	-0.0128415	-0.0344335	0.0185845	-0.0551033	-0.157339	8.63206e-06
AT1G05000	0.157806	0.135345	0.018954	-0.0994263	-0.0956116	-0.234464	-0.330383	0.485862	0.565867	0.952588	0.696836	0.789572	0.41359	0.225364	0.0494703	0.033469	0.000399828	-0.0155969	-0.00981054	-0.0899006	-0.213796
AT1G05010	0.916992	-0.826904	0.569519	-0.647705	-0.231689	-0.579163	-0.0524902	0.000226408	0.000623672	0.0125643	0.00502393	0.516427	0.069799	0.913295	3.34254	-2.65026	1.08258	-1.48905	-0.0664928	-0.669599	-0.00206753
AT1G05020	0.232483	-0.0257568	0.424487	-0.205322	0.181458	0.373461	0.00189209	0.350415	0.9446	0.057956	0.42495	0.624074	0.243873	0.996983	0.105877	-0.000637532	0.525048	-0.0763105	0.0371559	0.228871	2.48323e-06
AT1G05030	0.433105	-0.261963	0.289571	-0.165527	-0.092041	-0.235575	0.00439453	0.022232	0.18769	0.138143	0.456134	0.797606	0.408117	0.992282	0.715933	-0.190331	0.248936	-0.0564294	-0.00903947	-0.0916895	1.47866e-05
AT1G05040	0.110474	0.142212	-0.0899258	-0.0393066	0.00952148	-0.190878	-0.171997	0.366223	0.217709	0.486731	0.802083	0.970739	0.219173	0.274268	0.0481946	0.0941619	-0.0281208	-0.00376481	0.000122805	-0.125829	-0.0966321
AT1G05055	-0.213379	0.034668	-0.33611	0.18042	-0.0551758	-0.177907	0.0905762	0.265082	0.901538	0.0589623	0.364946	0.879233	0.523423	0.78477	-0.123039	0.00156061	-0.413223	0.0789826	-0.00308411	-0.0500181	0.00953383
AT1G05060	-0.300049	-0.27832	-0.181508	-0.154785	-0.350098	-0.231557	-0.226563	0.319795	0.364723	0.597853	0.666135	0.391361	0.605748	0.615292	-0.148563	-0.121914	-0.04055	-0.0273099	-0.142638	-0.0504119	-0.0477862
AT1G05065	-0.373718	-0.221924	-0.429853	-0.300964	0.421204	0.365069	0.342163	0.166644	0.468207	0.103818	0.287335	0.260866	0.338014	0.375114	-0.290831	-0.0731377	-0.422858	-0.163006	0.245807	0.171971	0.145706
AT1G05070	-0.017334	0.294678	-0.11202	0.798584	-0.019043	-0.113729	0.484863	0.946998	0.0610417	0.562351	1.76356e-05	0.957454	0.671691	0.0302603	-0.000409969	0.357849	-0.0280041	3.79616	-0.000359574	-0.0196558	0.736569
AT1G05080	-0.265442	-0.259857	0.0493533	0.0569458	-0.340118	-0.0253232	-0.0233154	0.181447	0.192553	0.864533	0.840273	0.208477	0.95286	0.957003	-0.196759	-0.185915	0.00312003	0.00430395	-0.231601	-0.000531052	-0.00044502
AT1G05085	0.185242	-0.183838	-0.0921224	-0.163147	0.343506	0.0661418	0.364197	0.636357	0.639758	0.838461	0.687107	0.462202	0.918893	0.429644	0.0363629	-0.0356616	-0.00704895	-0.026589	0.115132	0.00242972	0.133621
AT1G05090	0.224365	-0.475342	0.501068	-0.259888	-0.0762939	0.200409	0.13916	0.482983	0.0809639	0.0645974	0.397791	0.891431	0.662931	0.781775	0.0709147	-0.518935	0.596163	-0.104045	-0.00380801	0.0357793	0.0148787
AT1G05100	0.169922	2.66516	-0.296499	2.59277	0.703125	0.236705	0.630737	0.821154	1.44607e-05	0.657955	1.98563e-05	0.353153	0.809626	0.414645	0.0145411	12.8989	-0.0539047	12.1915	0.317838	0.0217095	0.241146
AT1G05120	0.0803223	-0.104248	-0.320897	-0.211182	-0.192627	-0.593847	-0.299561	0.821077	0.757697	0.211485	0.457913	0.635682	0.0812469	0.411729	0.00687687	-0.0125624	-0.216516	-0.0716364	-0.0379013	-0.647408	-0.115447
AT1G05136	-0.0127563	-0.0799561	0.16641	0.166687	0.0032959	0.182462	0.249939	0.977093	0.835285	0.614644	0.613907	0.995705	0.68504	0.544934	-0.000128381	-0.00624981	0.0351751	0.0353206	6.16046e-06	0.0299756	0.065898
AT1G05140	-0.588989	-0.330566	-0.193949	-0.272705	0.0541992	0.449239	0.112061	0.0138776	0.187193	0.497116	0.296734	0.915274	0.185261	0.805929	-1.09416	-0.240557	-0.0588718	-0.143888	0.00208391	0.32894	0.0105005
AT1G05150	0.31012	0.150757	0.0877584	-0.0388184	0.120178	-0.102183	-0.069397	0.346411	0.704727	0.841884	0.935922	0.836227	0.863505	0.911623	0.142782	0.0229119	0.00655976	-0.00111643	0.00933492	-0.00651267	-0.00278868
AT1G05160	0.836731	0.0392456	0.509135	0.0452881	0.313782	-0.0138143	0.319824	0.00106822	0.920635	0.0370239	0.907139	0.389417	0.982031	0.378546	2.48621	0.00140942	0.728836	0.00191687	0.12852	-0.000108787	0.134928
AT1G05170	-3.43475	0.933838	-2.66527	1.33032	-0.394043	0.37544	0.00244141	8.58342e-11	0.000596478	2.24804e-09	1.41899e-05	0.287979	0.315276	0.996618	-34.5754	3.01107	-23.0498	6.44943	-0.213035	0.188211	3.59245e-06
AT1G05180	0.283936	0.243652	0.00366211	-0.0012207	0.222168	-0.0581055	-0.0227051	0.0154766	0.0375999	0.985801	0.995561	0.181632	0.792803	0.929579	0.514015	0.347159	2.27438e-05	-2.35854e-06	0.164583	-0.00585905	-0.000720057
AT1G05190	0.0703125	-0.30249	-0.0492859	-0.304688	-0.172852	-0.29245	-0.175049	0.594027	0.00457635	0.731754	0.00432652	0.253499	0.0475024	0.246725	0.0159043	-0.70767	-0.00668488	-0.720239	-0.103024	-0.386994	-0.106392
AT1G05200	-0.720459	0.0429688	-0.500702	-0.337402	0.207764	0.427521	-0.172607	3.68833e-05	0.849276	0.00140169	0.0250046	0.349452	0.0441057	0.454559	-3.19392	0.00304868	-1.42868	-0.540512	0.0948675	0.579506	-0.0591024
AT1G05205	-0.565063	-0.337646	-0.373975	0.101318	-0.0982666	0.0928218	0.340698	0.0499585	0.279852	0.220865	0.808005	0.865802	0.874014	0.435486	-0.735368	-0.186743	-0.24528	0.00938064	-0.00614965	0.00542837	0.123001
AT1G05210	0.0720825	-0.262939	-0.200387	-0.18042	0.247192	-0.0252775	0.329712	0.847656	0.346457	0.505134	0.55905	0.532389	0.965335	0.37601	0.00517412	-0.121044	-0.0594336	-0.0455649	0.0676742	-0.000387296	0.140062
AT1G05220	0.168915	0.0990906	0.35973	-0.0178223	0.189606	0.380421	0.0726929	0.478138	0.716693	0.076502	0.958267	0.555263	0.182743	0.8564	0.0541283	0.0143351	0.401576	-0.000329952	0.0484446	0.280811	0.00489394
AT1G05230	-0.0860596	-0.199341	-0.358154	-0.00708008	0.169189	-0.102905	0.36145	0.871835	0.660381	0.356892	0.991137	0.796847	0.886371	0.50457	-0.00512619	-0.0359223	-0.160261	-2.73742e-05	0.0166863	-0.00539064	0.107379
AT1G05260	-0.0860596	-0.145538	0.178567	-0.000183105	0.015564	0.280191	0.160919	0.755836	0.551609	0.440085	0.999543	0.974039	0.33728	0.627133	-0.0104625	-0.0376025	0.0636527	-3.63177e-08	0.0001778	0.132253	0.0326088
AT1G05270	0.725586	-0.0153809	0.562602	-0.0217285	0.0375977	-0.125387	0.03125	9.91591e-06	0.945482	0.000164385	0.920708	0.893609	0.56388	0.913225	3.63059	-0.000374473	2.12896	-0.000779581	0.00183673	-0.0311978	0.00123194
AT1G05280	0.105988	0.150055	-0.13326	-0.0571899	0.292694	0.0534465	0.0854492	0.62766	0.451917	0.517892	0.818707	0.231191	0.878463	0.790319	0.0214387	0.0517602	-0.0380805	-0.00496816	0.186162	0.00300778	0.00873273
AT1G05290	-0.105194	-0.0301208	-0.0147527	-0.105286	-0.101776	-0.0113347	-0.176941	0.652193	0.917016	0.96137	0.651902	0.755785	0.979518	0.53309	-0.0195266	-0.00113323	-0.000252412	-0.0195639	-0.0123762	-0.000101871	-0.0483402
AT1G05291	0.0543823	-0.202423	0.0791092	0.0132446	-0.00793457	0.0167923	0.207733	0.773599	0.143361	0.649374	0.952863	0.981175	0.956078	0.28452	0.00606277	-0.170758	0.0148334	0.000277734	-6.54895e-05	0.000327562	0.113399
AT1G05300	-0.303833	-0.659424	-0.710762	-0.994141	-0.115967	-0.522896	-0.450684	0.302093	0.0142332	0.00855995	0.000522457	0.82322	0.169763	0.242945	-0.15795	-1.21776	-1.46952	-3.26272	-0.00979734	-0.402712	-0.276941
AT1G05310	0.136169	-0.481934	0.197271	-0.413513	0.0142212	0.0753225	0.0826416	0.817749	0.271368	0.719933	0.362658	0.988703	0.932627	0.924693	0.0118985	-0.272987	0.0281521	-0.182154	7.01723e-05	0.00228168	0.00281003
AT1G05320	-0.48999	-0.598511	-0.877805	-0.673828	-0.273315	-0.66113	-0.348633	0.0383245	0.0116598	0.000508807	0.00498065	0.449727	0.0467911	0.313091	-0.694083	-1.15711	-2.891	-1.55163	-0.0948543	-0.879195	-0.175826
AT1G05330	0.247498	0.314636	0.0182254	0.37207	0.0267944	-0.202478	0.0842285	0.366327	0.224841	0.9652	0.138269	0.961744	0.614216	0.863639	0.107941	0.203923	0.000280354	0.319711	0.000453916	-0.0428603	0.00536263
AT1G05340	1.04547	0.648987	1.15623	0.15332	-0.220276	-0.109517	-0.715942	0.0107063	0.120173	0.00518239	0.792973	0.769587	0.897575	0.219246	2.05996	0.597192	2.64253	0.0154457	-0.0250547	-0.00513959	-0.471855
AT1G05350	-0.184814	-0.257324	-0.0504506	-0.35376	0.282471	0.416835	0.186035	0.430409	0.233864	0.871177	0.0841437	0.342335	0.145498	0.567735	-0.067664	-0.162381	-0.00302167	-0.380284	0.131504	0.348951	0.0457375
AT1G05360	-0.0297852	0.0797119	-0.292157	0.0698242	0.0174561	-0.244916	0.00756836	0.94264	0.829015	0.284217	0.853078	0.977136	0.53772	0.990181	-0.000764106	0.00649156	-0.15962	0.00481864	0.000175344	-0.0659912	3.24331e-05
AT1G05370	0.317261	0.190643	-0.0283953	-0.0280762	0.14679	-0.198867	-0.0719299	0.126775	0.412038	0.931315	0.932035	0.672492	0.534774	0.859274	0.284572	0.0734096	-0.000877519	-0.000858225	0.0252938	-0.0540578	-0.00473791
AT1G05380	0.407715	0.282227	0.466197	0.16333	0.236572	0.295054	0.117676	0.115197	0.311287	0.0674271	0.611509	0.559662	0.445199	0.80802	0.382664	0.143044	0.545993	0.0348869	0.0596338	0.103695	0.0108942
AT1G05385	-0.0593262	0.0131836	-0.412018	-0.363281	-0.180664	-0.533356	-0.557129	0.774718	0.957664	0.00557639	0.0135122	0.41359	0.0132933	0.0108493	-0.00657667	0.000247678	-0.928543	-0.679072	-0.0692721	-1.00077	-1.09453
AT1G05390	0.152954	0.17981	0.0869878	0.838257	-0.223694	-0.28966	0.434753	0.822895	0.786313	0.906357	0.0744386	0.800232	0.727086	0.560082	0.0129484	0.018773	0.00371444	0.945723	-0.0216499	-0.0400932	0.109449
AT1G05400	0.212555	0.134918	0.20215	-0.0882568	0.361542	0.351137	0.138367	0.31613	0.571932	0.34575	0.738671	0.185261	0.19977	0.675744	0.106306	0.0327386	0.093239	-0.0116101	0.264726	0.24561	0.0235525
AT1G05410	0.643677	0.355103	0.374374	0.238037	0.110229	-0.159073	-0.00683594	0.00516506	0.127533	0.105465	0.347253	0.797606	0.685961	0.990181	1.47204	0.317596	0.365723	0.109343	0.0108258	-0.0260404	-2.92944e-05
AT1G05420	0.670654	0.292969	0.223811	-0.142639	0.485901	0.0390574	0.050293	0.0371326	0.431848	0.576237	0.748477	0.29967	0.957538	0.944489	0.959199	0.106837	0.0535801	-0.0179471	0.2543	0.000735994	0.00124742
AT1G05430	0.00219727	0.141602	-0.172353	-0.000732422	0.180908	0.00635783	0.0385742	0.992651	0.320153	0.206173	0.997528	0.339768	0.983892	0.885143	7.03904e-06	0.0700422	-0.118194	-7.87142e-07	0.0848129	4.48378e-05	0.00204392
AT1G05440	0.239197	0.157471	-0.00673676	-0.11438	-0.129578	-0.375511	-0.401428	0.103582	0.323642	0.978211	0.510511	0.578652	0.0637234	0.0478292	0.235541	0.0771504	-6.44538e-05	-0.0333984	-0.0307854	-0.448999	-0.530009
AT1G05450	0.0534973	0.289459	0.154531	0.223267	0.0376892	0.138723	-0.0285034	0.841253	0.114116	0.463515	0.245453	0.922033	0.646762	0.94348	0.00401623	0.27286	0.0516034	0.1362	0.00132868	0.026254	-0.000720204
AT1G05460	-0.781616	-0.0354004	-0.703672	0.0274658	0.133057	0.211001	0.195923	0.00100863	0.922941	0.00250811	0.941455	0.745981	0.561344	0.59691	-2.34193	-0.00123285	-1.83001	0.000719615	0.0169344	0.052913	0.0439046
AT1G05470	0.0344238	-0.923462	0.338989	-0.821045	-0.238892	0.0656738	-0.136475	0.949439	0.00520304	0.352138	0.0120361	0.668707	0.926033	0.830492	0.00077567	-2.10895	0.15366	-1.57601	-0.0417497	0.00219176	-0.0110086
AT1G05490	-0.173645	-0.299072	-0.116765	-0.0571289	-0.111023	-0.0541433	0.13092	0.32833	0.063782	0.553762	0.805444	0.690346	0.86781	0.62276	-0.0839903	-0.357482	-0.029971	-0.0053681	-0.0178673	-0.0033339	0.0269276
AT1G05500	-0.63501	-0.570312	-0.783651	-0.446533	0.0913088	-0.0573322	0.215089	0.000157868	0.000461446	1.58285e-05	0.00394925	0.738794	0.849113	0.335378	-2.41412	-1.90249	-3.76196	-1.07324	0.012005	-0.00407257	0.102053
AT1G05510	0.0756226	0.314331	0.181572	-0.110535	0.182434	0.288383	-0.242432	0.822949	0.194525	0.513461	0.725202	0.636915	0.404588	0.499107	0.00639972	0.223497	0.0525637	-0.0154241	0.0357423	0.113331	-0.0731674
AT1G05520	-0.388184	-0.463623	-0.033254	-0.122803	-0.159912	0.195017	0.180908	0.0772033	0.0330831	0.924918	0.667672	0.667701	0.579185	0.614205	-0.431801	-0.686344	-0.00112721	-0.0215441	-0.0280514	0.0462548	0.0382958
AT1G05530	0.115082	-0.216064	-0.125728	-0.0185547	0.213287	-0.0275224	0.410797	0.705847	0.403543	0.673754	0.961412	0.555099	0.957454	0.202374	0.0174107	-0.0851533	-0.0215622	-0.000317112	0.0545226	-0.000519685	0.28503
AT1G05540	-0.26825	0.0661621	-0.237059	0.352112	0.27179	0.30298	0.557739	0.232136	0.830968	0.304514	0.0997493	0.386816	0.325029	0.0594021	-0.170139	0.00532046	-0.122416	0.352496	0.112112	0.147878	0.683899
AT1G05550	0.466125	0.298767	0.0830981	0.0637207	0.097168	-0.285859	-0.137878	0.00327143	0.054937	0.687462	0.770305	0.72434	0.195114	0.583773	1.15844	0.376487	0.0135243	0.00722195	0.0136091	-0.202878	-0.0322299
AT1G05560	-0.355499	0.407837	-0.52481	0.551636	0.160278	-0.00903193	0.304077	0.424232	0.341873	0.19554	0.169795	0.832033	0.992245	0.638321	-0.132387	0.190107	-0.371966	0.4248	0.0127997	-3.05368e-05	0.0592832
AT1G05562	-1.04395	-0.0185547	-0.466212	-0.060791	0.124268	0.702001	0.0820313	1.51347e-05	0.956475	0.0208774	0.839503	0.730476	0.0167656	0.836464	-5.03184	-0.000358594	-0.783387	-0.00461877	0.0169494	1.24646	0.00636177
AT1G05570	0.909058	-0.999634	0.797048	-1.15845	0.365601	0.253591	0.206787	0.0597612	0.0375638	0.103307	0.0160059	0.653727	0.776034	0.824258	1.11231	-1.42471	0.785786	-2.08025	0.0674911	0.0279252	0.0173571
AT1G05575	0.452637	-0.239014	0.627561	-0.100677	-0.150848	0.0240758	-0.0125122	0.0858755	0.426886	0.0159924	0.7859	0.749896	0.968791	0.984359	0.48257	-0.0883606	1.12715	-0.0105342	-0.0188559	0.000331527	-8.56633e-05
AT1G05577	-0.111206	-0.144043	-0.0652377	0.0305176	-0.130249	-0.0842806	0.0443115	0.687225	0.577042	0.830975	0.927641	0.723631	0.836498	0.920441	-0.0181156	-0.0343963	-0.00524588	0.000995489	-0.0182978	-0.0065347	0.0015954
AT1G05580	-0.23468	-0.198425	0.0421486	-0.0863647	-0.1474	0.129429	-0.0353394	0.100278	0.176147	0.840203	0.632064	0.500165	0.566167	0.905059	-0.234397	-0.149638	0.00318709	-0.0172072	-0.0443506	0.0319761	-0.00153101
AT1G05590	-0.557373	-1.27783	-0.81661	-1.14819	-0.217285	-0.476522	-0.0876465	0.00284791	3.70869e-07	7.52541e-05	1.42309e-06	0.432121	0.0625762	0.799922	-1.41878	-8.21746	-3.36727	-6.71322	-0.0791775	-0.573537	-0.00849755
AT1G05600	0.48407	0.0278931	0.257126	0.210876	0.0761108	-0.150833	0.259094	0.0198537	0.93433	0.249573	0.367283	0.854319	0.672262	0.406912	0.823964	0.000822835	0.154996	0.091731	0.00520447	-0.0260129	0.101176
AT1G05610	-0.167603	-0.158936	0.171193	0.0492554	0.00341797	0.342214	0.211609	0.471662	0.50133	0.45975	0.870975	0.994112	0.225297	0.488889	-0.0547003	-0.047661	0.057774	0.00295505	8.76595e-06	0.221496	0.0657659
AT1G05615	-0.0404968	0.180176	0.130592	-0.0831299	0.561035	0.732124	0.297729	0.898828	0.443053	0.610087	0.769599	0.0478292	0.0134527	0.312756	-0.00187595	0.0637002	0.0280262	-0.00945482	0.740739	1.36994	0.150292
AT1G05620	-0.814575	-0.877808	-0.967728	-0.873779	0.220581	0.0674286	0.224609	0.000601633	0.000290135	0.000106864	0.000303573	0.532153	0.883986	0.52272	-2.62348	-3.10516	-3.84301	-3.07373	0.0604312	0.0036111	0.0632793
AT1G05630	0.220703	-0.0314941	0.0024058	-0.0718994	0.166382	-0.0519155	0.125977	0.643719	0.959817	0.997314	0.90206	0.81453	0.950337	0.865937	0.0422213	-0.000560959	2.81002e-06	-0.00321854	0.0148234	-0.00114849	0.00787529
AT1G05640	-0.0946045	-0.240173	-0.197889	-0.342529	0.378418	0.275134	0.276062	0.817156	0.466613	0.56879	0.256311	0.361297	0.534986	0.533153	-0.00829633	-0.0795077	-0.0484922	-0.202515	0.167312	0.0747422	0.0754058
AT1G05650	-0.0456543	-0.28009	0.0588048	0.21582	0.393066	0.497526	0.888977	0.921176	0.389193	0.89609	0.53655	0.352115	0.224324	0.029904	-0.00162792	-0.114791	0.00280195	0.0583556	0.178183	0.322956	1.35504
AT1G05660	-0.0919189	0.078125	-0.198018	0.207581	-0.0160522	-0.122152	0.113403	0.867706	0.889746	0.677928	0.658998	0.985526	0.867106	0.877722	-0.00566474	0.00396359	-0.0334287	0.0375961	-0.00010164	-0.00756456	0.00642351
AT1G05670	0.102051	0.133301	-0.414421	0.0814819	0.256653	-0.259819	0.204834	0.739913	0.644665	0.0651511	0.799992	0.452669	0.445939	0.568572	0.0133502	0.025416	-0.491536	0.00789677	0.0883447	-0.0911248	0.0502283
AT1G05675	0.0687866	-0.176575	0.0785039	-0.0101318	-0.0872803	-0.077563	0.0791626	0.708528	0.223184	0.659133	0.965499	0.717293	0.754746	0.749374	0.0102934	-0.11501	0.0142113	-0.000154493	-0.0125948	-0.00947811	0.00991919
AT1G05680	-0.0817566	0.105652	-0.0948925	0.555786	0.0323792	0.0192432	0.482513	0.839003	0.783639	0.809307	0.0401844	0.958201	0.976701	0.211326	-0.00623284	0.0111868	-0.00871933	0.775845	0.000600422	0.000197023	0.325719
AT1G05690	-0.275574	0.143677	-0.126643	0.347473	0.112976	0.261907	0.316772	0.454148	0.739913	0.775621	0.316208	0.857636	0.613343	0.521734	-0.0944674	0.0187957	-0.0139751	0.173746	0.00753515	0.055602	0.0895044
AT1G05700	0.153656	-0.0679016	0.0229111	0.0174561	0.00802612	-0.122719	0.0933838	0.299763	0.710412	0.916144	0.937142	0.981145	0.57372	0.691253	0.0803961	-0.0100827	0.00087145	0.000492165	6.63514e-05	-0.0296121	0.0149753
AT1G05710	-0.093689	0.169556	0.256444	0.242767	-0.337372	0.0127614	-0.26416	0.709838	0.432309	0.189958	0.220098	0.203228	0.977547	0.333573	-0.0139447	0.0617532	0.184984	0.159592	-0.233467	0.000125857	-0.125954
AT1G05720	0.61792	-0.402222	0.0993958	-0.715088	0.0319824	-0.486542	-0.280884	0.00135189	0.029811	0.686786	0.000344799	0.938254	0.0614825	0.297055	1.77285	-0.613639	0.0162193	-2.47594	0.000885257	-0.589323	-0.148072
AT1G05730	-0.188232	0.0725098	0.174426	0.031311	-0.0170288	0.345629	-0.0582275	0.505237	0.835031	0.544738	0.935063	0.976288	0.315014	0.906486	-0.0558119	0.00567731	0.0460156	0.000913004	-0.000177478	0.173392	-0.00248277
AT1G05740	-0.23999	-0.0220947	-0.0932121	-0.0383301	0.0596313	0.206409	0.043396	0.388503	0.957434	0.789842	0.922873	0.907631	0.60858	0.936233	-0.0985413	-0.000417399	-0.00955049	-0.00133611	0.00250991	0.0445189	0.00124183
AT1G05750	0.578613	0.186157	0.300608	0.195801	0.352295	0.07429	0.361938	0.0109116	0.490048	0.20957	0.461581	0.282452	0.871737	0.269108	1.1353	0.0576644	0.204014	0.0657404	0.193429	0.00442875	0.206331
AT1G05760	0.062561	0.00994873	0.280006	-0.0876465	-0.127197	0.0902481	-0.224792	0.889086	0.983837	0.390656	0.83687	0.818022	0.877812	0.641308	0.00319414	7.04052e-05	0.1143	-0.00677876	-0.0110961	0.00510788	-0.04337
AT1G05770	0.0333862	-0.21405	-0.220919	-0.291809	0.119995	-0.13431	0.0422363	0.927049	0.407316	0.388365	0.22376	0.773656	0.741456	0.932114	0.00109831	-0.0834943	-0.0907449	-0.189739	0.0133737	-0.0174489	0.00128952
AT1G05780	0.755737	-0.0281372	0.690526	-0.412476	0.540283	0.475072	0.155945	0.0254131	0.960844	0.0414572	0.257987	0.269699	0.339077	0.809679	1.20536	-0.000488103	0.954584	-0.242701	0.307487	0.223142	0.0142982
AT1G05785	0.000732422	-0.28125	0.348422	0.347778	-0.313599	0.0340907	0.31543	0.998694	0.316136	0.192524	0.1935	0.412805	0.952696	0.409646	4.15552e-07	-0.140661	0.249301	0.248077	-0.120502	0.000717459	0.122258
AT1G05790	0.500244	-0.482422	0.703583	-0.371094	-0.101074	0.102264	0.0102539	0.00510862	0.00668101	0.000247005	0.0351132	0.752831	0.749381	0.981385	1.14641	-1.04934	2.53803	-0.539767	-0.0124627	0.0128134	8.36793e-05
AT1G05800	-0.317017	-0.318298	-0.0468076	-0.020752	-0.182434	0.0877749	0.115112	0.107275	0.105594	0.87511	0.9486	0.55403	0.81281	0.741053	-0.307348	-0.310774	-0.00271191	-0.000475571	-0.0467883	0.00790071	0.0149819
AT1G05805	1.26758	-2.5188	1.73816	-2.06982	-0.149902	0.320679	0.299072	4.69378e-06	7.36059e-10	9.21457e-08	9.64619e-09	0.698705	0.323624	0.362869	6.75426	-23.0044	12.2289	-16.591	-0.0233407	0.157119	0.131666
AT1G05810	0.697998	-0.735291	1.4976	-0.108276	-0.155151	0.644455	0.471863	0.0148953	0.0105708	1.32783e-05	0.791602	0.768406	0.110332	0.252951	1.27521	-1.45285	7.3036	-0.0109893	-0.0177508	0.616937	0.281685
AT1G05820	0.427307	0.443787	0.457382	0.314148	-0.215332	-0.185257	-0.344971	0.0460583	0.0380092	0.0324474	0.156747	0.522103	0.596235	0.26403	0.571178	0.630226	0.68096	0.252826	-0.0607761	-0.0416055	-0.199513
AT1G05830	0.686768	0.401367	0.1238	-0.320068	0.588623	0.0256551	-0.132813	0.000695767	0.0357967	0.609929	0.0997612	0.031439	0.952692	0.689306	2.16849	0.58044	0.0265823	-0.320401	0.884425	0.000539976	-0.0214609
AT1G05835	0.262207	0.55542	-0.559341	0.199829	0.515381	-0.306168	0.15979	0.442207	0.0593577	0.057506	0.585732	0.21883	0.503198	0.7672	0.0929194	0.681235	-0.693744	0.0464205	0.340097	-0.0913179	0.0183904
AT1G05840	1.49976	-0.0759277	1.72884	-0.254395	0.012207	0.241292	-0.16626	2.22757e-09	0.692869	3.41963e-10	0.0800032	0.971738	0.243089	0.449564	12.9761	-0.012099	16.3652	-0.279044	0.000151989	0.14821	-0.0577268
AT1G05850	0.225586	-0.175781	0.22109	-0.0610352	-0.120117	-0.124613	-0.00537109	0.0278024	0.0910189	0.0311274	0.646106	0.442011	0.421604	0.98314	0.350993	-0.182965	0.33315	-0.0115781	-0.0425896	-0.046742	-3.96629e-05
AT1G05860	0.771973	0.767944	0.265345	0.20813	0.407227	-0.0994008	-0.152588	0.00245834	0.00256662	0.335041	0.478237	0.254736	0.838916	0.730632	2.01435	1.98947	0.126013	0.0666759	0.241856	-0.00758247	-0.0207979
AT1G05870	-1.67212	0.550049	-1.7018	1.10889	-0.247314	-0.276993	0.311523	1.03603e-05	0.0823099	8.42355e-06	0.000792227	0.637648	0.586512	0.528444	-8.33489	0.596554	-8.63578	3.43882	-0.04833	-0.0641857	0.0862922
AT1G05880	0.0449219	0.0958862	-0.0872485	-0.0365601	0.19397	0.0617994	0.0615234	0.824135	0.575829	0.619324	0.861274	0.337243	0.815352	0.816479	0.00377352	0.0229845	-0.0181548	-0.00237123	0.0915649	0.00547883	0.00541744
AT1G05890	0.885254	-0.104004	0.835887	-0.19043	-0.20874	-0.258108	-0.295166	4.50319e-05	0.676527	8.35281e-05	0.369582	0.471741	0.353177	0.27932	3.84774	-0.017651	3.40889	-0.0823207	-0.0681112	-0.116667	-0.163492
AT1G05894	0.0913696	-0.315369	0.11609	-0.0700073	-0.00317383	0.0215467	0.242188	0.65262	0.0436123	0.543189	0.745275	0.9931	0.951128	0.284158	0.0169344	-0.429025	0.0307695	-0.00893879	-9.54307e-06	0.000468874	0.132341
AT1G05900	-0.908691	0.421265	-0.42571	0.343018	-0.136597	0.346385	-0.214844	0.00258853	0.168695	0.163379	0.283111	0.807915	0.438158	0.669183	-2.35074	0.325594	-0.33495	0.187989	-0.0126535	0.124134	-0.0374805
AT1G05910	-0.155273	0.506958	-0.751155	0.501221	0.479736	-0.116145	0.473999	0.723928	0.125166	0.0197431	0.130133	0.307775	0.856965	0.314275	-0.0217855	0.457536	-1.28041	0.443888	0.245513	-0.00778598	0.238275
AT1G05920	-0.0853882	-0.00878906	0.128949	0.263702	-0.0475159	0.166822	0.224976	0.668231	0.972947	0.470631	0.0855108	0.8782	0.474734	0.309136	-0.0149492	-0.000104684	0.0422077	0.281629	-0.0026802	0.0539751	0.114704
AT1G05925	0.0415649	-0.127563	0.0954666	0.188843	-0.111328	-0.0574265	0.205078	0.850955	0.460357	0.60897	0.228436	0.656001	0.843308	0.343265	0.00291343	-0.0429768	0.0205639	0.121093	-0.0203837	-0.00425036	0.0952321
AT1G05930	-0.0718384	-0.129517	0.132673	0.148254	-0.141174	0.0633367	0.136597	0.837692	0.678765	0.669536	0.623048	0.740239	0.897726	0.750482	-0.00552548	-0.0217951	0.023115	0.0304631	-0.0184413	0.00296772	0.0170281
AT1G05940	-0.495117	-0.150146	-0.160695	-0.272949	0.15918	0.493601	0.036377	0.000640886	0.31961	0.279163	0.0461584	0.445374	0.0136853	0.898618	-1.58102	-0.0743796	-0.0890481	-0.364592	0.0559158	0.919948	0.00168879
AT1G05950	-0.466675	0.132446	-0.393613	0.0319824	-0.202026	-0.128965	-0.30249	0.0562851	0.681824	0.113609	0.93594	0.615066	0.775146	0.408374	-0.58316	0.0220295	-0.371802	0.000919564	-0.0426434	-0.0142657	-0.117651
AT1G05960	-0.166016	-0.0446777	-0.196055	-0.192871	0.0124512	-0.0175883	-0.135742	0.098668	0.743305	0.0479137	0.0518459	0.95592	0.935852	0.352252	-0.166982	-0.00575596	-0.258703	-0.247894	0.000243776	-0.000506417	-0.0615111
AT1G05970	-0.00390625	-0.228455	0.32974	0.281311	-0.276062	0.0575841	0.233704	0.992731	0.383893	0.172052	0.259595	0.431769	0.905926	0.520481	-1.23771e-05	-0.0949892	0.252033	0.164765	-0.100693	0.00247077	0.0662773
AT1G05990	0.0394287	0.0418091	0.138682	-0.0165405	0.0302124	0.129466	-0.0281372	0.939913	0.935879	0.752859	0.975733	0.967582	0.835978	0.970377	0.00106112	0.00120328	0.0170976	-0.000176472	0.000432409	0.0100731	-0.000367458
AT1G06000	-2.82745	2.61401	-2.80618	2.7876	0.129395	0.150664	0.302979	1.99828e-07	5.40223e-07	2.19332e-07	2.38827e-07	0.868073	0.842732	0.638321	-18.9421	16.3831	-18.6861	18.4592	0.00795049	0.0111959	0.059069
AT1G06002	-0.925293	1.01465	-1.14288	1.10229	0.640381	0.422791	0.728027	0.00239892	0.00107934	0.000350272	0.000499029	0.1262	0.330041	0.0804211	-2.42425	3.0103	-3.94934	3.63964	0.575665	0.203545	0.796921
AT1G06010	-0.250488	0.37207	-0.293879	0.33252	0.0762939	0.032903	0.0367432	0.322939	0.112064	0.229256	0.163138	0.869761	0.94956	0.942945	-0.12296	0.353666	-0.187988	0.261841	0.0046234	0.000739576	0.00093745
AT1G06020	-0.205078	-0.269775	0.238059	-0.0987549	-0.378296	0.064841	-0.207275	0.284771	0.136806	0.199414	0.67008	0.128188	0.853421	0.43897	-0.111871	-0.233057	0.166699	-0.0171708	-0.337497	0.00446343	-0.0741145
AT1G06030	0.359985	-0.0286865	0.00172043	-0.0454102	0.12677	-0.231495	0.110046	0.290029	0.956459	0.997607	0.928296	0.836395	0.663642	0.860232	0.193513	-0.000554618	1.79018e-06	-0.00146737	0.00983587	-0.0412215	0.00719535
AT1G06040	-0.297363	-0.0898438	-0.0397949	-0.0126953	-0.134766	0.122803	-0.0576172	0.0162594	0.554732	0.82667	0.950969	0.480184	0.529604	0.807541	-0.531952	-0.0229925	-0.00328975	-0.000277187	-0.0429353	0.0338995	-0.00534893
AT1G06050	0.0780029	-0.00500488	0.156522	-0.188232	0.0974121	0.175931	-0.0858154	0.826404	0.991031	0.610365	0.520184	0.838353	0.671633	0.859557	0.00645924	-1.95837e-05	0.0335599	-0.0534284	0.00745913	0.0304129	-0.00564023
AT1G06060	0.804443	-0.240479	0.950724	-0.352539	0.195801	0.342082	0.0837402	0.00062077	0.326005	0.000116885	0.119609	0.586498	0.286046	0.848679	2.57991	-0.117059	3.73848	-0.325124	0.0453736	0.185943	0.00596702
AT1G06070	0.32251	-0.017334	0.137726	0.0942383	0.213867	0.0290833	0.325439	0.175578	0.964458	0.639778	0.768624	0.557197	0.955444	0.329469	0.243666	-0.000272434	0.0267148	0.0107701	0.0543203	0.000575695	0.156922
AT1G06080	-0.452332	-0.418884	-0.715766	-0.945312	0.453369	0.189935	-0.0730591	0.34739	0.393613	0.103168	0.0283851	0.499705	0.819604	0.939445	-0.207703	-0.169619	-0.70607	-1.46231	0.136594	0.0164096	-0.00198198
AT1G06090	-0.260406	-0.355347	0.219883	0.0897217	-0.461121	0.0191689	-0.0160522	0.541289	0.364721	0.621302	0.866249	0.373584	0.982722	0.984997	-0.0694168	-0.155656	0.0454492	0.00559478	-0.19718	0.000145093	-0.000105384
AT1G06100	-0.133423	-0.338379	-0.16517	-0.113953	-0.149841	-0.181588	0.074585	0.547241	0.0628742	0.430245	0.621554	0.615836	0.523526	0.833847	-0.0349329	-0.406572	-0.0604991	-0.0235337	-0.0315469	-0.0510375	0.00588578
AT1G06110	0.50415	-0.0554199	0.0946452	-0.0930176	0.220947	-0.188558	0.18335	0.134271	0.916123	0.846684	0.849855	0.698705	0.751442	0.75917	0.439629	-0.00210851	0.0068408	-0.00657218	0.0344028	-0.0234009	0.0219398
AT1G06120	0.222534	-0.0450439	0.0315755	-0.0367737	-0.112396	-0.303355	-0.104126	0.371183	0.896886	0.929835	0.917596	0.786133	0.352004	0.804707	0.0957815	-0.0021289	0.000997607	-0.00137345	-0.0117459	-0.137557	-0.00982557
AT1G06130	-0.065918	0.412842	-0.147008	0.223145	-0.00610352	-0.0871938	-0.195801	0.763656	0.00883191	0.414132	0.172308	0.98725	0.76123	0.405237	-0.00771914	0.847954	-0.0562837	0.170414	-3.40127e-05	-0.0103311	-0.0768109
AT1G06135	-0.124817	-0.0136719	0.072375	-0.0229492	-0.190613	0.00657908	-0.19989	0.657697	0.970721	0.818748	0.949065	0.587734	0.990181	0.564377	-0.0227135	-0.000176443	0.00628575	-0.000521044	-0.0439971	2.81937e-05	-0.0496589
AT1G06137	-0.273193	-0.107056	0.766574	0.32843	-0.0631714	0.976596	0.372314	0.456507	0.814469	0.0144673	0.346902	0.925949	0.0290618	0.433371	-0.0930367	-0.00954139	1.4102	0.15101	-0.00211073	1.50071	0.135202
AT1G06140	-0.557343	-0.340271	-0.210901	0.306396	-0.113037	0.233405	0.53363	0.0207023	0.176614	0.455089	0.23378	0.805929	0.542181	0.116522	-0.938554	-0.256216	-0.0721076	0.193395	-0.010592	0.0620521	0.498194
AT1G06148	0.21814	0.198303	-0.0820058	-0.123505	0.210266	-0.0898794	-0.111542	0.229188	0.284514	0.723898	0.555304	0.4116	0.775776	0.709414	0.139568	0.108253	-0.0115073	-0.0315516	0.0810628	-0.00991043	-0.0166309
AT1G06149	0.30188	0.295532	0.580653	0.435791	0.0904541	0.369227	0.230713	0.140736	0.150679	0.0040921	0.0282249	0.812365	0.191301	0.447112	0.257079	0.242912	1.38663	0.675201	0.00816339	0.26521	0.0806534
AT1G06150	0.346802	0.261841	0.533773	0.414673	0.0541992	0.24117	0.207031	0.193901	0.357329	0.0355293	0.109466	0.920468	0.551612	0.623213	0.247068	0.117025	0.773657	0.398385	0.0019507	0.0623104	0.0425166
AT1G06160	3.00012	0.0825806	1.90012	-0.230957	0.0235596	-1.07645	-0.289978	1.15529e-07	0.892559	3.02899e-05	0.6484	0.980549	0.0494957	0.663331	20.8128	0.00407644	8.58606	-0.0434561	0.000200982	-1.40523	-0.0516943
AT1G06170	0.124512	0.0494995	0.0651512	0.128723	-0.100342	-0.159702	-0.0211182	0.541762	0.842295	0.783657	0.524967	0.73825	0.547921	0.955856	0.0331439	0.00368949	0.00689784	0.0360255	-0.0132247	-0.0417274	-0.000414071
AT1G06180	-0.268524	3.61951	-0.416859	3.75439	0.174438	0.026104	0.309326	0.464639	5.45169e-10	0.206379	3.39291e-10	0.759909	0.972202	0.530676	-0.0893874	33.5292	-0.285688	35.552	0.0207998	0.000319602	0.0851174
AT1G06190	-0.18457	0.301758	-0.555135	0.0585938	0.404541	0.0339762	0.161377	0.316966	0.0736425	0.00141972	0.809449	0.0848158	0.925228	0.543394	-0.0920982	0.341853	-1.58091	0.00537953	0.433475	0.00114674	0.0427464
AT1G06200	0.19751	0.0617676	0.0868835	0.39624	-0.193848	-0.304474	0.140625	0.587344	0.892267	0.841122	0.195376	0.703258	0.501665	0.798708	0.045646	0.00305782	0.0065285	0.280985	-0.0296364	-0.0912161	0.0137267
AT1G06210	-0.426941	0.143799	-0.21191	0.486084	-0.265625	-0.0505943	0.0766602	0.18071	0.730276	0.576484	0.119246	0.59365	0.940942	0.905104	-0.317225	0.0196304	-0.0506916	0.448926	-0.0601559	-0.00133756	0.00331952
AT1G06220	-0.640869	0.909424	-1.09748	0.658691	0.344727	-0.111883	0.0939941	0.000311691	6.79797e-06	6.76285e-07	0.000237326	0.137872	0.695902	0.753511	-2.24706	4.69956	-6.7713	2.38753	0.296645	-0.0176161	0.0115528
AT1G06225	-0.384735	-0.0621338	-0.123283	0.0213623	-0.03479	0.226662	0.0487061	0.0592468	0.836466	0.637451	0.949724	0.938686	0.468045	0.909188	-0.472199	-0.00481857	-0.0241084	0.000478575	-0.000956018	0.0747332	0.00201383
AT1G06230	0.481445	0.013916	0.617452	0.184326	-0.293213	-0.157206	-0.122803	0.000281672	0.945343	1.96397e-05	0.143849	0.087035	0.388719	0.522792	1.70925	0.000339699	2.90626	0.15522	-0.310895	-0.0645119	-0.03459
AT1G06240	-1.11987	0.158691	-1.06782	0.156982	0.00634766	0.0584056	0.00463867	3.60159e-08	0.269021	6.55091e-08	0.275564	0.984487	0.819618	0.98873	-8.33578	0.0904881	-7.67086	0.0878751	4.30993e-05	0.00504558	2.28338e-05
AT1G06250	-0.372253	0.0447388	-0.463661	-0.240173	0.336487	0.245079	0.0515747	0.10741	0.900635	0.0410588	0.34141	0.309345	0.484806	0.914882	-0.360696	0.00203342	-0.64291	-0.112095	0.171459	0.0770607	0.00199258
AT1G06260	0.277252	0.0413513	-0.0844561	-0.18573	0.514496	0.152788	0.287415	0.24152	0.906252	0.788904	0.477977	0.0982329	0.691046	0.383411	0.171077	0.00176781	-0.00869693	-0.0595437	0.51848	0.0245213	0.119661
AT1G06265	-0.0823975	-0.339111	0.273753	-0.408447	-0.133301	0.22285	-0.202637	0.810544	0.168605	0.288136	0.0880394	0.757343	0.555149	0.600712	-0.00751657	-0.262177	0.147937	-0.431044	-0.0160904	0.0569581	-0.0448504
AT1G06270	-0.717712	0.157349	-0.99511	0.233154	-0.0582275	-0.335625	0.0175781	0.0342475	0.735383	0.00395977	0.581514	0.938492	0.531142	0.983257	-1.05171	0.0210039	-2.39058	0.0548938	-0.00160529	-0.0922261	0.000128896
AT1G06280	-0.0700073	-0.039978	-0.0197716	-0.0319214	-0.0432739	0.00696182	-0.0352173	0.803429	0.896154	0.951564	0.918967	0.917214	0.988527	0.934569	-0.00665438	-0.00190364	-0.000426312	-0.00117152	-0.00162404	3.48887e-05	-0.00103498
AT1G06290	0.201904	-0.70166	0.115916	-0.759033	-0.138184	-0.224172	-0.195557	0.474789	0.0039442	0.721816	0.00207857	0.750573	0.557295	0.621728	0.0653159	-1.68682	0.0164107	-2.03591	-0.0172186	-0.0569206	-0.0403628
AT1G06310	0.240509	0.309296	0.067819	0.187347	-0.0413818	-0.214072	-0.16333	0.495163	0.347922	0.882493	0.618646	0.950534	0.672492	0.763073	0.0734158	0.141818	0.0036818	0.0390728	-0.000911746	-0.0368874	-0.0191805
AT1G06320	0.0274048	0.153992	-0.0931956	-0.0327148	-0.0692139	-0.189814	-0.25592	0.921396	0.442549	0.684049	0.90477	0.838524	0.474596	0.309127	0.00097434	0.0545191	-0.0153692	-0.00142184	-0.00529378	-0.0614383	-0.130484
AT1G06330	-0.0858154	-0.136597	0.00582377	0.0900879	-0.167358	-0.0757192	0.0593262	0.68948	0.47246	0.983189	0.671133	0.505726	0.805266	0.853342	-0.0138573	-0.0444807	4.28807e-05	0.0156025	-0.0495522	-0.00712219	0.0040862
AT1G06340	0.0337219	0.0502014	0.0978177	-0.0125122	0.056488	0.120584	-0.00622559	0.851671	0.765131	0.494643	0.950148	0.804879	0.52284	0.983257	0.00235137	0.00583662	0.0299037	-0.000277879	0.00532508	0.0339602	-4.56508e-05
AT1G06350	0.0509644	0.244659	-0.0653	-0.109009	0.0158997	-0.100365	-0.337769	0.820689	0.119577	0.760661	0.566277	0.964285	0.710254	0.118552	0.00437382	0.225663	-0.00775821	-0.026922	0.000251129	-0.0149128	-0.312805
AT1G06360	-0.0792236	-0.882324	-1.28192	-1.76459	0.378784	-0.823914	-0.503479	0.961411	0.429581	0.209521	0.0695864	0.8427	0.602719	0.779114	-0.00135399	-0.323773	-0.870134	-2.04247	0.0281539	-0.181166	-0.0545765
AT1G06380	0.135742	1.02991	-0.403478	1.0719	0.187012	-0.352208	0.229004	0.718061	0.000498469	0.160627	0.00033681	0.698705	0.395369	0.616454	0.019525	3.40113	-0.320434	3.72229	0.0291188	-0.141939	0.0481136
AT1G06390	0.626465	-0.121094	0.867472	0.284424	-0.350098	-0.10909	0.0554199	0.000281521	0.530945	8.02686e-06	0.0761364	0.118229	0.693329	0.862069	2.22426	-0.0332948	4.42017	0.318102	-0.324638	-0.0173519	0.00357226
AT1G06400	1.03516	-0.0471191	1.1453	-0.1521	0.0288086	0.138957	-0.0761719	3.35527e-05	0.888145	1.04458e-05	0.566985	0.952692	0.713608	0.859406	4.63157	-0.0024274	5.70483	-0.0374817	0.000606349	0.0203628	-0.00501222
AT1G06410	0.575195	-0.628418	0.681508	-0.780029	0.249268	0.355581	0.0976562	0.0126075	0.00679332	0.00366304	0.00117296	0.483134	0.285994	0.82714	1.09251	-1.36236	1.66026	-2.28604	0.0787517	0.193309	0.00804891
AT1G06420	-0.175934	0.0930481	-0.166294	-0.291534	0.0288086	0.0384483	-0.355774	0.601283	0.810398	0.626158	0.322566	0.962529	0.94922	0.368968	-0.0388675	0.00849544	-0.0338102	-0.143255	0.000477825	0.000870213	-0.154054
AT1G06430	0.0397949	1.86426	0.2441	2.06055	-0.231689	-0.0273844	-0.0354004	0.920708	1.51839e-07	0.385508	4.36978e-08	0.559509	0.961573	0.949812	0.00142777	12.7117	0.101049	15.1647	-0.0584304	-0.000466019	-0.00079163
AT1G06440	0.0372314	-0.195312	0.103695	0.143188	-0.148071	-0.0816078	0.19043	0.917595	0.456058	0.735551	0.614724	0.705866	0.85488	0.603646	0.00139055	-0.0665977	0.0138316	0.0302586	-0.0223999	-0.00555706	0.0417455
AT1G06450	-0.165466	-0.0281372	-0.118696	0.10022	-0.149292	-0.102521	-0.0209351	0.737212	0.96323	0.821164	0.852582	0.831872	0.890392	0.981343	-0.021909	-0.000457791	-0.0101568	0.00694162	-0.0119349	-0.005169	-0.000171228
AT1G06460	-0.663818	-1.01782	-0.247691	-0.89624	-0.121582	0.294545	-1.5619e-14	1.75864e-05	9.28593e-08	0.0579635	4.62859e-07	0.559328	0.108412	1	-3.15634	-7.1575	-0.306355	-5.67728	-0.0306792	0.284214	0
AT1G06470	0.110107	-0.349854	-0.162577	-0.440674	0.0319824	-0.240702	-0.0588379	0.646815	0.0604469	0.453824	0.0175077	0.93841	0.383892	0.876545	0.0208345	-0.426341	-0.0557824	-0.774163	0.000882945	-0.100082	-0.00336705
AT1G06475	-0.233948	0.111694	0.15817	0.262299	-0.260712	0.131406	-0.110107	0.103753	0.511483	0.308318	0.0649136	0.194291	0.561573	0.64377	-0.230204	0.0325219	0.0808251	0.311523	-0.185509	0.0329296	-0.0210602
AT1G06490	0.0852661	0.158081	-0.0360336	-0.0778809	0.0292969	-0.0920029	-0.206665	0.752086	0.497056	0.907378	0.777588	0.946725	0.804262	0.494276	0.0105502	0.0479926	-0.00152104	-0.00850854	0.000696567	-0.00870372	-0.0632457
AT1G06500	-0.183716	-0.233643	-0.0669378	-0.398315	-0.524048	-0.40727	-0.688721	0.57657	0.449149	0.868681	0.144564	0.161327	0.287836	0.063239	-0.0439352	-0.0812164	-0.00409257	-0.334561	-0.415199	-0.220274	-0.825786
AT1G06510	-0.118042	0.154053	-0.553365	-0.03479	0.0812988	-0.354024	-0.107544	0.764151	0.679083	0.0496011	0.940122	0.889143	0.400964	0.847281	-0.0137898	0.0258928	-0.721869	-0.000932926	0.00414856	-0.14051	-0.00774019
AT1G06515	0.220703	-0.995117	0.841329	-0.63916	-0.29541	0.325216	0.0605469	0.467802	0.00034868	0.00165468	0.0134146	0.454833	0.400336	0.91171	0.0728183	-3.44069	2.33998	-1.19678	-0.101074	0.129298	0.00243055
AT1G06520	0.0519714	-0.0313416	0.191087	-0.0515747	0.0850525	0.224168	0.0648193	0.855618	0.917969	0.36961	0.856889	0.815067	0.435349	0.865262	0.00351952	-0.00116503	0.0825985	-0.0034594	0.00755325	0.080961	0.00407405
AT1G06530	0.211914	0.868408	-0.0933126	0.63623	0.196777	-0.108449	-0.0354004	0.126697	1.11164e-06	0.579773	4.41191e-05	0.319703	0.631301	0.900321	0.190137	5.17053	-0.022091	2.77102	0.0974546	-0.0216642	-0.00161435
AT1G06540	-0.069458	0.09021	-0.0504481	-0.228149	0.325073	0.344083	0.00671387	0.89597	0.860255	0.926507	0.590011	0.544934	0.51626	0.993187	-0.00331361	0.00589727	-0.00167241	-0.0522782	0.0857076	0.098797	1.99328e-05
AT1G06550	-0.471436	0.999268	-0.901031	1.28052	-0.0593262	-0.488922	0.221924	0.00781247	4.99498e-06	1.68709e-05	2.29423e-07	0.867904	0.0478292	0.399999	-0.993414	5.29758	-4.3005	8.50182	-0.00365022	-0.645527	0.0883127
AT1G06560	0.329224	1.21057	0.118067	0.695312	0.490601	0.279444	-0.0246582	0.38571	0.000646395	0.807606	0.0376635	0.315557	0.61184	0.97561	0.136213	3.86112	0.0109567	0.99018	0.245752	0.0596229	-0.000264434
AT1G06570	1.56323	0.966553	1.68239	0.984863	0.0512695	0.170431	0.0695801	5.9102e-07	0.000157096	2.34046e-07	0.000128936	0.917448	0.666922	0.884469	9.73643	3.67661	11.1554	3.83075	0.00191844	0.029983	0.00370982
AT1G06580	0.436462	-0.0640259	0.422132	0.050415	-0.175476	-0.189807	-0.0610352	0.136323	0.885071	0.151966	0.911838	0.72991	0.703028	0.920212	0.377728	-0.00339477	0.345411	0.00202075	-0.0239929	-0.0290456	-0.0022041
AT1G06590	0.0500488	0.244263	0.31265	0.305664	-0.150146	0.112455	-0.0887451	0.864102	0.233133	0.11043	0.11974	0.641947	0.746641	0.808985	0.00317484	0.154471	0.299179	0.281749	-0.0289033	0.0142692	-0.00816985
AT1G06620	-0.0610352	0.49292	0.124402	0.517212	-0.172241	0.0131963	-0.147949	0.885	0.0712301	0.738743	0.0574999	0.719847	0.984199	0.766832	-0.00323834	0.565545	0.0163598	0.641515	-0.0245891	9.1282e-05	-0.0170585
AT1G06630	0.652832	-0.119995	0.621567	-0.197998	-0.303345	-0.33461	-0.381348	0.00469019	0.692884	0.00676122	0.457629	0.368756	0.313827	0.243095	1.52032	-0.0191199	1.34878	-0.0672177	-0.131428	-0.168412	-0.234233
AT1G06640	0.0593262	0.0823975	0.0597585	0.21167	-0.453613	-0.453181	-0.324341	0.89505	0.847883	0.894217	0.546487	0.274183	0.274441	0.461001	0.00285672	0.00590493	0.0029017	0.0555465	-0.254912	-0.254484	-0.109075
AT1G06645	0.142944	-0.371216	0.456462	-0.653381	-0.105957	0.20756	-0.388123	0.627704	0.114399	0.0477348	0.00511468	0.809854	0.576599	0.24006	0.0289097	-0.349528	0.603061	-1.49702	-0.00970497	0.0496331	-0.240512
AT1G06650	-0.0778809	-0.422119	-0.233673	-0.517822	-0.335938	-0.49173	-0.431641	0.730851	0.0110292	0.176378	0.00234656	0.151642	0.0367682	0.0628842	-0.0106051	-0.82628	-0.176086	-1.36165	-0.275193	-0.7054	-0.518598
AT1G06660	-0.342987	-0.385986	-0.213514	-0.14917	-0.213623	-0.0841497	0.0231934	0.283501	0.215473	0.554708	0.706622	0.671633	0.890085	0.973943	-0.187767	-0.257302	-0.0546457	-0.0224967	-0.0369286	-0.00425532	0.000265944
AT1G06670	-0.465088	0.5271	-0.522227	0.830078	-0.13208	-0.189219	0.170898	0.00125085	0.000387072	0.000424603	2.52157e-06	0.547983	0.352988	0.410764	-1.35005	1.79857	-1.76096	4.64705	-0.0345037	-0.0855724	0.0660364
AT1G06680	-0.121094	-0.362305	-0.238403	-0.602539	0.0693359	-0.0479736	-0.170898	0.407462	0.00511294	0.0632015	4.24346e-05	0.767984	0.849439	0.366457	-0.047216	-0.830159	-0.285911	-2.63447	0.00794921	-0.00339979	-0.0745079
AT1G06690	-0.195312	0.830322	-0.233164	0.885986	0.230713	0.192861	0.286377	0.403183	0.000208394	0.297024	0.000106403	0.462391	0.554708	0.340093	-0.0770503	3.05651	-0.122926	3.52007	0.0772867	0.04936	0.13414
AT1G06700	0.519531	-0.218872	0.309245	-0.403564	-0.00634766	-0.216634	-0.19104	0.0637966	0.515107	0.313778	0.163741	0.992308	0.644614	0.693782	0.620945	-0.0630576	0.155667	-0.317138	-2.12863e-05	-0.0413122	-0.0303327
AT1G06710	0.00549316	0.486084	-0.148832	0.448242	0.00952148	-0.144803	-0.0283203	0.992622	0.142626	0.735825	0.182569	0.990346	0.81453	0.970521	1.76661e-05	0.41113	-0.0198281	0.33106	4.01163e-05	-0.0129009	-0.00036802
AT1G06720	-0.144043	1.92358	-0.640289	1.30859	0.429199	-0.0670471	-0.185791	0.617625	3.32604e-08	0.00528205	4.05532e-06	0.181781	0.886547	0.620615	-0.0301447	14.3847	-1.45807	7.0559	0.317801	-0.00350646	-0.0384917
AT1G06730	-0.301636	0.380859	-0.585876	0.261719	0.290283	0.00604248	0.171143	0.474971	0.33715	0.107689	0.550643	0.624799	0.994339	0.800794	-0.0975287	0.179833	-0.567029	0.0678191	0.0592931	1.48976e-05	0.0165117
AT1G06750	-0.375763	0.0178528	-0.199553	-0.173767	0.234283	0.410493	0.0426636	0.178988	0.969089	0.541442	0.608149	0.590985	0.289588	0.943265	-0.280762	0.000243444	-0.0531706	-0.037532	0.0535159	0.220936	0.00108221
AT1G06760	1.10596	-1.20361	0.902629	-0.96167	-0.209961	-0.413289	0.0319824	2.58086e-05	9.66546e-06	0.000226106	0.000117692	0.557785	0.194562	0.949812	5.07439	-6.03585	3.2907	-3.77864	-0.0532321	-0.293825	0.000715197
AT1G06770	-0.0341797	0.464111	0.24527	0.367432	-0.0222168	0.257233	-0.118896	0.950101	0.174663	0.539614	0.307082	0.977812	0.639986	0.855603	-0.000759827	0.351703	0.0657118	0.188399	-0.000216492	0.0498594	-0.00805258
AT1G06780	-0.116211	-0.00170898	-0.0542247	0.22998	-0.456787	-0.394801	-0.225098	0.677069	0.996626	0.866377	0.324012	0.125523	0.187717	0.491365	-0.0196823	-2.50834e-06	-0.00337783	0.112561	-0.411692	-0.286821	-0.0694642
AT1G06790	-0.951294	0.807373	-0.863047	0.989746	-0.0888672	-0.000620524	0.0935059	4.41019e-06	3.01133e-05	1.3953e-05	2.72106e-06	0.771441	0.998779	0.75716	-5.0947	3.65033	-4.19038	5.5082	-0.0100151	-3.2924e-07	0.0112967
AT1G06800	-0.0219727	0.0813599	0.116539	0.106323	0.101685	0.240196	0.126648	0.945537	0.763881	0.641175	0.678132	0.777118	0.409004	0.709809	-0.00053441	0.009517	0.0224947	0.0179352	0.0111358	0.0932616	0.0188527
AT1G06810	-0.316559	-0.240845	0.0689507	0.145905	-0.452362	-0.0668526	-0.0656128	0.081791	0.204968	0.787866	0.497629	0.0735426	0.851795	0.854979	-0.344193	-0.165777	0.00713967	0.0442228	-0.512735	-0.00465728	-0.0044646
AT1G06820	-0.178955	0.198975	-0.262136	0.151123	-0.0583496	-0.14153	-0.106201	0.277938	0.216825	0.0884073	0.378864	0.846465	0.560944	0.686689	-0.0995085	0.132097	-0.276163	0.0637008	-0.00422398	-0.0355355	-0.0173363
AT1G06830	0.869873	-0.383423	0.67333	-0.475708	-0.383423	-0.579966	-0.475708	0.0385043	0.430687	0.117219	0.301678	0.570878	0.349064	0.460883	1.23043	-0.140271	0.62687	-0.247585	-0.0933469	-0.2651	-0.160032
AT1G06840	0.806396	-0.305176	0.983734	-0.363037	0.202148	0.379486	0.144287	0.000186718	0.130447	2.18624e-05	0.0662483	0.510515	0.173169	0.667855	3.0069	-0.269948	4.5845	-0.427957	0.0590257	0.28899	0.0252961
AT1G06850	-0.231445	-0.201843	0.190005	-0.0611572	-0.324097	0.0973536	-0.183411	0.434893	0.512036	0.543189	0.87691	0.397131	0.848059	0.676847	-0.0836948	-0.0586758	0.0503606	-0.00348872	-0.129984	0.006968	-0.0310898
AT1G06870	-0.166626	0.350952	-0.223363	0.310059	0.296753	0.240016	0.255859	0.748707	0.417302	0.64677	0.488644	0.638214	0.718496	0.696452	-0.0209429	0.133204	-0.0422716	0.0964307	0.0578768	0.0344605	0.0401977
AT1G06890	0.161133	-0.0744629	0.167877	-0.0251465	-0.130859	-0.124115	-0.081543	0.370327	0.733861	0.345676	0.922269	0.621011	0.644626	0.784998	0.069515	-0.0100068	0.0774469	-0.000883702	-0.0270749	-0.0236678	-0.00857272
AT1G06900	0.4729	0.512695	0.031606	0.195557	0.152588	-0.288706	-0.164551	0.00968228	0.00539292	0.913758	0.332157	0.610074	0.272705	0.574876	0.952432	1.16288	0.00123797	0.0936044	0.032748	-0.162919	-0.0395622
AT1G06910	0.297241	0.479614	-0.364443	0.0471191	0.0695801	-0.592105	-0.362915	0.271199	0.0554078	0.159274	0.90527	0.893015	0.0912508	0.319766	0.16845	0.602601	-0.290773	0.00203657	0.00341925	-0.615649	-0.179704
AT1G06920	-0.0611267	0.0519714	-0.0184212	-0.079071	-0.163635	-0.12093	-0.294678	0.799038	0.832938	0.947195	0.729073	0.535795	0.672697	0.216335	-0.00595572	0.00412588	-0.000434012	-0.0108509	-0.0443453	-0.0208217	-0.195923
AT1G06923	-0.367065	-0.0722046	-0.028094	-0.132935	-0.0800781	0.258893	-0.140808	0.0854631	0.814283	0.934964	0.621283	0.848325	0.41504	0.702428	-0.392107	-0.00644242	-0.000820493	-0.027479	-0.0057206	0.0988738	-0.0215997
AT1G06925	0.0112915	-0.119202	-0.0728588	-0.0673828	0.0320435	-0.0521069	0.0838623	0.962941	0.482028	0.70527	0.73042	0.916243	0.855052	0.746354	0.000185186	-0.0377783	-0.0110486	-0.00919287	0.00121732	-0.00354366	0.0106551
AT1G06930	0.151672	-0.0598755	-0.042038	-0.0306396	-0.034729	-0.228439	-0.00549316	0.233664	0.710358	0.807974	0.866498	0.888288	0.177315	0.984986	0.0957673	-0.00889287	-0.00389282	-0.00190678	-0.00178667	-0.171616	-3.60901e-05
AT1G06950	-0.414307	0.199463	-0.752553	-0.155029	0.29248	-0.0457662	-0.0620117	0.0129343	0.267347	6.74163e-05	0.417757	0.218259	0.89507	0.85122	-0.782317	0.114277	-3.13908	-0.0587679	0.193337	-0.00220333	-0.00433823
AT1G06960	0.0931396	-0.466858	0.101891	-0.247437	0.265381	0.274132	0.484802	0.834768	0.132514	0.817159	0.491707	0.589117	0.573118	0.266476	0.00730535	-0.40978	0.00893515	-0.076283	0.0609841	0.066273	0.278442
AT1G06970	-0.00805664	0.306946	0.0240669	0.184692	0.0631714	0.095295	-0.059082	0.985417	0.258125	0.954537	0.550236	0.905232	0.848701	0.911736	-5.14e-05	0.180536	0.000486326	0.0479187	0.00273154	0.00678932	-0.00237102
AT1G06980	0.00680542	0.758423	-0.220088	0.992371	0.333435	0.106542	0.567383	0.987842	0.00302094	0.451169	0.00026175	0.368779	0.826187	0.107522	3.61536e-05	1.91112	-0.0760757	3.55478	0.144455	0.00883464	0.549512
AT1G06990	-0.0385437	-0.108643	-0.0303771	0.116547	-0.240753	-0.232587	-0.015564	0.891205	0.63971	0.916416	0.609223	0.366463	0.385854	0.971108	-0.00192805	-0.0210785	-0.00115152	0.0250836	-0.104961	-0.0961923	-0.000198171
AT1G07000	1.08307	-0.209106	1.08226	-0.408325	0.323608	0.322795	0.12439	0.000245603	0.524518	0.000247518	0.144626	0.431243	0.432509	0.810549	3.90962	-0.0585999	3.90304	-0.342892	0.118207	0.117499	0.0113469
AT1G07010	-1.55908	0.424561	-1.26895	0.549316	-0.12793	0.162206	-0.00317383	8.49479e-09	0.0107023	1.20279e-07	0.00142997	0.647197	0.536601	0.993429	-12.5831	0.836606	-8.78087	1.56263	-0.0241741	0.0438522	-9.08671e-06
AT1G07020	0.221436	-1.2002	0.78979	-0.74646	0.0181885	0.586543	0.471924	0.492415	8.29982e-05	0.00411666	0.00631612	0.978007	0.124958	0.222219	0.0681287	-4.89791	1.88401	-1.64188	0.000175662	0.529786	0.30827
AT1G07025	0.0455322	0.0324097	0.219624	0.0531006	0.0928345	0.266926	0.113525	0.87773	0.916147	0.293649	0.853849	0.797871	0.342784	0.742747	0.0025789	0.0012327	0.116878	0.0036437	0.00910402	0.124115	0.0146628
AT1G07030	-0.51355	0.773438	-0.502024	0.879883	0.20874	0.220266	0.315186	0.0360564	0.00218844	0.0406059	0.000696011	0.603568	0.578069	0.389123	-0.741061	2.05724	-0.698522	2.77813	0.0457713	0.0524277	0.129199
AT1G07040	1.75586	-0.442139	1.96573	-0.720215	0.0168457	0.226715	-0.26123	9.86081e-07	0.10952	2.38704e-07	0.00825873	0.97984	0.611076	0.543447	10.5458	-0.424676	13.0173	-1.50027	0.000148999	0.0484954	-0.0691851
AT1G07050	-0.214966	0.108582	-0.145743	-0.0141602	0.0285034	0.0977262	-0.0942383	0.330443	0.681181	0.551609	0.967136	0.949687	0.795215	0.803996	-0.103378	0.0181046	-0.0376554	-0.000205499	0.000639037	0.00972525	-0.00892871
AT1G07051	-0.0963745	-0.107025	0.133583	-0.0187988	-0.0575562	0.172401	0.0306702	0.670158	0.626712	0.520517	0.947577	0.868953	0.523991	0.935579	-0.0167521	-0.0217188	0.0378795	-0.000439622	-0.00351114	0.048389	0.000886961
AT1G07060	-0.356567	-0.377136	0.0187899	0.0828247	-0.530762	-0.155404	-0.0708008	0.0693118	0.0537577	0.953998	0.760845	0.0521902	0.633952	0.855592	-0.41333	-0.478797	0.0003843	0.00983161	-0.680655	-0.0307613	-0.00479558
AT1G07070	-0.687134	1.58276	-1.31885	0.948608	0.580933	-0.0507813	-0.0532227	0.0132973	4.64371e-06	3.86087e-05	0.00107406	0.138015	0.933474	0.930337	-1.28922	8.44109	-5.82049	2.81639	0.499644	-0.00151824	-0.00166906
AT1G07080	-0.449707	-0.192871	-0.0467733	-0.00830078	-0.0126953	0.390238	0.171875	0.00715143	0.285234	0.851117	0.976707	0.974591	0.0939472	0.506812	-0.964895	-0.105076	-0.00327464	-8.49637e-05	-0.000141902	0.40082	0.0507294
AT1G07090	0.313232	-1.05164	0.231115	-0.983276	-0.112793	-0.194911	-0.0444336	0.320742	0.000550612	0.498931	0.0010279	0.841619	0.695653	0.94467	0.154688	-3.42744	0.0697872	-2.93808	-0.00844647	-0.0307194	-0.0010984
AT1G07110	0.462158	-0.338623	0.532471	-0.512939	-0.0178223	0.0524902	-0.192139	7.03037e-06	0.000217535	1.25328e-06	1.99365e-06	0.920701	0.72401	0.103156	2.38151	-1.2402	3.14262	-2.92394	-0.000639489	0.00736203	-0.189546
AT1G07119	-0.124695	0.373047	0.110825	1.0481	-0.216797	0.0187225	0.458252	0.790251	0.299342	0.817159	0.00198771	0.706718	0.981832	0.34224	-0.0127482	0.195414	0.00971861	2.83159	-0.0326829	0.000149081	0.213394
AT1G07120	0.00793457	0.0639648	0.0798874	0.15332	0.0162354	0.0881882	0.105591	0.979473	0.806274	0.748577	0.470913	0.969907	0.795989	0.746703	7.14721e-05	0.00598182	0.0100469	0.0501449	0.000215439	0.00873885	0.0133944
AT1G07128	1.6499	0.494507	2.06535	0.615479	0.162964	0.57841	0.283936	1.0472e-05	0.118028	6.79357e-07	0.0469527	0.776401	0.187896	0.568041	8.21647	0.458911	12.7389	0.817564	0.017912	0.419973	0.0697403
AT1G07130	0.583893	0.111359	0.424337	0.504395	-0.0762634	-0.235819	0.316772	0.0107642	0.719415	0.0643003	0.0268816	0.869098	0.508344	0.345664	1.14911	0.0159266	0.505719	0.792174	-0.00464681	-0.0692938	0.146142
AT1G07135	1.61023	-0.0161133	2.11953	0.310547	-0.557983	-0.0486857	-0.231323	0.115653	0.993081	0.0342059	0.833706	0.760745	0.984199	0.913184	1.50853	-4.859e-05	3.10701	0.0245291	-0.0662667	-0.00033677	-0.00912377
AT1G07140	-0.0183105	0.134033	0.0634867	0.0979004	0.0205078	0.102305	-0.015625	0.929502	0.34608	0.713054	0.527346	0.942605	0.631321	0.957115	-0.000581358	0.0617656	0.00932478	0.0272069	0.00052644	0.0204354	-0.000297434
AT1G07150	0.24231	0.0939636	0.259265	0.190857	-0.117798	-0.100843	-0.0209045	0.280437	0.741197	0.240807	0.423132	0.754199	0.796457	0.965261	0.133795	0.0122215	0.160311	0.0712898	-0.0144319	-0.00996705	-0.000320997
AT1G07160	0.00872803	0.100769	0.122523	0.0971375	-0.152069	-0.0382741	-0.155701	0.972947	0.594612	0.495939	0.611574	0.52059	0.903859	0.508546	0.000103957	0.0227502	0.037317	0.0207438	-0.0431122	-0.00168021	-0.0457245
AT1G07170	0.545593	0.280579	0.585215	0.0174561	0.382202	0.421824	0.11908	0.170402	0.548918	0.136462	0.978682	0.524875	0.472912	0.879003	0.419302	0.0730887	0.506204	0.000163359	0.106995	0.137186	0.00666959
AT1G07175	0.108032	0.159058	-0.126967	-0.0394287	0.404541	0.169542	0.206055	0.751398	0.61074	0.701155	0.92084	0.254338	0.69199	0.611203	0.01341	0.0340612	-0.0195766	-0.00141218	0.240535	0.0271098	0.0440575
AT1G07180	0.0449219	0.978516	0.233683	1.19336	0.0102539	0.199015	0.225098	0.873505	1.03224e-05	0.231817	9.30212e-07	0.982209	0.481737	0.414545	0.00263846	4.87909	0.148355	7.19765	7.99403e-05	0.0631257	0.0860836
AT1G07190	0.0488281	-0.00793457	-0.133994	-0.0905151	0.168091	-0.0147311	0.0855103	0.882361	0.98253	0.620823	0.760051	0.636915	0.977246	0.838239	0.00265398	-6.07324e-05	-0.027741	-0.0107856	0.0329321	-0.000147253	0.00655284
AT1G07200	1.19336	0.366943	1.44896	0.112549	-0.154907	0.100698	-0.409302	9.09833e-05	0.199168	1.0352e-05	0.767633	0.75396	0.851922	0.300077	4.82241	0.257147	7.22305	0.0129258	-0.0189996	0.00700859	-0.21397
AT1G07210	0.352539	0.364502	0.194962	0.320801	0.385742	0.228165	0.342041	0.198655	0.180989	0.539816	0.251808	0.310251	0.59098	0.377057	0.247447	0.270587	0.0522018	0.192137	0.196068	0.052119	0.144886
AT1G07220	-0.13269	0.498169	-0.472234	0.308716	0.112061	-0.227483	-0.0773926	0.695832	0.0499335	0.0639635	0.258433	0.818583	0.578746	0.882522	-0.0208982	0.648421	-0.56388	0.181417	0.00974223	-0.05403	-0.00420045
AT1G07230	0.666992	-0.125244	0.552175	-0.488525	0.1521	0.0372823	-0.211182	0.000928883	0.605626	0.0045674	0.0110901	0.635833	0.929401	0.474348	2.02235	-0.0272777	1.29227	-0.955098	0.0299114	0.00118547	-0.0684024
AT1G07240	0.944763	-0.0809937	1.16468	-0.250854	0.163879	0.383792	-0.00598145	6.64507e-05	0.784717	6.10706e-06	0.26551	0.639709	0.195657	0.990638	3.94675	-0.00852758	6.07281	-0.144472	0.0317955	0.271918	-2.44342e-05
AT1G07250	0.1875	0.270264	0.325968	0.366699	-0.015142	0.123321	0.0813655	0.242033	0.0734381	0.0294215	0.0144466	0.965173	0.617174	0.7672	0.115523	0.3065	0.499167	0.674813	-0.000233111	0.0258471	0.00936447
AT1G07260	-0.0222778	-0.046814	0.36072	0.163086	0.279358	0.662356	0.489258	0.964799	0.921703	0.256514	0.676084	0.553459	0.111441	0.249719	-0.000346717	-0.00165764	0.213146	0.0277245	0.0717711	0.631196	0.294802
AT1G07270	-0.108337	0.0986328	-0.401478	-0.29248	0.160278	-0.132862	-0.230835	0.627572	0.666727	0.0212244	0.0988055	0.56749	0.652728	0.372559	-0.0219206	0.0173645	-0.671739	-0.294007	0.0394351	-0.024615	-0.0989831
AT1G07280	0.000732422	-0.775879	0.325592	-0.747803	-0.10791	0.216949	-0.079834	0.997995	4.8689e-05	0.050955	7.26117e-05	0.713144	0.381281	0.800377	6.38463e-07	-3.34603	0.42093	-3.09515	-0.0158437	0.0908485	-0.00772037
AT1G07290	0.330505	-0.133606	0.138367	-0.0641479	-0.0167847	-0.208923	0.0526733	0.0665801	0.541384	0.523526	0.804122	0.968197	0.444105	0.887115	0.388891	-0.0356053	0.0388896	-0.00607342	-0.000235592	-0.0736485	0.00274008
AT1G07300	-0.232422	0.936279	-0.449554	0.832764	-0.106689	-0.323822	-0.210205	0.53177	0.00278985	0.15576	0.00690489	0.861793	0.494808	0.692299	-0.0637477	2.39165	-0.363034	1.79947	-0.0068918	-0.0989481	-0.033571
AT1G07310	0.407471	-0.616943	0.897827	-0.418457	0.152832	0.643188	0.351318	0.18599	0.0357577	0.00286671	0.172387	0.779844	0.120802	0.430381	0.297662	-0.892489	2.28283	-0.31949	0.0165047	0.590399	0.128634
AT1G07320	-0.155762	-0.10791	-0.3921	-0.251221	-0.0439453	-0.280284	-0.187256	0.561664	0.713846	0.0736458	0.289195	0.925709	0.38769	0.598752	-0.039022	-0.0157976	-0.444191	-0.13536	-0.00147328	-0.115341	-0.0417119
AT1G07330	-0.117188	0.246887	0.0712395	0.06073	-0.100525	0.0879021	-0.286682	0.492333	0.0885611	0.712935	0.761223	0.685025	0.731409	0.156757	-0.0360634	0.259912	0.0104686	0.00719578	-0.0165156	0.0119406	-0.230714
AT1G07340	0.0822754	0.155945	0.0833321	0.0350342	-0.0966797	-0.095623	-0.21759	0.635873	0.289631	0.630461	0.8648	0.677534	0.681852	0.2646	0.0161778	0.0839226	0.0166949	0.00221011	-0.0163455	-0.015903	-0.125639
AT1G07350	-0.515625	0.93457	-0.149267	0.716553	0.192383	0.558741	-0.0256348	0.0807795	0.00195779	0.704371	0.0143383	0.707564	0.177778	0.970682	-0.563423	2.53104	-0.0227182	1.32097	0.0289025	0.419124	-0.000331276
AT1G07360	0.0559082	0.390991	0.161682	0.188843	-0.0604248	0.0453491	-0.262573	0.861274	0.0650687	0.527269	0.440653	0.889884	0.919992	0.406721	0.00362612	0.463961	0.0449424	0.0672097	-0.00306152	0.00164236	-0.102588
AT1G07370	-0.628357	0.264587	-1.14849	-0.378601	0.54425	0.0241216	-0.098938	0.0147278	0.359103	7.81959e-05	0.155934	0.134372	0.968197	0.846279	-1.15106	0.117683	-4.71662	-0.305553	0.474418	0.000338574	-0.00717165
AT1G07380	0.194275	-0.210144	0.0174942	-0.20929	-0.0088501	-0.185631	-0.00799561	0.65106	0.617685	0.975291	0.619365	0.991157	0.758428	0.992009	0.0362087	-0.0439691	0.000190089	-0.0435434	-3.41394e-05	-0.0222916	-2.78585e-05
AT1G07390	-0.475159	0.466858	-0.4643	0.358398	-0.0728149	-0.0619558	-0.181274	0.0883305	0.0947386	0.0967902	0.220307	0.899242	0.915813	0.707514	-0.500765	0.477817	-0.470878	0.235458	-0.00335846	-0.00236629	-0.0272392
AT1G07400	-0.119446	3.99457	-0.13172	3.68335	-0.346741	-0.359015	-0.657959	0.911512	2.86213e-06	0.901311	7.61638e-06	0.78182	0.772305	0.536478	-0.0048062	22.1431	-0.00594392	18.8523	-0.0370642	-0.0402855	-0.177944
AT1G07410	0.0249023	-0.197266	-0.16367	0.0477295	0.012207	-0.176365	0.257202	0.935976	0.352217	0.462962	0.869795	0.979185	0.562127	0.35898	0.000715576	-0.0893988	-0.0547401	0.0028916	0.000111516	-0.0441204	0.114437
AT1G07420	0.484619	0.751465	0.428019	0.741943	0.0690918	0.0124919	0.0595703	0.1347	0.0170176	0.196256	0.0184189	0.918101	0.98707	0.931459	0.421925	1.32942	0.302686	1.28708	0.00256398	7.06037e-05	0.00183692
AT1G07430	-0.469849	0.843445	-0.373666	0.986389	-0.204224	-0.108041	-0.0612793	0.139382	0.00674329	0.261484	0.00195644	0.705766	0.861338	0.927382	-0.402094	1.83123	-0.217681	2.67167	-0.0309071	-0.00700391	-0.00200637
AT1G07440	-0.482544	0.119385	-0.543955	-0.278809	0.0727539	0.0113424	-0.325439	0.0373658	0.701639	0.0188961	0.265704	0.878058	0.984057	0.338983	-0.688844	0.0183717	-0.937577	-0.160483	0.00410893	7.9165e-05	-0.152898
AT1G07450	-1.01385	0.0155029	-0.373962	0.653442	-0.304565	0.335327	0.333374	0.0120722	0.982003	0.420249	0.112013	0.656226	0.61353	0.616101	-1.94479	0.000122273	-0.140794	0.621248	-0.0557193	0.0711445	0.0701247
AT1G07460	0.0863037	0.03302	0.161194	-0.1698	0.210632	0.285522	0.0078125	0.707865	0.902797	0.410364	0.378982	0.41213	0.244615	0.985075	0.0129498	0.00146642	0.0623548	-0.0715505	0.0810863	0.174602	5.10225e-05
AT1G07470	0.428955	-0.412109	0.730062	-0.276855	0.0158691	0.316976	0.151123	0.482071	0.504504	0.174043	0.685988	0.990059	0.730211	0.887271	0.135931	-0.122452	0.554367	-0.0453166	6.88548e-05	0.0432835	0.00784992
AT1G07473	0.234833	0.0350647	0.110344	0.0122681	0.0285339	-0.0959549	0.0057373	0.0835289	0.863744	0.489843	0.956739	0.920762	0.677793	0.985975	0.253188	0.00223063	0.0342003	0.000235629	0.00102302	-0.016207	3.51925e-05
AT1G07476	0.236847	0.0875244	-0.0504189	-0.0387573	-0.0346375	-0.321903	-0.160919	0.255434	0.742877	0.864198	0.899031	0.9353	0.247565	0.614126	0.140384	0.0112979	-0.00319589	-0.00179157	-0.00100619	-0.195174	-0.0340734
AT1G07480	-0.387909	-0.809143	0.188524	-0.490601	0.221619	0.798051	0.540161	0.399557	0.0452578	0.733312	0.259554	0.765159	0.162438	0.366736	-0.154551	-1.08774	0.0253962	-0.287381	0.0257628	0.629911	0.235319
AT1G07485	-0.202271	-0.180328	-0.444057	-0.339111	0.129578	-0.112209	-0.0292053	0.301961	0.370454	0.0132009	0.0589623	0.672539	0.723653	0.94164	-0.105191	-0.0777695	-0.834559	-0.416912	0.0223239	-0.015762	-0.000762703
AT1G07490	-0.676941	-0.574036	-0.971832	-0.960571	0.334351	0.0394592	-0.0521851	0.032105	0.0713638	0.00270735	0.00297351	0.495806	0.95632	0.941164	-1.01096	-0.658145	-2.49514	-2.4271	0.101873	0.000765379	-0.00137427
AT1G07500	0.0264893	1.80988	0.0789388	2.37872	0.309814	0.362264	0.878662	0.967246	3.25052e-05	0.892871	1.2587e-06	0.615879	0.542181	0.0945918	0.000383114	8.12281	0.00388467	14.0347	0.0652173	0.0963101	0.899879
AT1G07510	-0.595215	1.03809	-0.25765	1.27344	-0.0185515	0.319035	0.216838	0.000845548	1.97059e-06	0.139849	1.50724e-07	0.961754	0.182874	0.389656	-1.82901	5.9227	-0.220121	8.68716	-0.000314189	0.2354	0.088756
AT1G07520	0.436523	0.200012	0.129565	-0.306946	0.255981	-0.0509771	-0.250977	0.077723	0.494158	0.692411	0.242091	0.503059	0.923018	0.5133	0.484301	0.0612305	0.0206833	-0.189085	0.0763799	-0.00177349	-0.0726901
AT1G07530	0.467407	0.0932617	0.419535	-0.098877	0.177368	0.129496	-0.0147705	0.079834	0.807498	0.12082	0.793931	0.700685	0.795255	0.982244	0.513125	0.00866012	0.385076	-0.00990917	0.0273994	0.0128841	-0.000114922
AT1G07540	-0.139526	0.00878906	0.0587489	0.308594	-0.187927	0.010348	0.111877	0.579084	0.979734	0.845667	0.137744	0.561361	0.98334	0.762495	-0.0331038	7.81513e-05	0.00427695	0.265676	-0.0471242	7.55035e-05	0.013175
AT1G07550	-0.110413	0.108215	-0.140344	-0.144775	-0.0325317	-0.0624631	-0.285522	0.54439	0.554373	0.411262	0.392491	0.91834	0.829997	0.176691	-0.0291588	0.0277245	-0.0541561	-0.0588034	-0.00120356	-0.00505473	-0.214937
AT1G07560	0.188171	0.147949	0.0558523	0.0693665	-0.228119	-0.360438	-0.306702	0.403702	0.538617	0.850477	0.808201	0.448968	0.198774	0.282402	0.074128	0.0397569	0.00392849	0.00641505	-0.0793362	-0.252898	-0.16842
AT1G07570	0.390259	-0.12677	0.619586	0.0248413	0.131592	0.360919	0.283203	0.191862	0.747162	0.0294935	0.959046	0.809042	0.397223	0.528544	0.27982	-0.0160472	0.948136	0.000451131	0.0121103	0.144716	0.0784244
AT1G07590	0.0863037	0.851562	-0.0652873	0.527039	-0.022522	-0.174113	-0.347046	0.786921	0.000407312	0.845667	0.0187625	0.965486	0.645238	0.285689	0.00898152	2.88686	-0.00475295	0.910042	-0.000343546	-0.0331303	-0.18883
AT1G07600	0.131348	0.994141	-0.0877279	1.02881	-0.216309	-0.435384	-0.181641	0.578711	1.30819e-05	0.736689	8.74248e-06	0.457363	0.103365	0.547828	0.0312001	4.85472	-0.0116429	5.20409	-0.0734884	-0.429125	-0.0474728
AT1G07610	-1.18903	1.72937	-1.28838	2.04004	-0.207642	-0.306995	0.103027	0.0987915	0.0147879	0.0712323	0.00460889	0.887525	0.822519	0.94875	-1.1953	3.16491	-1.47819	4.76636	-0.0107599	-0.0260498	0.00235398
AT1G07615	0.519531	0.350952	0.600698	0.239014	0.138306	0.219472	0.0263672	0.0307432	0.159899	0.0127315	0.379664	0.752216	0.570784	0.96185	0.785661	0.279412	1.13839	0.100529	0.0171025	0.0534477	0.000445409
AT1G07620	0.0450439	-0.104858	0.280457	0.151367	-0.00933838	0.226074	0.246887	0.931545	0.82489	0.458761	0.731909	0.990514	0.686013	0.651213	0.00138718	-0.00876656	0.0949102	0.0205168	-3.86567e-05	0.037001	0.0459894
AT1G07630	-0.11908	-0.453613	0.090154	-0.193359	-0.052124	0.15711	0.20813	0.761538	0.114094	0.827248	0.581162	0.932721	0.759748	0.664565	-0.0140881	-0.427639	0.00742545	-0.0455754	-0.00157665	0.018748	0.0369353
AT1G07640	0.0887451	0.567017	-0.0452906	0.596069	-0.365723	-0.499758	-0.33667	0.845896	0.0649995	0.926886	0.0516011	0.429467	0.256278	0.474304	0.00645025	0.6731	-0.00149341	0.767345	-0.134246	-0.295501	-0.109062
AT1G07645	-0.206482	-0.157135	0.011172	0.0491943	0.140198	0.357852	0.346527	0.380742	0.535751	0.974984	0.878654	0.699728	0.229662	0.247319	-0.0865922	-0.0425894	0.000122922	0.00276384	0.0217406	0.228636	0.210253
AT1G07650	0.647217	-0.724121	0.680267	-0.652344	-0.275879	-0.242828	-0.204102	0.000467615	0.00015228	0.000286592	0.000433065	0.270042	0.338786	0.437464	2.1553	-2.76423	2.41001	-2.19412	-0.156856	-0.114147	-0.0732843
AT1G07660	0.255005	0.291138	-0.203026	0.048645	-0.09198	-0.550011	-0.334473	0.413852	0.334141	0.540768	0.910728	0.86719	0.152662	0.413492	0.0977064	0.138602	-0.0542056	0.00197553	-0.00569227	-0.448957	-0.128281
AT1G07670	-0.593994	-0.2854	-0.402659	-0.189453	-0.350586	-0.159251	-0.254639	0.0178166	0.298197	0.116136	0.535192	0.341389	0.719812	0.517537	-1.039	-0.149977	-0.3765	-0.0514346	-0.163636	-0.022738	-0.0728415
AT1G07680	-0.0986938	0.12262	0.0366847	0.0379028	-0.11377	0.021609	-0.198486	0.581994	0.469165	0.867547	0.862382	0.636811	0.946725	0.348625	-0.0232011	0.040302	0.00226371	0.00243717	-0.0222977	0.000513778	-0.0908356
AT1G07690	-0.152283	0.177612	-0.0993487	-0.140564	-0.0691528	-0.0162188	-0.387329	0.470296	0.379927	0.67379	0.514609	0.84528	0.969743	0.125419	-0.0498921	0.0746505	-0.0170358	-0.0405559	-0.00504812	-0.00021641	-0.349231
AT1G07700	-0.79248	-0.256714	-0.884216	-0.374634	0.0297852	-0.0619507	-0.0881348	0.000357672	0.244895	0.000117755	0.0710743	0.949045	0.884469	0.825433	-2.7313	-0.156857	-3.47411	-0.430187	0.00067651	-0.00330304	-0.00734321
AT1G07702	0.072876	-0.425659	0.10611	-0.550781	1.39246	1.42569	1.26733	0.889746	0.235689	0.830236	0.107986	0.00623393	0.00547322	0.0110255	0.00369729	-0.267169	0.00857351	-0.532404	3.0707	3.22456	2.48093
AT1G07705	-0.0288086	-0.280029	-0.00953674	-0.209961	-0.0913086	-0.0720367	-0.0212402	0.920501	0.127161	0.975125	0.280054	0.78511	0.838239	0.958577	-0.00103641	-0.250807	-0.000104328	-0.116057	-0.00959373	-0.00552033	-0.00039025
AT1G07710	0.0421143	0.0374146	0.222107	-0.267456	0.483093	0.663086	0.178223	0.937514	0.945218	0.588239	0.494137	0.313091	0.152862	0.767837	0.00118014	0.000915462	0.0511836	-0.0818824	0.243638	0.54088	0.0204476
AT1G07720	-0.545898	0.19751	-0.748683	0.425049	-0.647949	-0.850733	-0.42041	0.000541097	0.206828	1.95255e-05	0.00469278	0.00469464	0.000849358	0.0439329	-1.7833	0.135174	-3.52584	0.989756	-1.50868	-2.61253	-0.570585
AT1G07725	-0.0689697	0.0523071	-0.0394872	0.00958252	0.244629	0.274111	0.201904	0.799509	0.853961	0.893705	0.976309	0.384547	0.320487	0.490087	-0.00670226	0.00358627	-0.0019272	9.9779e-05	0.101533	0.135463	0.0625351
AT1G07728	0.920776	0.233276	1.40156	0.241089	-0.298218	0.182566	-0.290405	0.000122605	0.327819	9.41023e-07	0.308405	0.347372	0.605517	0.362332	3.60161	0.112991	8.44636	0.123167	-0.136943	0.0397764	-0.128038
AT1G07730	0.000854492	-0.0396729	-0.440065	0.567078	0.306335	-0.134584	0.913086	0.999089	0.957959	0.382488	0.232115	0.691917	0.883705	0.146627	3.38114e-07	-0.000740025	-0.183675	0.359695	0.048997	-0.00722615	0.761319
AT1G07740	0.238342	0.18219	0.01887	0.147949	0.126526	-0.0929464	0.0922852	0.353419	0.509952	0.961382	0.612069	0.764192	0.837223	0.838524	0.107662	0.0532852	0.000322751	0.0315428	0.0147779	-0.00717165	0.00705838
AT1G07745	0.662109	0.417725	0.663279	0.27478	0.160034	0.161204	0.0170898	0.00305466	0.0568579	0.00301127	0.239616	0.668794	0.666052	0.974039	1.66523	0.520154	1.67229	0.170497	0.0279592	0.0284512	0.000195232
AT1G07747	0.236816	0.386841	-0.00232697	0.0731812	0.290344	0.0512009	-0.0233154	0.341952	0.0879483	0.995561	0.82366	0.384334	0.914434	0.963967	0.110365	0.408416	-4.49597e-06	0.00616564	0.120577	0.00198904	-0.000371597
AT1G07750	-0.318237	-0.437195	-0.24971	-0.267456	0.251648	0.320175	0.421387	0.385729	0.199371	0.524048	0.486725	0.644358	0.530929	0.381593	-0.13166	-0.306185	-0.0700758	-0.0836378	0.0480327	0.0880364	0.176308
AT1G07770	-0.31543	0.169678	-0.243734	0.208008	-0.298828	-0.227132	-0.260498	0.00561312	0.144063	0.0302188	0.0661155	0.0590848	0.153777	0.0999125	-0.709968	0.142775	-0.370408	0.245386	-0.367118	-0.184683	-0.260597
AT1G07790	-0.0961914	-0.160034	-0.574888	-0.174683	0.309082	-0.169614	0.294434	0.825176	0.684677	0.0531641	0.650086	0.50381	0.753511	0.52934	-0.0080275	-0.0263279	-0.732626	-0.0326708	0.0920239	-0.0208473	0.0813419
AT1G07795	0.123657	0.287109	0.0582275	-0.0958252	-0.0444336	-0.109863	-0.427368	0.371202	0.0192861	0.728691	0.518034	0.856112	0.579593	0.0166354	0.0532208	0.492323	0.00800376	-0.0273717	-0.00299792	-0.0260241	-0.760273
AT1G07810	0.563599	0.768921	0.384094	-0.0993652	0.593018	0.413513	-0.275269	0.126503	0.032405	0.33583	0.854468	0.252211	0.452009	0.650738	0.506055	1.14522	0.182015	-0.00678706	0.354765	0.142601	-0.0513634
AT1G07820	0.406738	-1.21301	0.136464	-1.09717	-0.24707	-0.517344	-0.131226	0.389757	0.00417646	0.823045	0.00878908	0.742429	0.407935	0.877315	0.16644	-2.88599	0.0115417	-2.25584	-0.0319574	-0.201458	-0.00745942
AT1G07830	0.623779	0.712646	0.364156	0.663086	0.260498	0.000874837	0.210937	0.00993995	0.00369787	0.142863	0.0064131	0.483986	0.998842	0.591003	1.24919	1.73319	0.307741	1.4541	0.0821005	4.40383e-07	0.0481804
AT1G07840	-0.118286	1.0105	-0.196635	1.12061	-0.17724	-0.255587	-0.0671573	0.723893	0.000181849	0.504557	6.13695e-05	0.673853	0.504186	0.895536	-0.0165986	3.77955	-0.0584183	4.72004	-0.0303851	-0.076014	-0.00321799
AT1G07850	0.0716553	0.0256958	0.158469	0.0976562	0.381287	0.4681	0.453247	0.723778	0.914295	0.337281	0.60313	0.0675441	0.0279958	0.0327024	0.01006	0.000999915	0.0747986	0.0214442	0.446263	0.726917	0.673263
AT1G07860	-0.439941	-0.488281	-0.0657069	-0.156128	-0.528931	-0.154696	-0.196777	0.484016	0.424063	0.939911	0.843224	0.526267	0.887911	0.851733	-0.138643	-0.181919	-0.00176839	-0.0115624	-0.147463	-0.00798706	-0.0137147
AT1G07870	-0.265808	0.300903	-0.121513	0.497253	0.0783081	0.222603	0.274658	0.288793	0.217113	0.692349	0.0304622	0.866268	0.542109	0.430496	-0.14338	0.199593	-0.0194026	0.753955	0.00488233	0.059193	0.100533
AT1G07880	-0.163879	0.0879517	0.021581	0.252319	0.134155	0.319616	0.298523	0.496848	0.753376	0.948771	0.243106	0.704371	0.274092	0.311464	-0.0497827	0.010817	0.000492876	0.154976	0.0204183	0.179657	0.151229
AT1G07885	-0.548523	0.302612	-0.0531298	1.36334	-0.611511	-0.116118	0.449219	0.128895	0.46459	0.925658	0.00033275	0.224066	0.870897	0.393179	-0.488056	0.100749	-0.00178246	4.74154	-0.397252	-0.00697096	0.182117
AT1G07890	-0.99292	1.71167	-0.988749	2.08423	-0.262207	-0.258036	0.110352	0.00028328	5.5276e-07	0.000295079	4.65972e-08	0.505189	0.513395	0.820521	-3.52267	10.7107	-3.49035	15.2808	-0.0777566	-0.074714	0.00948036
AT1G07900	-0.590698	3.42328	-0.320993	3.65155	-0.210449	0.0592562	0.0178223	0.169599	4.47203e-08	0.519924	1.93644e-08	0.785229	0.949436	0.985862	-0.455178	25.1594	-0.0911812	28.1644	-0.0220979	0.00133529	0.000110208
AT1G07901	-0.065094	0.211975	-0.0656064	-0.189697	0.175598	0.175086	-0.226074	0.870924	0.495939	0.869665	0.553762	0.699633	0.700553	0.595582	-0.00390691	0.0645616	-0.00397891	-0.0486909	0.0272405	0.0270611	-0.05088
AT1G07910	0.027832	0.363281	-0.0764516	0.131836	0.359375	0.255091	0.12793	0.940687	0.11792	0.817741	0.655953	0.274218	0.465199	0.757571	0.000739079	0.337275	-0.00668069	0.0241428	0.201934	0.0847826	0.0154254
AT1G07920	-0.512207	0.542236	-0.733653	0.355469	-0.103027	-0.324473	-0.289795	0.0290691	0.0208478	0.00237714	0.142342	0.820076	0.348555	0.411935	-0.787041	0.911466	-1.92506	0.300963	-0.0088754	-0.148521	-0.111621
AT1G07930	-0.719482	0.492676	-0.666026	0.552734	-0.200439	-0.146983	-0.140381	0.000167265	0.00507511	0.000362558	0.00201033	0.449553	0.605517	0.626541	-2.71719	1.13047	-2.29154	1.49058	-0.0695965	-0.0320237	-0.0285044
AT1G07940	-0.316284	0.300049	-0.361595	0.338135	-0.36731	-0.412621	-0.329224	0.06748	0.0843689	0.0353277	0.0496476	0.129948	0.0869991	0.177126	-0.370313	0.322198	-0.524995	0.440962	-0.325521	-0.437578	-0.247483
AT1G07950	0.00811768	-0.105042	0.175247	0.103516	-0.157959	0.00917053	0.0505981	0.991172	0.862865	0.751588	0.865102	0.841441	0.992308	0.955782	3.12593e-05	-0.00672866	0.0217342	0.00651449	-0.0118432	3.0754e-05	0.000993806
AT1G07960	-0.0657959	0.0467529	-0.25646	0.323853	-0.0610352	-0.251699	0.216064	0.809768	0.871526	0.194835	0.0892961	0.873311	0.366954	0.453009	-0.00602948	0.00279207	-0.182172	0.339776	-0.00359076	-0.109587	0.0743031
AT1G07970	0.550171	0.8302	0.254552	0.50769	0.291138	-0.004481	-0.0313721	0.00849916	0.00024479	0.254722	0.0146168	0.339794	0.992734	0.946566	1.1392	2.99802	0.151187	0.931687	0.136481	-1.41925e-05	-0.000748199
AT1G07980	0.149658	0.628906	-0.247192	0.282227	0.477539	0.0806885	0.130859	0.746654	0.062285	0.547759	0.47695	0.331368	0.908922	0.843391	0.0189887	0.75822	-0.0646188	0.0907435	0.22907	0.00334641	0.00967978
AT1G07985	0.249207	0.15686	0.123845	0.0944519	0.0134583	-0.111903	-0.0489502	0.0812473	0.314029	0.454556	0.595327	0.967576	0.637034	0.863365	0.271683	0.0789056	0.0424062	0.0212748	0.000192652	-0.0219148	-0.00312329
AT1G07990	0.149902	-0.393311	0.38147	-0.379883	0.0634766	0.295044	0.0769043	0.248332	0.00170029	0.00220475	0.00228398	0.777438	0.0820316	0.719475	0.0906859	-1.08926	1.01343	-1.00339	0.00694014	0.320423	0.0109961
AT1G08000	0.0619507	0.190979	-0.2181	0.185974	0.114746	-0.165305	0.109741	0.862551	0.496692	0.420822	0.511339	0.79657	0.684749	0.807038	0.00397819	0.058041	-0.0819843	0.0541727	0.0113342	-0.0271875	0.0102176
AT1G08005	-0.490784	-0.0385132	-0.125486	-0.122314	0.155212	0.52051	0.0714111	0.203629	0.949648	0.813897	0.819177	0.827226	0.331377	0.929142	-0.33921	-0.000864126	-0.0112223	-0.0105952	0.0127857	0.249678	0.00227929
AT1G08010	0.579102	0.438843	0.11234	0.282837	1.36938	0.902623	1.21338	0.256123	0.421463	0.878123	0.64431	0.0407892	0.179486	0.067808	0.342568	0.164672	0.00634103	0.053995	1.9027	0.673329	1.4181
AT1G08030	0.0444336	-0.341187	-0.00564575	-0.110352	0.0678711	0.0177917	0.298706	0.889851	0.10203	0.987709	0.686002	0.870423	0.971062	0.319433	0.002252	-0.338209	-3.03225e-05	-0.0180617	0.00409056	0.000226895	0.148045
AT1G08032	-0.0831604	0.119263	0.0740929	0.121521	-0.285614	-0.128361	-0.283356	0.702883	0.548294	0.739659	0.539132	0.217191	0.636639	0.220968	-0.0127333	0.031126	0.00970385	0.0326047	-0.189407	-0.0251724	-0.185788
AT1G08035	-0.204346	-0.204407	0.000780741	-0.00918579	-0.212952	-0.00782522	-0.0177307	0.133441	0.133287	0.997466	0.967797	0.26585	0.981223	0.952696	-0.178743	-0.178899	8.60326e-07	-0.000130584	-0.122525	-6.44193e-05	-0.000373154
AT1G08040	-0.325439	-0.210205	-0.591217	-0.326172	0.0170898	-0.248688	-0.098877	0.314068	0.561873	0.0441468	0.312773	0.981382	0.605704	0.868065	-0.163688	-0.0526273	-0.801159	-0.164642	0.000139484	-0.0541492	-0.00607579
AT1G08050	-0.362183	-0.0471191	0.0134824	0.410645	-0.467407	-0.0917422	-0.00964355	0.0128834	0.825306	0.956142	0.00528855	0.0248509	0.721868	0.978339	-0.684515	-0.00392904	0.000262603	0.934899	-0.750029	-0.0129854	-9.17144e-05
AT1G08060	0.164795	-0.368652	0.18072	-0.280518	-0.0605469	-0.0446218	0.0275879	0.493741	0.0697391	0.441295	0.184526	0.884652	0.91758	0.951742	0.0505098	-0.426355	0.0642046	-0.205884	-0.00322276	-0.00166689	0.000592606
AT1G08065	-0.263275	-0.249329	-0.106853	-0.134796	-0.192169	-0.0357469	-0.0776367	0.0517417	0.066431	0.510952	0.376584	0.331165	0.899124	0.752176	-0.338614	-0.293617	-0.0311604	-0.0571721	-0.0922326	-0.00165081	-0.00960215
AT1G08070	-0.157715	-0.121277	-0.182353	0.0527344	-0.255493	-0.280131	-0.0814819	0.736829	0.806063	0.688628	0.923867	0.660277	0.620553	0.909694	-0.0209183	-0.0113553	-0.029544	0.00181356	-0.0460587	-0.058049	-0.0033493
AT1G08080	-0.113037	0.0565186	-0.032121	0.0876465	0.0794067	0.160323	0.110535	0.736925	0.88182	0.935992	0.804297	0.873346	0.709516	0.814168	-0.0149861	0.00308704	-0.000922761	0.00828992	0.0046702	0.0238942	0.00986919
AT1G08090	0.0874634	0.0783691	-0.000957489	-0.131958	0.111694	0.0232735	-0.0986328	0.776965	0.803499	0.998001	0.639375	0.784371	0.96316	0.814049	0.00958586	0.0074462	-8.32015e-07	-0.0256321	0.0117814	0.000379394	-0.0088128
AT1G08100	-0.0475159	0.196228	-0.111593	0.0818787	0.0205688	-0.0435085	-0.0937805	0.8654	0.336044	0.637358	0.746896	0.961127	0.910469	0.785123	-0.0029832	0.0929342	-0.0218295	0.0103773	0.000354176	-0.0017723	-0.00985278
AT1G08110	0.206299	-0.145752	0.0879924	-0.0634766	-0.0419921	-0.160299	0.0402838	0.0888226	0.258449	0.54879	0.691145	0.861046	0.366342	0.868132	0.216918	-0.0856476	0.0229302	-0.0101836	-0.00272838	-0.0699085	0.00247399
AT1G08115	0.138428	-0.0480957	0.456635	0.0822754	0.0351563	0.353363	0.165527	0.824113	0.945649	0.331871	0.902581	0.972356	0.61353	0.843385	0.0116298	-0.00116728	0.218742	0.00366238	0.000428018	0.0749711	0.0122448
AT1G08120	-0.264465	0.115051	-0.0181472	0.171906	-0.162079	0.0842393	-0.105225	0.201433	0.652093	0.95635	0.45471	0.617295	0.824934	0.771494	-0.184034	0.0213639	-0.000351746	0.0588373	-0.0339567	0.00704078	-0.0118554
AT1G08125	0.459717	0.173828	0.347321	0.111572	-0.161377	-0.273773	-0.223633	0.0079679	0.369266	0.0436676	0.60897	0.557045	0.271314	0.383026	0.964788	0.0752086	0.472301	0.0240331	-0.0410074	-0.1551	-0.0932039
AT1G08130	-0.305298	0.582153	-0.617833	0.656738	0.138794	-0.173742	0.213379	0.161062	0.00604672	0.00383502	0.00233609	0.705972	0.615689	0.516729	-0.242104	1.2915	-1.49283	1.72821	0.0209874	-0.0365967	0.0611836
AT1G08135	0.110962	0.0332642	-0.0633272	-0.0940552	0.0010376	-0.173251	-0.126282	0.655422	0.913428	0.820724	0.716471	0.998173	0.573306	0.706133	0.0203591	0.00130813	-0.00543366	-0.0136193	8.23931e-07	-0.0418599	-0.0190828
AT1G08140	-0.181244	-0.125427	0.0171299	-0.0310059	-0.213501	-0.0151272	-0.11908	0.183243	0.397706	0.935833	0.877485	0.254881	0.959507	0.569478	-0.133572	-0.0502258	0.000493367	-0.0017599	-0.126748	-0.00027156	-0.0291177
AT1G08150	-0.048584	-0.0867615	-0.0443433	-0.117615	0.135864	0.140105	0.105011	0.897576	0.801606	0.907326	0.717554	0.75566	0.74701	0.820363	-0.00227998	-0.00833248	-0.00187291	-0.0169536	0.0165311	0.0177476	0.0090303
AT1G08160	-0.0952148	0.0496216	0.271431	-0.024353	0.0720215	0.438667	-0.00195313	0.821372	0.914625	0.411549	0.960192	0.905274	0.294426	0.99764	-0.00813708	0.00192319	0.104658	-0.000429633	0.00311278	0.232943	-2.0039e-06
AT1G08165	0.057312	-0.0703735	0.154302	-0.129944	0.00665283	0.103643	-0.0529175	0.900877	0.87545	0.691576	0.746604	0.992308	0.859053	0.934136	0.00259822	-0.00406539	0.024713	-0.0164911	2.23096e-05	0.00683835	-0.00156581
AT1G08170	-0.118774	-0.188904	-0.0819435	-0.206787	0.161316	0.198147	0.143433	0.729079	0.536834	0.823694	0.488398	0.715639	0.637435	0.753628	-0.0162988	-0.0510343	-0.00690245	-0.0643576	0.0234402	0.0387504	0.0176197
AT1G08180	0.150574	0.0169983	0.374142	-0.11377	0.224304	0.447872	0.0935364	0.681082	0.971452	0.198413	0.769632	0.625183	0.261388	0.86719	0.0251157	0.000213814	0.262808	-0.0129375	0.0457564	0.260982	0.00578859
AT1G08190	-0.510986	0.400635	-0.513611	0.321289	-0.0380859	-0.0407104	-0.117432	0.000114908	0.00122975	0.000108834	0.00730352	0.874897	0.865208	0.531494	-2.01311	1.16592	-2.03556	0.686424	-0.00221062	-0.00255984	-0.0322351
AT1G08200	-0.260498	0.486816	-0.145742	0.489258	-0.0937208	0.0209438	-0.0912222	0.0962874	0.00218738	0.410022	0.0020997	0.733439	0.95189	0.742244	-0.264778	1.29497	-0.0564301	1.31016	-0.0126182	0.000448471	-0.011809
AT1G08210	0.588379	-0.128052	1.04118	0.032959	0.00976563	0.46257	0.170776	0.0545223	0.764132	0.00110602	0.948196	0.989622	0.297055	0.759402	0.743373	-0.0149605	3.07798	0.000761408	4.42444e-05	0.24385	0.0204126
AT1G08220	-0.423828	1.08008	-0.561368	1.2334	0.327271	0.18973	0.480591	0.286412	0.00369932	0.13501	0.00120983	0.578895	0.779871	0.375734	-0.230142	2.62662	-0.488185	3.59816	0.0776942	0.0204866	0.204309
AT1G08230	-1.21448	-0.302246	-0.478699	0.16687	-0.537842	0.197937	-0.0687256	0.00174551	0.500549	0.231002	0.747107	0.326729	0.775612	0.933433	-3.34962	-0.0908411	-0.304636	0.0211286	-0.26129	0.0218435	-0.00205607
AT1G08250	-0.191101	0.469299	-0.405483	0.424866	0.216858	0.00247574	0.172424	0.441447	0.0278164	0.0586024	0.0469362	0.517476	0.996116	0.627471	-0.0678642	0.730089	-0.49959	0.564431	0.0620452	4.1847e-06	0.0348998
AT1G08260	-0.045166	0.0900879	-0.84381	-0.0531006	0.382202	-0.416442	0.239014	0.933694	0.858253	0.0116767	0.921298	0.454477	0.405618	0.677334	-0.00134574	0.00598043	-1.63081	-0.00189038	0.1309	-0.163196	0.0404404
AT1G08270	-0.283691	-0.00750732	0.285856	0.641602	-0.411865	0.157682	0.237244	0.41717	0.989012	0.412763	0.0347456	0.359298	0.780454	0.643077	-0.107714	-3.60241e-05	0.109854	0.936161	-0.183093	0.0169749	0.0454884
AT1G08280	-0.463745	-0.133057	-0.441289	0.293213	-0.320679	-0.298223	0.105591	0.0446636	0.658509	0.0567316	0.23385	0.345276	0.386407	0.811165	-0.626077	-0.0241415	-0.549924	0.185036	-0.1481	-0.123153	0.00959721
AT1G08290	-0.0873413	-0.215637	0.228895	0.0311279	-0.03302	0.283216	0.213745	0.710306	0.248176	0.214431	0.910792	0.931292	0.259344	0.414615	-0.0129749	-0.130512	0.153065	0.0012632	-0.00102078	0.166	0.0817266
AT1G08300	0.702942	1.54193	0.351196	1.46948	-0.0703735	-0.422119	-0.142822	0.148141	0.00157027	0.540862	0.00236919	0.946997	0.578448	0.883404	0.582968	4.32361	0.0937389	3.85798	-0.00166445	-0.100353	-0.00768968
AT1G08310	-0.0440063	0.0106812	0.0591183	0.166626	-0.176422	-0.0732975	-0.0204773	0.878642	0.973255	0.829285	0.441577	0.552539	0.842204	0.961744	-0.00247263	0.000125755	0.00480609	0.0591512	-0.0454529	-0.00546673	-0.000346899
AT1G08315	0.376038	-0.375122	0.60082	-0.153198	-0.0795288	0.145253	0.142395	0.0606166	0.061293	0.00320495	0.526779	0.840149	0.670759	0.678518	0.457791	-0.454869	1.49855	-0.0426461	-0.00601586	0.0251918	0.0239848
AT1G08320	-0.0350342	-0.0187988	-0.0151596	0.105591	-0.0683594	-0.0484848	0.0560303	0.892521	0.945505	0.956638	0.616129	0.833457	0.887525	0.86719	-0.00173005	-0.000457495	-0.00029186	0.0222088	-0.00540837	-0.00251246	0.00346749
AT1G08340	0.0994568	0.108276	0.15597	-0.0148315	0.255066	0.311579	0.131958	0.796662	0.775667	0.65628	0.974403	0.552298	0.448294	0.7951	0.00981896	0.0119455	0.0285287	-0.000167027	0.0657628	0.108566	0.0131401
AT1G08350	-0.00183105	-0.303101	-0.180267	-0.429871	0.0875244	-0.0909119	-0.0392456	0.995561	0.0854015	0.354667	0.0137248	0.789184	0.778813	0.91564	-3.53781e-06	-0.323873	-0.0811526	-0.800632	0.00899941	-0.00987	-0.00150213
AT1G08360	0.27063	1.30566	-0.235519	0.832764	0.710693	0.204544	0.237793	0.414587	6.78651e-05	0.494325	0.004533	0.0795219	0.681762	0.618542	0.103485	5.44247	-0.0720659	1.95168	0.781417	0.0340294	0.049611
AT1G08370	-0.0415039	0.344727	0.289815	0.489502	-0.109619	0.2217	0.0351562	0.886196	0.0655304	0.12936	0.00891998	0.744691	0.432273	0.931521	-0.00217773	0.408004	0.257414	1.0033	-0.0140339	0.0807524	0.00108307
AT1G08380	-0.160645	-0.938965	-0.113851	-0.902344	0.251465	0.298258	0.288086	0.058595	9.81136e-10	0.201694	1.67618e-09	0.0367136	0.0156901	0.0183923	-0.197936	-8.45845	-0.0791614	-7.91868	0.360895	0.53817	0.499934
AT1G08390	-1.42407	-1.65454	-0.597895	-1.30859	-0.145996	0.680181	0.199951	0.000366803	7.89842e-05	0.114867	0.000824098	0.842266	0.197743	0.770058	-4.8925	-6.78769	-0.561905	-4.03573	-0.0108841	0.478779	0.0226897
AT1G08400	-0.165527	-0.00634766	0.160395	0.365479	-0.0739746	0.251948	0.297852	0.49534	0.985812	0.512688	0.0747327	0.855246	0.40974	0.315862	-0.0505018	-3.93921e-05	0.0465382	0.411708	-0.00502354	0.0976279	0.149076
AT1G08410	0.456665	1.24414	-0.000249227	0.770264	0.651123	0.194209	0.177246	0.0453738	8.01725e-06	0.999486	0.0012096	0.0429367	0.603342	0.644545	0.61339	6.34011	-5.56179e-08	2.24714	0.890197	0.0426165	0.0338092
AT1G08420	0.0559082	-0.135742	0.443014	0.126953	-0.140625	0.24648	0.12207	0.845261	0.567479	0.020789	0.599322	0.668371	0.389356	0.719139	0.0040818	-0.0333994	0.745222	0.0282268	-0.0246069	0.100971	0.0174789
AT1G08430	-0.115051	-0.231995	0.0314026	-0.154968	-0.353241	-0.206787	-0.276215	0.627231	0.241262	0.915911	0.479319	0.178621	0.467354	0.305646	-0.0233062	-0.143259	0.00119791	-0.0494931	-0.264248	-0.068313	-0.14219
AT1G08440	0.152222	-0.137238	0.462279	0.0369263	-0.133148	0.176909	0.0410156	0.624127	0.667521	0.0583192	0.925308	0.765785	0.671299	0.939554	0.0311638	-0.02409	0.57054	0.00124492	-0.0154309	0.0306201	0.00111064
AT1G08450	-0.0883789	-0.677002	-0.0730286	-0.69873	-0.174561	-0.15921	-0.196289	0.728896	0.000628127	0.782875	0.000463487	0.558529	0.602581	0.498938	-0.0121375	-2.16773	-0.0077635	-2.32954	-0.0441559	-0.0350238	-0.0592702
AT1G08460	-0.0755615	-0.429321	0.54038	-0.407715	-0.347778	0.268163	-0.326172	0.886767	0.238317	0.121222	0.268378	0.514957	0.6389	0.54732	-0.00394359	-0.2674	0.495215	-0.232908	-0.10024	0.0521757	-0.0853783
AT1G08465	-0.0661621	-0.719727	-0.0823975	-0.424561	0.0267334	0.010498	0.321899	0.897279	0.0268883	0.868681	0.219096	0.972586	0.98956	0.531266	-0.00311441	-1.13028	-0.00503777	-0.279941	0.000322722	4.78486e-05	0.088422
AT1G08470	-0.350586	-0.227295	-0.47213	-0.0394287	-0.27771	-0.399254	-0.0898438	0.100351	0.32784	0.0243147	0.905783	0.372744	0.180131	0.825351	-0.350053	-0.110088	-0.76208	-0.00169448	-0.119024	-0.297209	-0.00748948
AT1G08480	-0.422119	-0.287598	-0.530507	-0.0793457	-0.206543	-0.314931	0.00170982	0.000598579	0.0131258	5.84176e-05	0.582604	0.210357	0.0522257	0.995048	-1.36044	-0.541223	-2.24588	-0.0186166	-0.139839	-0.403778	3.686e-06
AT1G08490	-0.219727	0.239746	0.0703939	0.157471	-0.0664063	0.223714	-0.148682	0.165735	0.124884	0.736664	0.355715	0.821319	0.315047	0.538276	-0.171515	0.216609	0.00934343	0.0706882	-0.00567693	0.112221	-0.0399946
AT1G08500	0.127991	0.065918	0.00982793	0.029541	-0.024353	-0.142516	-0.06073	0.51623	0.775065	0.971922	0.909642	0.947222	0.593148	0.851733	0.0367534	0.0072946	0.000121558	0.001215	-0.000573471	-0.0323278	-0.00423266
AT1G08510	0.583496	-0.73877	0.709127	-0.414062	-0.30957	-0.18394	0.0151367	2.55189e-06	1.33148e-07	2.23286e-07	0.000127383	0.0261962	0.182327	0.944624	3.26357	-5.07953	4.7165	-1.61273	-0.489667	-0.135959	0.000374498
AT1G08520	-0.208984	-0.609863	-0.145182	-0.845215	0.0859375	0.14974	-0.149414	0.0410404	2.75234e-06	0.173584	4.66616e-08	0.609245	0.315869	0.317248	-0.289817	-3.39102	-0.11041	-6.1963	0.0184945	0.0749435	-0.074498
AT1G08530	-0.539062	-0.0146484	-0.888173	-0.142334	0.208252	-0.140859	0.0805664	0.0417715	0.974303	0.00128346	0.686082	0.639127	0.773332	0.882956	-0.743432	-0.000165615	-2.56826	-0.0232893	0.0404869	-0.0157247	0.00435548
AT1G08540	-0.484375	-0.341309	-0.332886	-0.566406	0.300293	0.451782	0.0751953	0.00193787	0.0239232	0.0276819	0.000466389	0.1608	0.0359993	0.792242	-1.31395	-0.553323	-0.518571	-1.88684	0.238346	0.652241	0.00760542
AT1G08550	-0.0292969	-1.23975	-0.0643514	-1.71631	0.114502	0.0794474	-0.362061	0.879335	4.09535e-09	0.700501	6.19549e-11	0.567562	0.718649	0.0399934	-0.0016361	-10.3986	-0.00994817	-17.5199	0.028166	0.0113994	-0.506165
AT1G08560	-0.365845	-0.186462	-0.0162773	-0.065918	-0.150024	0.199543	-0.02948	0.349789	0.690044	0.978326	0.905668	0.825351	0.754568	0.971915	-0.166896	-0.0300434	-0.000154901	-0.0028365	-0.0125062	0.0244044	-0.000364719
AT1G08570	0.0974121	0.0744629	0.0806376	-0.243896	-0.0644531	-0.0812276	-0.382812	0.655092	0.747656	0.723982	0.160794	0.84608	0.797772	0.104513	0.0178944	0.00940451	0.0113112	-0.193588	-0.00467855	-0.00797016	-0.375474
AT1G08580	-0.333496	1.29199	-0.741226	0.879639	0.533691	0.125961	0.121338	0.225552	2.2462e-05	0.00474805	0.00114191	0.144343	0.796974	0.80577	-0.21569	6.00589	-1.72223	2.58822	0.448624	0.0124143	0.0113801
AT1G08590	0.10025	0.256775	-0.0152918	0.0336304	0.12674	0.0111974	-0.096405	0.76464	0.333263	0.97041	0.931151	0.774941	0.984802	0.83813	0.0116835	0.122536	-0.000199478	0.00104187	0.0140341	7.44756e-05	-0.00739317
AT1G08592	0.160889	-0.335083	0.914831	-0.270996	-0.0579834	0.695958	0.00610352	0.612044	0.203708	0.000577683	0.326919	0.912805	0.0474637	0.991947	0.0343043	-0.23154	2.9625	-0.131585	-0.00229743	0.921197	2.14315e-05
AT1G08600	-0.616455	0.504395	-0.641561	0.175537	0.233887	0.208781	-0.0949707	0.00183065	0.00876412	0.00129071	0.426967	0.41739	0.479073	0.792578	-1.68748	1.03769	-1.85358	0.0648794	0.0887503	0.066726	-0.00958805
AT1G08610	-0.413452	1.29236	-0.584315	0.994629	0.463989	0.293126	0.16626	0.234158	0.00026224	0.0752072	0.00286147	0.330459	0.577313	0.784961	-0.260678	4.62833	-0.656619	2.52975	0.223124	0.0699367	0.0174825
AT1G08620	-0.0343018	0.114014	0.172267	-0.0338135	0.109375	0.315943	-0.0384521	0.925847	0.711181	0.534755	0.926814	0.800188	0.346423	0.939505	-0.00114776	0.0168763	0.0468299	-0.0011161	0.0105884	0.145458	-0.00104209
AT1G08630	0.300293	-0.259277	0.773293	0.186829	-0.253723	0.219276	0.192383	0.189163	0.272106	0.000778115	0.466446	0.445403	0.522367	0.587567	0.217161	-0.14656	2.40413	0.0618773	-0.0891194	0.0618413	0.0444293
AT1G08640	-1.23071	0.0776367	-1.43785	0.0339355	-0.00561523	-0.212748	-0.0493164	4.69132e-06	0.802813	6.9039e-07	0.922269	0.991416	0.532361	0.914429	-6.55811	0.00740543	-8.85843	0.00119257	-2.10243e-05	-0.0582492	-0.00191594
AT1G08650	-1.81042	-0.371826	-1.95797	-0.596924	0.397217	0.249674	0.172119	2.43042e-05	0.36438	9.78225e-06	0.108597	0.480654	0.694363	0.804511	-8.35388	-0.163026	-9.80856	-0.575542	0.126381	0.0395518	0.0162597
AT1G08660	0.485107	-0.380127	0.357737	-0.490234	0.139648	0.0122782	0.029541	0.038239	0.11167	0.137919	0.0361768	0.740846	0.98314	0.955859	0.687637	-0.361905	0.307789	-0.706707	0.0181923	9.06689e-05	0.000579186
AT1G08670	-0.00488281	0.0830688	-0.0801125	0.169952	-0.0924988	-0.167728	-0.00561523	0.986412	0.705116	0.717072	0.350255	0.755535	0.510355	0.988971	-2.90117e-05	0.0126048	-0.0115712	0.0774331	-0.0112613	-0.0489981	-2.70459e-05
AT1G08680	0.424072	-0.106201	0.388367	-0.32666	0.0249023	-0.0108032	-0.195557	0.057771	0.727036	0.0845722	0.157073	0.961158	0.984201	0.589475	0.525124	-0.0147029	0.416629	-0.262601	0.000428454	-7.47179e-05	-0.044887
AT1G08695	0.273712	0.0594788	0.0341377	0.158569	-0.0106506	-0.250225	0.0884399	0.117129	0.810715	0.899226	0.420401	0.97984	0.315869	0.78094	0.254918	0.0054204	0.00157482	0.0596754	-9.42038e-05	-0.125236	0.00949687
AT1G08700	0.125488	0.382812	0.10583	0.176636	0.367432	0.347773	0.161255	0.62745	0.0590697	0.695394	0.455142	0.201122	0.228614	0.633299	0.0254014	0.470337	0.0166967	0.0603835	0.255931	0.222887	0.0319916
AT1G08710	0.599609	0.343872	0.191289	0.136353	0.0943604	-0.31396	-0.113159	0.00088485	0.0450183	0.310249	0.508049	0.764234	0.197829	0.706718	1.83069	0.463062	0.0972304	0.0401005	0.0110188	-0.220936	-0.0170591
AT1G08720	0.67627	-0.823608	0.788249	-0.588623	-0.170654	-0.0586751	0.0643311	0.00134146	0.00020575	0.00031892	0.00426625	0.608385	0.888849	0.87619	1.94253	-3.03636	2.75597	-1.39501	-0.0368309	-0.00300252	0.0036927
AT1G08730	0.0123291	-0.254272	0.0847664	0.313354	-0.347473	-0.275036	0.220154	0.973322	0.277183	0.781877	0.161763	0.264389	0.393596	0.514857	0.000144788	-0.141689	0.00905825	0.247901	-0.200755	-0.111376	0.0634733
AT1G08750	0.406738	-0.00305176	0.0615234	-0.434814	0.328857	-0.0163574	-0.102905	0.119012	0.994958	0.875633	0.0926684	0.387546	0.97921	0.837731	0.375993	-6.69937e-06	0.00354856	-0.449193	0.135383	-0.000149251	-0.00791296
AT1G08760	0.192505	0.0535889	0.554077	0.0124512	0.0888672	0.450439	0.0477295	0.555363	0.898045	0.0367809	0.978045	0.868944	0.23665	0.93489	0.0491702	0.00250271	0.794756	0.000120045	0.00542165	0.281927	0.00139559
AT1G08770	0.382324	0.0687256	0.188421	0.101074	-0.620605	-0.814509	-0.588257	0.0647859	0.819424	0.428431	0.71745	0.0343705	0.00811673	0.0428554	0.4544	0.00594416	0.0693612	0.0145758	-0.908451	-1.70283	-0.804732
AT1G08780	0.299927	0.222656	0.252218	0.280518	-0.32312	-0.370829	-0.265259	0.125977	0.284305	0.212599	0.156905	0.238724	0.170913	0.346073	0.269847	0.121618	0.169601	0.225638	-0.201014	-0.284509	-0.12224
AT1G08790	-0.0186768	0.0783691	0.251699	0.017334	0.00915527	0.279531	-0.0518799	0.967797	0.845707	0.416298	0.970183	0.989108	0.506353	0.930117	-0.000265507	0.00570372	0.0957954	0.000227876	4.35461e-05	0.0826144	-0.00163227
AT1G08800	0.248047	0.0012207	0.625041	-0.0235596	-0.428589	-0.0515951	-0.453369	0.322139	0.997658	0.00638233	0.950408	0.18294	0.914882	0.157515	0.122028	1.24329e-06	1.37198	-0.000520433	-0.316167	-0.00199337	-0.36391
AT1G08810	0.3396	-0.424805	-0.05292	-0.412354	-0.285767	-0.678286	-0.273315	0.234274	0.120804	0.900285	0.133962	0.490821	0.0705935	0.514582	0.214042	-0.389936	-0.0024142	-0.359992	-0.0883238	-0.780867	-0.0788639
AT1G08820	0.278076	-0.331177	0.425222	-0.343018	-0.0769043	0.0702413	-0.0887451	0.122721	0.0609395	0.015679	0.0517158	0.820751	0.839693	0.788165	0.25335	-0.402413	0.76739	-0.44125	-0.0065975	0.00532988	-0.00917471
AT1G08830	-0.17749	-0.377441	-0.221873	-0.196533	-0.114014	-0.158396	0.0668945	0.452177	0.0630332	0.319425	0.392025	0.756874	0.640539	0.870257	-0.0611794	-0.453092	-0.109967	-0.0799274	-0.013793	-0.0306425	0.00403723
AT1G08840	-0.0800781	-0.00378418	-0.232793	0.258789	0.154297	0.00158183	0.41687	0.862227	0.99467	0.527291	0.469362	0.786236	0.998287	0.351548	-0.0051553	-8.78293e-06	-0.0647047	0.0850102	0.0161158	1.17762e-06	0.189265
AT1G08845	0.408447	0.703125	0.302287	0.881592	0.118408	0.0122477	0.296875	0.0937329	0.00403356	0.239233	0.000565913	0.793714	0.983412	0.411284	0.419928	1.6835	0.187774	2.86275	0.0118806	8.89716e-05	0.114552
AT1G08860	0.181091	-0.0334473	0.175217	0.00744629	0.093689	0.0878143	0.134583	0.206764	0.872699	0.224973	0.974487	0.691233	0.713691	0.530271	0.123962	-0.00197792	0.113518	8.35754e-05	0.0150254	0.0128639	0.0370778
AT1G08880	0.0473633	0.230469	-0.0455271	0.289062	-0.40625	-0.49914	-0.347656	0.904071	0.419064	0.907844	0.283591	0.25541	0.154443	0.339294	0.00207439	0.0870525	-0.00191163	0.158206	-0.240809	-0.404918	-0.163198
AT1G08890	-0.535645	-2.16382	-0.149821	-1.79004	-0.304443	0.0813802	0.0693359	0.417308	0.000437439	0.863947	0.00242056	0.77454	0.949903	0.957681	-0.2033	-7.26844	-0.00951553	-4.68289	-0.0337798	0.00181646	0.00130207
AT1G08900	0.8479	-1.8385	0.633596	-2.25049	0.0078125	-0.206492	-0.404175	0.00130161	2.34981e-07	0.0124999	1.80288e-08	0.990041	0.622741	0.269471	2.44663	-12.1874	1.20579	-17.4279	3.39604e-05	-0.0424739	-0.230173
AT1G08910	-0.334229	0.0605469	-0.0567424	0.335693	-0.155518	0.121969	0.119629	0.0679854	0.820153	0.832563	0.0666949	0.601968	0.701048	0.707998	-0.39024	0.00521339	-0.00451573	0.394744	-0.0342802	0.0188139	0.0179405
AT1G08920	-0.222656	-0.129639	-0.0470988	-0.143799	0.0791016	0.254659	0.0649414	0.522539	0.743822	0.919014	0.711582	0.895136	0.585965	0.915461	-0.0627627	-0.0166626	-0.00172748	-0.0212498	0.00380564	0.0591135	0.00249115
AT1G08930	3.57593	-1.68921	3.15684	-1.93225	0.391846	-0.027242	0.148804	6.15619e-07	0.0020592	2.88429e-06	0.000617243	0.666287	0.98334	0.892604	22.209	-4.53772	17.4888	-6.20164	0.0690975	-0.000198769	0.00734212
AT1G08940	0.306335	-0.15741	0.255623	0.0238037	0.0634155	0.0127029	0.244629	0.0758695	0.425325	0.148382	0.931768	0.852018	0.975299	0.328222	0.343075	-0.058443	0.211814	0.00073059	0.00441063	0.000137981	0.118359
AT1G08960	-0.465088	-0.278564	-0.407099	-0.145752	0.233032	0.291021	0.365845	0.144267	0.43657	0.212761	0.729816	0.656555	0.554708	0.434931	-0.391062	-0.100268	-0.273615	-0.019937	0.0425817	0.0744827	0.132282
AT1G08970	-0.369385	-0.420532	-0.00683085	-0.115479	-0.562256	-0.199702	-0.257202	0.24648	0.1754	0.98979	0.784674	0.182467	0.700419	0.596436	-0.224667	-0.31791	-3.04444e-05	-0.0121611	-0.415404	-0.0308823	-0.0577255
AT1G08980	1.26343	-3.13232	1.60105	-3.12134	0.119629	0.457255	0.130615	9.29767e-06	9.08163e-11	5.17173e-07	9.42936e-11	0.785144	0.168961	0.760749	6.3571	-31.4543	10.0648	-31.293	0.0125671	0.353099	0.0155117
AT1G08985	-0.00698853	-0.134277	-0.0630671	-0.1828	0.0732727	0.0171941	0.0247498	0.972234	0.297001	0.687438	0.130705	0.726712	0.948357	0.922013	-8.54628e-05	-0.0707967	-0.0102652	-0.161542	0.0101584	0.000395952	0.000872748
AT1G08990	-0.0706482	0.0951233	0.15826	0.0958252	-0.0735168	0.155392	-0.0728149	0.783427	0.694131	0.454962	0.691535	0.836393	0.599538	0.838254	-0.0074888	0.0150826	0.0541289	0.0153498	-0.00570414	0.0345254	-0.00557939
AT1G09000	-0.255066	0.314575	-0.14296	0.163208	-0.00994873	0.102158	-0.161316	0.373445	0.249027	0.668919	0.61339	0.98717	0.838492	0.720089	-0.10911	0.189926	-0.0249646	0.0346431	-5.57949e-05	0.00781518	-0.0230059
AT1G09010	0.266113	-0.856934	0.252065	-1.06592	0.244873	0.230825	0.0358887	0.24859	0.00025028	0.28037	2.43979e-05	0.457167	0.48808	0.940413	0.16087	-3.08631	0.139208	-4.9167	0.0832384	0.071904	0.000957556
AT1G09020	-0.275391	-0.0463867	-0.230438	-0.0979004	0.183838	0.22879	0.132324	0.00855949	0.746859	0.026715	0.41254	0.21604	0.118778	0.395498	-0.569384	-0.00588003	-0.362536	-0.037646	0.122338	0.211691	0.0533076
AT1G09026	0.21991	-0.0264282	0.190915	0.142761	0.217468	0.188474	0.386658	0.32988	0.936781	0.414631	0.572424	0.491063	0.564488	0.181104	0.105918	-0.000749556	0.0729943	0.0345886	0.0671678	0.0468067	0.286928
AT1G09030	-0.00872803	0.110962	-0.219514	-0.217346	0.462585	0.251799	0.134277	0.979016	0.662037	0.30189	0.307993	0.0894648	0.383928	0.690325	-8.03871e-05	0.0198752	-0.114181	-0.111164	0.48495	0.104686	0.0216114
AT1G09040	0.164001	0.305725	0.0691706	0.442139	0.126343	0.0315119	0.262756	0.672695	0.352876	0.879442	0.146158	0.824883	0.963056	0.581572	0.0282381	0.138303	0.00385924	0.369265	0.0105632	0.000515167	0.0618518
AT1G09050	-0.0246887	0.251556	0.19283	0.538696	-0.171906	0.0456136	0.115234	0.966075	0.541669	0.662291	0.118518	0.785507	0.952314	0.865856	-0.00037006	0.0669809	0.0345072	0.498949	-0.0180242	0.000967908	0.00720841
AT1G09060	0.54126	0.0256348	0.33075	-0.148682	0.157715	-0.0527954	-0.0166016	0.000886529	0.917969	0.0324789	0.399586	0.515771	0.866039	0.962954	1.65209	0.000952901	0.492287	-0.0592333	0.0453498	-0.00329773	-0.000272174
AT1G09070	0.9021	0.85791	0.760345	0.548584	0.148682	0.00692749	-0.160645	0.0930429	0.112577	0.167934	0.354269	0.8924	0.995573	0.883471	0.93035	0.81377	0.589163	0.247229	0.0073509	1.33473e-05	-0.0086439
AT1G09080	-0.052063	-0.0549927	-0.228394	-0.0618286	0.17395	-0.00238037	0.167114	0.863549	0.854453	0.293193	0.833328	0.592051	0.996002	0.609467	-0.00331709	-0.00375665	-0.121699	-0.00489584	0.0395982	-4.14152e-06	0.0359379
AT1G09090	0.165741	0.20694	0.0877794	0.0201416	0.0973206	0.019359	-0.0894775	0.386356	0.253867	0.697795	0.942297	0.75122	0.959936	0.774419	0.0684531	0.123211	0.0137175	0.000519897	0.0120904	0.000343767	-0.00993415
AT1G09100	-0.0336914	-0.0186768	-0.0621592	0.124756	-0.1073	-0.135768	0.0361328	0.87251	0.933032	0.741047	0.429865	0.63992	0.528822	0.899209	-0.00199553	-0.000562234	-0.00809029	0.0457439	-0.0208026	-0.0375656	0.00166715
AT1G09130	0.0268555	0.0283203	0.0229187	-0.0751953	0.0366211	0.0326843	-0.0668945	0.82762	0.817057	0.856575	0.440369	0.821026	0.843562	0.633826	0.00220668	0.00248505	0.00154093	-0.0267833	0.00313634	0.00241481	-0.0132471
AT1G09140	0.465088	1.34399	0.306071	1.14258	0.28564	0.126594	0.0842565	0.0209717	6.94668e-07	0.140969	5.12521e-06	0.330459	0.721792	0.829559	0.780588	8.27662	0.260428	6.04457	0.13736	0.0179242	0.00683763
AT1G09150	0.0825195	0.152344	0.00273132	0.136963	0.0842285	0.00444031	0.0688477	0.76258	0.51887	0.994082	0.572559	0.823882	0.992308	0.860529	0.00971377	0.0434091	7.04049e-06	0.0331697	0.00708657	1.48902e-05	0.00449125
AT1G09155	-0.0912476	0.0976562	0.189008	0.125031	-0.162445	0.117811	-0.135071	0.578294	0.54488	0.168631	0.407572	0.412694	0.580408	0.512659	-0.0217034	0.0257519	0.146115	0.0487364	-0.0624393	0.0278347	-0.0391937
AT1G09157	-0.338501	-0.022583	0.0593554	-0.305908	0.218872	0.616728	-0.0644531	0.402206	0.97041	0.916969	0.461516	0.728852	0.222648	0.933904	-0.133895	-0.000294589	0.00223445	-0.102728	0.0300644	0.402342	-0.00191411
AT1G09160	-0.305176	-0.0412598	-0.269053	-0.0947266	0.195801	0.231923	0.142334	0.134453	0.894443	0.196936	0.726353	0.531813	0.442175	0.676374	-0.265939	-0.00199892	-0.189864	-0.013153	0.0536966	0.082195	0.0241702
AT1G09170	-0.180115	0.0221558	-0.138302	-0.0715332	0.0823975	0.12421	-0.0112915	0.0789451	0.888882	0.195225	0.569935	0.625405	0.417186	0.961421	-0.198608	0.0011334	-0.0981203	-0.0174666	0.0167958	0.0471589	-0.000192933
AT1G09176	0.187683	0.54248	0.107366	0.112061	0.226074	0.145757	-0.204346	0.51765	0.0237915	0.746089	0.733717	0.555745	0.735434	0.604022	0.0536706	0.880759	0.0136579	0.0150689	0.0576771	0.0194522	-0.044741
AT1G09180	-1.98639	1.60645	-1.96948	1.07178	0.529785	0.546689	-0.00488281	8.16164e-05	0.000689122	8.92016e-05	0.016524	0.435233	0.417344	0.996212	-8.1208	5.0791	-7.97568	1.90979	0.1914	0.207472	-8.04702e-06
AT1G09190	-0.322571	0.150757	-0.274658	-0.136475	0.392517	0.44043	0.105286	0.345169	0.717078	0.441156	0.747289	0.391828	0.326306	0.864892	-0.149018	0.0217743	-0.0976156	-0.0172656	0.159717	0.214214	0.00663699
AT1G09195	0.528931	-0.402832	0.689992	-0.504883	0.247681	0.408742	0.14563	0.013729	0.0613936	0.00184378	0.0184291	0.449553	0.17908	0.696744	0.985061	-0.488183	1.88664	-0.875717	0.0859995	0.305311	0.0228532
AT1G09200	-0.288452	-0.829895	-1.15961	-0.966553	0.112793	-0.758367	-0.0238647	0.404032	0.00656096	0.00036808	0.00196222	0.851099	0.074075	0.973943	-0.11353	-1.81169	-3.98218	-2.6167	0.00789773	-0.857204	-0.000273642
AT1G09210	-1.10034	-0.11792	-1.18619	0.00341797	-0.0881348	-0.173981	0.0332031	4.53427e-06	0.632969	1.82573e-06	0.992333	0.810675	0.574482	0.938233	-5.87967	-0.0234209	-6.80701	1.1425e-05	-0.00803375	-0.0418812	0.000919367
AT1G09220	-0.123871	-0.154205	-0.129264	0.038269	0.0149231	0.00953039	0.207397	0.59631	0.484834	0.576237	0.895689	0.973344	0.98334	0.468136	-0.0278125	-0.0484832	-0.0309456	0.00183089	0.0001751	6.95378e-05	0.068364
AT1G09230	-0.265869	0.658447	0.0775503	0.745117	-0.113525	0.229894	-0.0268555	0.391623	0.0159037	0.84996	0.00683448	0.832021	0.60858	0.966256	-0.108244	1.18422	0.00547516	1.6134	-0.0090668	0.0495841	-0.000400352
AT1G09240	-0.184204	0.620605	-0.310332	1.26471	0.0879517	-0.0381762	0.732056	0.687494	0.0735	0.436922	0.000554709	0.903278	0.961441	0.131654	-0.0299757	0.703588	-0.111594	4.11781	0.00388558	-0.000651944	0.644623
AT1G09245	0.0216064	-0.269775	0.255315	0.127136	-0.278198	-0.0444895	0.118713	0.967021	0.444728	0.475977	0.764238	0.568024	0.948256	0.842798	0.000314676	-0.0949354	0.0823171	0.0148459	-0.0683347	-0.00102656	0.00881764
AT1G09250	1.23145	0.593994	0.872884	0.836792	0.208374	-0.150187	0.451172	0.00174533	0.127731	0.0215052	0.0275511	0.765435	0.841441	0.434147	3.39648	0.530854	1.4555	1.30528	0.0241905	-0.0112605	0.163488
AT1G09260	-0.202362	-0.118896	-0.105832	0.0282288	-0.175354	-0.0788237	-0.0282288	0.125699	0.423771	0.490541	0.888389	0.35682	0.732478	0.918227	-0.182261	-0.0443328	-0.0327364	0.00145088	-0.0784798	-0.0106574	-0.00104587
AT1G09270	0.0427246	-0.407471	0.077179	0.00830078	-0.325195	-0.290741	0.0905762	0.867488	0.0149563	0.737207	0.976885	0.170298	0.224222	0.768598	0.00263766	-0.743706	0.0102193	8.43058e-05	-0.250007	-0.188784	0.0103529
AT1G09280	1.20837	0.547974	1.31335	0.458008	0.123413	0.228394	0.0334473	2.65416e-05	0.0253988	1.0092e-05	0.0634203	0.788957	0.561429	0.95189	5.52961	0.87412	6.56155	0.548589	0.012705	0.0572595	0.000716209
AT1G09290	0.411621	0.4021	0.461604	0.807861	-0.145264	-0.095281	0.260498	0.203693	0.216583	0.145302	0.00886772	0.803638	0.879694	0.604996	0.28444	0.267145	0.386699	1.65788	-0.0137913	-0.00530412	0.0568531
AT1G09300	0.09021	0.808838	-0.152837	0.807739	-0.0269775	-0.270025	-0.0280762	0.698312	4.88305e-05	0.451087	4.95479e-05	0.94468	0.282402	0.942281	0.0140683	3.48715	-0.0528418	3.4773	-0.000666758	-0.148279	-0.000724918
AT1G09310	-1.06104	-0.154297	-1.07744	0.0441895	-0.604248	-0.620656	-0.405762	2.48664e-07	0.345161	2.05203e-07	0.839368	0.00637978	0.00551885	0.0487064	-7.00749	-0.0712819	-7.20574	0.00336049	-1.32644	-1.40154	-0.532527
AT1G09320	0.0698242	0.483032	0.427973	0.370117	-0.0731201	0.285029	-0.186035	0.863758	0.0729538	0.117314	0.186395	0.895563	0.491399	0.688111	0.00444137	0.549184	0.398294	0.270025	-0.00350275	0.0879503	-0.0302012
AT1G09330	-0.42749	-0.0588379	-0.330485	-0.128174	0.131592	0.228597	0.0622559	0.0022391	0.755278	0.015059	0.410738	0.541873	0.241059	0.81073	-1.13282	-0.00717192	-0.602211	-0.0495309	0.0350169	0.141245	0.005673
AT1G09340	-0.273926	0.0991211	-0.325907	-0.012207	0.0810547	0.0290731	-0.0302734	0.000124878	0.133153	1.85873e-05	0.904509	0.399301	0.813513	0.804511	-1.06927	0.0867954	-1.5418	-0.000532072	0.0323165	0.00260598	-0.00285987
AT1G09350	-1.24805	-0.687134	-0.89196	-0.707581	-0.592529	-0.236443	-0.612976	0.00475854	0.12369	0.0406488	0.111482	0.356909	0.768058	0.337376	-2.89862	-0.623688	-1.24067	-0.674179	-0.265123	-0.0270977	-0.289255
AT1G09360	0.276215	0.0857239	0.0220566	-0.00482178	0.213531	-0.0406265	0.122986	0.210441	0.76994	0.949323	0.989744	0.512942	0.929243	0.744319	0.186961	0.00973336	0.000498173	-2.15867e-05	0.0619096	-0.00129479	0.0157718
AT1G09370	0.0524902	0.106873	-0.0865326	-0.00946045	-0.0678711	-0.206894	-0.184204	0.851196	0.660528	0.734839	0.97629	0.855023	0.470249	0.531251	0.00367275	0.0192487	-0.0115787	-9.85904e-05	-0.00461674	-0.0677934	-0.0506008
AT1G09380	0.109741	0.108276	0.0378914	-0.0705566	-0.0372925	-0.109142	-0.216125	0.722067	0.726398	0.917216	0.832829	0.941255	0.799469	0.549016	0.0155199	0.0150315	0.001422	-0.0056053	-0.000980525	-0.0106085	-0.0562824
AT1G09390	-0.312256	-3.28125	-0.272085	-3.07288	-0.0112305	0.0289408	0.197144	0.271975	2.13677e-10	0.35368	4.78663e-10	0.985958	0.961573	0.658764	-0.176572	-31.7305	-0.122816	-28.6391	-6.89708e-05	0.000492505	0.0357363
AT1G09400	-0.394592	-0.26886	0.199519	0.184021	-0.425659	0.168452	0.0272217	0.208367	0.43439	0.591801	0.628141	0.3268	0.755401	0.9691	-0.268785	-0.0973596	0.0454553	0.0371617	-0.20675	0.0205212	0.000371069
AT1G09410	-0.328339	-0.353394	-0.483685	-0.369812	0.349365	0.194019	0.332947	0.209051	0.170067	0.0508614	0.147758	0.335378	0.640152	0.362739	-0.223187	-0.271894	-0.6257	-0.30711	0.165762	0.0375848	0.146632
AT1G09415	0.545288	-0.268677	0.210503	-0.449097	0.0319214	-0.302864	-0.148499	0.0479986	0.390439	0.528888	0.109731	0.95961	0.474947	0.769834	0.71911	-0.10974	0.0582327	-0.430985	0.000571556	-0.0979325	-0.0168699
AT1G09420	1.08624	0.209778	1.22827	-0.0820312	0.0462036	0.188232	-0.245605	0.000116885	0.484929	3.10796e-05	0.825249	0.93369	0.662274	0.540675	4.27137	0.0659378	5.53646	-0.00684264	0.00137675	0.0336865	-0.0655922
AT1G09421	0.125122	-0.0491333	0.290031	-0.00622559	-0.130371	0.0345383	-0.0874634	0.801047	0.930027	0.476558	0.992234	0.848679	0.965565	0.903946	0.0120545	-0.00154792	0.0933567	-2.108e-05	-0.00928977	0.000525626	-0.00383591
AT1G09430	1.23071	-1.052	1.14179	-0.953369	0.0510254	-0.0378927	0.149658	8.12926e-05	0.000402628	0.000177766	0.00102077	0.933079	0.951712	0.769042	5.03355	-3.57165	4.2819	-2.8516	0.00153493	-0.000814488	0.0170685
AT1G09440	0.491577	-0.502197	0.209768	-0.584534	0.0703125	-0.211497	-0.0120239	0.0129691	0.0112398	0.339046	0.00368218	0.858869	0.48925	0.98028	0.927651	-0.978904	0.0985366	-1.42269	0.00464577	-0.0656633	-0.000104005
AT1G09450	0.0927124	0.203735	-0.0975685	-0.0488281	0.201904	0.0116234	-0.0506592	0.73233	0.358242	0.716258	0.872497	0.515257	0.981304	0.903256	0.0125434	0.0908299	-0.0141407	-0.00289238	0.0581436	9.527e-05	-0.00223859
AT1G09460	0.36145	0.299896	1.12571	0.0144653	0.256378	1.02064	-0.0290527	0.293781	0.40579	0.0007307	0.978603	0.624252	0.0242682	0.968908	0.192283	0.117469	3.53052	0.000135883	0.0524652	1.64829	-0.000398533
AT1G09470	0.0370483	-0.0239868	-0.111777	0.0386353	-0.076355	-0.22518	-0.0137329	0.92449	0.952653	0.736128	0.920942	0.876932	0.560484	0.981931	0.00126327	-0.000505289	-0.0148715	0.00138189	-0.00435484	-0.0566186	-0.000108752
AT1G09480	0.3078	-0.211975	0.544599	0.315002	-0.219238	0.0175603	0.307739	0.312955	0.52864	0.0498213	0.298882	0.636915	0.97942	0.470364	0.155291	-0.0586831	0.709386	0.165219	-0.0429529	0.000158587	0.100805
AT1G09483	-0.243713	-0.197449	0.191624	0.109741	-0.542938	-0.107601	-0.235748	0.252724	0.377939	0.396068	0.675075	0.0510827	0.768058	0.433133	-0.145583	-0.0834375	0.0770772	0.0187271	-0.701328	-0.0123317	-0.085666
AT1G09490	-0.215942	0.283569	-0.387146	0.590698	-0.225464	-0.396667	0.081665	0.667521	0.544713	0.368507	0.133287	0.744621	0.506812	0.920441	-0.0379055	0.0748148	-0.167849	0.516986	-0.028874	-0.117078	0.00294028
AT1G09500	0.143341	0.946075	-0.00561015	0.782898	0.152924	0.00397237	-0.0102539	0.657568	0.000387445	0.989923	0.00218049	0.729835	0.99463	0.986413	0.0260966	3.22781	-2.46777e-05	2.08364	0.0209161	9.28986e-06	-6.09221e-05
AT1G09510	0.0871887	-0.000823975	-0.0918477	-0.0609741	0.174957	-0.00407918	0.114807	0.771086	0.998255	0.756436	0.848531	0.619435	0.993429	0.76984	0.00984338	-6.24956e-07	-0.0111345	-0.00434941	0.0363919	-1.16788e-05	0.0130421
AT1G09520	0.09375	0.258667	0.254405	0.595337	-0.166504	-0.0058492	0.170166	0.783896	0.331996	0.341846	0.0134738	0.690174	0.991962	0.682135	0.00991326	0.123867	0.118596	1.11358	-0.026814	-2.05012e-05	0.0282696
AT1G09530	0.0953369	-0.234619	-0.172877	-0.498779	-0.00219727	-0.270411	-0.266357	0.760495	0.348095	0.524518	0.0259068	0.996618	0.425511	0.433731	0.0113359	-0.107527	-0.048447	-0.791356	-3.2332e-06	-0.100347	-0.0966292
AT1G09540	-0.214691	-0.184296	0.214054	0.106659	-0.292297	0.136448	-0.00134277	0.231141	0.320713	0.232749	0.618567	0.223899	0.625277	0.99714	-0.13657	-0.0910207	0.13552	0.0222505	-0.189978	0.0278254	-1.67024e-06
AT1G09550	0.245544	0.159729	0.018453	-0.0566406	0.116394	-0.110697	-0.0999756	0.061992	0.257204	0.930899	0.755537	0.583411	0.606867	0.651888	0.296535	0.0941958	0.000573838	-0.00689569	0.0272391	-0.024011	-0.0185782
AT1G09560	0.599976	0.429688	0.91772	0.446655	0.376099	0.693843	0.393066	0.00339273	0.0321189	5.97575e-05	0.0258213	0.186614	0.0169531	0.166749	1.48161	0.641626	3.87609	0.709298	0.274197	1.22862	0.305781
AT1G09570	2.20654	-1.42737	2.46414	-1.45068	-0.286133	-0.0285339	-0.309448	7.27332e-09	1.84437e-06	1.71782e-09	1.50803e-06	0.411168	0.956832	0.367452	17.9574	-8.18475	21.5983	-8.44528	-0.110442	-0.000546831	-0.134548
AT1G09575	0.753357	-0.112488	1.69633	-0.0567017	-0.235596	0.707382	-0.17981	0.0529587	0.846345	9.72785e-05	0.928098	0.735376	0.200466	0.808473	0.961331	-0.00815001	6.80567	-0.0018375	-0.0314497	0.493724	-0.0166026
AT1G09580	-0.300903	-0.40979	-0.295074	-0.0582275	-0.19165	-0.185822	0.159912	0.240842	0.0918996	0.252355	0.874896	0.632937	0.646098	0.703028	-0.186039	-0.424824	-0.176451	-0.00337972	-0.0380693	-0.0352507	0.0244709
AT1G09590	-0.469849	0.303101	-0.61584	0.476685	-0.03125	-0.177241	0.142334	0.0627387	0.26363	0.0143151	0.0587136	0.956359	0.683143	0.755749	-0.564976	0.175497	-1.13573	0.586923	-0.000605598	-0.0293313	0.017311
AT1G09600	-0.202637	-0.142944	0.0675201	0.0673828	0.0722046	0.342361	0.282532	0.391972	0.582091	0.825264	0.825636	0.86306	0.253864	0.358334	-0.0824214	-0.0335933	0.00563167	0.005607	0.00461812	0.203841	0.125928
AT1G09610	6.10352e-05	0.0565796	-0.152838	-0.0421753	0.0602417	-0.0926577	-0.0385132	0.999706	0.721861	0.216901	0.802097	0.781775	0.635665	0.87092	7.79255e-09	0.00800863	-0.101445	-0.00403927	0.00644092	-0.0182324	-0.00231163
AT1G09620	0.100098	0.481201	0.0612996	0.345703	0.110107	0.0713094	-0.0253906	0.683545	0.00961367	0.82082	0.0629422	0.741447	0.845701	0.951425	0.0165394	0.970636	0.00525656	0.41521	0.0143051	0.00519012	-0.000549078
AT1G09625	0.245483	0.215942	0.0348231	-0.0756226	-0.0154419	-0.226102	-0.307007	0.247224	0.323001	0.912494	0.788469	0.974039	0.455352	0.283621	0.148986	0.105984	0.00138492	-0.00780542	-0.000176406	-0.0772484	-0.168013
AT1G09630	-0.21228	-0.344574	-0.168429	-0.458008	0.0458984	0.0897497	-0.0675354	0.657948	0.414571	0.739088	0.245019	0.95632	0.907396	0.933329	-0.0385943	-0.131766	-0.0221154	-0.279752	0.000890278	0.0037877	-0.00202371
AT1G09640	-0.0983887	0.648438	-0.211599	0.607666	0.193115	0.0799052	0.152344	0.702953	0.00120526	0.316966	0.00211761	0.52196	0.831629	0.635493	-0.0150607	1.89274	-0.105585	1.62499	0.0545286	0.00639804	0.0299949
AT1G09645	0.688599	-0.067627	1.12609	-0.255493	-0.124268	0.313227	-0.312134	0.000453869	0.797278	1.93771e-06	0.183303	0.697823	0.233513	0.235283	2.30203	-0.00665383	6.43305	-0.188255	-0.0194174	0.197862	-0.196148
AT1G09650	-0.0334167	-0.053894	-0.0477479	0.0565796	-0.176147	-0.190479	-0.0656738	0.923841	0.871177	0.887446	0.863593	0.623657	0.588549	0.883438	-0.00114963	-0.0032279	-0.00247612	0.00360361	-0.0361197	-0.0438515	-0.00353482
AT1G09660	-0.449951	0.412598	-0.346344	0.564453	0.118652	0.22226	0.270508	0.0210595	0.0344264	0.0788004	0.00443838	0.734794	0.457528	0.346764	-0.754367	0.603675	-0.382181	1.32803	0.0158798	0.0754753	0.124424
AT1G09665	-0.112854	-0.0383911	-0.0526772	-0.168701	0.0977173	0.157894	-0.0325928	0.634666	0.894551	0.849204	0.429644	0.775176	0.601722	0.936494	-0.0222836	-0.00185793	-0.00373945	-0.061895	0.0108075	0.0348321	-0.000928726
AT1G09680	-0.0128784	0.226074	-0.23833	-0.276611	0.376953	0.151502	-0.125732	0.981954	0.588406	0.563512	0.485548	0.461999	0.81311	0.849113	-0.000101854	0.05207	-0.0593672	-0.0867916	0.126415	0.0136126	-0.00893136
AT1G09690	0.0681152	0.464111	-0.425415	0.369141	-0.171143	-0.664673	-0.266113	0.820526	0.0235328	0.0380844	0.0744116	0.612427	0.0241879	0.384131	0.00585162	0.755725	-0.603772	0.416523	-0.0364441	-1.07438	-0.110576
AT1G09700	-0.0910645	0.588623	-0.183039	0.602783	0.00585938	-0.0861155	0.0200195	0.589105	9.70599e-05	0.196282	7.55403e-05	0.985783	0.717624	0.94732	-0.0209273	2.36212	-0.129431	2.48456	3.64369e-05	-0.0124095	0.000470527
AT1G09710	-0.0263672	0.224487	0.177729	0.360107	0.170654	0.374751	0.306274	0.95948	0.550029	0.655858	0.278775	0.760654	0.416715	0.525217	-0.000473665	0.0582801	0.0325582	0.199768	0.0202759	0.142466	0.0856531
AT1G09720	0.038147	0.155334	0.168755	-0.209595	0.374146	0.504753	0.00921631	0.932871	0.671843	0.637998	0.536904	0.363952	0.202845	0.989359	0.00115121	0.0268312	0.0329376	-0.0566122	0.164234	0.349711	4.282e-05
AT1G09730	0.41748	-0.238525	0.480611	-0.12793	-0.0231934	0.0399373	0.0874023	0.0335428	0.260357	0.0145643	0.607231	0.958949	0.925159	0.817223	0.615534	-0.139402	0.882743	-0.0277155	-0.000422222	0.00134924	0.00766162
AT1G09740	-0.146362	-0.737122	0.567548	-0.452148	-0.321533	0.392377	-0.0365601	0.509649	0.000245368	0.00270263	0.0143694	0.22282	0.131997	0.92759	-0.0428445	-2.66114	1.45758	-0.833111	-0.209654	0.34507	-0.00119346
AT1G09750	-0.299316	-1.65161	-0.275909	-2.03394	0.12207	0.145477	-0.260254	0.4554	3.3384e-05	0.500962	2.88291e-06	0.858705	0.827004	0.653901	-0.102249	-7.39338	-0.0828266	-11.2683	0.00807565	0.0120008	-0.0480137
AT1G09760	0.22168	0.611572	-0.273936	0.332275	0.353516	-0.1421	0.0742188	0.35044	0.00462806	0.226103	0.127845	0.247833	0.702061	0.861902	0.10095	1.42778	-0.176878	0.296827	0.214174	-0.0218301	0.00479024
AT1G09770	0.589355	0.103271	0.632385	0.083252	-0.0795898	-0.0365601	-0.0996094	0.000106521	0.532783	5.01962e-05	0.634002	0.746933	0.897441	0.668816	2.34125	0.0282396	2.71883	0.0164763	-0.0100855	-0.00171811	-0.0174011
AT1G09780	-0.476562	-0.0661621	-0.507395	0.211182	-0.0307617	-0.0615946	0.246582	0.031846	0.841477	0.0222365	0.406236	0.951065	0.893707	0.4706	-0.713388	-0.00495936	-0.838691	0.0826188	-0.000670286	-0.00300613	0.0807182
AT1G09790	-0.0789795	0.0475464	-0.00659625	0.000671387	-0.196106	-0.123723	-0.242981	0.729845	0.849793	0.98159	0.9982	0.441019	0.66497	0.320221	-0.010802	0.00336089	-5.32301e-05	5.25199e-07	-0.069724	-0.0219234	-0.120166
AT1G09794	0.0664673	0.228821	0.441353	0.0628662	0.0230103	0.397896	-0.142944	0.887209	0.531422	0.156849	0.893744	0.974607	0.372587	0.802677	0.00345459	0.0628251	0.355077	0.00306704	0.000257034	0.170607	-0.0136453
AT1G09795	-0.329834	-0.0646973	-0.279694	-0.0505371	0.188232	0.238373	0.202393	0.0496502	0.78634	0.100906	0.839349	0.46528	0.331611	0.425366	-0.43013	-0.00675373	-0.278598	-0.00384372	0.062547	0.114269	0.0751358
AT1G09800	-0.168579	0.641602	-0.600304	0.725342	0.351807	-0.0799179	0.435547	0.639961	0.0214909	0.0315376	0.0097557	0.400692	0.890136	0.281219	-0.0326785	1.07003	-0.901159	1.45847	0.139734	-0.00403935	0.239967
AT1G09810	0.686646	1.22034	0.0477448	0.991943	0.429321	-0.209579	0.200928	0.000960353	1.86032e-06	0.875787	2.18429e-05	0.125028	0.49585	0.518188	2.072	6.99303	0.00275018	4.62314	0.387674	-0.0638483	0.0573674
AT1G09812	0.0394897	0.0722046	0.479156	0.106628	-0.010498	0.429169	0.0239258	0.940894	0.885953	0.151896	0.821613	0.989505	0.370847	0.975452	0.00104488	0.00379718	0.392168	0.00909889	-4.81019e-05	0.184888	0.000258256
AT1G09815	0.184326	-0.127441	0.3222	0.294556	-0.513306	-0.375432	-0.0913086	0.559661	0.713164	0.239609	0.292294	0.156725	0.315862	0.85882	0.046464	-0.0187097	0.199924	0.157346	-0.41314	-0.187905	-0.00603532
AT1G09820	-0.0522461	0.300293	-0.272046	0.240845	0.25708	0.0372798	0.197632	0.901311	0.304324	0.363269	0.435982	0.543373	0.950598	0.66382	-0.00235762	0.15515	-0.119638	0.0868321	0.068101	0.000820268	0.0351686
AT1G09830	-0.942383	0.456299	-0.935994	0.53125	0.136963	0.143351	0.211914	2.75234e-06	0.00448243	2.98e-06	0.00126321	0.59578	0.573376	0.365482	-5.23993	1.07161	-5.1721	1.53984	0.0308049	0.034628	0.0926349
AT1G09840	0.0869141	-0.12793	0.084259	-0.0808105	-0.252197	-0.254852	-0.205078	0.658135	0.471508	0.670973	0.686788	0.243883	0.238332	0.356189	0.015791	-0.0417705	0.0146016	-0.0131864	-0.154551	-0.158726	-0.0919405
AT1G09850	-0.962402	0.134521	-0.674693	0.146729	-0.218994	0.0687154	-0.206787	6.37203e-05	0.617678	0.00200635	0.577469	0.507979	0.873075	0.537483	-4.03797	0.028147	-1.82005	0.0349905	-0.0644181	0.00405067	-0.0557571
AT1G09860	-0.212646	0.0645752	0.0134869	0.120178	-0.0922241	0.133909	-0.0366211	0.147416	0.741197	0.954826	0.473648	0.712599	0.554713	0.902397	-0.176806	0.00839907	0.000270761	0.0390031	-0.0135712	0.0342716	-0.00163339
AT1G09870	-0.1521	0.161377	-0.251078	0.193115	-0.0769043	-0.175883	-0.045166	0.339509	0.30445	0.0829913	0.200832	0.770899	0.414789	0.877259	-0.0713573	0.0833487	-0.271407	0.134634	-0.00869037	-0.0672176	-0.00256868
AT1G09880	-0.134094	-0.206177	-0.0976245	-0.00463867	-0.0853271	-0.0488574	0.116211	0.497218	0.24429	0.649166	0.987442	0.781775	0.886706	0.684741	-0.0406914	-0.126199	-0.0183187	-2.54589e-05	-0.00912301	-0.00255134	0.0191136
AT1G09890	-0.088501	0.132874	0.162333	-0.293518	0.272644	0.523478	-0.153748	0.847402	0.755593	0.692388	0.402975	0.584552	0.234476	0.790376	-0.00636416	0.0161723	0.0259166	-0.115858	0.0635742	0.329739	-0.0157079
AT1G09900	-0.50415	0.524414	-0.859873	0.469971	0.176758	-0.178965	0.122314	0.00418561	0.00305142	2.39369e-05	0.00709115	0.514762	0.508279	0.6827	-1.19899	1.31916	-3.97342	1.0101	0.0509758	-0.0525975	0.0202761
AT1G09910	0.501221	-0.93396	0.692942	-0.97168	0.157349	0.34907	0.119629	0.0973559	0.00229683	0.0198462	0.001638	0.775434	0.441035	0.838492	0.507054	-2.4646	1.17961	-2.7068	0.01738	0.124104	0.00915175
AT1G09920	0.283447	-0.192383	0.274953	-0.0131836	0.0969238	0.0884298	0.276123	0.0261385	0.144031	0.0310489	0.950622	0.654033	0.689822	0.125523	0.448618	-0.161898	0.414617	-0.000289938	0.0178728	0.0142605	0.248863
AT1G09930	-0.271179	-0.0581055	0.121237	0.23053	-0.0444336	0.347983	0.244202	0.261593	0.864724	0.683464	0.35809	0.927459	0.283043	0.479473	-0.157928	-0.00366777	0.0200387	0.102818	-0.00145322	0.190746	0.0779579
AT1G09932	0.0739746	0.193115	0.0375748	0.464355	-0.244568	-0.280968	0.0266724	0.848672	0.540978	0.928475	0.0750232	0.553632	0.481719	0.964488	0.00527144	0.051527	0.00121102	0.522309	-0.0627998	-0.0891246	0.000418836
AT1G09935	0.270325	-0.201355	0.0378952	0.00579834	-0.0583496	-0.290779	0.148804	0.190344	0.361489	0.903166	0.986632	0.886292	0.311464	0.655845	0.194758	-0.0889798	0.00167619	3.38893e-05	-0.00305887	-0.147306	0.0272606
AT1G09940	0.72644	0.106689	0.861308	0.0333252	-0.0217285	0.113139	-0.0950928	0.0156931	0.806097	0.00474804	0.946894	0.976288	0.849113	0.876872	1.31071	0.00998747	2.00124	0.000789765	-0.00022646	0.00803677	-0.00542635
AT1G09950	-0.164246	0.559204	-0.0861791	1.22559	-0.18866	-0.110593	0.477722	0.705527	0.0868378	0.860088	0.000403983	0.747002	0.865169	0.310435	-0.024881	0.593478	-0.00564104	4.15919	-0.023899	-0.00695621	0.242697
AT1G09960	-0.394531	-0.0695801	-0.128779	0.0022583	0.112976	0.378728	0.184814	0.301332	0.89924	0.796696	0.997328	0.873389	0.481586	0.774516	-0.205533	-0.00320934	-0.0127115	2.62372e-06	0.00664212	0.12018	0.0205087
AT1G09970	1.09399	0.591309	0.904948	0.412598	0.0134277	-0.175618	-0.165283	0.000462894	0.0430305	0.00254185	0.176031	0.985001	0.737845	0.756148	3.64794	0.807859	2.3482	0.311268	8.81277e-05	-0.0231878	-0.0200642
AT1G09980	-0.116455	-0.41748	0.1073	-0.190186	-0.0463867	0.177368	0.180908	0.657325	0.0381308	0.689458	0.410177	0.913416	0.588423	0.578271	-0.0212204	-0.59229	0.0173281	-0.0736072	-0.00182445	0.0408497	0.0430323
AT1G09995	0.292847	0.560913	0.465296	0.620361	0.359863	0.532313	0.419312	0.532251	0.160988	0.263368	0.115098	0.559662	0.348555	0.480831	0.0802059	0.44492	0.26961	0.582478	0.0907124	0.243655	0.133344
AT1G10000	0.155884	-0.252686	0.63326	-0.0933838	0.109436	0.586812	0.268738	0.694078	0.469556	0.0325414	0.830574	0.852869	0.161653	0.57372	0.0247219	-0.0829599	0.942014	-0.00752874	0.00756395	0.464413	0.0648464
AT1G10010	-0.114075	-0.229065	-0.141983	-0.0480957	0.00665283	-0.0212555	0.187622	0.73097	0.410097	0.652359	0.900021	0.990875	0.970707	0.646667	-0.0155256	-0.088674	-0.0263398	-0.00220024	2.64855e-05	-0.000274446	0.0355204
AT1G10020	1.88354	-0.783936	1.86165	-1.28967	0.779175	0.757284	0.273438	7.27399e-06	0.0218823	8.3258e-06	0.000437795	0.106201	0.116573	0.633035	9.67808	-1.30126	9.45641	-4.33166	0.758815	0.70685	0.0542971
AT1G10030	-0.320679	0.00952148	-0.205012	-0.210327	0.134644	0.25031	-0.0851791	0.110344	0.977475	0.351102	0.335821	0.69447	0.395355	0.822581	-0.30697	9.42108e-05	-0.0931917	-0.0996723	0.0213204	0.100878	-0.00722502
AT1G10040	0.150085	0.0145874	-0.169699	0.0601196	0.227173	-0.0926119	0.272705	0.607404	0.970721	0.548345	0.864127	0.533198	0.838524	0.436689	0.0324969	0.000188259	-0.0442824	0.00381294	0.0620435	-0.00708337	0.098127
AT1G10050	-0.498047	0.0736084	-0.262339	-0.0817871	0.229858	0.465566	0.0744629	0.100013	0.872247	0.451097	0.855684	0.647484	0.280008	0.905275	-0.498018	0.00436944	-0.0906985	-0.00553589	0.0433906	0.257379	0.00321823
AT1G10060	0.870972	-0.631104	0.912252	-0.692627	0.319702	0.360982	0.258179	0.000585518	0.00847286	0.000373111	0.00424586	0.365051	0.297293	0.48294	2.81538	-1.30763	3.12735	-1.64294	0.139917	0.190171	0.081612
AT1G10070	6.00891	0.0641479	5.73651	-0.0783081	0.0750122	-0.197388	-0.0674438	1.83844e-13	0.883206	3.38255e-13	0.852972	0.898165	0.684936	0.909125	76.5268	0.00346001	71.5386	-0.00540837	0.00349885	-0.0324407	-0.00279057
AT1G10090	-0.63916	-0.353516	-0.533824	-0.237061	0.0634766	0.168813	0.179932	9.50546e-05	0.0154888	0.000583823	0.111503	0.821777	0.449218	0.412482	-2.57072	-0.639857	-1.72624	-0.225851	0.00541114	0.0586699	0.0692008
AT1G10095	0.633606	-0.338989	0.676216	-0.0550537	-0.142822	-0.100212	0.141113	0.0105945	0.19102	0.00667164	0.886216	0.750375	0.836588	0.753855	1.25132	-0.243706	1.47129	-0.00288813	-0.017813	-0.00776526	0.0173163
AT1G10100	0.289734	0.212463	0.272346	0.296326	0.0135498	-0.00383759	0.0974121	0.330431	0.511354	0.367414	0.317063	0.983532	0.995197	0.855748	0.139339	0.061886	0.118428	0.147823	9.77166e-05	-8.02347e-06	0.00659031
AT1G10110	-0.17804	0.177368	0.0607185	0.103821	-0.138794	0.0999641	-0.212341	0.566465	0.5684	0.875227	0.768376	0.763075	0.840361	0.606694	-0.043945	0.0435166	0.00351433	0.0118798	-0.016299	0.0075507	-0.0460845
AT1G10120	0.199463	-0.0554199	0.252691	-0.562012	0.352051	0.405279	-0.154541	0.643783	0.91772	0.533986	0.0971659	0.497398	0.421327	0.808473	0.0381494	-0.00206659	0.0688507	-0.569029	0.106776	0.152134	-0.0142694
AT1G10130	-0.0981445	-0.240234	-0.196472	-0.411377	0.206543	0.108215	0.0354004	0.506577	0.0513931	0.118432	0.00132347	0.242366	0.588961	0.889567	-0.0289875	-0.309685	-0.182037	-1.18406	0.127133	0.0248801	0.0017991
AT1G10140	1.30951	-0.432678	1.99544	0.00476074	-0.194397	0.491529	0.243042	0.00027082	0.217921	2.42696e-06	0.993762	0.745738	0.308984	0.66793	4.67144	-0.286303	11.2042	1.29384e-05	-0.0247688	0.250711	0.0425978
AT1G10150	1.01562	-1.9856	1.11277	-1.98413	-0.104248	-0.00710042	-0.102783	3.16042e-06	5.86564e-10	1.02895e-06	5.90668e-10	0.736016	0.986458	0.740732	5.5862	-18.3304	6.66284	-18.3109	-0.0138768	-4.2043e-05	-0.0133967
AT1G10155	0.296692	0.355835	0.208791	0.0283203	0.398926	0.311025	0.0714111	0.428704	0.320072	0.612069	0.959013	0.413698	0.546527	0.918041	0.109136	0.17605	0.0445142	0.000514735	0.152915	0.0816094	0.00265207
AT1G10170	0.730225	0.592651	0.602346	0.595215	0.159668	0.0317891	0.162231	0.0018223	0.00923851	0.00823881	0.00897016	0.683733	0.950465	0.677372	2.00036	1.20569	1.25537	1.21852	0.0263633	0.000701387	0.0274452
AT1G10180	0.0213623	-0.0773926	-0.323497	-0.142578	0.293579	-0.0512797	0.228394	0.963329	0.850345	0.274339	0.696483	0.487074	0.931932	0.611203	0.000346611	-0.00544882	-0.181712	-0.0223975	0.0917157	-0.00156996	0.0488339
AT1G10190	0.121979	0.0679321	-0.0755011	0.0943298	0.00949097	-0.187989	0.0358887	0.606829	0.801116	0.775136	0.708952	0.983451	0.5231	0.930448	0.0264613	0.00654219	-0.00835208	0.0140913	6.87847e-05	-0.052903	0.0011236
AT1G10200	-0.35083	-1.35522	-0.159027	-1.70312	0.0761719	0.267975	-0.271729	0.0859853	6.35834e-07	0.513491	3.60373e-08	0.848875	0.37126	0.363264	-0.373836	-8.39786	-0.0460331	-12.6768	0.0054201	0.115316	-0.1195
AT1G10210	0.201416	-0.589478	0.511653	-0.626953	-0.394775	-0.0845388	-0.432251	0.457576	0.0110969	0.0268325	0.00718833	0.233856	0.854514	0.188193	0.0683882	-1.15231	0.80398	-1.34379	-0.249124	-0.00577236	-0.313554
AT1G10220	0.0645752	-0.0640869	-0.12065	-0.0239868	0.131226	-0.0539996	0.171326	0.828719	0.830026	0.646064	0.942932	0.713635	0.898549	0.607431	0.00526888	-0.00518516	-0.0228903	-0.00061213	0.0192277	-0.00250872	0.0370926
AT1G10230	0.0904541	0.329956	-0.282916	0.234497	0.206299	-0.167071	0.11084	0.8279	0.283591	0.375489	0.48529	0.670171	0.744185	0.842798	0.00741922	0.180587	-0.120353	0.0736318	0.0358577	-0.0214384	0.00823282
AT1G10240	-0.452148	0.640259	-0.126239	0.792603	-0.125244	0.200666	0.0270996	0.0308979	0.00285729	0.640738	0.000422116	0.740239	0.54732	0.954737	-0.682776	1.62885	-0.0244043	2.67469	-0.0163604	0.052526	0.00054514
AT1G10250	-0.27002	-0.409454	-0.0896619	0.00756836	-0.510254	-0.329896	-0.0932312	0.573637	0.340514	0.88103	0.991545	0.373784	0.602355	0.908564	-0.0651726	-0.191569	-0.00493223	2.79077e-05	-0.218072	-0.0726257	-0.00388257
AT1G10270	-0.35791	1.17188	-0.256388	1.26257	0.0517578	0.15328	0.142456	0.0464394	9.02478e-07	0.170541	3.52794e-07	0.889341	0.602355	0.635763	-0.477135	7.08347	-0.19695	8.14673	0.0026361	0.0337441	0.0280218
AT1G10280	-0.594238	0.107788	-0.587713	0.189087	-0.149048	-0.142522	-0.067749	0.00283163	0.674268	0.00309143	0.391959	0.649998	0.668187	0.862042	-1.5141	0.0184498	-1.47506	0.0769129	-0.0278851	-0.0249559	-0.00436789
AT1G10290	0.251465	-0.0998535	0.096283	-0.134766	0.289795	0.134613	0.254883	0.0762632	0.565909	0.583241	0.401115	0.144838	0.54732	0.202853	0.281058	-0.0246891	0.0225448	-0.0534657	0.243172	0.0352361	0.176587
AT1G10300	-0.311249	-0.0321045	-0.0293159	-0.131226	0.0114746	0.293407	-0.0876465	0.015635	0.870996	0.883514	0.363928	0.970205	0.105672	0.695888	-0.562085	-0.00192575	-0.0015768	-0.057606	0.000150736	0.286377	-0.0138009
AT1G10310	-0.77832	-0.00585938	-0.60375	0.18335	-0.305908	-0.131337	-0.116699	3.45481e-05	0.983177	0.000482943	0.301038	0.182696	0.62529	0.674768	-3.47254	-4.31727e-05	-2.0021	0.0955946	-0.225843	-0.0267822	-0.0199376
AT1G10320	-0.00134277	0.0543213	0.240931	0.0715332	-0.0690918	0.173182	-0.0518799	0.997352	0.869753	0.31048	0.82091	0.875129	0.63113	0.909034	-1.54611e-06	0.00329209	0.122385	0.0061307	-0.00400234	0.0346158	-0.00214885
AT1G10330	-0.473328	-0.380615	-0.00738017	-0.0490112	-0.216675	0.249273	0.114929	0.0119796	0.0429091	0.981669	0.863955	0.450516	0.371268	0.732478	-0.909526	-0.520473	-5.92998e-05	-0.00311264	-0.0750322	0.107265	0.0155391
AT1G10340	0.171692	0.149658	0.454109	-0.0147705	-0.0900269	0.19239	-0.254456	0.66967	0.718621	0.151389	0.977489	0.887077	0.722951	0.613863	0.0298983	0.0214759	0.372327	-0.00014605	-0.00468489	0.0271062	-0.0539264
AT1G10350	0.202881	-0.358643	0.0124919	-0.599609	0.0217285	-0.16866	-0.219238	0.412203	0.101969	0.972947	0.00595603	0.965371	0.641779	0.51683	0.0780865	-0.355605	0.000148787	-1.33416	0.000332574	-0.0324864	-0.0628452
AT1G10360	-1.52026	-1.37207	-0.723378	-1.28516	-0.496826	0.300059	-0.409912	1.95041e-07	7.10031e-07	0.000861867	1.61281e-06	0.0861057	0.319643	0.160015	-10.2008	-8.43648	-2.21684	-7.44416	-0.529104	0.14863	-0.326224
AT1G10370	-1.60974	2.60376	-1.85228	2.64502	0.341553	0.0990143	0.382812	0.000474122	2.3442e-06	0.000115141	1.93052e-06	0.635983	0.913729	0.58361	-5.35096	14.6592	-7.2957	15.1145	0.0671336	0.00387966	0.0895311
AT1G10380	-0.335266	-0.44574	-0.366787	-0.317749	-0.197998	-0.229519	-0.0700073	0.237278	0.0984292	0.187718	0.268426	0.66143	0.596835	0.899493	-0.209455	-0.448805	-0.266468	-0.181491	-0.0355438	-0.0514457	-0.0032205
AT1G10385	0.350525	-0.211853	-0.0205345	0.0723267	0.0531006	-0.317959	0.33728	0.200295	0.49429	0.962863	0.853088	0.92468	0.416715	0.3836	0.244782	-0.0648308	-0.000337498	0.004991	0.00180587	-0.120876	0.140349
AT1G10390	0.429443	0.125488	0.643107	0.178711	-0.0180663	0.195597	0.0351567	0.00707603	0.509419	0.000205057	0.30232	0.960194	0.410519	0.917035	0.923394	0.0367586	2.37186	0.0928462	-0.000318708	0.075631	0.00132239
AT1G10400	-0.276672	-0.0471497	-0.0339381	-0.0355225	-0.00482178	0.237912	0.00680542	0.290178	0.900972	0.930636	0.926972	0.99316	0.529893	0.990684	-0.148666	-0.00213535	-0.00105956	-0.00116987	-1.43727e-05	0.0656192	2.76635e-05
AT1G10410	-0.647461	0.513184	-0.336934	0.872314	-0.316895	-0.006368	0.0422363	0.00417986	0.0208332	0.141556	0.00029261	0.330041	0.990643	0.931109	-1.5402	0.862786	-0.286081	3.08251	-0.152563	-2.59984e-05	0.0013093
AT1G10417	0.146057	0.218079	-0.190267	-0.0566406	0.269897	-0.0664266	-0.00482178	0.589422	0.370171	0.451252	0.863321	0.405398	0.881554	0.992519	0.0335309	0.0941222	-0.0657527	-0.00361524	0.105832	-0.00363691	-1.57241e-05
AT1G10430	-0.269043	-0.045166	-0.208242	-0.10083	0.0785906	0.13942	0.0230409	0.0823378	0.843265	0.196268	0.602119	0.782434	0.570388	0.946566	-0.29175	-0.00334391	-0.147258	-0.0222147	0.00837401	0.0339948	0.000549507
AT1G10450	0.375977	0.665039	0.213979	0.526367	0.237793	0.0757955	0.0991211	0.0599905	0.00133141	0.332098	0.00857186	0.430425	0.848059	0.791707	0.459412	1.91244	0.102439	1.08796	0.0870566	0.005425	0.0100544
AT1G10455	-0.242981	-0.0997925	-0.0226135	0.00918579	-0.0959473	0.12442	0.013031	0.130292	0.615994	0.928849	0.972584	0.731579	0.634823	0.972261	-0.215058	-0.0209987	-0.000724873	0.000110901	-0.0130238	0.024554	0.0001592
AT1G10460	-0.131561	-0.113434	-0.000181834	-0.0283813	0.0115967	0.142976	0.0966492	0.607997	0.670296	0.999558	0.931315	0.981773	0.682963	0.801611	-0.0284302	-0.0197072	-3.48952e-08	-0.000877087	9.26449e-05	0.0236772	0.00928183
AT1G10470	-0.0686035	-0.620605	0.0838725	-0.496338	0.11084	0.263316	0.235107	0.855708	0.0131979	0.818303	0.047368	0.817791	0.49823	0.555745	-0.00464272	-1.16643	0.00730409	-0.657407	0.0096827	0.0796715	0.0599817
AT1G10480	0.269073	0.0112915	-0.123024	0.0204468	0.194641	-0.197456	0.203796	0.0923977	0.966834	0.518264	0.936818	0.411863	0.404167	0.386435	0.278313	0.000165398	-0.035117	0.000579563	0.0749849	-0.0776871	0.0841523
AT1G10490	-0.148193	1.68225	-0.902568	1.32495	0.477905	-0.276469	0.120605	0.743289	1.67011e-05	0.00646319	0.00022121	0.319433	0.608479	0.853779	-0.0190936	8.03654	-1.97622	4.84295	0.236859	-0.0596494	0.00828009
AT1G10500	-0.344482	0.0910645	-0.219991	0.25293	-0.0187988	0.105693	0.143066	0.0098125	0.582429	0.103444	0.0577314	0.949903	0.63455	0.486059	-0.691797	0.021378	-0.216756	0.313276	-0.000419603	0.0208779	0.0448242
AT1G10510	-0.934814	0.427734	-1.13818	0.156738	0.325928	0.122564	0.0549316	0.000120016	0.0505068	1.36622e-05	0.560474	0.305338	0.758373	0.90496	-3.66519	0.554622	-5.53664	0.039411	0.167924	0.014722	0.00238241
AT1G10520	-0.0494385	0.131897	0.0991592	0.232117	0.155945	0.304543	0.256165	0.842122	0.51096	0.646002	0.18339	0.558654	0.199108	0.288795	-0.00368934	0.0384628	0.0188171	0.170983	0.0394317	0.213458	0.138178
AT1G10522	-0.292358	0.613525	-0.625549	0.394775	0.0979004	-0.235291	-0.12085	0.148197	0.00229787	0.00195247	0.0437027	0.790376	0.426598	0.729246	-0.242412	1.61889	-1.69487	0.536694	0.0100021	-0.087053	-0.0165716
AT1G10530	-0.0549011	0.58905	-0.219551	0.694946	0.298706	0.134056	0.404602	0.903794	0.0399153	0.528132	0.0154001	0.504006	0.806554	0.335828	-0.00241183	0.823999	-0.0608722	1.25957	0.0888841	0.0125163	0.191734
AT1G10540	0.189453	0.13501	-0.172035	0.0108032	0.177612	-0.183876	0.0534058	0.274253	0.474744	0.331567	0.968634	0.470217	0.451786	0.869156	0.106444	0.0436812	-0.0824787	0.000149521	0.0582038	-0.0634496	0.00325254
AT1G10550	1.94897	0.110077	2.09725	-0.103638	0.114319	0.262599	-0.0993958	0.000834807	0.899671	0.000415195	0.906143	0.923747	0.80322	0.935077	5.99975	0.00505431	7.09239	-0.00443605	0.00393794	0.0249903	-0.00289767
AT1G10560	0.285217	0.181519	0.0349757	-0.206909	0.109375	-0.140867	-0.279053	0.367196	0.611132	0.939803	0.548345	0.844068	0.7902	0.529808	0.124099	0.0388205	0.000943055	-0.0539922	0.0080525	-0.0144054	-0.0769855
AT1G10570	0.318359	-0.263428	0.0683645	-0.239258	-0.15686	-0.406855	-0.13269	0.156425	0.259282	0.830329	0.316389	0.672823	0.185615	0.732103	0.2565	-0.154428	0.00552042	-0.119576	-0.0269955	-0.297569	-0.0179699
AT1G10580	-0.30127	0.0490723	-0.452342	0.550049	-0.0739746	-0.22508	0.427103	0.176614	0.882361	0.033986	0.0103003	0.86306	0.497398	0.156836	-0.226848	0.00266725	-0.664354	1.09303	-0.00473133	-0.068266	0.343627
AT1G10585	-0.165161	0.101624	0.272789	0.723999	-0.229492	0.208458	0.392883	0.770901	0.869309	0.588621	0.0748646	0.75454	0.781139	0.538945	-0.0186635	0.00618132	0.0627862	0.815023	-0.0280709	0.0223616	0.105472
AT1G10586	0.0276489	-0.155884	0.0837377	-0.0580444	0.0646362	0.120725	0.162476	0.962177	0.74147	0.874048	0.916171	0.931633	0.860529	0.803529	0.000462983	-0.0202503	0.00489569	-0.00220706	0.0019879	0.00787545	0.0154349
AT1G10588	-0.0437927	0.0524292	0.0976531	0.0202637	-0.216675	-0.075229	-0.24884	0.8636	0.831754	0.65391	0.941539	0.385677	0.815104	0.308467	-0.00278905	0.00419461	0.0180152	0.00053013	-0.089655	-0.00667937	-0.127106
AT1G10590	0.453369	0.223633	0.474701	0.143311	-0.00268555	0.0186462	-0.0830078	0.0049954	0.179155	0.00348373	0.438242	0.994339	0.959142	0.77916	1.0434	0.167003	1.16679	0.0513461	-6.62117e-06	0.000337813	-0.00899582
AT1G10600	0.29126	0.387695	0.229451	-0.145996	0.330566	0.268758	-0.203125	0.0885309	0.0215715	0.196448	0.461581	0.167131	0.271314	0.426614	0.306669	0.645946	0.162165	-0.0490184	0.256831	0.152259	-0.0751491
AT1G10610	0.915283	0.0593262	0.730591	-0.431152	0.0776367	-0.107056	-0.412842	8.27575e-06	0.807665	0.000103565	0.0106542	0.809294	0.719139	0.0804399	4.65165	0.00550362	2.91125	-0.850439	0.00713433	-0.015329	-0.451867
AT1G10620	-0.33252	-0.282379	-0.00670751	-0.0130005	-0.158813	0.166999	0.110565	0.0866583	0.15531	0.983662	0.968478	0.615689	0.593659	0.751336	-0.353199	-0.228389	-4.7986e-05	-0.000180842	-0.0334522	0.037819	0.0137284
AT1G10630	-0.335693	-0.415527	0.131271	0.132324	-0.423584	0.0433807	0.124268	0.0654196	0.0216917	0.555866	0.551981	0.0960353	0.909324	0.693437	-0.397559	-0.691316	0.0334781	0.0341497	-0.431026	0.00179081	0.0197576
AT1G10640	-1.50726	-1.35919	-1.7952	-1.68744	0.0310059	-0.256935	-0.297241	0.00194835	0.00451473	0.000391379	0.000710175	0.978595	0.766863	0.722076	-4.08519	-3.18781	-6.11698	-5.31313	0.000291367	-0.0296201	-0.042035
AT1G10650	-0.945984	1.09338	-0.592992	1.15088	-0.0812988	0.271693	-0.0238037	0.00292556	0.000834547	0.0571442	0.000514996	0.900321	0.591722	0.974582	-2.39692	3.36604	-0.737106	3.78432	-0.00370744	0.0619141	-0.000266163
AT1G10652	0.0955811	-0.11261	0.39463	-0.178467	-0.136353	0.162697	-0.202209	0.812824	0.773429	0.17264	0.612337	0.794479	0.74634	0.670329	0.00860263	-0.0125649	0.301047	-0.0380151	-0.013624	0.0206728	-0.0351262
AT1G10657	-1.20776	-1.64111	-0.639455	-1.32825	-0.664062	-0.095754	-0.351196	0.00376271	0.000235553	0.127702	0.00171618	0.260561	0.911855	0.599729	-2.92822	-5.95381	-0.571546	-3.67319	-0.387873	-0.00383726	-0.0779813
AT1G10660	0.671631	0.575928	0.36381	0.230225	0.42627	0.118449	0.0805664	4.2188e-05	0.000213984	0.0108066	0.112775	0.0353542	0.613086	0.755804	2.93826	2.11343	0.715365	0.218204	0.618755	0.0251678	0.00979614
AT1G10670	0.10083	-0.226074	-0.0264079	-0.0705566	-0.119629	-0.246867	0.0358887	0.580804	0.133351	0.90999	0.72385	0.622336	0.240308	0.907137	0.0237929	-0.197816	-0.00108175	-0.00990274	-0.0246405	-0.152868	0.00151907
AT1G10680	-0.233398	-0.0492554	0.0114301	-0.159119	0.0254517	0.27028	-0.0844116	0.492039	0.914266	0.98127	0.671706	0.970156	0.552187	0.886416	-0.0718869	-0.00191737	9.38566e-05	-0.027499	0.000334906	0.0697091	-0.00441998
AT1G10682	1.42957	-1.36633	1.54064	-1.46252	-0.115601	-0.00452677	-0.211792	0.000758046	0.00114517	0.000369381	0.00061165	0.889608	0.996156	0.776291	4.46068	-4.01856	5.28828	-4.69982	-0.00587265	-7.57219e-06	-0.0232919
AT1G10690	0.958252	-0.680176	2.52421	-0.176941	-0.22644	1.33951	0.276794	0.000697906	0.0111332	8.00389e-09	0.598834	0.605429	0.00210976	0.506853	3.02444	-1.32864	20.4377	-0.0394036	-0.0493496	3.58422	0.0816869
AT1G10700	0.47168	-0.0175781	0.381068	-0.155029	0.140625	0.0500132	0.00317383	0.0812029	0.969667	0.172346	0.65677	0.777073	0.932321	0.996026	0.514333	-0.00023515	0.290983	-0.0283063	0.0154038	0.00152213	5.48886e-06
AT1G10710	0.100281	-0.118073	-0.0942802	-0.0556641	0.0172119	-0.177349	0.0796204	0.635578	0.560682	0.660994	0.816594	0.963862	0.485769	0.798331	0.0197384	-0.0296697	-0.0169518	-0.0048981	0.000275138	-0.0556115	0.00778823
AT1G10717	0.22464	0.0432434	0.11689	0.187805	-0.162018	-0.269768	-0.0174561	0.266535	0.881596	0.625028	0.37312	0.596154	0.324264	0.96846	0.128998	0.00236672	0.0238573	0.080409	-0.0363959	-0.131944	-0.000242961
AT1G10720	0.106934	-1.0332	0.15476	-1.03699	-0.0895996	-0.0417735	-0.0933838	0.762377	0.000198278	0.634549	0.000190955	0.85975	0.941164	0.853048	0.0126	-3.82567	0.0305704	-3.85663	-0.00588021	-0.00110008	-0.00644597
AT1G10730	0.178101	-0.135376	0.182632	0.385864	-0.358521	-0.353989	0.16272	0.785445	0.843521	0.779353	0.478169	0.643498	0.648552	0.85975	0.0186799	-0.0100048	0.0197729	0.123638	-0.0686398	-0.0665693	0.0106789
AT1G10740	-0.273926	-0.265625	-0.125036	-0.796997	-0.135742	0.013148	-0.667114	0.152453	0.167682	0.589165	0.000112564	0.667952	0.97669	0.0137766	-0.22376	-0.205995	-0.0287286	-3.14702	-0.0237895	0.00013468	-1.2414
AT1G10745	-0.0438843	-0.10968	0.246708	0.110168	-0.153809	0.136784	0.06604	0.891448	0.68849	0.266241	0.686788	0.659796	0.703258	0.874304	-0.00219	-0.0177794	0.141789	0.017977	-0.0277764	0.0209122	0.0038526
AT1G10747	-0.100555	-0.327911	-0.0205072	-0.153198	-0.0447083	0.03534	0.130005	0.639542	0.0491676	0.940354	0.42495	0.897445	0.920909	0.642409	-0.0195209	-0.429013	-0.000547722	-0.056938	-0.00210093	0.00126458	0.0249855
AT1G10750	-0.344543	0.050293	-0.148451	0.00634766	-0.0795898	0.116502	-0.123535	0.340535	0.923646	0.73993	0.991563	0.907149	0.857817	0.848222	-0.161191	0.00173484	-0.0194188	2.33579e-05	-0.00336837	0.00775969	-0.00883157
AT1G10760	-0.963379	0.0830078	-0.753866	0.0722656	-0.0800781	0.129435	-0.0908203	1.28103e-08	0.514789	2.94341e-07	0.583772	0.655038	0.416065	0.599288	-7.60341	0.023937	-4.92361	0.0168926	-0.014713	0.0492939	-0.0201952
AT1G10770	0.0810852	0.0962219	0.131513	0.076416	-0.117401	-0.0669734	-0.137207	0.838321	0.803263	0.71729	0.849106	0.820191	0.905232	0.78388	0.00621029	0.00915477	0.018978	0.00542845	-0.0101064	-0.00289594	-0.0145097
AT1G10780	-0.00967407	0.0209351	-0.342734	-0.09375	0.220581	-0.112479	0.105896	0.985636	0.968075	0.307061	0.835861	0.674104	0.853405	0.863151	-6.07858e-05	0.000295	-0.175745	-0.00729993	0.0377796	-0.00774359	0.00676817
AT1G10790	-0.404419	-0.0390015	-0.0327466	0.305054	-0.0852661	0.286406	0.258789	0.0377939	0.899031	0.916753	0.126796	0.820489	0.314087	0.370757	-0.575317	-0.00180286	-0.0012361	0.273601	-0.00732667	0.144048	0.111515
AT1G10800	0.0968628	0.163208	-0.0496	-0.0425415	0.332825	0.186362	0.127075	0.691479	0.442979	0.857644	0.880798	0.200959	0.515731	0.688792	0.0155195	0.0577132	-0.00330796	-0.00234505	0.231943	0.0535934	0.0205749
AT1G10810	-0.137695	-0.229889	0.0753428	-0.0341797	-0.253113	-0.0400747	-0.0574036	0.736132	0.523631	0.868659	0.944946	0.604022	0.95256	0.92993	-0.0183196	-0.0645929	0.00460728	-0.000840589	-0.0554184	-0.00084588	-0.00181108
AT1G10820	0.264404	-0.0297852	0.351206	0.213135	-0.0808105	0.00599162	0.162109	0.362736	0.944834	0.197072	0.488971	0.878834	0.992282	0.724284	0.116446	-0.000734044	0.247732	0.0662246	-0.00453292	2.01605e-05	0.0227101
AT1G10830	0.130371	0.256592	-0.162226	-0.083252	0.153809	-0.138789	-0.186035	0.54952	0.164827	0.429897	0.732153	0.596274	0.642434	0.501219	0.0338986	0.200904	-0.059478	-0.0112722	0.0345384	-0.0266713	-0.0558054
AT1G10840	0.37207	0.460938	0.285797	0.559814	0.0639648	-0.0223083	0.162842	0.0354689	0.00957085	0.113918	0.00214742	0.856325	0.95592	0.566982	0.539559	0.930656	0.269624	1.49363	0.00430876	-0.000436765	0.0401292
AT1G10850	-0.288086	0.487183	-0.920423	0.101196	0.380371	-0.251966	-0.00561523	0.149321	0.0119207	3.8323e-05	0.695471	0.164206	0.381086	0.990496	-0.237924	0.937192	-4.06509	0.0159608	0.298443	-0.105568	-2.32881e-05
AT1G10865	0.769043	0.300537	1.13872	0.273926	-0.174072	0.195608	-0.200684	0.00015501	0.109146	1.75554e-06	0.149993	0.553402	0.492951	0.479348	2.92978	0.289114	6.55402	0.225695	-0.0447295	0.0600898	-0.0640881
AT1G10870	-0.14209	-0.525391	-0.349452	-0.725342	0.141846	-0.0655162	-0.0581055	0.65635	0.032003	0.171547	0.00369588	0.75011	0.898033	0.910376	-0.0259832	-0.785359	-0.267546	-1.76424	0.017713	-0.00306009	-0.00236949
AT1G10880	-0.0534668	0.229248	-0.0686048	-0.0916748	-0.0656738	-0.0808118	-0.386597	0.857745	0.285641	0.810861	0.734731	0.869566	0.834957	0.166623	-0.00356312	0.124752	-0.00624672	-0.0122726	-0.00398624	-0.00633045	-0.300875
AT1G10890	0.830078	0.177246	0.473134	0.09375	0.377686	0.0207418	0.294189	4.61566e-05	0.375414	0.008011	0.692002	0.130902	0.959146	0.248614	3.59902	0.0754164	0.991838	0.0149899	0.333517	0.000375743	0.17783
AT1G10900	-0.989014	0.123779	-0.963257	0.175781	-0.0456543	-0.0198975	0.00634766	4.70228e-05	0.652475	6.26321e-05	0.483811	0.919548	0.967988	0.990181	-4.28015	0.0229531	-4.04876	0.0554281	-0.00166298	-0.000281149	2.7202e-05
AT1G10910	0.0249023	-0.0629883	-0.116109	-0.386475	0.213134	0.0721227	-0.110348	0.897345	0.702561	0.408446	0.00220568	0.223673	0.744882	0.577119	0.00117142	-0.00965711	-0.0451508	-1.02665	0.138619	0.00922542	-0.0263438
AT1G10920	-0.184875	-0.185303	-0.0489833	0.0492554	-0.461853	-0.325961	-0.227295	0.344037	0.342683	0.852669	0.851795	0.0611139	0.191147	0.384786	-0.0856703	-0.0861857	-0.00339059	0.00343138	-0.560625	-0.234246	-0.0942777
AT1G10930	-1.18054	-0.261108	-1.45833	-0.709473	0.549805	0.272016	0.10144	0.0111965	0.668564	0.00225604	0.137432	0.435145	0.746383	0.918291	-2.30314	-0.0456567	-3.8597	-0.611503	0.198681	0.0345564	0.0037553
AT1G10940	-0.0749512	0.0184326	-0.370244	0.0621338	-0.193359	-0.488653	-0.149658	0.841207	0.965947	0.154979	0.872113	0.648706	0.169967	0.741274	-0.00562862	0.000277349	-0.299797	0.00369243	-0.0363422	-0.376084	-0.0194588
AT1G10950	0.140625	-0.348877	0.255747	-0.413574	-0.0229492	0.0921733	-0.0876465	0.127344	0.000327436	0.00502099	5.62323e-05	0.90345	0.512212	0.538836	0.125862	-1.21579	0.588017	-1.7577	-0.00101196	0.026781	-0.0235369
AT1G10960	-0.84082	1.36816	-1.31814	1.01318	0.255371	-0.221944	-0.0996094	1.04458e-05	2.50099e-08	4.02036e-08	1.09375e-06	0.26151	0.336941	0.721638	-4.18818	10.4006	-9.74858	6.03967	0.148757	-0.104857	-0.0141127
AT1G10970	-0.58667	-0.611938	-0.450574	-0.332031	-0.380005	-0.243909	-0.100098	0.0373092	0.0298083	0.117948	0.277771	0.362179	0.596321	0.859274	-0.837872	-0.933612	-0.418272	-0.184714	-0.167611	-0.0547624	-0.00659328
AT1G10980	0.0914612	0.113861	-0.0303828	0.0370483	0.019989	-0.101855	-0.0568237	0.655863	0.55724	0.903064	0.879335	0.955704	0.713734	0.856685	0.0167545	0.0289159	-0.0013454	0.00206899	0.000393319	-0.0149181	-0.00381736
AT1G10990	1.27478	-0.303741	1.16346	-0.252197	0.0404663	-0.0708516	0.0920105	0.000221327	0.399026	0.00054416	0.506006	0.955212	0.916059	0.888205	4.65928	-0.121192	3.79786	-0.0746111	0.00080528	-0.00269777	0.00473732
AT1G11000	0.421509	0.177979	0.0121358	-0.463318	0.120544	-0.288829	-0.520752	0.167804	0.637993	0.98073	0.123424	0.834483	0.533641	0.213668	0.326753	0.0347386	0.000102552	-0.420971	0.00947267	-0.0787782	-0.349039
AT1G11020	0.421997	-0.162964	0.310562	-0.00512695	-0.134277	-0.245712	0.0235596	0.0952592	0.605329	0.244883	0.991085	0.770058	0.532797	0.967837	0.430898	-0.0355275	0.189766	-1.99393e-05	-0.0152373	-0.0671872	0.000334495
AT1G11040	0.225525	-0.0838928	-0.0587311	-0.205444	0.361206	0.0769501	0.239655	0.382822	0.79795	0.866102	0.437927	0.274092	0.867895	0.499705	0.0940446	-0.00822352	-0.00366663	-0.0736719	0.203035	0.00473496	0.0722046
AT1G11050	0.684509	0.098877	0.581421	-0.0633545	0.2724	0.169312	0.110168	0.126386	0.884196	0.207711	0.92862	0.725709	0.844724	0.904601	0.614894	0.00528513	0.396843	-0.0020376	0.0379282	0.012408	0.00479707
AT1G11060	0.456421	0.189087	0.108994	0.140503	0.022583	-0.324844	-0.026001	0.0482445	0.491669	0.72979	0.636013	0.966448	0.337016	0.960863	0.600902	0.0583007	0.0149106	0.0276136	0.000334712	-0.15344	-0.000450813
AT1G11070	-0.17334	-0.057373	0.0865568	-0.166077	-0.342468	-0.0825717	-0.451172	0.412304	0.832829	0.731372	0.437471	0.191047	0.815566	0.0810627	-0.066698	-0.00455794	0.0117598	-0.0596299	-0.246187	-0.00731099	-0.492309
AT1G11080	-0.0791626	0.190826	0.0994835	0.0294189	-0.115723	0.0629234	-0.27713	0.705527	0.253867	0.614959	0.904996	0.662333	0.837169	0.211135	-0.0119921	0.113617	0.0210063	0.0012754	-0.0207055	0.00485688	-0.187185
AT1G11090	-0.639771	0.228027	-0.475225	0.496704	-0.0323486	0.132197	0.236328	0.0304822	0.524878	0.115986	0.0983816	0.961964	0.816302	0.633035	-0.969862	0.0638344	-0.444618	0.500224	-0.00054479	0.0116531	0.0469282
AT1G11100	0.111328	-0.210693	0.11068	0.170715	-0.339783	-0.340431	0.041626	0.712578	0.411201	0.714664	0.529417	0.295323	0.294206	0.932549	0.0163839	-0.0813163	0.0161479	0.0471519	-0.179984	-0.180888	0.00126244
AT1G11110	0.323975	-0.0545959	-0.0181694	0.134644	0.062439	-0.279705	0.251678	0.0442093	0.816067	0.945796	0.479722	0.844588	0.22389	0.279684	0.438819	-0.00481941	-0.000439746	0.0429527	0.00458023	-0.181799	0.139262
AT1G11112	-0.131836	-0.12915	-0.042647	-0.0614014	-0.0926514	-0.00346247	-0.0249023	0.539614	0.549835	0.875133	0.810384	0.776584	0.993187	0.949956	-0.035321	-0.0335491	-0.00247037	-0.00560649	-0.0101742	-1.02797e-05	-0.000555234
AT1G11120	0.348206	0.0137939	0.527859	0.0570068	-0.0983276	0.0813255	-0.0551147	0.240412	0.976867	0.0579666	0.895908	0.859469	0.887394	0.927321	0.215555	0.00014021	0.652867	0.0027213	-0.00646698	0.00421946	-0.00180611
AT1G11125	0.207825	0.0748291	-0.0030721	-0.00384521	0.0900269	-0.12087	0.0113525	0.121755	0.663119	0.98956	0.98669	0.693311	0.566167	0.971108	0.190059	0.0133502	-1.40024e-05	-2.23756e-05	0.0143207	-0.0298616	0.000144548
AT1G11130	-2.30212	0.970459	-2.27985	0.921143	0.0131836	0.0354563	-0.0361328	1.26569e-08	0.0003564	1.43916e-08	0.000591789	0.98314	0.950344	0.949611	-18.1814	3.3462	-17.8783	2.97329	9.73545e-05	0.000784272	-0.000811338
AT1G11145	-0.131409	-0.354431	-0.0934486	-0.129761	0.0273437	0.0653038	0.252014	0.659976	0.131459	0.771654	0.665436	0.958197	0.890426	0.474304	-0.0237156	-0.312328	-0.0105202	-0.0229538	0.000507101	0.00329146	0.0816382
AT1G11160	-0.00274658	0.0929565	-0.233812	-0.160217	0.0967407	-0.134324	-0.156433	0.994202	0.739817	0.292463	0.513568	0.802677	0.706718	0.649231	-6.93569e-06	0.0121658	-0.124839	-0.0463672	0.00923477	-0.0202499	-0.029347
AT1G11170	0.171753	0.433228	-0.0686264	0.454102	0.173279	-0.0671005	0.194153	0.61222	0.111735	0.866249	0.0934227	0.712658	0.905104	0.671327	0.0365993	0.412351	-0.00427934	0.467519	0.0254926	-0.00290557	0.0336013
AT1G11175	1.75354	-0.80127	2.02651	-0.529175	-0.166504	0.106466	0.105591	2.85769e-06	0.0070708	4.79243e-07	0.0752597	0.756883	0.856547	0.858058	9.7216	-1.72316	12.8064	-0.594495	-0.0201422	0.00715968	0.00702003
AT1G11180	0.35083	-0.115112	0.37557	-0.327881	0.243896	0.268636	0.0311279	0.496812	0.8606	0.458641	0.533005	0.756947	0.727086	0.976357	0.106585	-0.00750518	0.12714	-0.0895996	0.0294954	0.0371831	0.000323468
AT1G11185	-0.0119019	0.0233765	-0.000981649	0.115601	0.103394	0.114314	0.195618	0.970416	0.939367	0.997708	0.628498	0.762459	0.731947	0.500666	-0.000155225	0.000635011	-9.78154e-07	0.0233162	0.0121781	0.0154918	0.0587736
AT1G11190	0.0635376	0.0532837	0.0644608	-0.387207	0.0143433	0.0152664	-0.426147	0.900566	0.91802	0.899035	0.265599	0.985526	0.98462	0.372551	0.00288998	0.00197938	0.0029796	-0.222944	9.08188e-05	0.000102767	-0.182738
AT1G11200	-0.0929565	-0.0351562	-0.266088	-0.285461	0.297058	0.123927	0.0467529	0.870022	0.954826	0.559775	0.524423	0.630526	0.868908	0.955859	-0.00562104	-0.000705793	-0.0670505	-0.08002	0.0594998	0.00756276	0.000916646
AT1G11210	-0.0377197	0.330444	0.0069224	0.766724	-0.2901	-0.245458	0.146179	0.946699	0.390721	0.991123	0.0234926	0.601038	0.672582	0.82339	-0.000897272	0.134865	2.68076e-05	1.24905	-0.0641406	-0.0422813	0.0123367
AT1G11220	0.0546265	-0.238098	-0.135612	-0.13916	0.100769	-0.0894699	0.199707	0.82734	0.181702	0.507807	0.493499	0.743846	0.777158	0.441188	0.00449664	-0.176345	-0.039911	-0.0426824	0.0129505	-0.00979613	0.0709712
AT1G11230	0.121948	0.13623	-0.154397	-0.101257	0.0437622	-0.232583	-0.193726	0.320744	0.25516	0.185336	0.43194	0.842266	0.139044	0.223273	0.0602231	0.0808102	-0.113025	-0.0369161	0.00326251	-0.199288	-0.126147
AT1G11240	0.0922852	0.378906	0.142537	0.569092	-0.209229	-0.158976	-0.019043	0.615212	0.00904773	0.383548	0.000280583	0.321626	0.474531	0.953515	0.0194699	0.77428	0.0593212	2.02138	-0.103076	-0.0514663	-0.000393663
AT1G11250	0.204712	0.260986	-0.00111771	-0.0424194	0.124084	-0.0817451	-0.179321	0.368085	0.224912	0.9976	0.893366	0.731553	0.837252	0.584963	0.0888556	0.169116	-1.16619e-06	-0.0020773	0.016845	-0.00630614	-0.0417588
AT1G11260	4.9519	-1.58386	5.08034	-1.92859	-0.0532227	0.0752157	-0.397949	2.12317e-12	4.59554e-06	1.47765e-12	4.01722e-07	0.930337	0.896358	0.32604	57.8037	-8.45412	60.1026	-12.3354	-0.00166906	0.00357412	-0.193693
AT1G11270	0.167725	-0.355591	0.427622	-0.260498	-0.374146	-0.114248	-0.279053	0.672968	0.27683	0.173862	0.461611	0.408411	0.848409	0.563931	0.0288496	-0.198344	0.324906	-0.0874554	-0.145506	-0.00815666	-0.0694212
AT1G11280	-0.218994	-0.165894	0.0209961	0.219727	-0.616333	-0.376343	-0.230713	0.428342	0.577367	0.958686	0.426336	0.066007	0.277135	0.543394	-0.0806356	-0.0395736	0.000384727	0.0813533	-0.727526	-0.209739	-0.0611125
AT1G11290	-0.0876465	-0.0935059	-0.810183	-0.720581	0.42688	-0.295657	-0.200195	0.830668	0.818033	0.00420771	0.00996528	0.289961	0.493495	0.67573	-0.00706191	-0.00815645	-1.92496	-1.44225	0.229517	-0.090683	-0.0340785
AT1G11300	0.167542	0.100586	-0.487765	-0.562988	0.352295	-0.303012	-0.311279	0.645021	0.804297	0.0863332	0.0453619	0.403531	0.485769	0.471412	0.0319042	0.00951378	-0.518895	-0.756267	0.138847	-0.0950155	-0.101664
AT1G11310	0.296387	-0.984131	0.295278	-1.30322	-0.107178	-0.108287	-0.42627	0.0156243	6.66823e-08	0.0159878	1.72727e-09	0.591756	0.587012	0.0167032	0.535333	-7.06211	0.530382	-11.4197	-0.0244212	-0.0250524	-0.757566
AT1G11320	-0.272034	-0.228577	-0.773295	-0.294434	0.128113	-0.373149	0.0622559	0.499186	0.587041	0.0214612	0.454988	0.848062	0.470808	0.932905	-0.0820828	-0.052877	-1.29012	-0.100696	0.00916932	-0.122078	0.0018778
AT1G11330	-0.277588	-0.469971	-0.585688	-0.612305	-0.222168	-0.530268	-0.364502	0.3664	0.0896748	0.0320782	0.0249361	0.624586	0.171021	0.36893	-0.121041	-0.492214	-0.874896	-0.981629	-0.0454128	-0.40669	-0.15785
AT1G11340	0.607117	-0.315125	1.10978	-0.13208	-0.147827	0.354836	0.0352173	0.0537658	0.373036	0.000801869	0.763427	0.804754	0.461303	0.961056	0.770731	-0.134952	3.43576	-0.0154841	-0.0139456	0.11923	0.000607546
AT1G11350	0.634521	-1.89233	0.306101	-1.73865	0.0541992	-0.274221	0.207886	0.0522735	3.82683e-06	0.41363	1.05078e-05	0.940792	0.608968	0.718659	0.813278	-10.2511	0.117356	-8.65583	0.00143664	-0.0590686	0.0298268
AT1G11360	0.517578	-0.208862	0.862	-0.406921	-0.245789	0.0986328	-0.443848	0.0066173	0.315406	6.10175e-05	0.0310489	0.382065	0.778473	0.0942033	1.12797	-0.104667	3.63294	-0.613619	-0.102706	0.010727	-0.455358
AT1G11362	0.176086	0.144684	0.0569897	0.0257568	-0.015686	-0.134783	-0.134613	0.513473	0.609883	0.867736	0.944818	0.976962	0.737188	0.737518	0.050974	0.0310713	0.00351127	0.000634948	-0.000158778	-0.0178482	-0.0177995
AT1G11370	-0.137817	-0.0424194	0.0203362	0.0727539	0.119751	0.277905	0.234924	0.575297	0.891191	0.950923	0.797945	0.736014	0.338566	0.434135	-0.033091	-0.00212221	0.000444442	0.00713186	0.0159406	0.130714	0.0851307
AT1G11380	2.25562	0.0612793	2.70081	-0.0576172	-0.0766602	0.36853	-0.195557	2.63499e-08	0.879468	2.42088e-09	0.887411	0.887257	0.335464	0.659562	17.0958	0.00341817	23.2702	-0.00298889	-0.00398253	0.174814	-0.0353458
AT1G11390	0.0458984	0.62561	0.0363693	0.939209	-0.205322	-0.214851	0.108276	0.929489	0.0509265	0.945409	0.00391922	0.716293	0.70033	0.86719	0.00145754	0.80895	0.000886688	2.26049	-0.0297531	-0.0332369	0.00670079
AT1G11400	1.76672	0.979858	1.57935	0.783081	0.31543	0.128052	0.118652	9.41674e-08	0.000106201	3.85625e-07	0.000968182	0.342287	0.755919	0.777306	12.4132	3.89383	10.1297	2.36024	0.146867	0.0155615	0.0129815
AT1G11410	-1.86182	-0.178711	-1.50975	0.0910645	-0.0910645	0.261002	0.178711	7.62992e-09	0.431288	1.13551e-07	0.735075	0.80802	0.369993	0.571399	-15.1133	-0.0652711	-10.4849	0.0121724	-0.00843054	0.112702	0.0434375
AT1G11420	-0.0985107	0.0246582	-0.128492	-0.34021	0.302002	0.272021	-0.0628662	0.835084	0.963927	0.776214	0.338479	0.554338	0.604149	0.928461	-0.00771043	0.000393447	-0.0141365	-0.160058	0.0773806	0.0595335	-0.00202656
AT1G11430	-0.768555	0.35498	-0.747528	0.20459	0.119629	0.140656	-0.0307617	2.05935e-05	0.0200005	2.83127e-05	0.20427	0.641101	0.566296	0.926033	-3.60165	0.603097	-3.39977	0.141125	0.0230972	0.0347358	-0.00102663
AT1G11440	-0.754395	-0.588867	-0.917837	-0.531006	-0.0112305	-0.174672	0.0466309	1.06958e-06	2.08823e-05	9.11508e-08	6.60007e-05	0.967171	0.30628	0.840383	-4.50433	-2.75603	-6.46179	-2.21984	-0.000162806	-0.0897608	0.00352169
AT1G11450	0.33551	0.20636	-0.22779	0.244751	0.145691	-0.41761	0.184082	0.14235	0.41843	0.359177	0.316389	0.708023	0.18419	0.614284	0.284057	0.0780819	-0.101296	0.122321	0.0218468	-0.306832	0.0389574
AT1G11460	-0.226959	-0.278748	-0.113024	0.0723267	-0.335083	-0.221148	0.0159912	0.260915	0.149969	0.639829	0.785972	0.208887	0.43696	0.971551	-0.132431	-0.229688	-0.0219194	0.00756484	-0.227886	-0.0795155	0.00020044
AT1G11470	0.0298157	-0.10083	-0.184767	-0.109253	0.141235	-0.0733477	0.132812	0.925069	0.701026	0.409761	0.671438	0.673838	0.849824	0.696878	0.00100855	-0.0155546	-0.0715917	-0.0189001	0.024214	-0.00518356	0.0208308
AT1G11475	-0.0646973	0.591797	-0.665853	0.674316	-0.110107	-0.711263	-0.0275879	0.84337	0.00751036	0.00303824	0.00274499	0.789816	0.0242499	0.956021	-0.00478643	1.25718	-1.6762	1.72723	-0.0112832	-1.1489	-0.000538858
AT1G11480	1.21094	-0.076416	1.11362	-0.154785	0.219482	0.122162	0.141113	2.36533e-08	0.677576	6.83922e-08	0.311377	0.274706	0.589117	0.517537	9.23474	-0.0129175	7.97906	-0.0784317	0.123158	0.0280726	0.0403666
AT1G11490	-0.0948486	-0.21579	0.0692596	0.217529	-0.143433	0.0206757	0.289886	0.620415	0.167472	0.737212	0.163461	0.548517	0.951242	0.173556	-0.0196638	-0.167466	0.00917049	0.171105	-0.0374086	0.00044885	0.220476
AT1G11500	0.20166	0.0928345	-0.152723	-0.263184	0.293152	-0.061231	-0.0628662	0.361433	0.730357	0.521434	0.205832	0.307563	0.879488	0.875489	0.0891281	0.0126687	-0.0431901	-0.180672	0.150113	-0.00341485	-0.00363047
AT1G11510	-0.1203	-0.034729	0.070062	0.115784	-0.171814	0.0185483	-0.0213013	0.510897	0.883108	0.737301	0.53092	0.461365	0.957281	0.950534	-0.0350876	-0.00187489	0.00927306	0.0318371	-0.0577219	0.000351689	-0.000469321
AT1G11520	0.0393982	0.191711	0.145463	0.101959	0.032196	0.138261	-0.0575562	0.933279	0.598624	0.709583	0.807823	0.961367	0.801203	0.927157	0.00118149	0.042722	0.0216735	0.00944994	0.000550897	0.0133087	-0.00189053
AT1G11530	1.49268	-1.31158	1.38979	-1.41003	0.0924072	-0.0104777	-0.00604248	9.39748e-07	4.58958e-06	2.28282e-06	1.90614e-06	0.8381	0.985094	0.991338	8.99634	-7.00154	7.84055	-8.06518	0.007088	-6.83374e-05	-2.28302e-05
AT1G11540	-0.111267	0.0336304	-0.0947914	-0.196106	0.182922	0.199398	-0.046814	0.830998	0.954826	0.859771	0.674864	0.781476	0.757513	0.9534	-0.00894587	0.00067516	-0.00621996	-0.0334917	0.0195881	0.0240493	-0.000970214
AT1G11545	-0.502075	-0.584106	-0.4241	-0.24353	-0.48584	-0.407865	-0.145264	0.0785049	0.0388108	0.146515	0.463548	0.229739	0.324086	0.782946	-0.554845	-0.824202	-0.353749	-0.081316	-0.310338	-0.199584	-0.0154369
AT1G11560	-0.0827942	-0.135254	0.0194422	0.00823975	-0.0479126	0.0543238	0.0955811	0.564139	0.284495	0.917183	0.967187	0.833707	0.80644	0.618777	-0.0205838	-0.0738386	0.000729941	0.00011939	-0.00378445	0.00507537	0.0199254
AT1G11570	-0.227539	-0.182861	0.0134296	0.0261841	-0.421814	-0.180845	-0.212769	0.136388	0.251612	0.957298	0.912269	0.0437762	0.419884	0.327119	-0.196873	-0.109583	0.000254531	0.00104415	-0.573145	-0.0681553	-0.103255
AT1G11572	0.0352173	0.0463257	-0.0434329	-0.14682	-0.0628052	-0.141455	-0.255951	0.910642	0.878979	0.887322	0.541	0.875333	0.67573	0.382096	0.00143166	0.00259523	-0.00225498	-0.039172	-0.00363182	-0.0240794	-0.106943
AT1G11580	-0.48584	0.0424805	-0.758957	-0.464478	-0.520508	-0.793625	-1.02747	0.0206255	0.897805	0.000654318	0.0268881	0.077369	0.0109128	0.00234794	-0.818929	0.00198885	-2.41668	-0.729434	-0.57851	-1.55714	-2.70153
AT1G11590	0.0395203	0.0784607	0.0246658	0.220398	0.0127869	-0.00206757	0.154724	0.870306	0.712787	0.922821	0.181316	0.972988	0.995573	0.534913	0.00238418	0.0115369	0.000860405	0.163439	0.000152068	-3.98362e-06	0.0420412
AT1G11592	0.258057	-0.280762	0.371908	0.495483	-0.560059	-0.446208	0.216187	0.559329	0.516388	0.353383	0.187533	0.280293	0.407382	0.737131	0.065116	-0.0805853	0.168011	0.360178	-0.30937	-0.17402	0.028635
AT1G11593	-0.0103455	0.0167542	0.10431	0.239532	-0.433228	-0.318572	-0.210449	0.983589	0.973269	0.804747	0.491697	0.30975	0.479861	0.675308	-7.43482e-05	0.000197148	0.00984071	0.0738484	-0.220508	-0.101588	-0.0358811
AT1G11600	-0.0765991	-0.251251	0.0619494	0.0201721	-0.362518	-0.22397	-0.091095	0.75124	0.166501	0.806109	0.944577	0.141751	0.389911	0.778813	-0.00951524	-0.19562	0.00579885	0.000499517	-0.307587	-0.0916113	-0.00988988
AT1G11608	-0.128113	-0.150818	-0.0768967	-0.0288696	-0.25592	-0.204704	-0.133972	0.722148	0.663479	0.845827	0.947674	0.542536	0.646667	0.787199	-0.0181118	-0.0268716	-0.00559179	-0.000673842	-0.0679652	-0.0387544	-0.0139218
AT1G11610	-0.211853	-0.149536	0.187712	0.00656128	-0.393921	0.00564448	-0.237823	0.0573534	0.201392	0.0958197	0.972426	0.0151396	0.983451	0.12934	-0.263003	-0.104071	0.191194	7.96751e-05	-0.716891	4.09083e-05	-0.211251
AT1G11620	-0.428558	-0.320984	0.235701	0.221619	-0.445679	0.218581	0.0969238	0.0177582	0.0786332	0.219504	0.254525	0.0789946	0.424435	0.771441	-0.750235	-0.354493	0.155223	0.131701	-0.491317	0.0813533	0.0109231
AT1G11630	0.585938	0.441162	0.183792	0.500122	0.176758	-0.225388	0.235718	0.0548816	0.162907	0.639706	0.106615	0.749138	0.664304	0.646098	0.738617	0.347663	0.0356593	0.486209	0.0221722	-0.0400363	0.0447161
AT1G11650	0.317871	0.192383	0.42453	0.184082	0.0151367	0.121796	0.00683594	6.74329e-05	0.00667502	2.35835e-06	0.00916121	0.919895	0.225406	0.966594	1.32588	0.418538	2.389	0.375168	0.000548887	0.0788059	0.000100871
AT1G11655	-0.193481	0.249084	0.025177	-0.384094	0.181946	0.400604	-0.451233	0.542497	0.401297	0.953801	0.153718	0.686366	0.287552	0.224744	-0.0513892	0.0987704	0.000517192	-0.312374	0.029738	0.216841	-0.292539
AT1G11660	-0.0429688	0.133545	-0.186147	0.0559082	-0.124268	-0.267446	-0.201904	0.798223	0.29648	0.120011	0.726442	0.493563	0.104499	0.227451	-0.00420561	0.0705123	-0.1714	0.00776001	-0.0381076	-0.262335	-0.129847
AT1G11670	-0.374512	-0.821289	-0.637652	-1.08081	0.139404	-0.123736	-0.120117	0.441597	0.0502408	0.139283	0.0101468	0.869564	0.886663	0.88974	-0.132942	-1.06681	-0.545894	-2.15478	0.00846165	-0.00646416	-0.00609438
AT1G11680	-0.137695	-0.375732	0.0544637	-0.341797	-0.149658	0.0425008	-0.115723	0.254099	0.00131232	0.721588	0.00293289	0.368969	0.848625	0.509567	-0.0819284	-1.08285	0.00771808	-0.86567	-0.0648035	0.00302964	-0.0338834
AT1G11684	0.168213	0.0396729	0.365547	0.212891	-0.253296	-0.0559616	-0.0800781	0.573814	0.918381	0.140786	0.448597	0.498938	0.912596	0.869746	0.0405777	0.00146698	0.311241	0.0741166	-0.0764836	-0.00222288	-0.00485335
AT1G11690	-0.0228882	0.152405	-0.17824	0.0466919	0.013855	-0.141497	-0.0918579	0.914553	0.293311	0.203277	0.808383	0.963927	0.491834	0.6904	-0.000887856	0.0811816	-0.123327	0.00431352	0.000221067	-0.0436068	-0.0147799
AT1G11700	-0.888916	0.0744629	-0.68852	0.118774	-0.494141	-0.293744	-0.449829	0.00142054	0.853408	0.0104922	0.748427	0.194663	0.476678	0.242366	-2.53123	0.00512627	-1.36267	0.0149479	-0.351194	-0.0945195	-0.276883
AT1G11710	0.125366	0.31781	-0.0425313	0.337158	0.0470581	-0.120839	0.0664063	0.717229	0.245126	0.91749	0.211943	0.933068	0.803529	0.901044	0.0180956	0.194058	-0.00159062	0.22717	0.00141583	-0.0114795	0.00300515
AT1G11720	-1.2666	0.0412598	-1.1595	-0.0427246	-0.00634766	0.100759	-0.090332	5.5619e-09	0.829597	1.7739e-08	0.822898	0.984122	0.646637	0.689546	-10.4555	0.00334751	-8.98733	-0.00361681	-4.41224e-05	0.0190777	-0.0145829
AT1G11730	0.13623	0.0449219	-0.322557	-0.098938	0.238831	-0.219957	0.0949707	0.644063	0.900735	0.17545	0.754666	0.501219	0.543373	0.831666	0.0260298	0.00203958	-0.243803	-0.0120947	0.0716426	-0.058267	0.00760252
AT1G11735	0.34967	-0.482239	0.93811	-0.201233	-0.133057	0.455383	0.147949	0.468879	0.278207	0.0218885	0.717229	0.873026	0.469854	0.856364	0.11502	-0.267948	1.55706	-0.0290463	-0.00784673	0.149383	0.00996311
AT1G11740	0.112305	-0.177612	0.393084	-0.179443	0.00170898	0.282489	-0.00012207	0.745416	0.566911	0.126267	0.561994	0.99764	0.462812	0.999983	0.0143302	-0.0437788	0.353269	-0.044909	1.75341e-06	0.0945193	-9.02355e-10
AT1G11750	-0.0231934	-0.115967	-0.168833	0.0544434	0.114502	-0.0311381	0.284912	0.914938	0.466343	0.243903	0.775667	0.606359	0.91347	0.136171	-0.000895454	-0.0384192	-0.103458	0.00600644	0.0248778	-0.00122391	0.24671
AT1G11755	-0.0500488	0.282715	-0.502803	0.322266	0.453369	0.000615438	0.49292	0.849677	0.115756	0.0048386	0.0687916	0.0659442	0.998906	0.0462306	-0.00354077	0.26475	-1.16413	0.374622	0.535349	2.92672e-07	0.658083
AT1G11760	0.059082	0.112183	0.430458	0.141724	-0.046875	0.324501	-0.017334	0.875846	0.739528	0.0824726	0.657594	0.930785	0.372735	0.976861	0.00340149	0.014701	0.466483	0.0257997	-0.00146018	0.139081	-0.000176241
AT1G11765	-0.117889	0.0638733	-0.110896	-0.111542	-0.101013	-0.0940202	-0.276428	0.455687	0.729178	0.490059	0.486836	0.659873	0.68788	0.147392	-0.0402395	0.00876129	-0.0343503	-0.0348698	-0.0182369	-0.0152771	-0.229858
AT1G11770	-0.293823	-0.0979004	0.142434	0.167175	-0.218994	0.217264	0.0460815	0.0341562	0.569291	0.360199	0.264794	0.275483	0.279352	0.869987	-0.430901	-0.0239529	0.0631635	0.0964754	-0.122616	0.120331	0.00278735
AT1G11780	-0.352539	0.406982	-0.49379	0.846191	-0.405762	-0.547012	0.0334473	0.00121454	0.000312896	4.14442e-05	5.95488e-08	0.00916425	0.00147246	0.87494	-1.02786	1.42631	-2.16405	6.11384	-0.826903	-1.54911	0.00194067
AT1G11785	-0.462402	-0.230591	-0.182795	-0.100494	-0.251312	0.0282949	-0.121216	0.143133	0.536554	0.644126	0.822783	0.619856	0.968791	0.841035	-0.390389	-0.0623486	-0.0349192	-0.00851334	-0.0521999	0.000389624	-0.0091137
AT1G11790	-1.40186	0.798584	-1.05051	1.06006	-0.137695	0.213648	0.123779	4.26526e-06	0.0015781	0.000112075	0.000101997	0.75666	0.590386	0.786341	-7.52804	2.23753	-4.15004	4.23113	-0.0166748	0.0488964	0.0129212
AT1G11800	0.00256348	0.31311	0.0664113	0.385132	-0.377319	-0.313471	-0.305298	0.995573	0.23856	0.860046	0.131563	0.296192	0.400047	0.414557	4.93901e-06	0.194881	0.0043485	0.339249	-0.199386	-0.124727	-0.116751
AT1G11810	-0.0657959	-0.0441895	-0.0227928	-0.00952148	0.0843506	0.127354	0.119019	0.815553	0.883108	0.943222	0.97701	0.821265	0.707521	0.730573	-0.00582609	-0.00238563	-0.00057862	-9.61745e-05	0.00721339	0.0191363	0.0162266
AT1G11820	0.195312	0.497559	0.160863	0.386719	-0.015625	-0.0500743	-0.126465	0.333044	0.00674066	0.448792	0.0334493	0.971383	0.89507	0.688792	0.0932614	1.08035	0.0559731	0.570647	-0.000197023	-0.00241073	-0.0204761
AT1G11840	-1.7854	0.641602	-1.67319	0.77832	-0.21582	-0.103607	-0.0791016	1.15239e-09	0.000284543	2.72395e-09	3.73663e-05	0.372484	0.719475	0.797693	-15.9586	2.27502	-14.3305	3.44603	-0.0925637	-0.0148142	-0.00776496
AT1G11850	-0.724976	-0.761108	-1.88458	-1.68628	0.648193	-0.511414	-0.276978	0.157699	0.134837	0.000392368	0.00111872	0.378351	0.508382	0.759379	-0.581555	-0.662309	-6.41947	-4.97668	0.273606	-0.150258	-0.0331102
AT1G11860	-0.626221	-0.251221	-0.589793	-0.464844	-0.0827637	-0.0463359	-0.296387	4.02272e-05	0.0580599	7.71486e-05	0.000833401	0.724005	0.860938	0.111071	-2.75254	-0.31054	-2.42562	-1.43132	-0.0116083	-0.00301313	-0.282871
AT1G11870	-0.447998	0.0136719	-0.57372	-0.167725	0.147461	0.0217387	-0.0339355	0.015842	0.965836	0.00260197	0.436099	0.635414	0.959142	0.93369	-0.806481	0.000206401	-1.48289	-0.0604504	0.0290414	0.000393839	-0.00101119
AT1G11880	-0.0396729	-0.25293	0.0879669	-0.337524	0.0574951	0.185135	-0.0270996	0.904171	0.258729	0.761822	0.111576	0.894125	0.582578	0.954111	-0.00173567	-0.148509	0.010393	-0.321468	0.00279436	0.0434412	-0.000552862
AT1G11890	-0.105225	0.203613	-0.209005	0.0720215	0.0361328	-0.0676473	-0.095459	0.658925	0.311072	0.295045	0.781209	0.92775	0.852194	0.778385	-0.0190629	0.10326	-0.110796	0.00772307	0.00117681	-0.00469888	-0.0103864
AT1G11900	-0.228027	-0.344971	0.268426	-0.100098	-0.0487061	0.447748	0.196167	0.408763	0.169303	0.311242	0.767052	0.925683	0.191059	0.6236	-0.0885952	-0.266088	0.136066	-0.0115288	-0.0016335	0.321855	0.0402327
AT1G11905	0.366943	-0.0678711	0.392868	-0.182983	0.178711	0.204636	0.0635986	0.316159	0.896622	0.275481	0.676952	0.770419	0.730109	0.930571	0.183506	-0.00321645	0.21997	-0.0310051	0.0202432	0.0279557	0.0019875
AT1G11910	-0.538574	-0.23877	-0.407104	0.0175781	-0.163086	-0.0316162	0.0932617	9.65709e-05	0.0532135	0.00146636	0.929979	0.372484	0.90296	0.655512	-2.16246	-0.304187	-1.15364	0.000554181	-0.0699464	-0.00140159	0.017106
AT1G11915	-0.0153809	0.0417786	-0.175721	-0.182312	0.379883	0.219542	0.155792	0.969401	0.910377	0.535364	0.51618	0.257599	0.554622	0.701406	-0.000207589	0.00170368	-0.0476822	-0.0523598	0.223772	0.0562034	0.0239967
AT1G11920	-0.233398	-0.389771	0.398244	0.0531006	-0.0772705	0.554372	0.365601	0.622392	0.346386	0.33354	0.929773	0.922885	0.305625	0.533274	-0.0480651	-0.179466	0.189904	0.00167921	-0.00269307	0.285397	0.099827
AT1G11925	0.0567017	-0.102844	0.0246251	0.165161	-0.27063	-0.302706	-0.00262451	0.776168	0.553109	0.913261	0.281687	0.176691	0.128771	0.993645	0.0062397	-0.0264505	0.000970357	0.090877	-0.203726	-0.269464	-7.26667e-06
AT1G11930	-0.110107	-0.516357	-0.0271403	-0.45459	-0.0981445	-0.0151774	-0.036377	0.220633	2.09786e-06	0.827307	9.68362e-06	0.447658	0.935178	0.824517	-0.0722668	-2.93199	-0.00223455	-2.2793	-0.0342577	-0.000441752	-0.0030484
AT1G11940	-0.170166	0.0686035	-0.233699	-0.0407715	0.0722656	0.00873311	-0.0371094	0.578353	0.852804	0.406329	0.917904	0.887213	0.988592	0.946566	-0.0404666	0.00474398	-0.0914047	-0.00151681	0.00375579	4.35156e-05	-0.000885029
AT1G11950	0.445251	0.34906	-0.0475451	0.0795288	0.228271	-0.264525	-0.0412598	0.233746	0.377812	0.933527	0.883975	0.711184	0.656705	0.95897	0.281068	0.147556	-0.00142033	0.00425955	0.0337884	-0.0483102	-0.000750718
AT1G11960	0.03479	0.64856	0.0370636	0.923096	-0.13916	-0.136887	0.135376	0.95096	0.0564649	0.947574	0.00691976	0.834445	0.837435	0.839631	0.000759744	0.809546	0.0008668	1.9938	-0.0109383	-0.010547	0.0102766
AT1G11970	0.0757446	-0.0554199	-0.171951	-0.152466	0.380249	0.132553	0.283203	0.779811	0.846198	0.438301	0.506534	0.159535	0.689562	0.309806	0.00818122	-0.0040195	-0.0615977	-0.0450372	0.303113	0.0213976	0.144125
AT1G11980	0.0772095	-0.0637817	0.0965258	0.0218506	0.144287	0.163603	0.229919	0.829937	0.863816	0.780646	0.957848	0.744177	0.701254	0.555635	0.00625048	-0.00405515	0.0103809	0.000408683	0.0185154	0.0252153	0.0586778
AT1G11990	-0.0860596	-0.0514526	-0.207586	0.0535278	0.115723	-0.00580343	0.220703	0.773619	0.874984	0.388825	0.869202	0.766832	0.990917	0.504994	-0.00959328	-0.00298425	-0.0851611	0.00325874	0.0133428	-2.29961e-05	0.0654856
AT1G12000	-0.432861	0.348633	-0.761571	0.644287	-0.076416	-0.405126	0.219238	0.106615	0.21081	0.0044311	0.0145109	0.888604	0.288348	0.613368	-0.42082	0.235714	-1.79235	1.1844	-0.00391952	-0.218802	0.0465397
AT1G12010	0.589417	-0.0218201	0.390882	-0.166748	0.052002	-0.146533	-0.092926	0.0776217	0.969476	0.276314	0.70899	0.944386	0.818221	0.8924	0.654262	-0.000293762	0.218345	-0.0249055	0.00129227	-0.0127673	-0.00459432
AT1G12013	0.878906	0.7229	0.123657	-0.208984	0.915039	0.15979	-0.0168457	0.188685	0.300314	0.902443	0.823015	0.326467	0.905232	0.991291	0.636558	0.377661	0.00551267	-0.0176784	0.444856	0.00690936	-6.3992e-05
AT1G12015	0.468994	0.134521	0.0303853	-0.174316	0.365723	-0.0728861	0.0568848	0.202892	0.78669	0.959103	0.711943	0.501219	0.922524	0.941894	0.324888	0.0140166	0.000551027	-0.0257212	0.109707	-0.00255265	0.0014789
AT1G12020	0.246094	1.31458	-0.199493	1.37781	0.181152	-0.264435	0.244385	0.579771	0.000542804	0.671133	0.000342868	0.786397	0.663993	0.693782	0.0582611	4.29256	-0.0345506	4.77393	0.0189048	-0.0470261	0.0388027
AT1G12030	0.131348	0.0437012	-0.120029	-0.156799	0.200134	-0.0512428	-0.000366211	0.613943	0.891589	0.651996	0.528396	0.537483	0.905232	0.999425	0.0278289	0.00217787	-0.0222961	-0.0434397	0.0539632	-0.00221575	-9.14684e-08
AT1G12040	-0.00689697	-0.106262	0.0828463	0.0281677	-0.27243	-0.182687	-0.138	0.975952	0.508623	0.628542	0.892984	0.14989	0.354355	0.509055	-7.29126e-05	-0.031199	0.0167073	0.00138462	-0.224545	-0.0823118	-0.0404666
AT1G12050	-0.222412	0.288574	-0.0828959	0.51123	0.176758	0.316274	0.399414	0.303357	0.158093	0.763584	0.0098325	0.578746	0.266938	0.152132	-0.11522	0.231173	-0.00971071	1.02621	0.0419821	0.181411	0.326632
AT1G12060	-0.00622559	0.683105	-0.202629	-0.00964355	0.4552	0.258797	-0.237549	0.988778	0.00597435	0.488282	0.98167	0.192438	0.498419	0.542659	-3.05133e-05	1.51903	-0.0630844	-7.74804e-05	0.325791	0.0782615	-0.0630629
AT1G12064	-0.0540161	-0.161774	0.0821775	0.170319	-0.0382385	0.0979551	0.293854	0.844054	0.452057	0.746255	0.422038	0.923042	0.773332	0.269504	-0.0039772	-0.0557807	0.0104458	0.0638095	-0.00132988	0.0109351	0.16733
AT1G12070	-0.0562134	-0.101807	-0.0917091	-0.0402222	0.149475	0.113979	0.21106	0.871526	0.744258	0.773859	0.911512	0.706536	0.788611	0.560255	-0.00335705	-0.0130594	-0.0102107	-0.00161844	0.0225506	0.0117555	0.0531056
AT1G12080	0.454102	0.134033	0.335541	-0.372437	-0.425781	-0.544342	-0.932251	0.130191	0.738687	0.292883	0.232072	0.318942	0.189833	0.0258177	0.40207	0.0176307	0.178946	-0.236265	-0.21131	-0.392812	-1.48049
AT1G12090	0.081543	-1.07642	0.249613	-0.869629	-0.427734	-0.259664	-0.220947	0.701357	5.42566e-07	0.123732	7.40379e-06	0.0540711	0.255017	0.342072	0.0125626	-6.74434	0.226528	-4.46167	-0.541954	-0.154093	-0.102935
AT1G12100	0.0928955	-0.235779	0.484378	-0.274231	0.132996	0.524478	0.0945435	0.8005	0.422994	0.0587136	0.332424	0.779177	0.145947	0.852078	0.00897729	-0.0881025	0.596395	-0.131167	0.0144119	0.438361	0.00657274
AT1G12110	1.18359	0.154297	0.687388	0.0344238	-0.000244141	-0.49645	-0.120117	3.70903e-06	0.533144	0.00120812	0.916147	0.999721	0.0817308	0.744248	6.42779	0.0421471	2.00572	0.00130931	-2.96187e-08	-0.539946	-0.0154089
AT1G12120	0.249268	0.098877	0.650279	0.198975	-0.22876	0.172251	-0.128662	0.182185	0.674955	0.000607185	0.311176	0.391202	0.543373	0.675013	0.18433	0.0168808	2.09174	0.100879	-0.0932422	0.0456297	-0.021961
AT1G12130	-0.106812	0.00494385	-0.150764	-0.223083	0.121338	0.0773849	-0.106689	0.671947	0.988577	0.513473	0.284143	0.720503	0.837285	0.760654	-0.0184426	2.46663e-05	-0.0436437	-0.121907	0.0172742	0.00596844	-0.0126761
AT1G12140	0.141968	0.305176	-0.463872	-0.0395508	0.361328	-0.244512	0.0166016	0.583689	0.156004	0.0252394	0.90426	0.223273	0.438325	0.973431	0.0331947	0.246236	-0.741231	-0.00172863	0.235284	-0.0875852	0.000194153
AT1G12150	-0.0496216	0.130188	-0.169036	0.0726929	0.413696	0.294282	0.356201	0.898018	0.69146	0.581149	0.842611	0.240607	0.429278	0.321496	-0.00231808	0.0208604	-0.0398438	0.00540637	0.255951	0.108078	0.175545
AT1G12160	0.194214	-0.391113	0.240677	-0.0748291	-0.357605	-0.311142	-0.0413208	0.681988	0.321562	0.591173	0.893556	0.525102	0.593857	0.959676	0.0322828	-0.192715	0.0549429	-0.00365753	-0.100042	-0.0704171	-0.000738633
AT1G12170	0.0093689	-0.0616455	0.021244	0.0395203	0.0928345	0.10471	0.194	0.978724	0.840121	0.95056	0.903313	0.813929	0.785229	0.553993	8.75034e-05	-0.00466398	0.000467802	0.00174528	0.00830067	0.0109949	0.0497602
AT1G12180	0.141724	0.00836182	0.0718676	-0.0183105	0.281067	0.211211	0.254395	0.699771	0.986134	0.863074	0.969024	0.511768	0.647689	0.562269	0.0219734	5.07065e-05	0.00459607	-0.000250223	0.0817698	0.0398414	0.0636128
AT1G12190	-0.191528	0.0340271	-0.0666097	-0.00125122	0.0673523	0.192271	0.032074	0.53566	0.93433	0.863015	0.997806	0.898825	0.655127	0.955856	-0.0519254	0.00100379	-0.0042618	-1.19353e-06	0.00312008	0.0353153	0.000628885
AT1G12200	-0.387207	-0.0202026	-0.695156	0.346558	0.115784	-0.192165	0.482544	0.319888	0.973306	0.0491976	0.386587	0.871659	0.7672	0.353558	-0.191668	-0.000237393	-0.909303	0.143043	0.00690687	-0.0221166	0.217887
AT1G12210	-0.522827	0.23877	-0.745008	-0.0789795	0.689026	0.466845	0.371277	0.24859	0.666757	0.0807185	0.906174	0.257867	0.472656	0.589082	-0.316058	0.0420312	-0.814314	-0.00337941	0.405563	0.151937	0.0853283
AT1G12211	0.00891113	0.072998	-0.0206439	0.175415	0.0147095	-0.0148455	0.117126	0.966369	0.645745	0.916676	0.169808	0.958108	0.957635	0.5485	0.000132393	0.0138652	-0.000780012	0.135077	0.000273386	-0.000279097	0.0305493
AT1G12220	0.191711	-0.27356	0.249387	-0.279999	-0.196655	-0.13898	-0.203094	0.590583	0.398966	0.453474	0.385202	0.6904	0.796164	0.678322	0.043848	-0.109168	0.0856514	-0.116007	-0.0316417	-0.0137586	-0.0342345
AT1G12230	-0.156738	-0.580078	0.234782	-0.471436	0.0593262	0.450846	0.167969	0.352188	0.000357015	0.129404	0.00236253	0.842266	0.0357247	0.468852	-0.0710378	-1.99971	0.208498	-1.23828	0.00442282	0.652389	0.0552557
AT1G12240	-0.010498	0.0944824	0.141713	-0.0390625	-0.0593262	0.0928853	-0.192871	0.970892	0.668034	0.474229	0.88066	0.85975	0.762495	0.451736	-0.00013468	0.0165534	0.0459169	-0.00215592	-0.00389344	0.0109385	-0.0665628
AT1G12244	-0.51709	0.198975	-1.01005	0.0820312	0.137817	-0.355141	0.020874	0.00510473	0.322605	6.6483e-06	0.743946	0.655824	0.169072	0.960038	-1.18518	0.0977619	-5.22931	0.0105376	0.0252499	-0.274144	0.000369713
AT1G12250	-0.137207	-0.381592	-0.148509	-0.806152	0.27002	0.258718	-0.154541	0.524428	0.0318274	0.481061	6.60913e-05	0.296192	0.319706	0.594759	-0.038461	-0.571319	-0.047196	-3.3696	0.142686	0.12813	-0.0348736
AT1G12260	-0.273956	0.257629	-0.392495	-0.0315552	0.179993	0.0614535	-0.109192	0.182779	0.216076	0.0459923	0.920648	0.568859	0.878595	0.761573	-0.2022	0.171425	-0.52489	-0.00113303	0.0440974	0.00345439	-0.0129161
AT1G12270	0.248291	0.2771	-0.0695394	0.0588379	0.00366211	-0.314168	-0.2146	0.268839	0.20648	0.818796	0.850395	0.994029	0.298149	0.508441	0.141652	0.189847	-0.0060377	0.00414097	9.52516e-06	-0.165116	-0.0630406
AT1G12280	-0.861084	0.324463	-0.997208	-0.243896	0.406982	0.270859	-0.161377	0.0410966	0.525525	0.0179367	0.657005	0.54298	0.715943	0.847022	-1.19363	0.0906572	-1.74138	-0.0444944	0.107938	0.0393074	-0.0116361
AT1G12290	0.0726929	-0.218262	0.475538	-0.0916748	-0.0829468	0.319898	0.0436401	0.738965	0.189716	0.00332476	0.657516	0.778255	0.154145	0.89507	0.00955011	-0.157562	1.1785	-0.0166934	-0.0090311	0.25978	0.00210097
AT1G12294	-0.0457764	-0.220703	0.510666	-0.0946655	-0.10675	0.449692	0.0192871	0.884675	0.324985	0.0120435	0.733509	0.776584	0.11592	0.967576	-0.00243605	-0.107733	0.980095	-0.0127415	-0.0117224	0.42084	0.000276091
AT1G12300	0.201477	0.113281	-0.231481	0.043396	0.481262	0.0483042	0.411377	0.491933	0.737456	0.412064	0.912233	0.167147	0.928542	0.244466	0.0620739	0.014983	-0.0891283	0.00173125	0.373893	0.00155532	0.251673
AT1G12310	0.246704	-0.276001	0.128352	-0.273193	-0.129517	-0.247869	-0.126709	0.367318	0.300305	0.692999	0.306556	0.773332	0.515889	0.779414	0.107306	-0.144193	0.0204422	-0.140282	-0.0144585	-0.0712483	-0.0137139
AT1G12320	0.124512	-0.38031	0.179918	-0.330963	0.0793457	0.134752	0.128693	0.698069	0.120586	0.537869	0.187342	0.870148	0.757663	0.770583	0.0194365	-0.349392	0.0484561	-0.240731	0.00479301	0.0162408	0.0145655
AT1G12330	-0.0146484	-0.416382	-0.139282	-0.522705	0.0904541	-0.0341797	-0.0158691	0.978543	0.217039	0.751909	0.106743	0.89083	0.962838	0.983745	-0.000137987	-0.276254	-0.017248	-0.507892	0.00454126	-0.000562144	-0.000112945
AT1G12350	0.193115	-0.532959	0.349569	-0.412109	-0.0209961	0.135457	0.0998535	0.653063	0.114281	0.341704	0.244289	0.979375	0.834907	0.883749	0.035735	-0.502061	0.163021	-0.25225	-0.000190034	0.0106147	0.00535922
AT1G12360	1.32642	-0.524902	1.30427	-0.65918	-0.059082	-0.0812276	-0.193359	3.1324e-08	0.00121943	3.8739e-08	0.000133807	0.848274	0.778544	0.407694	9.95359	-1.52948	9.66706	-2.55335	-0.00422224	-0.00883081	-0.0753454
AT1G12370	-0.693359	1.22168	-0.537175	1.25806	0.244873	0.401057	0.28125	0.0140942	0.000106762	0.0578234	7.83908e-05	0.595268	0.331516	0.52708	-1.28338	4.852	-0.664968	5.16525	0.0551669	0.192305	0.0782222
AT1G12380	-0.434265	0.154297	-0.3501	0.932739	-0.37915	-0.294985	0.399292	0.124429	0.67092	0.234198	0.00119866	0.351167	0.490087	0.322016	-0.393044	0.0267441	-0.220709	2.72481	-0.172319	-0.0913648	0.196501
AT1G12390	0.098999	0.231445	0.536657	0.363037	-0.105347	0.332311	0.0262451	0.844989	0.584703	0.122057	0.334273	0.879516	0.535782	0.974272	0.00724168	0.0539418	0.490202	0.172769	-0.00587375	0.0900602	0.000297087
AT1G12400	0.000427246	0.0309448	0.0633341	0.255066	-0.195374	-0.132467	0.0287476	0.999077	0.929686	0.844387	0.276859	0.575336	0.731947	0.953016	1.71303e-07	0.00097983	0.00465242	0.142261	-0.046905	-0.0179519	0.000600824
AT1G12410	0.127197	0.0874023	0.0271505	-0.102051	0.177734	0.0776876	-0.0117187	0.470425	0.652745	0.909019	0.584622	0.433133	0.779844	0.974039	0.0416583	0.0161918	0.00112477	-0.0237906	0.0645849	0.00838967	-0.000133873
AT1G12411	0.305664	0.0736084	0.0672836	0.0466309	-0.0601807	-0.298561	-0.0871582	0.077948	0.758553	0.782806	0.857553	0.861313	0.224106	0.786639	0.338735	0.00883404	0.00715532	0.0031121	-0.00390206	-0.193929	-0.00908402
AT1G12420	0.553223	0.566284	0.475037	0.763489	0.0217896	-0.0563965	0.218994	0.182262	0.170433	0.267627	0.0548274	0.982717	0.949833	0.763208	0.408999	0.435159	0.271945	0.962761	0.000164978	-0.00126062	0.0257005
AT1G12423	0.887085	-0.0690613	0.715853	-0.189697	0.588013	0.416781	0.467377	0.0371494	0.91997	0.0978976	0.746896	0.348625	0.536601	0.475812	1.26857	-0.00250184	0.722459	-0.0240422	0.269099	0.112676	0.150759
AT1G12430	0.608398	0.50708	0.239029	0.273438	-0.0671387	-0.436508	-0.300781	0.00276104	0.0108468	0.264425	0.188757	0.86719	0.118273	0.296886	1.55685	0.996258	0.138086	0.197995	-0.00415494	-0.404693	-0.158635
AT1G12440	1.33398	-1.40942	1.77503	-1.10583	-0.043457	0.397593	0.260132	6.79597e-06	3.49124e-06	1.97879e-07	5.78466e-05	0.934655	0.252018	0.485163	6.8937	-7.69125	11.8991	-4.68622	-0.0012754	0.237987	0.0817105
AT1G12450	0.782715	-1.2312	1.08956	-1.16748	-0.0368652	0.269979	0.0268555	3.32824e-05	1.35065e-07	6.29263e-07	2.64186e-07	0.914882	0.247319	0.941033	3.50483	-8.45768	6.75654	-7.67979	-0.00142428	0.163808	0.000708851
AT1G12451	0.143799	-0.252258	0.0945307	-0.249268	0.637085	0.587817	0.640076	0.738399	0.501112	0.839003	0.507721	0.150608	0.185765	0.148272	0.0189396	-0.0756939	0.0072067	-0.073378	0.523781	0.429716	0.530585
AT1G12460	-0.515381	-0.147339	-0.710203	0.155273	-0.210815	-0.405637	0.0917969	0.0433477	0.657516	0.00587683	0.635889	0.616346	0.271314	0.856976	-0.702482	-0.0268295	-1.58436	0.0305297	-0.0443083	-0.229804	0.00615325
AT1G12470	0.50293	-0.151367	0.271769	-0.298096	0.0654297	-0.165731	-0.0812988	0.00734818	0.495789	0.15937	0.117214	0.860604	0.582609	0.82094	1.07316	-0.046122	0.216761	-0.277534	0.0042658	-0.0388842	-0.00696637
AT1G12480	-0.551758	-0.222778	-0.659711	-0.372314	-0.150024	-0.257978	-0.299561	0.0170749	0.398339	0.00492896	0.115207	0.713064	0.46831	0.385269	-0.97531	-0.0890551	-1.52211	-0.349424	-0.0220343	-0.084995	-0.124089
AT1G12490	-0.132385	-0.0554504	0.163766	0.0614014	-0.00701904	0.289132	0.109833	0.552638	0.836702	0.436842	0.816663	0.987302	0.270743	0.736016	-0.0340971	-0.00429349	0.0589027	0.00540069	-3.89547e-05	0.164066	0.0146202
AT1G12500	0.262207	-0.897705	0.0845846	-0.793457	-0.0566406	-0.234263	0.0476074	0.0888931	3.14436e-06	0.673596	1.37249e-05	0.85146	0.288149	0.878595	0.275614	-4.93959	0.0145147	-3.85818	-0.00395554	-0.126592	0.00267608
AT1G12520	0.0153809	-0.419434	0.208496	-0.511963	0.23291	0.426025	0.140381	0.966545	0.0497202	0.389464	0.0163981	0.478828	0.157619	0.707606	0.000227295	-0.546718	0.085386	-0.913959	0.0744895	0.341839	0.0210864
AT1G12530	0.319946	0.0472412	-0.129171	-0.300293	0.269165	-0.179952	-0.0783691	0.214651	0.902429	0.69078	0.250628	0.472397	0.665083	0.874097	0.21381	0.00210634	-0.0207526	-0.180467	0.0876651	-0.0318738	-0.0045799
AT1G12540	0.192993	0.00653076	0.0770747	0.0314026	-0.0798645	-0.195783	-0.0549927	0.358623	0.983735	0.770235	0.917183	0.826389	0.503341	0.887484	0.0859517	4.65124e-05	0.00873847	0.00117898	-0.006614	-0.0583703	-0.00285078
AT1G12550	-0.457153	-0.106079	-0.530337	-0.0375977	-0.0253906	-0.0985743	0.0430908	0.0250942	0.698582	0.0097889	0.90769	0.956359	0.79894	0.921688	-0.73164	-0.0165253	-1.06559	-0.00158144	-0.000492049	-0.0096096	0.0015261
AT1G12560	-0.218201	-0.170502	0.131207	-0.0999756	0.0761108	0.425518	0.146637	0.0987947	0.21644	0.370447	0.526542	0.746933	0.0232082	0.462812	-0.21935	-0.113326	0.056586	-0.0278499	0.00964463	0.695449	0.049064
AT1G12570	0.0184937	0.148438	0.0441958	-0.098053	0.0361328	0.061835	-0.210358	0.956456	0.545913	0.887775	0.719391	0.934828	0.881249	0.501188	0.000357577	0.0390208	0.0022848	-0.014025	0.00105755	0.00339483	-0.0631071
AT1G12580	0.942383	0.338379	1.36165	0.35498	-0.167969	0.251302	-0.151367	8.72373e-06	0.0523495	9.20092e-08	0.0413609	0.54298	0.323334	0.594065	4.7678	0.433493	9.58082	0.491084	-0.044548	0.123225	-0.0342341
AT1G12600	0.147461	-0.0649414	-0.217607	-0.0964355	-0.0783691	-0.443437	-0.109863	0.27588	0.697782	0.0846284	0.523323	0.723464	0.0150229	0.588448	0.082472	-0.0101491	-0.23338	-0.0271206	-0.0110174	-0.808495	-0.0253007
AT1G12610	-0.0899048	0.214905	0.0583674	0.0672302	-0.19281	-0.0445379	-0.340485	0.764151	0.373471	0.856941	0.831265	0.577348	0.923018	0.272011	-0.0105027	0.0919241	0.00391348	0.00539593	-0.0459972	-0.00154947	-0.192515
AT1G12620	0.245239	0.0341797	0.0864538	-0.35083	0.182861	0.0240758	-0.202148	0.411031	0.935911	0.820321	0.200515	0.684741	0.968791	0.644582	0.0946931	0.000983188	0.00743643	-0.244828	0.0300759	0.000331527	-0.0385541
AT1G12630	0.0973511	0.157013	0.116145	-0.0941162	0.507507	0.526301	0.256378	0.772151	0.602611	0.720904	0.781352	0.132412	0.118088	0.488466	0.0109323	0.034537	0.0165068	-0.0100848	0.445628	0.4883	0.0797762
AT1G12640	0.51416	0.42041	0.805674	0.57959	0.0332031	0.324717	0.192383	0.0863515	0.173834	0.00701283	0.050929	0.961087	0.476706	0.712599	0.546928	0.319456	1.73551	0.74943	0.000572338	0.104477	0.02831
AT1G12650	0.343262	1.2439	0.326258	1.17871	-0.09375	-0.110753	-0.158936	0.112302	3.31006e-06	0.134191	6.36509e-06	0.818264	0.778255	0.659089	0.325966	6.81676	0.284588	6.12481	-0.00816623	-0.0120586	-0.0287762
AT1G12660	-0.0725098	0.0652466	0.323285	-0.0641479	0.0633545	0.45915	-0.06604	0.786775	0.811825	0.0903375	0.815377	0.868205	0.0821126	0.861163	-0.00755185	0.00590726	0.337553	-0.00568616	0.00388856	0.498448	-0.00428696
AT1G12663	-0.0604248	-0.0758667	0.0346184	-0.156616	-0.199341	-0.104298	-0.28009	0.780267	0.713412	0.884051	0.360403	0.38019	0.695031	0.197107	-0.0065112	-0.0111266	0.00185286	-0.0694141	-0.083723	-0.0164786	-0.197547
AT1G12665	0.0166016	0.0446777	-0.130127	-0.00592041	-0.0961304	-0.242859	-0.146729	0.965905	0.900271	0.658812	0.988328	0.826389	0.48713	0.712385	0.000250109	0.00203849	-0.023584	-3.01882e-05	-0.00796107	-0.0758582	-0.0216109
AT1G12672	-0.469147	-0.119324	-0.198897	0.0686951	-0.32193	-0.0516802	-0.133911	0.0169705	0.637358	0.368308	0.809806	0.255789	0.899739	0.695878	-0.830533	-0.0233417	-0.0862794	0.00629378	-0.190621	-0.00237127	-0.0210866
AT1G12680	0.352295	-0.187866	0.59819	-0.466187	-0.157471	0.0884247	-0.435791	0.255939	0.606554	0.0378169	0.113003	0.766188	0.881853	0.298461	0.20851	-0.0407915	0.850814	-0.441437	-0.0182138	0.00482834	-0.228839
AT1G12700	0.0718384	0.0656128	-0.01231	-0.0644531	0.0301514	-0.053997	-0.0999146	0.817514	0.835235	0.97306	0.838766	0.949968	0.904146	0.806037	0.00628621	0.00513036	-0.000146003	-0.00492157	0.000672108	-0.00236298	-0.00935652
AT1G12710	0.644043	-0.605225	1.88963	-0.0299072	-0.581055	0.66453	-0.0057373	0.125277	0.153872	5.48063e-05	0.9662	0.333111	0.260981	0.995358	0.58101	-0.491951	8.05203	-0.000446602	-0.277402	0.387682	-1.15925e-05
AT1G12730	0.896973	0.0111084	1.3981	-0.478821	0.168945	0.670069	-0.320984	0.00127773	0.980622	1.30941e-05	0.0755516	0.721302	0.0740533	0.427286	2.59545	9.44042e-05	6.8268	-0.53712	0.0239705	0.757484	-0.118533
AT1G12740	-0.045105	-0.0584717	-0.0349401	-0.0423889	0.0272217	0.0373866	0.0433044	0.83074	0.771947	0.874227	0.842611	0.931141	0.900677	0.883749	-0.00363253	-0.00657294	-0.00203965	-0.00315258	0.000843454	0.00169851	0.00232419
AT1G12750	-0.757812	-0.209473	-0.672948	0.0244141	-0.130615	-0.0457509	0.103271	0.0407755	0.666633	0.0712486	0.969476	0.860236	0.956769	0.893015	-1.05306	-0.0368909	-0.772022	0.000328684	-0.00853994	-0.000878099	0.00507489
AT1G12760	0.246338	0.201172	0.108663	0.133545	0.265625	0.12795	0.197998	0.126874	0.230227	0.579214	0.471808	0.239343	0.624196	0.40094	0.220873	0.128316	0.0257706	0.043567	0.164948	0.0261887	0.0785895
AT1G12770	-0.0354004	-0.121521	-0.326948	-0.182312	0.0205688	-0.270978	-0.0402222	0.900868	0.589628	0.0712259	0.367549	0.960194	0.300693	0.91645	-0.00160501	-0.0278796	-0.375127	-0.0792482	0.000362855	-0.141417	-0.00152408
AT1G12775	0.137878	0.311401	-0.337027	-0.321716	0.0963745	-0.378531	-0.536743	0.702791	0.287265	0.240807	0.267995	0.857765	0.3366	0.157507	0.0211193	0.168692	-0.208394	-0.183981	0.00642159	-0.179002	-0.430844
AT1G12780	2.95471	-1.58545	3.50704	-1.22449	-0.447266	0.105062	-0.0863037	2.46472e-07	0.000325066	2.85143e-08	0.00331178	0.477028	0.902537	0.92143	19.5254	-5.53009	26.4604	-3.03665	-0.143776	0.00467894	-0.00306702
AT1G12790	1.76306	-1.3501	2.47528	-1.0177	-0.495361	0.216858	-0.162964	1.60338e-06	3.7341e-05	2.22396e-08	0.000678676	0.219748	0.650151	0.751336	10.2169	-5.97798	18.943	-3.22442	-0.325985	0.0405494	-0.0202345
AT1G12800	-1.1106	-0.0151367	-1.32393	-0.195801	0.104004	-0.109334	-0.0766602	1.15525e-08	0.939387	1.15251e-09	0.112595	0.599104	0.574969	0.720376	-8.81516	-0.000411041	-11.8338	-0.185713	0.0231407	-0.0262791	-0.0109195
AT1G12805	-0.106384	-0.116272	-0.0558065	-0.129822	-0.010376	0.0402018	-0.0239258	0.371504	0.318554	0.692626	0.253253	0.966303	0.848156	0.91534	-0.0457491	-0.0577659	-0.00890119	-0.0774316	-0.000154464	0.0028754	-0.000919165
AT1G12810	0.0418701	-0.284668	0.349609	-0.270264	-0.0756836	0.232056	-0.0612793	0.893113	0.170005	0.0822973	0.196863	0.8482	0.444607	0.881283	0.00205556	-0.219063	0.379191	-0.190762	-0.0054115	0.0816892	-0.0033633
AT1G12820	-0.210205	-0.416504	-0.0613403	-0.359863	0.245361	0.394226	0.302002	0.420256	0.0675854	0.857806	0.120448	0.483134	0.223316	0.368849	-0.0791393	-0.487371	-0.00408593	-0.330787	0.0775176	0.256673	0.130813
AT1G12830	0.321411	0.769531	-0.395638	0.514893	0.4104	-0.306648	0.155762	0.196168	0.00167981	0.0996632	0.0293337	0.224744	0.384131	0.707299	0.227357	2.13525	-0.396217	0.789141	0.266067	-0.127419	0.0234261
AT1G12840	0.00341797	-0.345215	0.0109253	-0.166992	-0.193848	-0.18634	-0.015625	0.981096	0.000186155	0.936653	0.0473581	0.101134	0.116047	0.932688	2.83297e-05	-1.28769	0.000310512	-0.221199	-0.192898	-0.174297	-0.000472872
AT1G12845	-0.852478	-0.638	-0.691935	-0.565002	-0.100037	0.0605062	-0.0270386	0.00520304	0.0339403	0.0214149	0.0618134	0.869973	0.926173	0.97003	-1.94684	-0.937404	-1.15504	-0.683041	-0.00605162	0.00201533	-0.000357316
AT1G12850	-0.032959	-0.636719	0.0868174	-0.726196	-0.197021	-0.0772451	-0.286499	0.907422	0.000731418	0.720452	0.000202501	0.472885	0.822456	0.266132	-0.00139056	-1.99664	0.0123624	-2.68226	-0.0640802	-0.00655713	-0.164709
AT1G12855	0.0577393	-0.382141	0.151203	0.118469	-0.176086	-0.0826225	0.324524	0.901311	0.222258	0.702841	0.775902	0.740239	0.892513	0.474453	0.0026055	-0.249593	0.0231557	0.0130545	-0.0230018	-0.00408036	0.105083
AT1G12860	-0.11145	-0.60144	0.0884298	-0.714722	0.161499	0.361379	0.0482178	0.794417	0.0440011	0.842295	0.0166153	0.768607	0.423256	0.942289	-0.0111396	-0.815876	0.00659119	-1.27184	0.0184586	0.134938	0.00124478
AT1G12870	0.0429077	0.101318	-0.0865351	-0.0862427	0.120117	-0.00932566	-0.0674438	0.866676	0.638511	0.699871	0.701155	0.676415	0.982349	0.83784	0.00266642	0.0197401	-0.0134114	-0.0132974	0.0203943	-7.21282e-05	-0.00518232
AT1G12880	-0.116089	0.393921	-0.0227153	0.699951	-0.306641	-0.213267	-0.000610352	0.802686	0.256151	0.967396	0.0297578	0.550347	0.705871	0.999409	-0.0110812	0.233006	-0.000327	1.0684	-0.0795313	-0.0322619	-1.56603e-07
AT1G12890	-0.0674438	-0.125427	0.1153	0.227142	-0.309357	-0.126612	0.0432129	0.773915	0.536517	0.577886	0.194074	0.191059	0.653496	0.90134	-0.00750695	-0.0339176	0.0274597	0.161733	-0.222376	-0.0233925	0.0019494
AT1G12900	-1.15479	-0.473145	-0.948588	-0.652588	0.18457	0.390767	0.00512695	7.74885e-07	0.00724473	8.52502e-06	0.000477845	0.496744	0.112648	0.99043	-7.05662	-1.01252	-4.80868	-2.16706	0.056085	0.370556	2.1411e-05
AT1G12910	-0.104614	-0.164856	0.18347	-0.157074	-0.1828	0.105284	-0.175018	0.69856	0.49252	0.43157	0.518474	0.57337	0.778345	0.594782	-0.0162985	-0.0507057	0.0669572	-0.0448089	-0.0441582	0.0114579	-0.0394916
AT1G12920	0.264954	0.333191	0.079305	0.469055	0.0726318	-0.113017	0.208496	0.448597	0.31233	0.86168	0.127003	0.907983	0.848875	0.688197	0.092242	0.16839	0.00512738	0.420361	0.0030449	-0.00804184	0.0338363
AT1G12930	0.0800781	-0.345947	0.25944	-0.402344	0.116699	0.296061	0.0603027	0.785862	0.100307	0.241637	0.0526594	0.757406	0.328284	0.888248	0.00838049	-0.345487	0.160032	-0.514406	0.0140822	0.143219	0.00310353
AT1G12938	0.178162	0.0332642	0.0500806	0.182678	0.0549316	-0.0731494	0.204346	0.123684	0.843406	0.74837	0.113185	0.797277	0.713515	0.203304	0.161715	0.00246032	0.00630434	0.172852	0.00540477	-0.0107235	0.141377
AT1G12940	0.0942078	0.084198	-0.059171	-0.144592	0.0988464	-0.0545324	-0.129944	0.704702	0.740377	0.827373	0.516324	0.771592	0.886758	0.684407	0.0143191	0.0109918	-0.00486969	-0.0415092	0.0111313	-0.00284632	-0.0213999
AT1G12950	-0.305145	-0.259613	0.0791664	0.0549927	-0.152588	0.231724	0.162018	0.066665	0.125854	0.72579	0.820272	0.56564	0.339909	0.536052	-0.358882	-0.233686	0.0110191	0.00473168	-0.0377594	0.108594	0.0438733
AT1G12960	-0.186096	-0.271362	0.083758	0.201691	-0.449554	-0.1797	0.0234985	0.107686	0.0168161	0.546752	0.0783363	0.00808381	0.274092	0.923409	-0.180112	-0.481471	0.0219621	0.223077	-0.94064	-0.10101	0.000813192
AT1G12970	0.377686	-1.18835	0.644877	-0.99292	-0.0678711	0.19932	0.127563	0.0830664	7.12354e-06	0.00338473	5.5515e-05	0.877568	0.564632	0.743501	0.408117	-6.11682	1.59315	-4.22546	-0.00384961	0.0494782	0.0164198
AT1G12980	0.087738	0.00262451	-0.121966	-0.168518	0.145233	-0.0644709	-0.0259094	0.563438	0.990589	0.3803	0.191512	0.43682	0.777406	0.921735	0.0218603	1.07777e-05	-0.0512104	-0.120963	0.05224	-0.00705005	-0.000917032
AT1G12990	-1.1377	-0.460449	-0.759013	-0.168213	-0.193604	0.185079	0.0986328	8.77015e-08	0.00204723	1.28067e-05	0.28592	0.366994	0.392359	0.695888	-8.02871	-1.23807	-3.71352	-0.0914668	-0.0842835	0.0752006	0.0155308
AT1G13000	0.689941	-0.772461	0.59553	-0.758789	0.0939941	-0.000417074	0.107666	7.82616e-05	2.24895e-05	0.000353736	2.76298e-05	0.734851	0.999075	0.688082	2.83321	-3.59041	2.05537	-3.45903	0.0125765	-1.67617e-07	0.0174806
AT1G13020	-0.209106	0.547119	-0.360911	0.115601	0.357788	0.205983	-0.0737305	0.507353	0.0370665	0.190158	0.750197	0.355767	0.640346	0.892327	-0.0616215	0.782938	-0.260175	0.0144298	0.160588	0.0398754	-0.00364789
AT1G13030	0.0552979	1.38037	-0.517466	1.08362	0.403442	-0.169322	0.106689	0.900088	2.5135e-05	0.0651853	0.000325344	0.322728	0.735381	0.847281	0.00252794	6.34932	-0.613637	3.77929	0.198156	-0.0226023	0.00767869
AT1G13040	0.0182495	0.528564	-0.426567	0.536621	0.61377	0.168953	0.621826	0.97073	0.0689941	0.153714	0.064555	0.132031	0.746903	0.127104	0.000235445	0.613763	-0.346922	0.638617	0.539702	0.0214124	0.557058
AT1G13050	-0.490723	-0.155273	0.0533346	0.0993652	-0.144287	0.39977	0.110352	0.0157056	0.528801	0.86292	0.718595	0.680606	0.164206	0.767869	-0.885237	-0.0429654	0.00341498	0.0142605	-0.024111	0.313664	0.0126587
AT1G13060	0.152344	-0.0302734	0.0810242	0.144531	-0.144287	-0.215607	0.0305176	0.489414	0.919146	0.752139	0.51793	0.64377	0.445374	0.941218	0.0472759	-0.00110848	0.0100229	0.0412968	-0.0275977	-0.0757372	0.000802904
AT1G13080	-2.50415	-2.37646	-2.44922	-2.37427	0.00927734	0.0642039	0.0114746	1.47279e-07	2.86448e-07	1.95734e-07	2.89632e-07	0.990725	0.929835	0.988908	-17.108	-15.5491	-16.4302	-15.5233	3.75451e-05	0.00202847	5.55827e-05
AT1G13090	-0.588257	-0.123901	-0.80068	-0.538818	-0.202148	-0.414571	-0.617065	0.0190739	0.715994	0.00200529	0.0318113	0.629105	0.251627	0.0801679	-1.01154	-0.0179769	-2.16009	-0.806837	-0.0406877	-0.248429	-0.676303
AT1G13100	0.162354	-0.997559	0.5637	-1.30798	-0.268311	0.133036	-0.578735	0.462833	1.12848e-05	0.00335573	4.11811e-07	0.330278	0.682668	0.0315927	0.0543195	-4.93543	1.39471	-8.35187	-0.12909	0.0220562	-0.868342
AT1G13110	1.10181	-1.79175	0.749308	-1.89758	-0.391608	-0.744126	-0.497192	2.3423e-05	6.06245e-08	0.0011906	2.93892e-08	0.214442	0.0197581	0.110427	5.10176	-12.9317	2.19115	-14.2922	-0.261864	-1.26818	-0.475776
AT1G13120	0.00878906	0.168213	-0.0500285	0.166016	-0.195312	-0.25413	-0.19751	0.979773	0.484192	0.872272	0.491564	0.543394	0.403004	0.538623	7.79969e-05	0.0529841	-0.00296909	0.0512026	-0.0517354	-0.100303	-0.0530738
AT1G13130	0.0650024	0.0180664	-0.130617	-0.092041	0.0262451	-0.169374	-0.0838623	0.872401	0.968013	0.714067	0.809808	0.965806	0.715582	0.875799	0.0038536	0.000255075	-0.0191041	-0.00843261	0.000396569	-0.0246169	-0.00483011
AT1G13140	-0.111694	-0.0111694	0.035792	-0.0325928	-0.0962524	0.0512339	-0.117676	0.538973	0.965089	0.876307	0.888481	0.713741	0.864393	0.637396	-0.0299825	-0.000172375	0.00205245	-0.0016737	-0.014097	0.00324253	-0.0230163
AT1G13150	-0.0361938	-0.103271	-0.0693671	-0.11734	-0.166382	-0.199555	-0.18045	0.871799	0.567831	0.72827	0.502519	0.457167	0.35411	0.411168	-0.00215655	-0.0253821	-0.00955235	-0.0350668	-0.0565573	-0.0899717	-0.0696504
AT1G13160	-0.497681	1.68286	-0.723501	1.41992	0.228271	0.00245158	-0.034668	0.14802	1.95017e-05	0.0296191	0.000125108	0.69344	0.997395	0.96396	-0.412916	7.92615	-1.10582	5.54155	0.0362931	2.77759e-06	-0.000552637
AT1G13170	-0.162598	-0.891357	-0.0755157	-0.557251	-0.236572	-0.14949	0.0975342	0.657955	0.00213387	0.859471	0.0482255	0.609385	0.774305	0.863178	-0.0295609	-2.38067	-0.00496657	-0.733745	-0.0508886	-0.0166066	0.00623239
AT1G13180	0.425171	-0.531799	0.748154	-0.599609	0.115967	0.43895	0.0481567	0.13294	0.0540306	0.00703266	0.029251	0.828838	0.270132	0.937132	0.372597	-0.673981	1.61069	-0.919716	0.00945481	0.24951	0.00135798
AT1G13190	0.442871	-0.69165	0.727529	-0.898682	-0.251953	0.0327047	-0.458984	0.0103515	0.00023037	0.000137007	1.33825e-05	0.315862	0.931058	0.0576823	0.879097	-2.51593	2.81063	-4.37969	-0.126103	0.0010146	-0.568662
AT1G13195	-0.229553	-0.128052	0.338816	0.336914	-0.318909	0.249461	0.146057	0.584992	0.78956	0.371122	0.374537	0.552391	0.663741	0.822159	-0.0534515	-0.01314	0.145855	0.143696	-0.0821998	0.0444044	0.0124213
AT1G13200	0.0942993	0.0855713	0.271954	0.188416	0.110077	0.287731	0.212921	0.717399	0.746859	0.174879	0.387333	0.753016	0.30357	0.470808	0.0136016	0.0108471	0.205941	0.0776112	0.013561	0.14897	0.0696584
AT1G13210	0.860596	-2.49988	0.775197	-2.44543	-0.139893	-0.225291	-0.0854492	0.0196189	5.67284e-07	0.0355817	7.49004e-07	0.848424	0.733377	0.913088	1.46932	-15.6147	1.12309	-14.9795	-0.00998649	-0.0303405	-0.00337417
AT1G13220	0.246704	0.377563	0.0192668	0.23291	0.215942	-0.011495	0.0712891	0.312788	0.0935942	0.959222	0.346733	0.539905	0.983261	0.87457	0.124524	0.388419	0.000348362	0.10714	0.057804	-8.42733e-05	0.0041494
AT1G13230	-0.0955811	-0.0690308	-0.0433273	-0.144348	-0.253052	-0.200798	-0.328369	0.758172	0.833891	0.902235	0.609384	0.458928	0.57687	0.313091	-0.0114919	-0.0054459	-0.00193588	-0.0310505	-0.0855962	-0.047975	-0.165606
AT1G13245	1.61255	-1.27563	1.42065	-1.41577	0.182617	-0.00927734	0.0424805	2.64639e-07	4.85015e-06	1.29791e-06	1.35643e-06	0.623213	0.986399	0.931292	10.6063	-6.77904	8.36305	-8.30719	0.0375029	-5.51762e-05	0.00131325
AT1G13250	-1.12012	-0.503906	-0.693695	-0.267578	-0.170898	0.255524	0.0654297	3.10519e-05	0.028785	0.00324002	0.286914	0.66421	0.471282	0.89107	-5.04939	-0.776436	-1.72692	-0.145094	-0.0303678	0.0834845	0.00327724
AT1G13260	0.581177	-0.924744	1.08696	-0.747559	-0.313904	0.191879	-0.136719	0.114258	0.0105704	0.00316094	0.0379477	0.593607	0.773229	0.848325	0.547535	-1.82721	2.7176	-1.06214	-0.0710996	0.0214314	-0.00976687
AT1G13270	0.0856934	-0.252686	0.0912577	-0.384033	0.00830078	0.0138652	-0.123047	0.736479	0.194814	0.716727	0.0382959	0.98544	0.975206	0.70499	0.0113835	-0.179503	0.0132001	-0.544117	5.2873e-05	0.00015118	-0.0186806
AT1G13280	-1.63416	-1.31445	-1.56272	-0.70166	-0.631104	-0.559672	-0.0183105	1.48143e-06	1.99098e-05	2.55601e-06	0.00751163	0.0841268	0.127907	0.976916	-9.52601	-6.17916	-8.73944	-1.49051	-0.678478	-0.499847	-0.000185724
AT1G13290	0.200867	0.20929	0.104921	-0.00567627	0.165039	0.0690931	-0.0499268	0.49905	0.475982	0.762416	0.989829	0.704589	0.893333	0.926173	0.0606328	0.0674769	0.0123605	-2.52022e-05	0.0250965	0.00338464	-0.00166295
AT1G13300	0.170044	0.268372	0.106804	-0.183868	0.18866	0.12542	-0.26358	0.471141	0.203549	0.688628	0.425995	0.554708	0.724005	0.375114	0.0555787	0.185533	0.0173039	-0.0681407	0.0482848	0.0175911	-0.112242
AT1G13310	-0.176514	-0.179474	0.078558	0.209229	-0.297241	-0.0421696	0.0914612	0.289199	0.279421	0.702243	0.192157	0.169805	0.894608	0.739607	-0.095106	-0.0993819	0.0120596	0.14988	-0.228891	-0.00203963	0.0119813
AT1G13320	0.0297852	-0.0505371	-0.119171	-0.119141	-0.173584	-0.32254	-0.242188	0.925081	0.865401	0.635658	0.635756	0.58426	0.251958	0.40974	0.00100734	-0.00317284	-0.0234501	-0.0234361	-0.0405134	-0.193096	-0.0938457
AT1G13330	-0.0708618	0.00668335	0.193194	0.0933838	-0.0309143	0.233142	0.0557861	0.751892	0.980755	0.269788	0.658124	0.930807	0.324802	0.86409	-0.00877583	5.6405e-05	0.109923	0.0169671	-0.000962685	0.113862	0.00353914
AT1G13340	0.196899	0.0605469	0.170954	0.175049	0.095459	0.069514	0.209961	0.214956	0.774699	0.2967	0.282642	0.718878	0.808128	0.339882	0.13146	0.00671264	0.0902095	0.0960603	0.0136835	0.00643141	0.0984028
AT1G13350	0.203613	0.131348	0.262919	-0.100098	0.335938	0.395243	0.104492	0.642524	0.785773	0.522335	0.84326	0.531127	0.445376	0.881283	0.0391163	0.0137525	0.0741567	-0.0074111	0.0923162	0.138839	0.00573503
AT1G13360	-0.82373	0.585693	-0.817958	1.08423	-0.223877	-0.218104	0.274658	0.000542466	0.00914704	0.000580284	3.14186e-05	0.524536	0.538196	0.41435	-2.69	1.19406	-2.6472	4.88208	-0.0627359	-0.0586829	0.105093
AT1G13370	-0.136139	-0.130554	-0.0822817	-0.107361	-0.116638	-0.062781	-0.0934448	0.67614	0.691638	0.819476	0.753515	0.803727	0.903486	0.848428	-0.0231386	-0.0209044	-0.00711438	-0.0131955	-0.011068	-0.0027673	-0.00667057
AT1G13380	0.599854	0.499878	0.518489	0.161865	0.213745	0.13238	-0.124268	0.0754425	0.148389	0.131459	0.722449	0.717995	0.841265	0.851795	0.673266	0.414198	0.456898	0.0228542	0.0307534	0.00993737	-0.00865709
AT1G13390	0.664429	0.0765381	1.16984	0.0273438	-0.169067	0.336344	-0.218262	0.0015336	0.790969	3.93663e-06	0.933723	0.611181	0.247319	0.484802	1.86989	0.00779469	6.32284	0.000814349	-0.0361517	0.204074	-0.0686293
AT1G13400	0.223389	-0.0697021	0.145877	0.126831	-0.218018	-0.29553	-0.0214844	0.248883	0.786074	0.499213	0.571016	0.424982	0.256069	0.958443	0.134928	-0.0072864	0.044013	0.0308646	-0.0810219	-0.174848	-0.000396033
AT1G13410	-0.0852661	0.157227	-0.0560443	0.168396	0.139893	0.169114	0.151062	0.80656	0.605727	0.880755	0.573171	0.749051	0.684878	0.723631	-0.00796073	0.0342319	-0.00309055	0.0407039	0.017555	0.0278002	0.0212217
AT1G13420	0.0131226	-0.0536499	-0.11605	0.0102539	-0.220276	-0.349449	-0.156372	0.961602	0.819424	0.557611	0.970416	0.352708	0.123232	0.539634	0.000223142	-0.00464025	-0.0294383	0.000133732	-0.0996934	-0.317745	-0.0418922
AT1G13430	0.126343	-0.0655518	-0.0581716	-0.105774	-0.0421753	-0.22669	-0.0823975	0.387392	0.705527	0.743158	0.490408	0.871963	0.217752	0.717454	0.0520342	-0.00993021	-0.00749942	-0.032731	-0.0025095	-0.150077	-0.0118822
AT1G13440	-0.911621	0.375	-0.960917	0.603516	-0.223633	-0.272929	0.00488281	5.51001e-08	0.00128371	2.82312e-08	9.0547e-06	0.156876	0.0816125	0.985746	-6.61732	1.08433	-7.25422	3.04361	-0.1799	-0.297013	3.0444e-05
AT1G13448	-0.74231	-1.67426	-0.590665	-1.2077	-0.452026	-0.300382	0.0145264	0.0100418	3.6088e-06	0.0396361	0.000144659	0.27664	0.501612	0.983482	-1.48327	-9.11237	-0.828059	-4.63716	-0.252269	-0.0900042	0.000105076
AT1G13450	0.786377	-0.404175	0.851852	-0.527344	-0.143066	-0.0775909	-0.266235	0.00103938	0.0803907	0.000493047	0.0210902	0.724857	0.867061	0.445748	2.34594	-0.442488	2.81717	-0.883785	-0.0199932	-0.00480677	-0.0934248
AT1G13460	0.00939941	-0.144165	-0.477061	-0.300659	0.0296631	-0.456797	-0.126831	0.987507	0.758127	0.173636	0.441658	0.970482	0.357388	0.848836	5.13198e-05	-0.017337	-0.362739	-0.106708	0.000385996	-0.204125	-0.00902737
AT1G13470	-0.0286865	-0.213501	-0.832681	-0.273926	0.714844	-0.0891507	0.654419	0.959981	0.619935	0.0137986	0.497137	0.133852	0.899313	0.171369	-0.00050882	-0.0443343	-1.54892	-0.083143	0.624326	-0.00410889	0.50133
AT1G13480	0.296082	0.0090332	-0.044534	-0.357178	0.589966	0.24935	0.223755	0.2816	0.983409	0.912494	0.176418	0.097315	0.532851	0.586498	0.162954	6.56349e-05	-0.00177113	-0.269118	0.596939	0.0681709	0.0518515
AT1G13485	-0.166534	-0.0758362	0.0815182	-0.0449219	-0.304413	-0.0563602	-0.273499	0.320628	0.711927	0.686778	0.842622	0.156442	0.851922	0.205641	-0.0822678	-0.0111908	0.0133024	-0.00334072	-0.245249	-0.00392268	-0.187864
AT1G13490	0.100647	0.344421	0.000548045	0.140076	-0.105164	-0.205263	-0.309509	0.68623	0.0675755	0.998691	0.540081	0.758378	0.476678	0.251079	0.0164589	0.403046	3.11737e-07	0.0374759	-0.0126316	-0.0660483	-0.185764
AT1G13500	-0.0296936	-0.0201721	-0.0789859	-0.202118	-0.00714111	-0.0564334	-0.189087	0.940466	0.96063	0.823508	0.479724	0.990346	0.911953	0.641383	-0.000791542	-0.000351879	-0.00666104	-0.0644774	-3.00872e-05	-0.00225888	-0.0364716
AT1G13510	0.0112915	-0.0745239	-0.0512651	-0.0322266	-0.134369	-0.196925	-0.0920715	0.955325	0.627829	0.759513	0.859305	0.46665	0.255121	0.650205	0.000224121	-0.0150656	-0.00612438	-0.00212221	-0.0444772	-0.116827	-0.0172127
AT1G13520	-0.0739746	0.229248	-0.0246684	-0.00622559	0.172668	0.221975	-0.0628052	0.868484	0.514837	0.960192	0.990594	0.743601	0.653534	0.919992	-0.00453009	0.0660992	-0.000435196	-2.5551e-05	0.0222155	0.0410058	-0.00227454
AT1G13530	-0.0934448	0.0710449	0.121852	-0.117065	0.135864	0.351161	-0.0522461	0.773829	0.834984	0.692352	0.706368	0.744581	0.294159	0.915282	-0.0104056	0.00556439	0.0194565	-0.0176733	0.0174026	0.186613	-0.00200859
AT1G13540	0.322784	0.215118	0.203654	0.0679932	0.0909119	-0.0282186	-0.0562134	0.278214	0.515542	0.543596	0.871756	0.87008	0.964535	0.924325	0.179346	0.0618973	0.053912	0.00405274	0.00549479	-0.000442518	-0.00192112
AT1G13550	-0.000732422	0.135437	-0.163362	0.065918	0.222351	0.0597216	0.152832	0.998132	0.525402	0.419906	0.793508	0.398554	0.866794	0.594696	-5.9471e-07	0.0378558	-0.0615627	0.00662138	0.088832	0.00370778	0.034495
AT1G13560	0.0373535	0.553711	0.0161133	0.547119	0.03125	0.0100098	0.0246582	0.856506	0.000212987	0.94315	0.000240414	0.914434	0.975829	0.934611	0.00251275	2.03303	0.000409586	1.98005	0.00121399	0.000106366	0.000724191
AT1G13570	0.133179	-0.501404	0.886937	-0.229492	-0.355835	0.397924	-0.0839233	0.798031	0.18687	0.0144741	0.619228	0.534672	0.475691	0.913022	0.0130489	-0.365252	1.63144	-0.0477687	-0.096756	0.1284	-0.00331655
AT1G13580	0.0620728	-0.126221	-0.0921319	-0.06604	-0.0474243	-0.201629	0.0127563	0.812163	0.57086	0.702849	0.797907	0.899313	0.465089	0.976701	0.00560869	-0.030731	-0.0141089	-0.00647507	-0.00218575	-0.0670343	0.000130607
AT1G13590	0.0352173	-0.205566	-0.015578	0.0341797	-0.190674	-0.241469	0.0490723	0.928827	0.474789	0.970376	0.931178	0.641103	0.529884	0.926007	0.00112924	-0.0665006	-0.000203449	0.00105846	-0.0368139	-0.0666017	0.00163832
AT1G13600	0.405884	0.137024	-0.0315348	0.149536	0.0177612	-0.419657	0.0302734	0.0101795	0.457218	0.898879	0.406044	0.960786	0.0576766	0.930117	0.808631	0.0465712	-0.00146003	0.0585324	0.000308573	-0.519956	0.000952479
AT1G13605	-0.101013	-0.0111694	-0.00970205	0.00567627	-0.270966	-0.179654	-0.25412	0.54196	0.961226	0.966848	0.980458	0.157401	0.372024	0.186669	-0.0268728	-0.000191828	-0.000142055	4.8651e-05	-0.217583	-0.0771489	-0.185235
AT1G13607	0.0861206	-0.0280762	0.0915769	0.115051	-0.156219	-0.150763	-0.013092	0.762278	0.932543	0.744667	0.667488	0.650418	0.664976	0.97919	0.0101524	-0.000851578	0.0117253	0.020198	-0.0291829	-0.0267144	-0.000119572
AT1G13608	-0.160645	-0.0132446	-0.236017	-0.043457	-0.0408325	-0.116205	-0.0710449	0.553144	0.971933	0.334599	0.900703	0.932834	0.776291	0.874077	-0.0413117	-0.000163751	-0.11222	-0.00197376	-0.00123297	-0.0127797	-0.00415259
AT1G13609	-2.56042	-2.60101	-2.21418	-2.21082	-0.419373	-0.0731316	-0.0291748	0.0024838	0.00217933	0.00764469	0.00772907	0.78593	0.970286	0.988651	-6.66961	-6.92306	-4.68663	-4.66896	-0.0438732	-0.00095804	-0.000144624
AT1G13610	-0.22049	-0.092041	-0.170912	-0.0392456	-0.0664673	-0.0168902	-0.0136719	0.104377	0.579654	0.229114	0.843623	0.791459	0.955782	0.964791	-0.216387	-0.0217981	-0.109375	-0.00289835	-0.00675119	-0.000331743	-0.000212824
AT1G13620	0.142853	0.0805969	-0.175012	-0.135742	0.0643616	-0.253503	-0.151978	0.536652	0.760662	0.423545	0.562032	0.866906	0.367265	0.631402	0.0386141	0.00957559	-0.0652971	-0.033968	0.00399222	-0.110279	-0.0303491
AT1G13630	0.205078	0.0444336	0.0430984	-0.0253906	-0.129761	-0.29174	-0.199585	0.565842	0.924116	0.926505	0.958633	0.815104	0.520056	0.690569	0.0507168	0.00152289	0.00142881	-0.000465863	-0.0115211	-0.0828396	-0.0320918
AT1G13635	0.143677	0.131348	-0.0475782	0.0910034	0.0412598	-0.149995	0.000915527	0.461141	0.511257	0.848494	0.678891	0.90604	0.575682	0.998146	0.0482992	0.0382695	-0.00339477	0.0153068	0.00176809	-0.0359714	7.3795e-07
AT1G13640	1.21777	0.0914307	1.40036	-0.153564	-0.0291748	0.153412	-0.27417	0.000838924	0.862075	0.000216292	0.74817	0.971806	0.817877	0.636535	3.74621	0.00589316	5.13226	-0.0193491	-0.000362368	0.0133947	-0.053786
AT1G13650	-2.21759	-1.49811	-2.20094	-1.81921	0.22583	0.242476	-0.0952759	1.74828e-05	0.00100726	1.90565e-05	0.000152145	0.779844	0.760245	0.918167	-10.5499	-4.48962	-10.3884	-6.94529	0.0243879	0.028866	-0.00353268
AT1G13670	0.00012207	-0.0257568	0.200822	-0.356567	-0.00946045	0.19124	-0.340271	0.999736	0.952513	0.520604	0.188617	0.988138	0.664976	0.375948	1.40222e-08	-0.000544219	0.0569316	-0.258304	-4.90291e-05	0.0338865	-0.144572
AT1G13680	-0.116852	-0.000915527	0.0450401	0.0800171	-0.0532227	0.108669	0.02771	0.291201	0.996206	0.74807	0.512801	0.777476	0.489316	0.895782	-0.0626101	-1.51142e-06	0.00567766	0.023209	-0.00581793	0.0337321	0.00132447
AT1G13690	-0.0108643	0.0181885	0.0930099	0.102478	-0.154968	-0.0510941	-0.0706787	0.981471	0.969233	0.815745	0.793825	0.756078	0.932414	0.902231	-8.82455e-05	0.000246853	0.0082263	0.010276	-0.0188183	-0.00155281	-0.00315808
AT1G13700	2.78064	-1.02124	3.25099	-0.774719	-0.288208	0.182139	-0.041687	1.37987e-08	0.00137273	1.80814e-09	0.0117599	0.556353	0.742183	0.951972	21.8563	-2.92321	28.4226	-1.4949	-0.073392	0.023585	-0.000891096
AT1G13710	0.291931	0.124634	-0.0956141	0.0435791	0.295227	-0.0923182	0.214172	0.199722	0.658459	0.749056	0.8982	0.354489	0.825848	0.530466	0.204227	0.0226174	-0.0119982	0.00203195	0.132969	-0.00767164	0.0589707
AT1G13730	-1.15308	0.791504	-1.07037	1.05615	-0.411865	-0.329158	-0.147217	3.91737e-07	3.62066e-05	9.96759e-07	1.17906e-06	0.0757509	0.159213	0.582578	-7.38777	3.51524	-6.42372	6.26136	-0.461541	-0.262675	-0.0345439
AT1G13740	0.65918	0.911499	0.0517858	0.345337	0.451782	-0.155612	-0.11438	0.00238322	0.000110181	0.873329	0.108516	0.129388	0.666287	0.768284	1.72892	3.60762	0.00304615	0.33308	0.401231	-0.0274403	-0.013094
AT1G13750	-0.110107	-1.06464	-0.886347	-1.41956	0.223511	-0.552729	-0.131409	0.859355	0.00982411	0.0307048	0.000978803	0.7672	0.362831	0.875023	-0.00724809	-2.13748	-1.34086	-4.27188	0.0257241	-0.243364	-0.00761913
AT1G13755	-0.118591	-0.167847	-0.0995401	-0.194794	-0.205048	-0.185996	-0.231995	0.364753	0.16598	0.468207	0.0998524	0.217715	0.269471	0.159142	-0.0519431	-0.130911	-0.0328047	-0.194919	-0.135764	-0.105923	-0.185182
AT1G13760	-0.00582886	-0.0372314	0.0143623	0.0698853	-0.139832	-0.11964	-0.0327148	0.981342	0.867668	0.95307	0.725717	0.547105	0.620869	0.916214	-4.76767e-05	-0.00229518	0.00029982	0.00973032	-0.036626	-0.0247655	-0.00124327
AT1G13770	-0.202515	-0.302002	0.151362	0.181396	-0.491455	-0.137578	-0.00805664	0.556363	0.32975	0.683682	0.608995	0.218892	0.794359	0.990592	-0.0515687	-0.145509	0.0249968	0.0390703	-0.324248	-0.0137555	-3.30746e-05
AT1G13780	0.141174	-0.0137939	0.129512	0.00402832	-0.28241	-0.294072	-0.264587	0.599044	0.970039	0.636985	0.991722	0.372177	0.349021	0.408439	0.0314171	-0.000182229	0.0253675	1.45419e-05	-0.121225	-0.134435	-0.102891
AT1G13790	-0.0155029	0.736816	-0.189479	0.708862	-0.0317383	-0.205714	-0.0596924	0.967777	0.00148179	0.471841	0.0020728	0.949833	0.566149	0.897991	-0.000220522	2.08461	-0.0618088	1.90219	-0.000709433	-0.0508256	-0.0027893
AT1G13800	0.305359	0.867126	-0.0983149	0.72467	0.348511	-0.0551631	0.206055	0.509458	0.024052	0.867337	0.0608505	0.574139	0.94956	0.77158	0.0894371	1.40375	-0.00607707	0.881008	0.0839852	-0.00123993	0.0232056
AT1G13810	-0.401123	1.00781	-0.426697	1.08276	-0.166748	-0.192322	-0.0917969	0.0185878	3.06434e-06	0.0125283	1.27086e-06	0.53707	0.462616	0.770193	-0.694252	5.55674	-0.811624	6.38387	-0.0450168	-0.0643854	-0.0104098
AT1G13820	-0.798828	0.0893555	-0.904073	-0.0839844	0.13623	0.0309855	-0.0371094	8.30291e-06	0.636387	1.87235e-06	0.661909	0.562933	0.921627	0.904411	-4.05866	0.0175386	-5.17818	-0.0150501	0.0339954	0.00109828	-0.00161923
AT1G13830	-0.104187	0.0354614	-0.0528959	0.120422	-0.143982	-0.0926908	-0.059021	0.781076	0.934321	0.899035	0.740511	0.767088	0.86099	0.916502	-0.0111799	0.00104625	-0.00244503	0.0157113	-0.0165802	-0.00602509	-0.00223491
AT1G13860	-0.790161	0.0787354	-0.616216	0.149536	0.0992432	0.273188	0.170044	0.0385874	0.895518	0.114277	0.782921	0.901241	0.677793	0.817122	-1.11694	0.00377345	-0.5805	0.015893	0.00448174	0.0461423	0.0149151
AT1G13870	0.312744	0.238525	0.0196737	0.428223	-0.183105	-0.476176	0.0065918	0.0869479	0.211903	0.947766	0.0176662	0.518188	0.0606567	0.988186	0.33174	0.160734	0.000458375	0.750613	-0.0522789	-0.579564	3.40222e-05
AT1G13880	0.737915	-0.207886	0.41686	-0.202759	0.239868	-0.0811869	0.244995	0.00441646	0.494603	0.108902	0.508408	0.555853	0.875858	0.545429	1.73774	-0.0635597	0.401422	-0.0595681	0.0611759	-0.00467362	0.0644979
AT1G13890	-0.318695	-0.2323	0.00623194	0.0606689	-0.343018	-0.0180906	-0.0500488	0.118774	0.285341	0.985817	0.837815	0.230141	0.969816	0.905232	-0.294882	-0.126519	3.86602e-05	0.00466251	-0.218847	-0.000240796	-0.00216412
AT1G13900	-0.35376	-0.350342	-0.113068	-0.347168	-0.311035	-0.070343	-0.307861	0.0630549	0.0657762	0.644164	0.0685117	0.254225	0.851733	0.259626	-0.424611	-0.41408	-0.0215963	-0.404185	-0.184998	-0.00490265	-0.180299
AT1G13910	0.0422363	0.178223	-0.711149	-0.0626221	0.123169	-0.630216	-0.117676	0.938772	0.689688	0.0334998	0.906161	0.853554	0.184484	0.860604	0.00115896	0.0287557	-1.04891	-0.0026799	0.00847023	-0.462605	-0.00767207
AT1G13920	-0.382324	-0.349365	-0.253555	-0.100281	0.148865	0.277634	0.397949	0.119668	0.161183	0.34282	0.765608	0.727998	0.449431	0.249606	-0.352512	-0.276936	-0.117887	-0.0116319	0.0205239	0.0964323	0.239862
AT1G13930	-1.15497	-0.360474	-0.798197	-0.0755615	-0.223694	0.133077	0.0612183	7.02717e-07	0.0376028	5.59862e-05	0.753376	0.387453	0.64999	0.860055	-7.10677	-0.513595	-3.39387	-0.00929319	-0.0921128	0.0248978	0.00400819
AT1G13940	0.323242	-0.818359	0.401499	-0.447266	-0.114014	-0.0357564	0.25708	0.155036	0.000482834	0.0691096	0.0415583	0.779871	0.941814	0.44126	0.261686	-2.71385	0.465925	-0.617827	-0.0123109	-0.000930911	0.091342
AT1G13950	-0.619873	-0.19812	-0.183055	0.553223	-0.294312	0.142507	0.457031	0.0456133	0.615049	0.648885	0.0767218	0.551124	0.809947	0.312371	-0.831193	-0.0418213	-0.0343836	0.616888	-0.0761534	0.0130456	0.230951
AT1G13960	0.756836	-0.134033	1.14012	0.101807	-0.350708	0.0325724	-0.114868	0.00700302	0.72385	0.000189958	0.799184	0.40027	0.959142	0.833576	1.63077	-0.0188118	4.24276	0.00991118	-0.139458	0.000590113	-0.00908087
AT1G13970	-0.037384	0.204224	-0.317713	0.0707397	0.279297	-0.00103251	0.145813	0.930958	0.52591	0.268339	0.860536	0.498938	0.998724	0.764999	-0.00116152	0.0569965	-0.181515	0.00461442	0.0843347	-5.72632e-07	0.0169638
AT1G13980	0.696777	0.00109863	0.357066	-0.261963	0.00427246	-0.335439	-0.258789	0.0099344	0.998161	0.209547	0.391631	0.994691	0.406276	0.54469	1.39555	8.78234e-07	0.242347	-0.106651	9.87771e-06	-0.131217	-0.0682817
AT1G13990	0.0715332	0.287598	0.110494	0.449951	-0.196411	-0.15745	-0.0340576	0.865527	0.352527	0.77806	0.111225	0.681119	0.754813	0.956873	0.00448652	0.130226	0.0120424	0.429162	-0.0327569	-0.0192342	-0.000652063
AT1G14000	0.00146484	-0.23999	-0.0750326	-0.292969	-0.179199	-0.255697	-0.232178	0.99579	0.111488	0.706368	0.0477348	0.422268	0.225974	0.277549	2.68401e-06	-0.228656	-0.0113276	-0.38706	-0.0670944	-0.165165	-0.129244
AT1G14010	-0.129883	-0.027832	-0.526657	0.0134277	0.0241699	-0.372604	0.0654297	0.44444	0.904171	0.000658285	0.956456	0.94099	0.0686513	0.815322	-0.045743	-0.00121764	-1.67561	0.000259627	0.000638443	-0.43347	0.00580172
AT1G14020	-0.0205078	0.0603027	0.0327352	0.362793	0.00134277	0.0545858	0.303833	0.941393	0.805039	0.902721	0.0318565	0.99714	0.874011	0.206753	-0.000537897	0.00567951	0.00145497	0.543029	1.67024e-06	0.00319234	0.207988
AT1G14030	-1.00708	-0.455322	-0.818827	-0.734375	0.439941	0.628194	0.160889	1.6683e-06	0.00550695	1.95986e-05	6.59874e-05	0.052772	0.00932616	0.529333	-5.81863	-1.02861	-3.85485	-3.07008	0.562068	1.27542	0.0444489
AT1G14040	0.102051	-0.0726318	-0.214399	0.315918	0.0897827	-0.226667	0.478333	0.817348	0.876482	0.567084	0.349789	0.886314	0.659873	0.274545	0.00893895	-0.00415868	-0.0528177	0.14412	0.00470574	-0.0409223	0.268529
AT1G14048	-0.0820312	-0.212402	0.000457764	0.0465698	-0.00854492	0.0739441	0.250427	0.741533	0.278803	0.998831	0.865847	0.984629	0.835093	0.346551	-0.0106534	-0.11782	2.32586e-07	0.00291336	-5.74852e-05	0.00578724	0.115255
AT1G14060	0.35144	1.66602	-0.118805	1.69165	0.325806	-0.14444	0.35144	0.368839	3.58191e-05	0.814477	3.02819e-05	0.557499	0.832111	0.519854	0.152231	7.40691	-0.010588	7.64426	0.082675	-0.011529	0.0998509
AT1G14070	0.260345	0.126129	0.194759	0.0783081	0.0873108	0.0217247	0.0394897	0.249743	0.643166	0.422556	0.795572	0.832559	0.964488	0.932097	0.15686	0.0241761	0.0728626	0.00777759	0.00694861	0.000341143	0.00120598
AT1G14071	-0.0864868	-0.21994	0.158371	-0.0498352	-0.353149	-0.108292	-0.183044	0.771959	0.353232	0.540752	0.879335	0.246763	0.78477	0.597363	-0.00972164	-0.0993997	0.0422853	-0.00278308	-0.214616	-0.0113985	-0.0409583
AT1G14080	-0.0377197	-0.189789	-0.00263023	0.0215149	-0.328064	-0.292974	-0.11676	0.873548	0.25112	0.992622	0.931509	0.130902	0.179996	0.654658	-0.00221465	-0.113896	-8.45886e-06	0.000662942	-0.289698	-0.218189	-0.0214822
AT1G14100	-0.0194702	0.00549316	0.0810134	-0.0424194	-0.102417	-0.00193342	-0.15033	0.93334	0.982044	0.666144	0.842212	0.677534	0.995436	0.499515	-0.00058333	4.32257e-05	0.0142933	-0.00316358	-0.0173155	-3.8413e-06	-0.045317
AT1G14110	0.187073	-0.0708923	0.0650578	0.12915	-0.114746	-0.236761	0.0852966	0.398824	0.800028	0.818968	0.597719	0.744273	0.420033	0.820076	0.074683	-0.00686909	0.00564267	0.0288654	-0.0147182	-0.0891917	0.00734797
AT1G14120	0.0997925	0.338623	-0.121201	0.243042	0.14093	-0.0800629	0.0453491	0.771803	0.186068	0.714089	0.37889	0.751336	0.871885	0.932721	0.011226	0.247306	-0.0177253	0.102439	0.0174987	-0.00476701	0.00137173
AT1G14130	-0.0750732	0.534607	0.0598119	1.02917	-0.230164	-0.0952784	0.264404	0.845686	0.0382424	0.881164	0.000249611	0.581779	0.852869	0.512642	-0.00546463	0.757781	0.00328626	3.70785	-0.0541442	-0.00658541	0.0767264
AT1G14140	0.216797	-0.227173	0.0352529	-0.243896	-0.0893555	-0.270899	-0.106079	0.602776	0.580749	0.948781	0.545845	0.896483	0.619904	0.874336	0.0476615	-0.0536154	0.000804963	-0.0641279	-0.00424062	-0.0562593	-0.00618671
AT1G14150	-0.341797	0.191406	-0.407501	-0.0498047	-0.0253906	-0.091095	-0.266602	0.0735105	0.369294	0.0313882	0.862801	0.952692	0.799889	0.337323	-0.387478	0.0828077	-0.612569	-0.00319195	-0.000534407	-0.00883349	-0.125824
AT1G14160	0.144653	0.123352	-0.141351	0.127869	-0.00152588	-0.28753	0.00299072	0.512717	0.591801	0.524967	0.57488	0.997051	0.278714	0.994508	0.0419671	0.0281026	-0.0395596	0.0307425	-1.95686e-06	-0.159534	7.15244e-06
AT1G14170	1.12018	-0.395996	0.972888	-0.0692749	-0.237366	-0.384656	0.0893555	0.0105352	0.43329	0.0255578	0.921517	0.767477	0.588062	0.924441	2.21499	-0.143834	1.5493	-0.00245904	-0.0272816	-0.0886929	0.00304889
AT1G14180	-0.106201	0.0561523	-0.479739	-0.0155029	-0.034668	-0.408206	-0.106323	0.80644	0.906033	0.117403	0.975906	0.959671	0.356005	0.859406	-0.00992217	0.00240647	-0.446312	-0.000164208	-0.000619776	-0.183098	-0.00699622
AT1G14185	-0.129395	0.0617676	-0.0842539	-0.000579834	-0.0959473	-0.0508067	-0.158295	0.394437	0.736188	0.620699	0.998038	0.676007	0.848062	0.434931	-0.0522783	0.00821579	-0.0174506	-4.9462e-07	-0.0163157	-0.00363635	-0.0572361
AT1G14190	0.279175	-0.128296	-0.254967	-0.338379	0.380005	-0.154137	0.169922	0.712548	0.88287	0.741047	0.639778	0.697442	0.895101	0.883471	0.0410906	-0.00694121	-0.033185	-0.0656356	0.0594677	-0.00741831	0.00914309
AT1G14200	0.705933	-0.615601	0.942073	-1.25293	0.295044	0.531184	-0.342285	0.0530352	0.0955595	0.00996785	0.0010211	0.625658	0.317933	0.555832	0.900372	-0.627744	1.88546	-3.74743	0.0600895	0.264351	-0.0873021
AT1G14205	0.936646	-0.768311	0.164663	-1.58179	0.66626	-0.105723	-0.147217	0.00262584	0.0115802	0.682556	1.37319e-05	0.119086	0.862154	0.797711	2.41723	-1.48767	0.0273112	-7.69108	0.615716	-0.00681019	-0.01445
AT1G14210	0.925171	-0.244751	0.542425	-0.509033	-0.329834	-0.71258	-0.594116	0.00315307	0.506153	0.0797596	0.10267	0.486713	0.0983882	0.171369	2.3141	-0.0723774	0.5957	-0.503209	-0.103148	-0.717609	-0.455134
AT1G14220	-0.169312	-0.120697	0.0160828	0.00250244	-0.0836792	0.101715	0.0395203	0.346149	0.53973	0.952437	0.993313	0.780277	0.722099	0.907137	-0.078008	-0.0323255	0.000340375	7.29201e-06	-0.00901654	0.0143828	0.00167279
AT1G14225	0.0495605	0.0580444	-0.0209961	-0.157837	0.256348	0.185791	0.0404663	0.882251	0.85851	0.953494	0.550195	0.432517	0.597709	0.931901	0.00269649	0.00384571	-0.000434246	-0.040956	0.0933097	0.0415261	0.00123949
AT1G14230	-0.272888	-0.583984	0.152379	-0.604004	-0.211182	0.214086	-0.231201	0.583404	0.157877	0.788536	0.141888	0.774821	0.77082	0.749523	-0.0638643	-0.46817	0.0157223	-0.512228	-0.0233987	0.0242018	-0.0289498
AT1G14240	0.162476	0.146423	-0.0473925	-0.0593262	0.00463867	-0.205229	-0.201111	0.398343	0.459436	0.851724	0.808373	0.990865	0.420694	0.431971	0.0649485	0.0494582	-0.00330331	-0.00548103	1.84877e-05	-0.0771733	-0.0733141
AT1G14250	-3.13013	-0.93457	-2.98333	-1.07129	0.592773	0.739568	0.456055	5.63355e-08	0.0151064	1.02124e-07	0.00586136	0.287154	0.175032	0.434452	-22.691	-1.7017	-20.8561	-2.39112	0.321215	0.559766	0.165118
AT1G14260	-0.00387573	-0.0405579	0.0420068	-0.0545349	0.040802	0.0866845	0.026825	0.989363	0.869616	0.864044	0.816528	0.90409	0.770367	0.940578	-1.79998e-05	-0.00246075	0.00266594	-0.00480066	0.00178666	0.00982157	0.000713688
AT1G14270	-0.263184	0.0270996	-0.369812	-0.00561523	0.0756836	-0.0309448	0.0429688	0.00842398	0.856708	0.000488919	0.973657	0.652427	0.879079	0.822573	-0.54597	0.00182021	-1.22436	-6.5103e-05	0.0140369	-0.00173204	0.00364485
AT1G14280	0.732422	-0.515625	0.444987	-0.61084	-0.157471	-0.444906	-0.252686	0.00491863	0.0448171	0.0868454	0.0173572	0.731692	0.225688	0.533493	1.69054	-0.695349	0.472244	-1.0754	-0.0213643	-0.287627	-0.0689506
AT1G14290	1.83789	-0.940918	2.14156	-0.864014	-0.280273	0.0233968	-0.203369	3.96262e-10	2.18283e-06	5.86118e-11	6.11246e-06	0.202924	0.946566	0.376612	17.2799	-5.32652	21.9125	-4.50478	-0.194136	0.000557995	-0.0862501
AT1G14300	1.29187	1.38782	0.674459	1.28027	0.499394	-0.11802	0.391858	1.51567e-08	5.9981e-09	4.43669e-05	1.72355e-08	0.0165934	0.618259	0.0513664	10.1016	11.4106	2.93588	9.9395	0.888953	-0.0246461	0.50523
AT1G14310	0.0708008	-0.160156	-0.126485	-0.245117	0.18335	-0.0139364	0.0983887	0.754402	0.386628	0.521246	0.145499	0.464297	0.971533	0.736946	0.00866581	-0.0660976	-0.0357899	-0.205197	0.0610929	-0.000174799	0.0130428
AT1G14315	0.224915	0.262939	-0.0420341	0.0218506	-0.0862427	-0.353191	-0.327332	0.243032	0.15904	0.880252	0.941359	0.80054	0.165842	0.201122	0.138173	0.209955	-0.00232839	0.00057346	-0.0083325	-0.275597	-0.228
AT1G14320	-0.395752	0.369141	-0.518829	0.271484	0.119629	-0.00344849	0.0219727	0.00147805	0.00267275	0.000107296	0.0233395	0.526596	0.990592	0.933433	-1.1201	0.949814	-2.05945	0.443038	0.0333193	-1.41569e-05	0.000657358
AT1G14330	0.640381	-0.156738	0.716357	-0.282959	-0.44751	-0.371534	-0.57373	0.0100866	0.619753	0.00444497	0.296184	0.204036	0.303182	0.0998942	1.27836	-0.0325673	1.68497	-0.149526	-0.308913	-0.192565	-0.573994
AT1G14340	0.340942	-0.0584717	0.254395	-0.335449	0.0805664	-0.00598145	-0.196411	0.123227	0.857823	0.277771	0.130338	0.850994	0.990761	0.572195	0.310017	-0.00389434	0.141523	-0.296849	0.00564558	-2.41107e-05	-0.047621
AT1G14345	-1.37476	0.0400391	-1.13726	0.0158691	0.231934	0.469432	0.207764	2.24417e-07	0.892247	2.41349e-06	0.960301	0.41381	0.0761651	0.474348	-9.14068	0.00198253	-6.38838	0.000279178	0.0888767	0.524939	0.0672953
AT1G14350	-0.0836182	0.223755	0.0741018	-0.265869	-0.28656	-0.12884	-0.776184	0.849792	0.531605	0.869438	0.43575	0.539097	0.820363	0.0605567	-0.00591073	0.0614008	0.00450252	-0.0959156	-0.0768936	-0.0110795	-0.945266
AT1G14360	-1.81299	0.239014	-1.8856	0.452148	-0.0554199	-0.128036	0.157715	6.06108e-06	0.547618	3.76068e-06	0.183013	0.938828	0.841619	0.79733	-9.45918	0.0625074	-10.2289	0.333467	-0.00151928	-0.00958797	0.0155131
AT1G14370	0.998047	-0.829712	0.740143	-0.854492	-0.0251465	-0.283051	-0.0499268	0.00696797	0.0234885	0.0436883	0.0197005	0.977528	0.647211	0.951928	2.15268	-1.35172	1.00632	-1.45736	-0.000248211	-0.0534835	-0.00106822
AT1G14380	0.123291	-0.826172	-0.0103149	-0.892578	0.038208	-0.0953979	-0.0281982	0.482915	6.20663e-06	0.967769	2.4375e-06	0.902374	0.715105	0.93101	0.0389759	-4.302	-0.000146763	-5.01009	0.0017046	-0.0138928	-0.000875435
AT1G14390	0.0542297	0.0193787	-0.207139	-0.0668335	0.564484	0.303115	0.478271	0.896109	0.965964	0.515959	0.868807	0.13007	0.453536	0.203178	0.00258346	0.000291437	-0.0595287	-0.00408198	0.500033	0.104086	0.331022
AT1G14400	0.507812	-0.695312	0.874644	-0.678711	0.0695801	0.436412	0.0861816	0.00914718	0.000698742	6.91347e-05	0.000875651	0.857678	0.110018	0.817223	1.03528	-2.19419	3.63878	-2.07527	0.0046393	0.418316	0.00755461
AT1G14410	-1.28845	0.5625	-1.13508	0.458252	0.253906	0.407283	0.149658	7.94419e-06	0.017096	3.43033e-05	0.0526846	0.48651	0.227215	0.720172	-6.57104	0.993997	-5.06773	0.585791	0.0794494	0.262112	0.0213358
AT1G14420	-0.17865	0.0387573	-0.111538	-0.106384	-0.24884	-0.181728	-0.393982	0.576526	0.925779	0.754668	0.768227	0.542254	0.682668	0.29051	-0.0427297	0.00129809	-0.0136349	-0.0121821	-0.0661411	-0.0301289	-0.211505
AT1G14430	-0.0224609	0.10965	0.230073	0.121948	-0.00341797	0.249116	0.00888062	0.957129	0.748386	0.418905	0.71621	0.995421	0.52168	0.988504	-0.000427422	0.0138021	0.0869411	0.0176776	-6.81211e-06	0.0703992	4.45964e-05
AT1G14440	-0.0828857	-0.145081	0.0146319	-0.312073	0.165833	0.26335	-0.00115967	0.813182	0.641039	0.971734	0.22315	0.692177	0.478497	0.998502	-0.00744414	-0.0280174	0.000182204	-0.203285	0.0264972	0.0843039	-7.54824e-07
AT1G14450	-0.213379	0.00390625	-0.0716197	0.0612793	-0.209961	-0.0682017	-0.152588	0.343445	0.991607	0.806652	0.838315	0.506175	0.867904	0.657027	-0.0990383	1.42993e-05	-0.00668309	0.00469354	-0.0620853	-0.00419632	-0.0278346
AT1G14455	-0.0449829	0.0203247	-0.0186081	-0.121033	-0.165558	-0.139183	-0.306915	0.831026	0.930399	0.936653	0.474194	0.449282	0.540129	0.128884	-0.00361597	0.000636788	-0.000528868	-0.0392199	-0.0575281	-0.0372318	-0.273093
AT1G14460	-0.0546875	-0.368713	-0.32119	-0.782837	0.0800781	-0.186424	-0.334045	0.891087	0.164096	0.238363	0.00273531	0.877887	0.669071	0.378238	-0.00273874	-0.289404	-0.200025	-2.00641	0.00452932	-0.0325362	-0.141046
AT1G14470	-0.0210571	0.0709229	-0.240873	0.313843	-0.10376	-0.323575	0.13916	0.974831	0.908822	0.629301	0.500834	0.898414	0.614205	0.85837	-0.000233114	0.00294481	-0.0484495	0.0942489	-0.00482729	-0.0684966	0.00922989
AT1G14480	0.0484619	0.261292	0.12553	-0.0216064	-0.0391235	0.0379448	-0.322021	0.878338	0.231058	0.63295	0.949426	0.930746	0.932721	0.276979	0.00273026	0.166255	0.0249342	-0.000486986	-0.00121943	0.00114776	-0.179544
AT1G14490	-0.276154	-0.0161743	0.297877	0.345154	-0.292542	0.281489	0.0687866	0.104194	0.953801	0.077083	0.0387154	0.219748	0.240143	0.833847	-0.271226	-0.000332257	0.331549	0.487397	-0.192514	0.174391	0.00542821
AT1G14500	-0.00341797	0.0117798	-0.115818	0.0192261	0.0919189	-0.0204811	0.0993652	0.98956	0.96213	0.509649	0.935828	0.722669	0.950479	0.696094	-1.55788e-05	0.000197504	-0.0339033	0.000553784	0.0129661	-0.000451758	0.0156334
AT1G14510	1.18066	0.0151367	1.35256	0.314941	-0.052002	0.119893	0.247803	2.09716e-06	0.963343	3.82963e-07	0.110687	0.897445	0.728325	0.3916	6.70425	0.000245501	8.67916	0.301054	-0.00244368	0.0165063	0.100895
AT1G14518	-0.397614	-0.125916	0.0411892	-0.0319519	-0.364136	0.074667	-0.270172	0.0322387	0.587937	0.886786	0.914692	0.166644	0.838492	0.319769	-0.593089	-0.0290448	0.00214931	-0.00123734	-0.283374	0.00571211	-0.133779
AT1G14520	0.762207	-0.630676	1.62346	-0.413757	-0.286133	0.575119	-0.0692139	0.00917045	0.0301237	6.18047e-06	0.172833	0.533905	0.162461	0.910121	1.55308	-0.959316	8.45656	-0.315438	-0.0779814	0.453913	-0.0028309
AT1G14530	0.374023	0.0476074	0.213852	0.052124	-0.398437	-0.558609	-0.393921	0.0939043	0.890011	0.392997	0.878371	0.203178	0.0702692	0.20894	0.38424	0.00240915	0.0867407	0.00293574	-0.275768	-0.644208	-0.267857
AT1G14540	0.125549	-0.0245972	0.145645	-0.0664978	0.0880737	0.10817	0.0461731	0.513475	0.923893	0.429581	0.765926	0.763226	0.697223	0.88886	0.0363441	-0.000845614	0.0534452	-0.00770132	0.0103352	0.0169424	0.00236251
AT1G14549	0.029541	0.0375977	0.00113678	-0.11969	0.279602	0.251198	0.122314	0.93542	0.916591	0.997739	0.686927	0.403878	0.463819	0.765503	0.000856491	0.0014221	1.11738e-06	-0.0195202	0.110093	0.0838124	0.0141949
AT1G14550	-0.438721	-0.363525	-0.055467	-0.180725	-0.0595093	0.323744	0.123291	0.0827162	0.161759	0.886786	0.557316	0.910109	0.385549	0.793714	-0.474876	-0.287597	-0.00289434	-0.0458858	-0.00243432	0.134005	0.0123705
AT1G14560	0.00695801	0.232422	-0.0277659	0.0795898	0.14624	0.111516	-0.0065918	0.987701	0.425049	0.947295	0.830496	0.749896	0.818648	0.991416	3.73951e-05	0.0863588	-0.000652905	0.00641991	0.0182798	0.00969108	-2.46806e-05
AT1G14570	0.226807	-0.118408	0.604441	-0.175049	-0.282227	0.0954081	-0.338867	0.150939	0.521246	0.000267923	0.293674	0.193229	0.724946	0.115493	0.186253	-0.0335045	2.15906	-0.0931496	-0.201489	0.013328	-0.31767
AT1G14580	-0.355713	-1.29858	-0.063385	-0.865723	-0.00390625	0.288422	0.428955	0.0915262	1.57837e-06	0.837227	0.000161589	0.993531	0.346423	0.144477	-0.369392	-7.53411	-0.0048906	-3.28246	-1.10095e-05	0.132787	0.360409
AT1G14590	-0.550293	0.470825	-0.502721	0.643799	-0.125122	-0.0775503	0.0478516	0.00314888	0.0101386	0.00633993	0.000811114	0.69331	0.826659	0.899944	-1.37675	0.938835	-1.10494	1.98993	-0.0199035	-0.00641135	0.00219085
AT1G14600	-0.262024	-0.12793	-0.58386	-0.697388	0.449402	0.127566	-0.120056	0.362665	0.712156	0.0226657	0.00701283	0.219588	0.792043	0.80619	-0.11542	-0.01886	-0.960234	-1.50225	0.295883	0.0129162	-0.0112328
AT1G14610	-0.0534668	0.498291	-0.108409	0.338135	0.141602	0.0866597	-0.0185547	0.563163	7.05157e-07	0.16344	6.83183e-05	0.182327	0.448462	0.906195	-0.0133328	3.06534	-0.0852786	1.40849	0.104665	0.0301813	-0.000793741
AT1G14620	-0.34729	0.62207	-0.364736	0.989746	-0.0273438	-0.0447896	0.340332	0.213348	0.018205	0.186757	0.00045212	0.964092	0.939241	0.386816	-0.233001	1.08228	-0.265792	3.31045	-0.000434264	-0.00121931	0.140385
AT1G14630	-0.147095	-0.28064	-0.349414	-0.275574	-0.138428	-0.340747	-0.133362	0.60796	0.247777	0.133245	0.258403	0.732478	0.300989	0.74461	-0.0317909	-0.170051	-0.305859	-0.161955	-0.0187162	-0.177682	-0.0170798
AT1G14640	0.24762	0.354309	1.02899	0.361084	0.0857544	0.867126	0.0925293	0.685716	0.52516	0.0250934	0.515076	0.932451	0.183855	0.926141	0.0405739	0.0991032	1.64684	0.104039	0.00260471	0.637793	0.00308334
AT1G14642	0.940918	-0.158447	0.848719	0.081543	0.137451	0.0452525	0.377441	0.00974409	0.752254	0.0190581	0.884942	0.848325	0.956313	0.504016	1.89243	-0.0195897	1.45973	0.00432872	0.00981919	0.000877899	0.11231
AT1G14650	0.0777588	0.0548096	0.307083	0.074707	0.0124512	0.241776	0.0323486	0.860046	0.905503	0.343211	0.866509	0.985958	0.614216	0.961421	0.00509152	0.00236286	0.142621	0.0046488	7.64676e-05	0.0511788	0.000552728
AT1G14660	0.0692139	-0.644653	0.429779	-0.615845	-0.119263	0.241302	-0.0904541	0.82991	0.00383758	0.0500932	0.00546749	0.767181	0.474263	0.833341	0.00560417	-1.55745	0.558808	-1.39317	-0.0137274	0.0781773	-0.00716193
AT1G14670	0.126953	-0.558838	0.430379	-0.11792	-0.0944824	0.208944	0.346436	0.461932	0.000398778	0.00400671	0.503236	0.715694	0.331506	0.0932529	0.0425828	-1.89964	1.03171	-0.0351671	-0.0137257	0.10019	0.356946
AT1G14680	0.144104	0.0842896	0.263107	0.000915527	0.175659	0.294662	0.0922852	0.824534	0.904397	0.646425	0.999064	0.840861	0.703544	0.922657	0.0120747	0.00367845	0.0498541	3.72437e-07	0.0132229	0.0449976	0.00322625
AT1G14685	0.869263	-0.57019	1.16343	-0.443359	-0.393799	-0.0996348	-0.266968	0.000280583	0.0100499	1.19121e-05	0.0445518	0.210041	0.814049	0.423393	3.08757	-1.13915	5.72873	-0.599038	-0.266876	-0.00890233	-0.0996474
AT1G14686	0.224487	0.10968	0.0248947	0.0291138	0.0604248	-0.139168	-0.0201416	0.178619	0.581878	0.923082	0.908737	0.848664	0.593518	0.955859	0.167933	0.0257932	0.000865334	0.00121002	0.00430612	-0.0315307	-0.000394899
AT1G14687	-0.212524	-0.0307922	0.0619227	0.0911865	0.0801392	0.354586	0.202118	0.323682	0.921937	0.829138	0.732662	0.834183	0.201122	0.506653	-0.104112	-0.00108692	0.00503886	0.0123189	0.00631006	0.246984	0.0596833
AT1G14688	-0.0510864	0.0724487	0.081899	-0.00750732	-0.161255	-0.0282694	-0.241211	0.776427	0.664069	0.612218	0.972465	0.397329	0.917198	0.181632	-0.00561436	0.0128804	0.0174522	-9.10325e-05	-0.0646389	-0.00106115	-0.178691
AT1G14690	0.275879	-0.177734	0.381266	-0.506592	0.0878906	0.193278	-0.240967	0.214217	0.472642	0.0710434	0.0157224	0.830148	0.566101	0.452387	0.184603	-0.0578467	0.437875	-0.913629	0.00710546	0.0477602	-0.0830106
AT1G14700	-0.886963	-1.23889	-0.649419	-1.50916	-0.248047	-0.0105031	-0.518311	0.00546031	0.000288909	0.039382	3.63054e-05	0.639097	0.989275	0.253864	-2.007	-4.38473	-0.91224	-6.70069	-0.0482286	-4.91849e-05	-0.308601
AT1G14710	-0.175537	-0.395508	0.143453	-0.14624	0.0117187	0.330709	0.260986	0.51763	0.0815256	0.615832	0.607262	0.983184	0.313694	0.446602	-0.0502003	-0.430592	0.0302022	-0.0316792	8.63091e-05	0.16651	0.091366
AT1G14720	0.965576	-0.467529	0.668986	-1.37573	0.341059	0.0444411	-0.567038	5.81059e-05	0.0262209	0.00206485	8.91685e-07	0.260358	0.921394	0.0543709	4.08997	-0.739328	1.7963	-8.32289	0.199325	0.00158008	-0.717095
AT1G14730	-0.0408325	-0.231384	0.162875	-0.0685425	0.076355	0.280062	0.239197	0.90999	0.362665	0.559674	0.838454	0.867904	0.410846	0.496602	-0.00167264	-0.101923	0.041055	-0.00524492	0.00469797	0.108194	0.0727138
AT1G14740	1.51221	-0.268921	1.50693	-0.579834	0.283691	0.278412	-0.0272217	1.1876e-08	0.109823	1.24528e-08	0.000844073	0.229212	0.239454	0.941164	11.9847	-0.257978	11.9119	-1.78219	0.181495	0.172832	-0.000716869
AT1G14750	0.0540771	-0.124268	0.108209	0.159119	0.00738525	0.0615171	0.290771	0.847422	0.599278	0.658596	0.472651	0.987105	0.871847	0.284808	0.00388817	-0.0276336	0.019627	0.0517867	4.16292e-05	0.00366393	0.1586
AT1G14755	-0.116852	0.0696411	0.0371704	-0.134857	-0.0785217	0.0755005	-0.28302	0.351837	0.628401	0.821164	0.26679	0.686689	0.700311	0.072612	-0.0530109	0.014051	0.00318067	-0.0773852	-0.0128179	0.0116806	-0.322358
AT1G14760	-0.00363159	-0.168945	0.0595919	-0.0837402	-0.0444946	0.0187289	0.0407104	0.990412	0.371585	0.806096	0.712184	0.898975	0.961178	0.907948	-1.51953e-05	-0.0726366	0.00557858	-0.0123439	-0.00205798	0.000322066	0.00170735
AT1G14770	0.622131	0.249756	0.447591	0.302002	-0.0722046	-0.246745	-0.0199585	0.0277278	0.449535	0.122333	0.336139	0.903465	0.593167	0.976861	0.968711	0.0867242	0.408407	0.142992	-0.00318341	-0.0559675	-0.000202925
AT1G14780	0.811462	0.30957	1.05991	0.194763	-0.227112	0.0213369	-0.341919	0.0220454	0.456355	0.00341981	0.678205	0.717287	0.980583	0.543688	1.34433	0.10547	2.61374	0.0328446	-0.0327739	0.000181699	-0.0904891
AT1G14790	-0.434937	-0.918701	-0.808411	-1.2467	-0.144287	-0.517761	-0.47229	0.0975843	0.000764564	0.00235547	3.34421e-05	0.760235	0.156725	0.199128	-0.439555	-2.86321	-2.12444	-5.57988	-0.0171777	-0.416726	-0.331013
AT1G14800	0.319397	0.453674	-0.601615	-0.161804	0.482666	-0.438346	-0.132813	0.54488	0.344878	0.182428	0.793159	0.466537	0.516906	0.881158	0.0842248	0.209749	-0.444538	-0.0162839	0.159818	-0.125625	-0.00729757
AT1G14810	-0.413086	0.111084	-0.398712	0.185059	-0.131836	-0.117462	-0.0578613	2.35118e-06	0.111253	3.60505e-06	0.00724554	0.173948	0.229739	0.606348	-2.32514	0.105939	-2.17023	0.396012	-0.10014	-0.0750308	-0.012572
AT1G14820	0.180298	0.266479	0.31354	0.557556	-0.197571	-0.0643285	0.0935059	0.381988	0.158505	0.0892066	0.00281302	0.482503	0.860004	0.783223	0.0753555	0.213172	0.329093	1.42223	-0.0625312	-0.0042135	0.00992236
AT1G14830	0.124756	-0.301025	0.226267	-0.137939	-0.0639648	0.0375468	0.0991211	0.237597	0.00293282	0.0219757	0.182481	0.713635	0.848325	0.524039	0.0778675	-0.762411	0.375165	-0.101907	-0.00937236	0.00268226	0.027817
AT1G14840	-0.311279	-0.21875	-0.67512	-0.176514	0.0605469	-0.303294	0.102783	0.19472	0.401485	0.00372474	0.523359	0.898965	0.37089	0.81468	-0.221191	-0.0866972	-1.6398	-0.0496356	0.00280074	-0.130645	0.00914901
AT1G14850	0.166382	0.954102	0.271164	0.811768	0.51709	0.621872	0.374756	0.576766	0.000253311	0.301537	0.00117991	0.126228	0.0642276	0.279684	0.0397654	3.43128	0.141184	2.37698	0.464783	0.741444	0.207365
AT1G14860	0.124329	-0.189423	0.443315	0.00598145	-0.0707397	0.248247	0.124664	0.753376	0.598076	0.130402	0.990806	0.906201	0.594123	0.82094	0.015291	-0.0422874	0.392208	2.39947e-05	-0.00302591	0.0561344	0.0106823
AT1G14870	0.425903	0.0678711	0.280874	0.177551	-0.098999	-0.244029	0.0106812	0.0190782	0.794581	0.132979	0.390018	0.767215	0.365051	0.981304	0.732325	0.00677773	0.246106	0.0726034	-0.0113931	-0.106798	8.75471e-05
AT1G14880	-0.339233	-0.930298	-0.572703	-1.06384	0.204224	-0.029246	0.0706787	0.514957	0.0311711	0.210063	0.0139155	0.803942	0.977839	0.941529	-0.0977769	-1.40126	-0.388092	-1.97503	0.0193554	-0.000284635	0.0018494
AT1G14890	0.843994	-0.778931	0.616069	-1.13635	-0.0786133	-0.306539	-0.436035	0.01073	0.0180605	0.0629519	0.00100814	0.909694	0.561563	0.372794	1.66216	-1.35789	0.739893	-3.40506	-0.00323138	-0.0768192	-0.186855
AT1G14900	-0.187073	-0.0239258	0.0872676	0.110535	-0.0905151	0.183825	0.0439453	0.504557	0.951034	0.794417	0.729305	0.844965	0.639154	0.931847	-0.0555775	-0.000521681	0.00872252	0.0151533	-0.00662218	0.0357346	0.00134717
AT1G14910	-0.0703125	-0.894043	0.256419	-0.567627	-0.149902	0.176829	0.176514	0.786316	2.76269e-05	0.178072	0.00243562	0.618955	0.540824	0.541858	-0.00734082	-4.07565	0.192161	-1.48343	-0.0312308	0.0472034	0.0469728
AT1G14920	1.28491	-0.704956	0.954844	-0.926392	-0.0195313	-0.349599	-0.240967	1.24165e-05	0.00452306	0.000306491	0.000412499	0.973431	0.32806	0.532797	6.30378	-1.65282	3.35492	-3.13544	-0.000228415	-0.169222	-0.0658896
AT1G14930	-0.0953674	-0.179504	0.082545	-0.0626221	0.206818	0.38473	0.3237	0.694358	0.382488	0.741151	0.812483	0.457154	0.133295	0.210596	-0.0151078	-0.074922	0.0107386	-0.00564762	0.0703051	0.33671	0.218999
AT1G14940	0.0530396	0.0769043	-0.0821381	-0.13623	0.0320435	-0.103134	-0.181091	0.87101	0.801893	0.786046	0.614434	0.946669	0.797772	0.603568	0.00318116	0.00737387	-0.0085877	-0.0288161	0.000762694	-0.0101197	-0.0397086
AT1G14950	-0.00680542	0.0197449	-0.0496591	-0.0741882	0.123169	0.0803153	0.0292358	0.98172	0.945641	0.849338	0.760248	0.682614	0.809597	0.940017	-5.45272e-05	0.000479283	-0.00352179	-0.0088317	0.0204244	0.00736742	0.000785406
AT1G14960	-0.0636597	-0.0802002	0.118202	0.0672607	-0.152161	0.0297012	-0.00469971	0.752224	0.67686	0.496583	0.736479	0.501941	0.924736	0.989549	-0.0078717	-0.013594	0.0359344	0.00893488	-0.0455489	0.00100931	-2.14434e-05
AT1G14970	0.0935059	-0.459167	-0.0822983	-0.487732	0.00756836	-0.168236	-0.0209961	0.83924	0.152636	0.861274	0.125022	0.99196	0.768102	0.977839	0.0071171	-0.374838	-0.00533774	-0.440428	2.6532e-05	-0.0192766	-0.000204343
AT1G14980	-0.954346	0.955078	-1.36316	0.656738	0.466797	0.0579834	0.168457	2.10749e-08	2.08837e-08	2.02054e-10	2.32801e-06	0.00511376	0.772457	0.283815	-7.32578	7.33518	-13.2152	3.69942	1.06955	0.00650142	0.09214
AT1G14990	-0.774902	0.0966797	-0.45844	-0.170532	0.174072	0.490534	-0.0931396	0.00307488	0.7918	0.075837	0.596403	0.696464	0.176941	0.855218	-1.94669	0.00980183	-0.513508	-0.0382776	0.027347	0.368966	-0.00632635
AT1G15000	-0.531555	0.790894	-0.399152	0.609436	0.0245972	0.157	-0.15686	0.0686196	0.00686533	0.189554	0.035469	0.971738	0.768417	0.768763	-0.618492	1.71097	-0.288295	0.883774	0.000306258	0.0179613	-0.0179146
AT1G15002	0.137817	0.867065	-0.513936	0.17041	0.244751	-0.407003	-0.451904	0.572776	8.92566e-05	0.00938276	0.460886	0.407694	0.143471	0.102864	0.0333539	3.51106	-1.04209	0.0573272	0.0953709	-0.3432	-0.446362
AT1G15010	0.557922	-0.0443115	1.85777	0.0895386	0.0669556	1.36681	0.200806	0.266713	0.954636	0.000244202	0.903172	0.949223	0.0381199	0.822941	0.320223	-0.000893425	6.71074	0.00396026	0.00151532	1.93929	0.0169944
AT1G15015	0.0549316	-0.0427856	0.0130692	-0.00442505	-0.153503	-0.195366	-0.115143	0.688484	0.766735	0.93834	0.979932	0.305646	0.180613	0.466525	0.00890476	-0.00493552	0.000361228	-3.89587e-05	-0.0790206	-0.145206	-0.0381266
AT1G15020	0.201904	-1.14905	0.802943	-0.95813	-0.445801	0.155238	-0.254883	0.444008	1.88221e-05	0.000785316	0.000137161	0.16442	0.693782	0.464026	0.0711933	-5.42963	2.4931	-3.70104	-0.349528	0.0246482	-0.0849926
AT1G15030	0.418213	-0.981445	0.619171	-0.867432	-0.161377	0.0395813	-0.0473633	0.0104409	2.39518e-06	0.000394866	1.04752e-05	0.529765	0.907625	0.888248	0.828589	-5.51637	2.10738	-4.31967	-0.0445267	0.00166612	-0.00243759
AT1G15040	0.124512	-0.140656	0.429379	-0.0411072	-0.108826	0.196041	-0.00927734	0.577649	0.516531	0.0168563	0.882979	0.73587	0.479186	0.983309	0.0296757	-0.0403545	0.761391	-0.00222183	-0.0144954	0.0626344	-6.78174e-05
AT1G15045	0.0873413	-0.0396118	-0.193325	-0.0469666	0.0563354	-0.224331	0.0489807	0.483569	0.792118	0.0674084	0.745978	0.771252	0.130169	0.807283	0.0275598	-0.00400911	-0.226439	-0.00597763	0.00635485	-0.198643	0.00455395
AT1G15050	-0.119629	-0.0405273	-0.33567	-0.865051	0.60376	0.387718	-0.220764	0.778527	0.933967	0.309159	0.00456299	0.154995	0.386823	0.667299	-0.0130068	-0.00120239	-0.171131	-2.02487	0.488853	0.159929	-0.0387838
AT1G15060	-0.713135	0.00854492	-0.493011	0.213623	-0.0270996	0.193024	0.177979	5.58055e-10	0.932015	6.97931e-08	0.000959255	0.819633	0.0285463	0.0409501	-6.59887	0.000261278	-3.52808	0.644728	-0.00234088	0.298115	0.246989
AT1G15080	-0.448425	0.453125	-0.611478	0.729736	-0.0887451	-0.251798	0.187866	0.139457	0.134719	0.0377849	0.0133675	0.88414	0.601722	0.718494	-0.383655	0.394478	-0.869939	1.36749	-0.00474598	-0.0555477	0.0269732
AT1G15090	0.203369	0.155151	-0.176696	-0.29248	0.356506	-0.0235583	-0.0911255	0.787407	0.84455	0.819702	0.676316	0.700025	0.985552	0.938482	0.0211098	0.0113842	-0.0152566	-0.049678	0.055218	-0.000148899	-0.00251271
AT1G15100	-0.70105	1.81104	-0.560104	2.40247	-0.338013	-0.197067	0.253418	0.0200845	2.55505e-06	0.0649995	7.43244e-08	0.466362	0.710286	0.609557	-1.18978	10.1284	-0.664894	17.1269	-0.111976	-0.0292776	0.0544813
AT1G15110	0.171265	0.474976	0.116468	0.642578	0.222534	0.167737	0.390137	0.472307	0.0185972	0.658361	0.00203723	0.474304	0.614239	0.173075	0.0557939	0.82197	0.0211431	1.72915	0.0720884	0.0355038	0.297192
AT1G15120	0.0437012	-0.0737305	-0.0195516	-0.0222168	-0.538574	-0.601827	-0.487061	0.8375	0.702768	0.933314	0.92366	0.0113283	0.00598099	0.0187153	0.00336566	-0.0112946	-0.000586005	-0.000766209	-1.04798	-1.338	-0.841544
AT1G15125	5.3219	-1.42523	4.62596	-2.75153	0.780518	0.0845744	-0.545776	1.42193e-06	0.0967912	7.75176e-06	0.00167703	0.565344	0.965637	0.714044	31.1178	-1.44542	23.6414	-7.63675	0.193324	0.00128434	-0.0798333
AT1G15130	0.362549	-0.529785	0.616333	-0.419434	-0.0283203	0.225464	0.0820312	0.000247129	3.59826e-06	5.54315e-07	5.39037e-05	0.879003	0.0770351	0.575669	1.30774	-2.8841	3.85593	-1.7903	-0.00158621	0.251011	0.0196733
AT1G15140	-1.34082	0.00341797	-1.19004	-0.120117	-0.0759277	0.0748494	-0.199463	2.07333e-07	0.99186	9.30212e-07	0.602544	0.832124	0.835008	0.478978	-8.96115	1.2133e-05	-7.17765	-0.0264271	-0.00605992	0.0058614	-0.0637652
AT1G15150	-0.275391	-0.162354	-0.231405	0.0335693	-0.0239258	0.0200602	0.171997	0.367994	0.644332	0.470517	0.940282	0.970594	0.975575	0.721295	-0.119563	-0.0309917	-0.0757675	0.000897703	-0.00031014	0.000215434	0.0244042
AT1G15160	-0.130402	-0.190247	-0.0968882	0.128479	-0.131165	-0.0976512	0.187561	0.754556	0.619284	0.826161	0.759042	0.82105	0.872937	0.725448	-0.0159492	-0.0395923	-0.00803546	0.0153834	-0.0112317	-0.00576307	0.0261449
AT1G15165	-0.0560303	0.0987549	0.180532	0.446045	-0.0308838	0.205678	0.316406	0.914628	0.837958	0.674289	0.191781	0.967679	0.721624	0.540129	-0.00217149	0.0075822	0.0308987	0.319901	-0.000440669	0.0291424	0.0846395
AT1G15170	-0.501465	0.0682373	0.425875	0.421509	-0.474976	0.452365	-0.121704	0.0685875	0.870996	0.129391	0.134026	0.224525	0.250561	0.817166	-0.583582	0.00409314	0.378218	0.367898	-0.308133	0.27191	-0.0106722
AT1G15175	0.488281	-1.09424	0.898407	-1.88403	0.233887	0.644012	-0.555908	0.0982214	0.000442375	0.00260175	9.86412e-07	0.629343	0.116167	0.177652	0.492087	-3.6703	2.32214	-11.3154	0.0470376	0.602099	-0.417171
AT1G15180	0.748901	0.130737	1.06967	0.349854	-0.0113525	0.309413	0.207764	0.00542266	0.717036	0.000229313	0.214275	0.986008	0.445607	0.642424	1.69685	0.0188862	3.89313	0.234062	-6.94716e-05	0.108619	0.0399277
AT1G15190	-0.0729065	0.00769043	0.0194537	-0.0379028	-0.105469	-0.0131086	-0.151062	0.767015	0.979563	0.946886	0.890093	0.737978	0.975215	0.598778	-0.00839857	6.89634e-05	0.0004611	-0.00191654	-0.0139173	-0.000142879	-0.0336466
AT1G15200	0.327637	0.661621	0.13738	0.419189	0.212402	0.0221456	-0.0300293	0.0666558	0.000488204	0.522783	0.0181918	0.42973	0.956326	0.939456	0.385354	2.19089	0.038697	0.729442	0.0779102	0.000429488	-0.000814498
AT1G15210	0.202087	-0.0736694	0.454208	0.2677	0.0298462	0.281967	0.371216	0.407586	0.812156	0.0329311	0.24007	0.950534	0.372687	0.223023	0.0787697	-0.00665683	0.673316	0.165884	0.000657587	0.120867	0.241903
AT1G15215	-0.437622	0.0458984	-0.343806	-0.0559082	0.0588379	0.152654	-0.0429687	0.0521428	0.896705	0.137409	0.871357	0.900321	0.696967	0.930777	-0.561384	0.00217331	-0.296355	-0.00334352	0.00268316	0.0239343	-0.00133867
AT1G15220	0.130737	-0.0374756	0.733459	-0.278198	-0.169312	0.433411	-0.410034	0.595184	0.903794	0.000462091	0.173038	0.596505	0.116365	0.138416	0.0294614	-0.00164632	2.44629	-0.211948	-0.0379912	0.404882	-0.352143
AT1G15230	0.0501709	-0.105835	0.268473	0.0981445	-0.206543	0.0117594	-0.00256348	0.885886	0.730199	0.268515	0.752242	0.566658	0.98314	0.996156	0.0026401	-0.0144527	0.153307	0.0121348	-0.0509499	8.68378e-05	-4.28807e-06
AT1G15240	0.256348	-0.216064	0.394694	-0.199951	-0.0256348	0.112712	-0.00952148	0.134837	0.222392	0.0178256	0.26692	0.945343	0.698205	0.981821	0.223071	-0.141064	0.690302	-0.114696	-0.000625762	0.0175849	-7.58663e-05
AT1G15250	0.395508	1.68347	-0.499324	1.05774	0.72583	-0.169001	0.100098	0.21182	5.61181e-06	0.100807	0.000805104	0.0839761	0.756817	0.869067	0.266586	8.83974	-0.49758	3.2728	0.78088	-0.0204507	0.00610064
AT1G15260	-0.515625	-0.563232	-0.396698	-0.407959	-0.170166	-0.051239	-0.0148926	0.00545257	0.00271548	0.0302858	0.0258104	0.562269	0.892705	0.972894	-1.16706	-1.44534	-0.602489	-0.647923	-0.042551	-0.00252567	-0.000177735
AT1G15270	0.0793457	0.0595703	-0.133082	0.113525	-0.17749	-0.389918	-0.123535	0.805495	0.860063	0.64448	0.705526	0.63455	0.220861	0.762502	0.00745353	0.00390006	-0.0253908	0.0171976	-0.0350604	-0.25574	-0.0145474
AT1G15280	0.0759277	0.397217	0.222473	0.274658	0.269531	0.416077	0.146973	0.761046	0.0262061	0.245865	0.135606	0.300401	0.098075	0.619497	0.00900422	0.628237	0.135554	0.238327	0.140776	0.419589	0.0305646
AT1G15290	-1.20532	-0.639648	-0.884705	-0.705566	-0.0488281	0.27179	-0.114746	2.30202e-05	0.00856167	0.000581772	0.00412843	0.925829	0.464568	0.803096	-5.59015	-1.32244	-2.86224	-1.68222	-0.00163424	0.0904925	-0.0109276
AT1G15310	-0.39502	-0.123169	-0.379547	0.29248	0.186401	0.201874	0.602051	0.231412	0.778886	0.254212	0.409774	0.737429	0.71067	0.169896	-0.25108	-0.0133671	-0.225756	0.113323	0.0246571	0.0299444	0.463469
AT1G15320	0.404663	0.410339	-0.0377757	-0.0926514	0.404297	-0.0381419	-0.0986938	0.00601526	0.00542524	0.864874	0.617575	0.0481389	0.900321	0.69788	0.898654	0.929657	-0.00238165	-0.0193929	0.532663	-0.00173937	-0.0154179
AT1G15330	-0.122894	0.0624695	0.109372	0.072937	-0.116119	0.116147	-0.105652	0.728896	0.875909	0.762869	0.851609	0.815855	0.815823	0.836009	-0.0168776	0.00359456	0.0128567	0.00508808	-0.0102634	0.0102679	-0.00821856
AT1G15340	0.419189	0.00610352	0.179047	-0.0473633	0.0812988	-0.158844	0.027832	0.00096964	0.976496	0.153228	0.783015	0.700553	0.377461	0.913716	1.26318	6.30456e-05	0.145862	-0.00503139	0.0125655	-0.0672113	0.0010907
AT1G15350	1.41187	-0.481934	1.73874	-0.215088	0.0568848	0.383759	0.32373	3.95197e-06	0.0485723	2.98027e-07	0.450372	0.912174	0.277135	0.37126	7.62857	-0.633073	11.3466	-0.0745126	0.00227097	0.213872	0.139308
AT1G15360	-0.0995483	-0.0186768	-0.0760899	0.1604	-0.0253296	-0.00187111	0.153748	0.639897	0.945652	0.737082	0.39229	0.945467	0.996156	0.56048	-0.0193014	-0.000453257	-0.0100807	0.0651856	-0.000616872	-3.12991e-06	0.0386583
AT1G15370	0.240967	0.0148926	0.428579	0.176758	0.0090332	0.196645	0.170898	0.076671	0.947175	0.00206783	0.216536	0.978151	0.318766	0.397393	0.268767	0.000351013	1.15051	0.11745	8.66662e-05	0.0976398	0.0684926
AT1G15380	0.0702209	-0.0782166	0.206607	-0.0266113	-0.140045	-0.00365957	-0.0884399	0.84732	0.827009	0.472428	0.947622	0.752223	0.994934	0.855603	0.00505259	-0.00645207	0.0672843	-0.000621767	-0.0173171	-8.07225e-06	-0.00598983
AT1G15385	-0.0378113	0.0114136	0.0202955	0.0719299	-0.0975952	-0.0394885	-0.0370789	0.908338	0.974361	0.95318	0.81082	0.804308	0.930807	0.935151	-0.00157871	0.000128745	0.000422652	0.00655105	-0.00923033	-0.00122969	-0.00107967
AT1G15390	-0.107056	0.485962	-0.464137	0.394287	0.132446	-0.224635	0.0407715	0.625202	0.00516059	0.00724491	0.0213335	0.64687	0.378321	0.910128	-0.0218372	1.11154	-0.993237	0.65883	0.0250566	-0.0948272	0.00166744
AT1G15400	0.406494	-0.385437	0.740186	-0.240051	-0.494385	-0.160693	-0.348999	0.0768142	0.0952766	0.00169633	0.343715	0.124101	0.683111	0.290262	0.453062	-0.393536	2.05068	-0.111336	-0.448023	-0.026596	-0.187485
AT1G15405	0.158691	0.458984	-0.0732625	-0.0727539	0.470215	0.238261	-0.0615234	0.825099	0.41363	0.926211	0.926678	0.544934	0.796829	0.95592	0.0132498	0.175969	-0.00243891	-0.00240606	0.123975	0.0235008	-0.00120454
AT1G15410	0.717041	-0.571045	0.60112	-0.404907	-0.172729	-0.288651	-0.0065918	0.00709294	0.0304991	0.0226967	0.13629	0.709795	0.478338	0.991851	1.54105	-0.86554	0.988264	-0.350462	-0.0257137	-0.0924446	-2.34232e-05
AT1G15415	-0.0319824	0.139221	0.0321503	0.0185547	0.127136	0.191269	0.00646973	0.953601	0.76157	0.953321	0.973688	0.845193	0.748755	0.993187	-0.000659904	0.0164685	0.000667473	0.000214864	0.00928658	0.0240349	1.9208e-05
AT1G15420	0.413208	2.01111	0.295873	1.6709	0.497681	0.380346	0.157471	0.0455134	5.45717e-09	0.168733	6.05624e-08	0.0858166	0.195021	0.652218	0.554468	16.6179	0.22865	12.0602	0.530741	0.270015	0.0292277
AT1G15430	0.386353	0.462158	0.251808	0.195435	0.183594	0.0490494	-0.0831299	0.292248	0.190081	0.539324	0.655142	0.766287	0.948378	0.906486	0.206408	0.333245	0.0675224	0.0358945	0.021225	0.00112905	-0.00354458
AT1G15440	-0.202881	2.10828	-0.738505	1.93823	0.325562	-0.210063	0.155518	0.476981	2.28312e-08	0.00281553	6.65514e-08	0.361699	0.593857	0.714747	-0.065226	16.1103	-1.88351	13.9104	0.143785	-0.047541	0.0226819
AT1G15460	0.0151367	0.377625	0.183361	0.0193481	0.129578	0.297802	-0.228699	0.977637	0.273453	0.658765	0.971699	0.83603	0.558503	0.676	0.000148681	0.212647	0.0332378	0.000241237	0.0100783	0.0753363	-0.038891
AT1G15470	-0.0327148	0.511963	-0.274719	0.621826	0.452759	0.210754	0.562622	0.962614	0.244966	0.594787	0.14251	0.474354	0.783641	0.353153	-0.00054136	0.312755	-0.0619873	0.52616	0.146647	0.0223153	0.254326
AT1G15480	0.685669	0.820068	0.602748	0.747925	0.396362	0.313441	0.324219	0.0370541	0.0128572	0.068757	0.0228373	0.425995	0.549576	0.532851	0.981305	1.55063	0.700804	1.22761	0.14689	0.0814859	0.0886396
AT1G15490	0.297607	0.129456	0.296519	0.0966797	0.0594482	0.0583598	0.0266724	0.393533	0.762489	0.395823	0.830447	0.929516	0.93101	0.970887	0.120536	0.0152455	0.119349	0.0078009	0.00188708	0.00181182	0.000342238
AT1G15500	0.0554199	1.26562	-0.279256	1.06201	0.571045	0.236369	0.367432	0.830292	2.60067e-07	0.120226	2.33686e-06	0.0237204	0.363253	0.138789	0.00447621	8.33403	-0.256916	5.98058	0.927879	0.103953	0.315126
AT1G15510	-0.522705	1.55737	-0.853414	1.03003	0.564453	0.233744	0.0371094	0.00945745	1.00867e-07	0.000127588	1.61979e-05	0.0454811	0.44429	0.932834	-1.05807	10.8958	-3.32336	4.9344	0.757592	0.082356	0.00112055
AT1G15520	-0.0762329	-0.0159302	-0.176147	-0.0160522	0.0722656	-0.0276489	0.0721436	0.834461	0.970101	0.563502	0.969856	0.887525	0.961087	0.887795	-0.00599146	-0.000210005	-0.0438791	-0.000213377	0.00374477	-0.000476598	0.00372892
AT1G15530	1.17773	-1.32007	1.46322	-1.17615	0.179932	0.465413	0.323853	9.27575e-05	2.67988e-05	8.08543e-06	9.41409e-05	0.700976	0.22507	0.425366	4.74939	-6.0352	7.45113	-4.73543	0.0277629	0.30144	0.120226
AT1G15540	0.0704956	0.00701904	-0.259354	-0.0737305	0.2854	-0.0444489	0.204651	0.798368	0.98304	0.19988	0.787389	0.30846	0.91311	0.491819	0.00689424	5.21423e-05	-0.181348	-0.007654	0.145783	-0.00175471	0.0630724
AT1G15550	0.62793	-0.59552	0.714775	-0.606689	-0.616943	-0.530098	-0.628113	0.0760658	0.094359	0.0417495	0.0876396	0.21827	0.299243	0.208873	0.702534	-0.610537	0.985924	-0.641453	-0.407803	-0.277759	-0.42719
AT1G15570	0.000366211	-0.432922	-0.206039	-0.757996	0.653198	0.446793	0.328125	0.999371	0.123992	0.538747	0.00629859	0.0905108	0.259448	0.430507	1.00103e-07	-0.39249	-0.0553453	-1.66816	0.681482	0.261798	0.1201
AT1G15580	-0.697754	-1.02911	-1.06965	-0.984375	-0.205688	-0.577583	-0.16095	0.0529861	0.00479472	0.00354317	0.00668542	0.753511	0.266257	0.81592	-0.890221	-2.38676	-2.62129	-2.14089	-0.0252812	-0.331936	-0.0142203
AT1G15590	-0.0188599	0.149048	0.100252	0.157227	-0.00537109	0.11374	0.00280762	0.928128	0.290367	0.521333	0.258955	0.986351	0.588798	0.992683	-0.000610915	0.0800465	0.0283596	0.0922567	-3.20575e-05	0.0261641	8.95515e-06
AT1G15600	0.129639	0.130646	-0.0268071	-0.0981445	0.0455322	-0.110914	-0.183258	0.413764	0.409242	0.902443	0.565713	0.871068	0.630395	0.371365	0.0496837	0.0506932	-0.00119507	-0.0242813	0.00272956	-0.0222257	-0.0788374
AT1G15610	0.133118	-0.0137634	0.187063	0.0671692	-0.0397034	0.0142415	0.0412292	0.451796	0.957071	0.249849	0.748155	0.900071	0.967988	0.896029	0.0459332	-0.000262276	0.112672	0.00846387	-0.00181536	0.000201231	0.00196573
AT1G15620	0.0817566	0.0883484	-0.125777	0.131439	-0.0254211	-0.232955	0.0176697	0.814436	0.796728	0.694024	0.677698	0.963302	0.539143	0.975536	0.00728804	0.00871909	-0.0199514	0.0222085	-0.000412777	-0.0625008	0.000190064
AT1G15630	-0.190491	-0.166016	0.0330556	0.198364	-0.311279	-0.087733	0.0531006	0.43921	0.516533	0.923087	0.415565	0.315047	0.832999	0.905232	-0.0680677	-0.0476302	0.00114893	0.0756483	-0.156145	-0.00696212	0.00229608
AT1G15640	0.114563	0.17511	-0.0491117	-0.0707703	-0.179749	-0.343423	-0.425629	0.620289	0.396635	0.857812	0.783612	0.530334	0.181989	0.0946442	0.023761	0.0703257	-0.00327124	-0.00749448	-0.0495119	-0.254118	-0.435804
AT1G15660	0.185547	-0.152466	0.00808207	-0.53186	0.267334	0.0898692	-0.112061	0.713217	0.771747	0.990407	0.171798	0.677372	0.908784	0.884571	0.0272343	-0.0171562	3.3835e-05	-0.406864	0.0452257	0.0037331	-0.00596916
AT1G15670	2.51129	-0.227722	2.52472	-0.00897217	-0.310547	-0.297119	-0.0917969	4.85193e-08	0.540768	4.53793e-08	0.986632	0.515846	0.538961	0.88422	18.3678	-0.0607992	18.5394	-5.24392e-05	-0.089276	-0.0797594	-0.0049056
AT1G15680	0.122314	-0.0335083	-0.138411	0.00500488	0.25177	-0.00895564	0.290283	0.448207	0.87505	0.374542	0.983177	0.200511	0.978957	0.137526	0.0426293	-0.00194238	-0.0590323	3.68771e-05	0.175701	-8.27196e-05	0.250113
AT1G15690	-0.0478516	0.0327148	0.0425822	-0.187012	0.107422	0.197851	-0.112293	0.75441	0.841973	0.785951	0.0943819	0.538276	0.206641	0.515339	-0.00585667	0.00244386	0.0044543	-0.191708	0.028896	0.135485	-0.0323299
AT1G15700	-0.0471802	-0.196594	0.26858	0.176147	-0.175415	0.140345	0.197327	0.905219	0.513774	0.332059	0.569353	0.684965	0.758206	0.637428	-0.00204037	-0.0568605	0.128592	0.0430889	-0.0288263	0.0168713	0.0385909
AT1G15710	-0.587158	0.615601	-0.905561	0.411133	0.140869	-0.177533	-0.0635986	0.0180183	0.0133419	0.000600123	0.103796	0.755576	0.677793	0.903231	-1.02417	1.15412	-2.9175	0.404481	0.0171468	-0.0299859	-0.00281113
AT1G15720	-0.528748	-0.444946	0.112924	0.405518	-0.26062	0.381051	0.589844	0.0162463	0.0432517	0.702768	0.0669086	0.435341	0.225688	0.0562672	-0.946059	-0.606905	0.0172986	0.476288	-0.0941284	0.246346	0.737154
AT1G15730	0.55127	-0.0241699	0.576579	-0.216797	0.129639	0.154948	-0.0629883	0.00356837	0.936445	0.00247963	0.282401	0.686689	0.611706	0.866794	1.34925	-0.000689272	1.50234	-0.11905	0.0211622	0.0330747	-0.00391059
AT1G15740	1.64258	-2.65002	1.63877	-3.02942	-0.108643	-0.112447	-0.488037	3.82537e-06	9.06473e-09	3.93504e-06	1.59987e-09	0.84651	0.840644	0.227956	8.89838	-21.3132	8.85765	-26.6465	-0.00786223	-0.00847715	-0.313393
AT1G15750	0.905518	0.628174	0.99411	0.261963	0.00927734	0.0978699	-0.356934	3.12182e-05	0.00124743	1.05819e-05	0.179171	0.983771	0.777406	0.177498	4.07989	1.82421	4.94613	0.195616	6.59242e-05	0.0107023	-0.267988
AT1G15757	0.11969	-0.0470886	0.053491	-0.0338135	-0.203827	-0.270026	-0.190552	0.58402	0.858947	0.83672	0.902908	0.445376	0.287154	0.480683	0.0279562	-0.00310944	0.00414126	-0.00149985	-0.071599	-0.146323	-0.0606224
AT1G15760	0.177551	0.414185	0.0157865	0.700195	0.00195312	-0.159812	0.287964	0.633696	0.17053	0.974687	0.0157789	0.997656	0.763965	0.529333	0.0351763	0.318177	0.000175783	1.2617	1.99092e-06	-0.0186862	0.0795561
AT1G15770	-0.0619202	0.102295	0.0426305	0.0875549	-0.285492	-0.180941	-0.300232	0.787622	0.619161	0.862145	0.682964	0.215598	0.46599	0.19091	-0.00642003	0.0212974	0.00274625	0.0144993	-0.190239	-0.0600044	-0.215918
AT1G15772	-0.11673	-0.0783386	0.0147972	0.101593	-0.256866	-0.12534	-0.0769348	0.553109	0.718828	0.95635	0.618692	0.267241	0.641753	0.800163	-0.0300217	-0.0112318	0.000286815	0.0211848	-0.147209	-0.0241444	-0.00744896
AT1G15780	-0.174805	-0.013916	-0.0477346	-0.101074	0.00732422	0.134394	-0.079834	0.555572	0.973071	0.900204	0.764489	0.990181	0.760658	0.870315	-0.0446205	-0.000164982	-0.00217953	-0.0117881	3.13869e-05	0.0159675	-0.00481588
AT1G15790	-0.107056	-0.365601	0.256058	-0.406982	-0.145508	0.217606	-0.18689	0.786061	0.21292	0.423107	0.156795	0.777275	0.640152	0.699224	-0.011192	-0.245604	0.0956503	-0.327485	-0.0159222	0.0421538	-0.0290395
AT1G15800	1.45288	0.516235	2.09861	0.659546	0.139893	0.785624	0.283203	1.45714e-05	0.0670456	1.58333e-07	0.0185126	0.790862	0.0460415	0.519879	7.02685	0.605869	14.2715	1.14269	0.0142549	1.05026	0.0804574
AT1G15810	0.0809326	0.512207	0.154139	0.864136	-0.404419	-0.331212	-0.0524902	0.848523	0.071993	0.680583	0.00283331	0.32788	0.441122	0.932688	0.00577343	0.585304	0.0257596	2.20156	-0.195854	-0.117726	-0.00158855
AT1G15820	-0.532227	-1.16943	-0.51534	-1.22559	-0.10791	-0.0910238	-0.164062	1.14978e-05	5.25271e-10	1.67757e-05	2.87847e-10	0.488576	0.574568	0.25818	-2.62887	-10.8519	-2.46091	-11.6931	-0.0335674	-0.0219056	-0.0964816
AT1G15825	0.0192871	-0.515137	1.01116	-0.420288	0.0922852	1.08416	0.187134	0.966744	0.0562607	0.00044626	0.12771	0.864924	0.00756063	0.688196	0.000283302	-0.643815	3.38782	-0.375644	0.005816	2.29999	0.0303695
AT1G15830	0.515381	-1.38708	1.3707	-1.04529	0.0883789	0.943695	0.430176	0.165894	0.000328755	0.000369416	0.00406768	0.906486	0.0605567	0.426598	0.402084	-4.83139	4.7049	-2.49892	0.0037684	1.14927	0.159157
AT1G15840	0.226685	-0.0422058	0.185061	0.11615	0.250488	0.208865	0.408844	0.332587	0.899179	0.453425	0.677274	0.434147	0.530929	0.171514	0.108377	-0.00194796	0.0635674	0.0196567	0.0907677	0.0574302	0.313052
AT1G15850	-0.105713	-0.0892944	0.175068	0.16333	-0.235474	0.0453072	0.0171509	0.674489	0.732352	0.426558	0.466754	0.411558	0.910163	0.969961	-0.0180796	-0.0120797	0.0647789	0.0540479	-0.0907913	0.00185219	0.000227175
AT1G15860	-0.411621	-0.050415	-0.14889	0.117554	-0.0804443	0.182287	0.0875244	0.0944426	0.894551	0.632852	0.721954	0.87008	0.65865	0.856607	-0.421842	-0.00243983	-0.0295842	0.0166327	-0.00486213	0.0330569	0.00588323
AT1G15870	-0.354736	1.99811	-0.584398	2.16235	0.365295	0.135634	0.529541	0.480675	4.38693e-05	0.18959	1.792e-05	0.599079	0.87533	0.406105	-0.112859	8.70743	-0.422043	10.264	0.0812842	0.00784349	0.207242
AT1G15880	1.0791	-0.595947	1.26071	-0.306885	-0.324707	-0.143097	-0.0356445	1.12561e-07	0.000128799	1.52682e-08	0.028332	0.0995546	0.514603	0.90357	7.49826	-2.31829	9.85399	-0.474973	-0.325337	-0.0412874	-0.00156972
AT1G15885	-0.212524	-0.347717	-0.200752	-0.615967	0.291016	0.302788	0.0227661	0.250624	0.0436487	0.28398	0.000720052	0.239075	0.218309	0.953405	-0.127722	-0.472905	-0.109754	-1.93576	0.180856	0.200121	0.000471774
AT1G15890	-0.0126343	-0.229492	0.950691	-0.63385	-0.155518	0.807808	-0.559875	0.982888	0.594968	0.00616092	0.0665953	0.813513	0.0941847	0.258358	-9.47057e-05	-0.0517519	2.10136	-0.74576	-0.0139399	0.828827	-0.329082
AT1G15900	0.310791	-0.163513	0.24037	-0.34021	0.251282	0.180861	0.074585	0.391073	0.70302	0.536382	0.33652	0.638575	0.755576	0.911888	0.126723	-0.0250228	0.0650265	-0.160915	0.0489466	0.0220147	0.00298776
AT1G15910	0.441895	0.0126953	0.368441	-0.111755	0.181396	0.107943	0.0569458	0.231638	0.98298	0.33834	0.826088	0.777952	0.879096	0.941282	0.280687	9.46451e-05	0.173406	-0.00927276	0.0197808	0.00604092	0.00149654
AT1G15920	0.466309	0.125488	1.02705	0.358887	-0.486572	0.0741679	-0.253174	0.0192104	0.621554	1.56753e-05	0.074099	0.0816882	0.85146	0.395852	0.800401	0.025916	4.93475	0.405609	-0.529313	0.00517957	-0.101894
AT1G15930	-0.257324	0.611572	-0.298381	0.5354	0.0839844	0.0429281	0.0078125	0.278218	0.00569548	0.193917	0.0144158	0.84632	0.928542	0.988527	-0.142973	1.37266	-0.212561	0.985758	0.00608595	0.00138222	3.91518e-05
AT1G15940	0.398315	0.949585	0.291199	0.695801	0.150757	0.0436401	-0.103027	0.0782217	0.00013412	0.221121	0.00250006	0.700013	0.929297	0.810004	0.440805	3.67727	0.190843	1.81051	0.0233513	0.00138975	-0.00942833
AT1G15950	-1.64941	0.979736	-1.26399	0.909424	0.44043	0.825857	0.370117	1.60742e-07	8.1474e-05	4.44725e-06	0.000177249	0.157519	0.0114368	0.242366	-11.2059	4.00612	-6.76474	3.41163	0.353518	1.60356	0.227818
AT1G15960	0.0439453	0.240356	0.140467	0.629761	-0.324585	-0.228063	0.0648193	0.938094	0.574284	0.771977	0.0693078	0.554961	0.705675	0.931745	0.00121965	0.0578954	0.0157879	0.73003	-0.0830085	-0.0345276	0.00199014
AT1G15970	0.102539	0.129883	-0.0630595	0.303955	-0.189941	-0.35554	-0.0158691	0.735232	0.650996	0.849136	0.189958	0.599288	0.265445	0.976534	0.0136967	0.0242129	-0.00447864	0.219256	-0.0422362	-0.2048	-0.000163653
AT1G15980	-0.44751	-0.185547	-0.485708	-0.385742	0.0786133	0.0404154	-0.121582	3.23902e-05	0.0450786	1.259e-05	0.00015897	0.604505	0.82094	0.376623	-2.00913	-0.249752	-2.37995	-1.46531	0.0171848	0.00346314	-0.0515622
AT1G15990	0.247192	0.00878906	-0.25809	-0.168762	0.291504	-0.213778	0.113953	0.223408	0.978557	0.19938	0.448998	0.292813	0.466537	0.740704	0.160898	8.27375e-05	-0.180745	-0.058688	0.155491	-0.070785	0.0148543
AT1G16000	-0.440796	-0.0336914	-0.246175	0.0280762	-0.027832	0.166789	0.0339355	0.191811	0.94986	0.528477	0.959013	0.971108	0.780454	0.963538	-0.316106	-0.000752679	-0.068184	0.000510298	-0.000354376	0.0179552	0.000547416
AT1G16010	-0.0852051	0.372314	-0.397964	0.0769043	-0.102295	-0.415054	-0.397705	0.775741	0.081923	0.0614602	0.800957	0.798726	0.166697	0.185579	-0.0093967	0.404555	-0.482096	0.00741289	-0.00998422	-0.322942	-0.29091
AT1G16020	-0.716919	0.229858	-0.763659	0.392334	-0.145142	-0.191882	0.017334	0.0090405	0.476492	0.00572413	0.167623	0.773942	0.684881	0.979375	-1.46524	0.0740016	-1.71235	0.30432	-0.0161531	-0.0315424	0.000156889
AT1G16022	0.0373535	0.407654	0.167114	0.634949	-0.0339966	0.0957642	0.193298	0.967736	0.531538	0.832508	0.274263	0.979375	0.935395	0.856607	0.000532022	0.111887	0.0133042	0.356735	-0.000307701	0.00277763	0.0129932
AT1G16025	0.0997314	0.133362	-0.00441742	0.0126343	0.127136	0.0229874	0.00640869	0.78588	0.700011	0.992619	0.977171	0.793714	0.970216	0.991884	0.0104363	0.0206571	-1.42133e-05	0.000126716	0.0127563	0.000301858	2.26823e-05
AT1G16030	0.328186	1.36792	0.329409	1.08948	-0.190308	-0.189084	-0.46875	0.829845	0.213125	0.829285	0.346172	0.933433	0.933872	0.814049	0.0265841	0.918376	0.0267797	0.501931	-0.00569345	-0.00561816	-0.0418826
AT1G16040	-0.602173	0.0118408	0.020991	0.393921	-0.123413	0.499751	0.258667	0.0212577	0.978825	0.962336	0.144825	0.804511	0.178242	0.531446	-1.00712	0.000110062	0.000349993	0.330561	-0.0116586	0.374308	0.0710147
AT1G16060	-0.318359	0.517944	-0.425407	0.293274	0.0361938	-0.0708542	-0.188477	0.451796	0.169747	0.279302	0.497985	0.9657	0.928912	0.779469	-0.109852	0.39892	-0.235644	0.0887985	0.000548621	-0.00226913	-0.0203934
AT1G16070	0.0164185	-0.106812	-0.195599	-0.0840454	0.156494	-0.0555229	0.17926	0.966494	0.730851	0.463398	0.796347	0.691533	0.907223	0.637589	0.00024301	-0.0145447	-0.0653388	-0.00831189	0.0250683	-0.00234783	0.0350381
AT1G16080	-0.46582	0.425293	-0.47583	0.274414	-0.0483398	-0.0583496	-0.199219	0.000161155	0.000399919	0.000128995	0.0142765	0.822895	0.778907	0.211424	-1.76674	1.44516	-1.85071	0.506398	-0.00409223	-0.00633177	-0.134442
AT1G16090	0.190979	0.115906	-0.106288	-0.381348	0.0922852	-0.204981	-0.404968	0.612218	0.783427	0.804168	0.227422	0.879454	0.690934	0.355036	0.0406965	0.0122862	-0.0100605	-0.24527	0.00514829	-0.0329126	-0.182125
AT1G16110	0.667114	-1.43396	-0.11146	-2.30457	0.860718	0.0821431	-0.0098877	0.114515	0.000963881	0.858652	6.3281e-06	0.141344	0.927456	0.992115	0.627846	-4.32479	-0.00737674	-11.9808	0.731371	0.00268662	-3.39932e-05
AT1G16120	0.0737305	0.137329	0.0672544	0.143433	-0.128601	-0.135077	-0.122498	0.877808	0.748928	0.889746	0.73642	0.832559	0.821518	0.841602	0.00417317	0.017243	0.00341208	0.0190585	-0.0102347	-0.0115333	-0.00917426
AT1G16130	0.882751	0.0932617	0.168716	-0.338562	0.232605	-0.48143	-0.199219	0.0104128	0.857342	0.717036	0.383979	0.697653	0.339272	0.749374	1.74999	0.00623418	0.0243726	-0.140738	0.0363702	-0.226008	-0.0249624
AT1G16150	0.202515	0.234863	0.203904	0.169067	0.0863037	0.0876935	0.0205078	0.570512	0.494011	0.567066	0.651181	0.884675	0.882786	0.976674	0.04936	0.07193	0.0502352	0.031497	0.00459275	0.00474812	0.00021021
AT1G16160	-0.193787	-0.0737	-0.108908	-0.233826	0.176697	0.261575	0.016571	0.4857	0.830603	0.734257	0.375941	0.656555	0.467028	0.976854	-0.0607777	-0.0059407	-0.0146103	-0.099348	0.0322876	0.0864915	0.000168537
AT1G16170	0.558838	-0.602539	1.30016	-0.458984	0.0522461	0.793569	0.195801	0.00899697	0.00519716	2.05173e-06	0.0308932	0.907039	0.0116793	0.566703	1.14333	-1.37634	7.39516	-0.693129	0.00221389	1.53364	0.0482932
AT1G16180	0.321533	-0.556885	0.472961	-0.448975	-0.11792	0.0335083	-0.0100098	0.0357124	0.000617974	0.00262206	0.0039857	0.648552	0.918267	0.978715	0.465317	-1.78706	1.22088	-1.07731	-0.0221754	0.00124085	-9.35269e-05
AT1G16190	-0.168335	0.54541	-0.529363	0.463989	0.451538	0.0905101	0.370117	0.715431	0.117403	0.130284	0.195171	0.371965	0.898717	0.481719	-0.0244814	0.507406	-0.468544	0.329239	0.193935	0.00419759	0.117403
AT1G16210	0.29834	0.281738	0.273132	0.139893	-0.0681152	-0.0933228	-0.209961	0.0526846	0.0683805	0.0780538	0.431382	0.817759	0.734851	0.353913	0.381373	0.328244	0.302523	0.05108	-0.00595155	-0.0124867	-0.094714
AT1G16220	-0.131226	-0.0735474	-0.0902812	0.0523682	0.379395	0.420339	0.50531	0.808419	0.900735	0.875244	0.931259	0.517069	0.463545	0.359721	-0.0121204	-0.00333926	-0.00522466	0.00161973	0.108678	0.140355	0.224375
AT1G16225	0.0653381	-0.11734	-0.0605418	-0.185425	0.0366211	-0.0892588	-0.0314636	0.87081	0.744884	0.88131	0.566484	0.950534	0.865894	0.957882	0.0039253	-0.0150092	-0.00332202	-0.0457651	0.000806855	-0.00558183	-0.000587987
AT1G16230	0.0836792	0.0609131	-0.10708	-0.146729	-0.00958252	-0.200342	-0.217224	0.685019	0.782063	0.579508	0.409241	0.980011	0.386816	0.340154	0.0137482	0.00650299	-0.0253717	-0.0569338	-8.40287e-05	-0.0826403	-0.101731
AT1G16240	0.950684	-0.40332	1.3258	-0.519165	-0.397217	-0.0221049	-0.513062	0.000399341	0.114226	1.12125e-05	0.0377856	0.272167	0.970461	0.146639	3.23105	-0.380022	6.56308	-0.738602	-0.224493	-0.000287849	-0.427766
AT1G16250	0.888672	-0.159302	1.49206	-0.268799	-0.220215	0.383169	-0.329712	7.83908e-05	0.50533	1.58814e-07	0.200413	0.472739	0.175132	0.250367	3.64865	-0.0472209	10.1446	-0.187642	-0.0716531	0.289918	-0.198297
AT1G16260	-0.638184	-0.574707	-0.64683	-1.19849	0.476562	0.467916	-0.147217	0.0418186	0.0685245	0.0390275	0.000377849	0.295267	0.305585	0.80549	-0.87982	-0.669048	-0.911144	-4.10204	0.252476	0.240915	-0.0138295
AT1G16270	-0.00366211	0.471924	-0.246831	0.356689	0.0263672	-0.216802	-0.0888672	0.992533	0.0255768	0.283591	0.0969237	0.956352	0.51274	0.829781	-1.19202e-05	0.751375	-0.135093	0.36153	0.000511057	-0.0628949	-0.00720146
AT1G16280	-0.256836	1.04492	-0.424072	0.963867	0.11084	-0.0563965	0.0297852	0.312413	6.74644e-05	0.0681413	0.000157868	0.800308	0.907396	0.954866	-0.129772	4.35829	-0.494718	3.66434	0.0107229	-0.0023801	0.000597415
AT1G16290	-0.117249	-0.279419	0.137253	-0.0828247	-0.222534	0.0319672	-0.0259399	0.538462	0.0761553	0.452201	0.69112	0.330473	0.924521	0.940842	-0.0315217	-0.312474	0.0473068	-0.0132889	-0.107009	0.00108954	-0.000686973
AT1G16300	-0.425293	1.65289	-0.733302	1.46619	0.52948	0.221471	0.342773	0.47533	0.00157564	0.161412	0.00424317	0.499809	0.819909	0.696597	-0.137372	4.6323	-0.580822	3.47825	0.159477	0.0190984	0.0538217
AT1G16310	-0.689758	-0.522461	-0.287065	-0.0010376	-0.32019	0.082503	0.201233	0.0129902	0.0605675	0.354219	0.998295	0.449624	0.88585	0.671722	-1.30115	-0.636232	-0.129388	-7.69087e-07	-0.111154	0.00434292	0.0347752
AT1G16320	-0.330322	0.411377	-0.337992	0.30542	-0.139648	-0.147319	-0.245605	0.0401844	0.0108829	0.0356487	0.0587994	0.595543	0.569495	0.293128	-0.461111	0.807638	-0.489398	0.375858	-0.031433	-0.0360208	-0.130893
AT1G16330	-0.143921	-0.0963745	-0.128143	-0.103027	-0.0343628	-0.0185852	-0.0410156	0.380459	0.597641	0.449222	0.565851	0.910433	0.955212	0.891545	-0.0604025	-0.0215455	-0.0445349	-0.0254785	-0.00140035	-0.000369846	-0.0020449
AT1G16340	-0.481689	-0.266968	-0.74025	-0.699219	0.140381	-0.118179	-0.29187	0.153314	0.491675	0.0229039	0.0317401	0.82377	0.855649	0.579098	-0.392296	-0.0823121	-1.21408	-1.0477	0.0118192	-0.00800126	-0.0692457
AT1G16350	-0.646729	1.10376	-0.950958	0.737061	0.489502	0.185272	0.122803	0.000963158	3.04317e-06	1.78357e-05	0.000275512	0.0618498	0.529552	0.70772	-1.95073	6.08908	-4.51582	2.62383	0.591642	0.0511521	0.0184374
AT1G16360	0.010376	-0.0509033	-0.019558	0.0999756	-0.309204	-0.339138	-0.158325	0.980188	0.894443	0.962451	0.771576	0.398469	0.346453	0.713562	9.01757e-05	-0.00246612	-0.000325078	0.0112594	-0.12356	-0.156124	-0.0232054
AT1G16370	0.375244	-0.183105	0.268641	0.145752	-0.376831	-0.483434	-0.0479736	0.349724	0.70536	0.540691	0.77373	0.500846	0.363576	0.952848	0.171214	-0.0277568	0.0717408	0.0162383	-0.113161	-0.212423	-0.00100632
AT1G16380	0.190491	0.0127563	-0.06744	-0.06073	0.0319214	-0.226009	-0.0415649	0.290836	0.963912	0.771998	0.798163	0.929839	0.354022	0.905104	0.10217	0.000203627	-0.00757918	-0.00594598	0.00100847	-0.101923	-0.00179983
AT1G16390	0.0715332	0.387756	-0.11093	-0.421021	0.435059	0.252595	-0.373718	0.890266	0.281779	0.818901	0.233918	0.377256	0.652427	0.462754	0.00361103	0.213302	-0.00962523	-0.265637	0.184188	0.0468484	-0.125065
AT1G16400	-1.00156	0.169312	-1.29798	0.0250244	0.0125732	-0.283849	-0.131714	0.0283583	0.796335	0.00510862	0.974536	0.990865	0.72747	0.889491	-1.54973	0.0167456	-2.97457	0.000280323	5.01114e-05	-0.0392237	-0.00669874
AT1G16410	-1.30028	-0.402649	-0.815082	0.112915	-0.372314	0.112881	0.14325	6.0752e-05	0.175475	0.00477742	0.779653	0.379266	0.840934	0.788797	-5.48254	-0.304316	-1.89165	0.012206	-0.156765	0.00849298	0.0147596
AT1G16420	0.00317383	-0.0899963	0.0436223	0.152161	-0.177246	-0.136798	0.0649109	0.99149	0.672007	0.85798	0.41085	0.475373	0.605429	0.838312	1.17806e-05	-0.0155357	0.00290189	0.0587822	-0.0572444	-0.0298132	0.00497181
AT1G16430	-0.00378418	0.565552	-0.115603	0.692505	0.130005	0.0181859	0.256958	0.993659	0.0279112	0.744826	0.00759968	0.787887	0.976861	0.52668	-1.04542e-05	0.878993	-0.0147909	1.46756	0.0134602	0.000184903	0.0715508
AT1G16440	0.264648	0.212738	0.145034	0.452454	0.191315	0.0716998	0.43103	0.275262	0.405936	0.608995	0.0432483	0.601649	0.874899	0.174343	0.14827	0.0832961	0.0312382	0.617161	0.0422149	0.0041616	0.326978
AT1G16445	1.43054	0.703491	0.934336	0.628174	0.341187	-0.155019	0.265869	2.75338e-05	0.0158292	0.00191614	0.0310639	0.441951	0.773682	0.570837	6.52346	1.26666	2.53913	0.947125	0.120994	-0.0172749	0.0647359
AT1G16460	-0.160645	-0.0161133	-0.271891	-0.284668	-0.0498047	-0.161051	-0.318359	0.166364	0.92892	0.014869	0.010996	0.816479	0.323727	0.0429956	-0.125133	-0.000515972	-0.496941	-0.557598	-0.00438555	-0.0788865	-0.435062
AT1G16470	-0.0725098	-0.124268	-0.0788269	0.00244141	-0.0344238	-0.040741	0.0922852	0.602006	0.303548	0.562228	0.990189	0.878746	0.85244	0.610622	-0.0159811	-0.0643424	-0.0197136	1.04533e-05	-0.00193244	-0.00282483	0.01977
AT1G16480	-0.119202	0.00793457	0.0285988	0.220215	0.0776367	0.225437	0.289917	0.735077	0.985865	0.946651	0.466078	0.883736	0.589682	0.461964	-0.0159333	4.9056e-05	0.000680938	0.0730103	0.00416734	0.0517113	0.0972359
AT1G16489	-0.0661621	-0.664185	0.0891571	-0.137817	-0.384277	-0.228958	0.14209	0.884282	0.0229236	0.837119	0.730294	0.376516	0.641103	0.79733	-0.00353366	-1.08907	0.00688405	-0.0188124	-0.163017	-0.0442055	0.0139762
AT1G16490	0.0419312	-0.136108	0.0436351	0.0683594	-0.138977	-0.137273	0.0654907	0.905726	0.635285	0.901535	0.836172	0.726292	0.730476	0.887273	0.00180318	-0.0268176	0.00196434	0.00531184	-0.0193023	-0.0187232	0.00340177
AT1G16500	-0.0378418	-0.18457	0.017156	-0.244873	-0.149658	-0.0946604	-0.209961	0.899402	0.392514	0.957318	0.225329	0.638407	0.791275	0.472406	-0.00174246	-0.0749623	0.000324999	-0.158478	-0.0291688	-0.00962435	-0.0683811
AT1G16510	0.138245	-0.220093	0.343866	-0.0847168	0.0971069	0.302728	0.232483	0.553827	0.287732	0.0725549	0.746726	0.78477	0.270755	0.416931	0.0354771	-0.119073	0.391778	-0.0107454	0.0102212	0.171775	0.0883285
AT1G16515	-0.602417	1.35327	-0.988996	1.71326	0.400146	0.0135676	0.760132	0.0686845	0.000180691	0.00322839	1.37519e-05	0.420288	0.986437	0.100357	-0.700696	5.06538	-2.4636	8.32923	0.150636	8.0466e-05	0.758955
AT1G16520	0.00134277	0.628784	-0.148059	0.567261	0.0650635	-0.0843379	0.00354004	0.997352	0.0040921	0.581202	0.00879104	0.883738	0.842798	0.994505	1.54611e-06	1.50157	-0.0348934	1.16627	0.00349237	-0.00626434	8.47178e-06
AT1G16530	-0.158264	-0.127441	0.226434	0.467407	-0.279236	0.105462	0.315613	0.590001	0.681957	0.396631	0.0465133	0.432399	0.814864	0.363138	-0.0362658	-0.0211862	0.0909389	0.622784	-0.101674	0.00937715	0.138847
AT1G16540	0.288574	-0.0212402	0.0623525	-0.0112305	0.261841	0.0356191	0.271851	0.381655	0.966259	0.891287	0.981954	0.578035	0.957171	0.560087	0.120719	-0.00031662	0.00311654	-8.88203e-05	0.0623301	0.000677131	0.0684369
AT1G16560	-0.286621	-0.484375	-0.102712	-0.335693	-0.043457	0.140452	0.105225	0.0875442	0.00407701	0.628445	0.0429661	0.900106	0.605612	0.71995	-0.30318	-1.15749	-0.0207204	-0.458851	-0.00198625	0.0305912	0.0150153
AT1G16570	0.465698	-0.0228271	0.249166	-0.391846	0.391724	0.175191	0.0227051	0.170286	0.967644	0.528788	0.26566	0.426901	0.770564	0.977136	0.358038	-0.000326077	0.0689489	-0.225576	0.14481	0.0198301	0.00022807
AT1G16590	-0.259644	-0.165527	0.218117	-0.535767	-0.0114746	0.466286	-0.381714	0.40196	0.635285	0.50226	0.0486542	0.986026	0.229631	0.337376	-0.102771	-0.032614	0.0652325	-0.703397	-7.01283e-05	0.297943	-0.180125
AT1G16610	0.161621	0.664307	0.422007	0.483154	0.392822	0.653208	0.21167	0.609656	0.00820318	0.0958141	0.0536146	0.277079	0.0624174	0.605429	0.0347348	1.38576	0.429844	0.613953	0.218957	0.786917	0.0461306
AT1G16630	-0.0911255	0.172424	-0.124533	0.0235596	0.043396	0.00998815	-0.105469	0.715478	0.416005	0.589813	0.938021	0.911356	0.982907	0.753651	-0.01325	0.0656766	-0.0285537	0.000654663	0.00174938	7.47875e-05	-0.0129547
AT1G16635	-0.151825	1.02954	-0.26238	0.739685	-0.0558472	-0.166402	-0.345703	0.627383	0.000142311	0.332778	0.00307096	0.914434	0.695888	0.334631	-0.0307396	3.9604	-0.125377	1.85863	-0.00216954	-0.0262018	-0.164359
AT1G16640	0.248535	0.0498047	0.574104	0.0890503	-0.18866	0.136909	-0.149414	0.214221	0.862394	0.00297559	0.730316	0.526318	0.672478	0.637034	0.166304	0.00320215	1.45043	0.0121544	-0.0525892	0.0235925	-0.0292608
AT1G16650	1.38623	0.781128	1.09335	0.62915	0.388794	0.0959117	0.236816	9.12898e-05	0.0134086	0.000958947	0.0463201	0.412411	0.883095	0.658818	5.59979	1.46275	3.29995	0.839432	0.149557	0.0051785	0.0429193
AT1G16670	-0.416504	-1.10107	-0.360275	-0.772217	-0.25415	-0.197922	0.074707	0.0650863	2.77292e-05	0.11642	0.00103031	0.460546	0.588158	0.869668	-0.494186	-5.01766	-0.336487	-2.30664	-0.0855793	-0.0456221	0.00453073
AT1G16680	-0.161377	0.0524902	-0.031016	0.0144043	-0.0693359	0.061025	-0.107422	0.5688	0.88249	0.93354	0.970764	0.883471	0.898165	0.80536	-0.0395439	0.00284971	-0.000926352	0.00018562	-0.0037308	0.00284643	-0.0100987
AT1G16690	-0.14917	-0.300476	-0.544619	-0.362427	0.293274	-0.102175	0.231323	0.74238	0.430493	0.104217	0.318365	0.582609	0.879852	0.684938	-0.0192987	-0.109985	-0.53485	-0.180153	0.0688087	-0.00567996	0.0380176
AT1G16700	-0.0812988	-0.0524902	-0.300822	0.156738	-0.104004	-0.323527	0.105225	0.824639	0.893252	0.26526	0.623413	0.831872	0.385562	0.8291	-0.00680767	-0.00257338	-0.173372	0.0321664	-0.00831441	-0.13391	0.00856455
AT1G16705	-0.120789	-0.0450439	0.0485484	0.0383911	0.0490112	0.218348	0.132446	0.601283	0.873032	0.861443	0.89345	0.897985	0.431971	0.673514	-0.0266848	-0.00265624	0.00314464	0.00187847	0.00229033	0.0795979	0.0227349
AT1G16710	0.192139	-0.212402	0.39827	-0.352417	-0.143311	0.0628204	-0.283325	0.353147	0.293536	0.0313871	0.0579815	0.646605	0.866964	0.291265	0.0868553	-0.11307	0.598699	-0.435838	-0.0271374	0.0038948	-0.151781
AT1G16720	0.503418	-0.41333	0.519908	-0.736328	0.0839844	0.100474	-0.239014	4.88244e-05	0.000375757	3.4225e-05	5.28888e-07	0.644545	0.561563	0.116557	2.17042	-1.41569	2.32173	-4.62166	0.0160198	0.025179	-0.22311
AT1G16730	-2.58118	1.84375	-2.53885	1.92188	0.0776367	0.119965	0.155762	3.90216e-07	2.30019e-05	4.85022e-07	1.42548e-05	0.922087	0.873294	0.828951	-16.542	8.55175	-16.0309	9.31348	0.00273499	0.00705865	0.0126901
AT1G16740	-0.391846	0.301514	-0.359278	0.421143	0.0749512	0.107519	0.19458	0.0271543	0.0940316	0.0431228	0.0176481	0.828436	0.73587	0.476678	-0.613694	0.309572	-0.49052	0.73839	0.00612659	0.0143213	0.0626109
AT1G16750	-0.228271	-0.327209	0.190521	0.168213	-0.108154	0.310638	0.387268	0.360775	0.156397	0.467607	0.535288	0.797492	0.342287	0.223798	-0.10107	-0.263656	0.0628947	0.0456551	-0.0106287	0.144636	0.25178
AT1G16760	-0.338379	-0.321838	-0.148778	-0.060791	-0.060791	0.12881	0.200256	0.0563995	0.0705746	0.476306	0.813156	0.864393	0.670329	0.459915	-0.422542	-0.370549	-0.0479235	-0.00546062	-0.0038474	0.0223758	0.067551
AT1G16770	0.357544	0.512817	0.214226	0.175232	-0.0629272	-0.206245	-0.400513	0.162549	0.0373535	0.458445	0.565289	0.903434	0.611068	0.259865	0.282107	0.732133	0.0725611	0.0434101	-0.00277531	-0.044118	-0.234401
AT1G16780	-1.25757	-0.555176	-0.992823	-0.184937	-0.209839	0.0549062	0.1604	6.21224e-05	0.0443609	0.000680617	0.593387	0.653595	0.927157	0.748974	-5.29028	-0.751153	-3.14437	-0.0419181	-0.0387554	0.00180349	0.0201355
AT1G16790	-0.318909	0.090332	-0.518898	0.341553	0.106934	-0.0930557	0.358154	0.290517	0.823781	0.061992	0.250338	0.845318	0.868203	0.385335	-0.171199	0.00760488	-0.626655	0.205435	0.00780403	-0.00571163	0.148334
AT1G16800	-0.326782	0.364746	-0.383773	0.279053	0.0689697	0.0119794	-0.0167236	0.21279	0.155327	0.131591	0.304397	0.893209	0.984212	0.977932	-0.219614	0.294989	-0.338017	0.144147	0.00338276	8.27922e-05	-0.000162078
AT1G16810	0.502197	-0.384766	0.454183	0.0717773	-0.35791	-0.405924	0.0986328	0.013229	0.0581978	0.0246087	0.806241	0.215207	0.155986	0.796729	0.943364	-0.475221	0.73074	0.00671372	-0.238778	-0.327547	0.00973399
AT1G16820	0.25238	-0.0923462	0.120458	0.0351257	-0.0885315	-0.220454	0.0389404	0.331435	0.781406	0.702528	0.926211	0.848836	0.555952	0.940842	0.121042	-0.00989242	0.0184706	0.00116934	-0.00630135	-0.0562074	0.00103127
AT1G16825	-0.176208	0.0856934	-0.12154	0.207397	0.310974	0.365643	0.432678	0.594216	0.824534	0.736935	0.513435	0.437094	0.345681	0.254096	-0.0398329	0.00718039	-0.0161127	0.0600446	0.111772	0.16868	0.257444
AT1G16830	-0.37207	0.737549	-0.308431	0.857239	0.0864868	0.150126	0.206177	0.095265	0.00128312	0.17945	0.000311437	0.842244	0.695031	0.557036	-0.379909	2.13279	-0.230107	3.00602	0.00644862	0.0237193	0.052393
AT1G16840	0.662598	-0.378296	0.603002	-1.05701	-0.0344238	-0.0940196	-0.713135	0.00765958	0.136152	0.0145737	0.000119394	0.950697	0.847886	0.0407892	1.40192	-0.327596	1.10737	-4.14666	-0.000755873	-0.00673767	-0.990868
AT1G16850	-0.718079	0.55481	-0.465047	0.989014	-0.221069	0.0319621	0.213135	0.00907064	0.0427977	0.0939132	0.000653583	0.627431	0.959224	0.644006	-1.46658	0.759301	-0.477731	3.14971	-0.0447519	0.000577876	0.0407323
AT1G16858	-0.540527	-0.656128	-0.256276	-0.334229	0.0361328	0.320384	0.358032	0.00153802	0.000248348	0.128964	0.0422092	0.918095	0.16926	0.122393	-1.52052	-2.3653	-0.227966	-0.459428	0.00134098	0.247159	0.326612
AT1G16860	-0.540527	-0.656738	-0.256719	-0.334717	0.0361328	0.319941	0.358154	0.00153142	0.000244829	0.127986	0.0417916	0.918061	0.169681	0.122158	-1.52153	-2.37157	-0.229208	-0.461545	0.00134156	0.246472	0.327023
AT1G16870	0.167725	0.685303	-0.031016	0.5979	0.129639	-0.069102	0.0422363	0.349789	0.000125781	0.902971	0.000495535	0.628072	0.824344	0.899767	0.076515	2.67294	-0.00137482	1.97602	0.0261858	-0.00579709	0.00193738
AT1G16880	-0.559082	-0.577148	-0.73406	-0.751953	0.22998	0.0550028	0.0551758	7.40773e-06	5.06923e-06	2.56947e-07	1.89546e-07	0.108681	0.769029	0.768175	-2.86827	-3.05603	-4.83757	-5.05484	0.221666	0.00627348	0.00631982
AT1G16890	0.0698242	0.0283203	0.351095	-0.113647	-0.178589	0.102681	-0.320557	0.778533	0.920219	0.045362	0.608989	0.515816	0.746545	0.198523	0.00759149	0.00102262	0.471628	-0.0244786	-0.0513452	0.0130348	-0.225091
AT1G16900	-0.45752	-0.0505371	-0.310125	-0.0388184	0.157471	0.304866	0.169189	0.151732	0.918958	0.372004	0.939034	0.784947	0.531446	0.765296	-0.374673	-0.00185494	-0.133184	-0.00106046	0.0165596	0.0836981	0.0196548
AT1G16905	0.271606	0.125061	0.154559	0.108246	-0.139252	-0.256299	-0.156067	0.110025	0.538553	0.42074	0.608172	0.611568	0.288397	0.558096	0.260337	0.0336128	0.058112	0.0233782	-0.0297379	-0.138404	-0.0395304
AT1G16910	0.0852051	0.0264282	0.00994682	0.0757446	-0.0455322	-0.12079	0.00378418	0.689739	0.918267	0.971082	0.729254	0.890814	0.656862	0.992206	0.0137449	0.000978662	0.000126763	0.0103862	-0.00228631	-0.0220474	1.28584e-05
AT1G16916	0.0473633	-0.282349	0.488581	-0.403564	0.322998	0.764216	0.201782	0.846163	0.0875576	0.00337771	0.0135942	0.162167	0.00292834	0.411168	0.00343601	-0.298642	1.20747	-0.753313	0.25518	1.93605	0.0778841
AT1G16920	0.493652	0.045166	0.602264	-0.158203	0.208496	0.317108	0.00512695	0.00689271	0.87101	0.00138882	0.455722	0.451392	0.220058	0.990692	1.06708	0.00270892	1.72088	-0.0539947	0.0720241	0.208487	2.08228e-05
AT1G16930	0.109375	-0.513672	0.268161	0.0153198	-0.455078	-0.296293	0.0739136	0.789328	0.0760683	0.416369	0.975101	0.273481	0.509042	0.902537	0.0112375	-0.574694	0.102041	0.000167761	-0.256242	-0.0868868	0.00329175
AT1G16940	0.00335693	-0.376526	-0.00367101	0.0565491	-0.258789	-0.265817	0.174286	0.994421	0.163916	0.993977	0.889487	0.528444	0.514582	0.701163	8.15651e-06	-0.295715	-9.63119e-06	0.00287609	-0.0716847	-0.0767003	0.0268716
AT1G16950	-0.111481	-0.0731201	-0.0525271	-0.204193	-0.13739	-0.0784365	-0.268463	0.6394	0.779739	0.849432	0.314884	0.661816	0.826674	0.319505	-0.0216526	-0.00790068	-0.00372268	-0.102474	-0.0246289	-0.006484	-0.133029
AT1G16960	0.0266113	0.250244	-0.290482	-0.0771484	0.313232	-0.00386047	-0.0141602	0.944708	0.326935	0.238863	0.819148	0.358195	0.994395	0.980163	0.000657369	0.121503	-0.180636	-0.00668396	0.139664	-9.4242e-06	-0.00012322
AT1G16970	-0.642334	0.204346	-0.470194	0.39502	0.0964355	0.268575	0.287109	0.000765525	0.302239	0.00963559	0.0287429	0.772607	0.308469	0.272268	-2.00154	0.106188	-0.947969	0.608911	0.0108048	0.137185	0.162218
AT1G16980	0.349365	0.168396	0.00283241	-0.0146484	0.217529	-0.129004	0.0344849	0.217039	0.620699	0.995553	0.974466	0.623205	0.798631	0.95475	0.231791	0.034878	5.48206e-06	-0.000164549	0.0446738	-0.0125977	0.000693508
AT1G17000	0.0219116	0.0307007	-0.0772171	-0.0324402	-0.101532	-0.200661	-0.164673	0.940152	0.914022	0.753357	0.908254	0.753064	0.460349	0.562098	0.000587272	0.00119865	-0.00949766	-0.00135576	-0.0125055	-0.0676051	-0.0411992
AT1G17010	-0.100281	0.0821533	0.0191892	-0.0300903	-0.0637817	0.0556882	-0.176025	0.585627	0.671757	0.9364	0.896514	0.822322	0.848664	0.42974	-0.0233031	0.0141951	0.000547635	-0.00142757	-0.00541877	0.00396857	-0.0645651
AT1G17020	-0.0911255	-0.274628	-0.184373	-0.0648804	0.222839	0.129592	0.432587	0.693017	0.120338	0.336402	0.793019	0.387453	0.659285	0.0744935	-0.0145123	-0.252547	-0.0872346	-0.00653451	0.0917609	0.0234466	0.487907
AT1G17030	0.324585	0.069397	0.00585683	-0.0596924	0.236572	-0.0821559	0.107483	0.0889324	0.797559	0.985847	0.829636	0.402596	0.821262	0.75402	0.341119	0.00681737	3.62578e-05	-0.00484178	0.0934768	-0.00702581	0.0131792
AT1G17040	0.298584	0.150635	-0.211889	0.30127	0.361084	-0.149389	0.511719	0.224455	0.606739	0.427473	0.21952	0.28022	0.713734	0.116424	0.193743	0.0326875	-0.0782063	0.198394	0.199499	-0.02188	0.477924
AT1G17050	-1.07251	1.26953	-1.20183	1.27954	0.120361	-0.008962	0.130371	1.45786e-05	1.94232e-06	3.77263e-06	1.76712e-06	0.748762	0.985825	0.722382	-5.18696	7.25116	-6.51797	7.36086	0.0151242	-5.55657e-05	0.0184127
AT1G17060	0.365845	-0.0227966	0.74308	-0.133057	0.0814819	0.458717	-0.0287781	0.0856631	0.948068	0.00080951	0.619828	0.844976	0.121923	0.951728	0.390432	-0.000527979	2.29744	-0.0276397	0.00596084	0.419229	-0.000618364
AT1G17070	-0.180542	0.326111	0.0587018	0.0435181	-0.0365601	0.202684	-0.319153	0.421797	0.0998932	0.839484	0.886108	0.932097	0.505425	0.256118	-0.0676845	0.326262	0.0044606	0.00228527	-0.00111651	0.060064	-0.188798
AT1G17080	0.741699	-0.249023	0.429901	-0.259766	0.10791	-0.203888	0.097168	0.00131526	0.306092	0.0530922	0.2808	0.797039	0.566987	0.820241	2.13683	-0.128035	0.548111	-0.143287	0.0106314	-0.0502435	0.00836216
AT1G17090	-0.295654	0.246277	-0.185959	0.586182	-0.0789185	0.030777	0.260986	0.335845	0.444975	0.592212	0.03407	0.890564	0.961421	0.554755	-0.140099	0.0866067	-0.0423099	0.860296	-0.00397235	0.000525874	0.066786
AT1G17100	-2.05798	1.89697	-1.70168	1.84277	0.00170898	0.358017	-0.0524902	3.06698e-09	8.87602e-09	3.72087e-08	1.29337e-08	0.996983	0.214805	0.901407	-17.5202	15.274	-12.6424	14.5363	2.24292e-06	0.23914	-0.0023662
AT1G17110	-0.0412598	-0.1604	0.0617778	-0.185791	-0.0571289	0.0459086	-0.0825195	0.814257	0.208036	0.703153	0.133889	0.803375	0.84802	0.69413	-0.00368197	-0.109371	0.00944892	-0.162243	-0.0054319	0.00328677	-0.0130842
AT1G17120	0.304749	-0.459839	0.610418	-0.247192	-0.284546	0.0211233	-0.0718994	0.206939	0.0443523	0.00798617	0.328502	0.407118	0.968791	0.87772	0.208496	-0.622201	1.28045	-0.119508	-0.111053	0.00029087	-0.00407269
AT1G17130	0.0473633	0.262451	-0.0897624	0.226074	-0.159424	-0.296549	-0.195801	0.812651	0.0569579	0.605575	0.106117	0.447112	0.1262	0.330299	0.00426725	0.326606	-0.0195531	0.220245	-0.0557319	-0.266581	-0.0941983
AT1G17140	-0.908691	-0.70752	-0.741465	-0.860352	-0.133545	0.0336812	-0.286377	0.00140436	0.0100343	0.00718931	0.00224918	0.796387	0.956832	0.501328	-2.59206	-1.41399	-1.58919	-2.27819	-0.0132044	0.000645475	-0.0858783
AT1G17145	1.32227	-0.555908	0.972483	-0.380859	-0.0195313	-0.369314	0.155518	4.51614e-06	0.0160829	0.000143095	0.105252	0.971796	0.268554	0.699659	7.06782	-0.997097	3.73859	-0.372392	-0.00024267	-0.210866	0.0241229
AT1G17147	0.671082	-0.298401	0.297633	-0.740051	0.306702	-0.066747	-0.134949	0.0227834	0.368659	0.370183	0.0123243	0.505356	0.915391	0.811265	1.10217	-0.12932	0.128453	-1.41293	0.0909071	-0.00256265	-0.0122584
AT1G17150	-0.0303345	-0.168884	0.161958	0.158691	-0.0548706	0.137422	0.272705	0.911759	0.383907	0.408904	0.420937	0.874897	0.630396	0.270678	-0.00121702	-0.0702178	0.0629011	0.0596336	-0.00318486	0.0275375	0.154773
AT1G17160	0.29126	-0.409668	0.582926	-0.240601	-0.326599	-0.0349325	-0.157532	0.208847	0.0629734	0.00823145	0.319792	0.306693	0.943305	0.67599	0.198107	-0.491947	1.21512	-0.119129	-0.167642	-0.00088547	-0.0267898
AT1G17170	-0.0134583	0.377686	0.017587	-0.0502014	0.0620728	0.093118	-0.365814	0.951695	0.00515123	0.935595	0.792239	0.807416	0.686682	0.0504448	-0.000289379	0.864178	0.00050848	-0.00507757	0.00576673	0.015201	-0.474528
AT1G17180	-0.155884	-0.0776978	-0.177123	0.0350037	-0.229553	-0.250792	-0.116852	0.443019	0.747382	0.36719	0.898962	0.376623	0.326361	0.701659	-0.055117	-0.00982547	-0.0770677	0.00161923	-0.097352	-0.121961	-0.0179805
AT1G17190	-0.0996094	-0.203918	-0.0735067	-0.221375	-0.0407715	-0.0146688	-0.0582275	0.757685	0.451656	0.829483	0.403346	0.936619	0.979496	0.905104	-0.012004	-0.070391	-0.00596819	-0.087293	-0.00115943	-0.00013198	-0.00252135
AT1G17200	0.798828	-1.32361	0.343892	-1.2373	0.526611	0.0716756	0.612915	0.00260547	1.69013e-05	0.2083	3.64371e-05	0.149992	0.893708	0.0914271	2.06426	-6.31636	0.234297	-5.49172	0.433892	0.00349809	0.636773
AT1G17210	0.540039	0.571045	0.384064	0.101318	0.44165	0.285675	-0.0280762	0.00592486	0.00385956	0.0481324	0.696586	0.10624	0.31354	0.949045	1.20284	1.3782	0.506028	0.0159096	0.43004	0.143896	-0.000637694
AT1G17220	-0.52002	-0.0222168	-0.75296	-0.280029	0.12793	-0.105011	-0.129883	7.0591e-05	0.903321	9.13573e-07	0.0153426	0.471176	0.572209	0.464013	-2.15873	-0.000981045	-4.54732	-0.508001	0.0418095	-0.0254594	-0.043312
AT1G17230	0.161621	-0.000732422	0.656937	0.381348	-0.349487	0.145828	0.0325928	0.392348	0.997995	0.000272935	0.0216306	0.136789	0.590043	0.928712	0.0656712	-6.38463e-07	2.34128	0.634918	-0.301939	0.0334117	0.00104685
AT1G17232	0.323181	0.136047	0.24581	0.174255	-0.0336914	-0.111062	0.0045166	0.239698	0.691886	0.402644	0.587937	0.953859	0.822947	0.994068	0.200481	0.0217629	0.0971143	0.0401953	-0.000691205	-0.009399	1.1671e-05
AT1G17235	0.295288	0.365906	0.0989545	0.0236206	0.107056	-0.0892779	-0.235229	0.20844	0.105589	0.746849	0.948974	0.799095	0.838416	0.494883	0.201097	0.357264	0.0125442	0.000537271	0.0104274	-0.00683339	-0.071862
AT1G17240	0.0841675	-0.0942993	-0.125134	-0.126282	0.0973511	-0.11195	0.0653687	0.722616	0.683307	0.560068	0.555304	0.759658	0.715694	0.849656	0.0118754	-0.0155956	-0.0315035	-0.0322611	0.0116219	-0.0162633	0.00462528
AT1G17250	-0.53302	-0.235077	0.0979907	-0.12207	0.0550232	0.686034	0.16803	0.292263	0.70687	0.892617	0.862658	0.958577	0.31102	0.855848	-0.284754	-0.0354168	0.00483436	-0.00783217	0.00101095	0.347965	0.0113594
AT1G17255	-0.126465	-0.0480957	0.00703176	-0.0928955	-0.0153809	0.118116	-0.0601807	0.772358	0.923537	0.989912	0.840741	0.983825	0.848156	0.92957	-0.014187	-0.00166151	3.09647e-05	-0.00699855	-0.000108929	0.00844813	-0.00190882
AT1G17260	-0.113464	0.046814	-0.179752	-0.16333	0.14386	0.0775719	-0.0662842	0.621963	0.864674	0.37745	0.434688	0.633708	0.824208	0.853686	-0.0234004	0.00295618	-0.0760605	-0.0590965	0.0285002	0.00651319	-0.00455385
AT1G17270	-0.178223	-0.436523	-0.0113144	-0.432922	-0.250122	-0.0832138	-0.246521	0.416628	0.0220454	0.972263	0.0231451	0.378211	0.821262	0.386631	-0.0677694	-0.72318	-0.000138218	-0.708062	-0.105618	-0.00711629	-0.10174
AT1G17280	-0.034668	-0.118408	0.223663	0.247559	-0.27417	-0.0158386	0.0917969	0.899686	0.587216	0.228693	0.173778	0.277481	0.969672	0.776584	-0.00159157	-0.0273762	0.143312	0.188146	-0.152649	-0.000211841	0.0100803
AT1G17285	-0.196228	-0.2229	0.0162443	-0.0744019	-0.292023	-0.0795504	-0.143524	0.221473	0.154479	0.948543	0.716571	0.172963	0.776557	0.551264	-0.128466	-0.180801	0.000372689	-0.010769	-0.222535	-0.00873674	-0.0371212
AT1G17290	-0.0957031	-0.362305	-0.0929972	-0.328369	0.243164	0.24587	0.2771	0.699816	0.0506519	0.709689	0.0786268	0.376516	0.370702	0.303671	-0.0148355	-0.469331	-0.0138502	-0.362661	0.103154	0.105964	0.143426
AT1G17300	0.161316	-0.0354614	-0.00314713	0.0177002	-0.0388184	-0.203281	0.0143433	0.563643	0.922575	0.994082	0.963314	0.938492	0.577685	0.979375	0.040167	-0.0012411	-8.11229e-06	0.000287309	-0.00107019	-0.0484438	0.00012982
AT1G17310	0.0221558	-0.0814209	0.368914	-0.0299683	0.00195312	0.348712	0.0534058	0.950579	0.789996	0.0890715	0.931448	0.996819	0.25927	0.905694	0.000487688	-0.00833547	0.387456	-0.000924261	2.70211e-06	0.204431	0.00229744
AT1G17330	0.371094	-0.154419	0.530492	-0.329834	0.196411	0.35581	0.0209961	0.0934856	0.56741	0.0150919	0.142858	0.577174	0.25818	0.967158	0.38195	-0.038003	0.966162	-0.278741	0.0468819	0.209244	0.000304501
AT1G17340	0.354736	-0.767578	0.36025	-0.831299	0.0432129	0.0487264	-0.0205078	0.0190313	1.88629e-05	0.0173208	7.44746e-06	0.890426	0.874165	0.952216	0.610335	-3.62634	0.634556	-4.26289	0.00217802	0.00284594	-0.000436092
AT1G17345	0.427582	0.026947	0.323708	-0.00784302	-0.0967712	-0.200645	-0.131561	0.00199979	0.898633	0.0157896	0.972721	0.674147	0.304011	0.535158	1.15405	0.00125082	0.583201	-9.42087e-05	-0.0165716	-0.103756	-0.0357213
AT1G17350	0.277466	-0.298828	0.145177	-0.367676	0.294312	0.162023	0.225464	0.474019	0.431515	0.749023	0.307657	0.578746	0.793585	0.692696	0.0899555	-0.109073	0.0182205	-0.188226	0.0699025	0.0162682	0.0359519
AT1G17360	-1.33521	0.120605	-1.51027	-0.229004	0.0463867	-0.128682	-0.303223	3.5291e-08	0.529819	6.99421e-09	0.163231	0.887307	0.6236	0.176208	-9.9504	0.0332717	-12.3167	-0.180271	0.00240869	-0.026392	-0.228622
AT1G17370	-0.676758	0.429688	-0.494792	0.609863	0.0388184	0.220785	0.218994	2.888e-05	0.00251648	0.00072683	8.95171e-05	0.892517	0.270256	0.274268	-3.07208	1.11685	-1.55294	2.46878	0.00191698	0.125455	0.123036
AT1G17380	0.18634	2.453	-0.0582326	2.41052	-0.155029	-0.399602	-0.19751	0.721862	1.19881e-06	0.925503	1.49658e-06	0.83782	0.505425	0.782946	0.0263757	14.5248	-0.00195791	14.0411	-0.0119139	-0.118419	-0.020989
AT1G17400	0.193817	-0.0553894	-0.0538146	-0.0434265	0.00946045	-0.238171	0.0214233	0.199793	0.786234	0.793355	0.838513	0.978526	0.24883	0.947182	0.13556	-0.00578531	-0.00541011	-0.0033217	8.91877e-05	-0.143879	0.000504878
AT1G17410	0.785889	-0.0351562	1.19116	0.324707	-0.209351	0.195918	0.150513	0.013403	0.946926	0.000453323	0.361649	0.706898	0.729332	0.803155	1.47181	-0.000832632	3.98274	0.143427	-0.0315372	0.0268553	0.0143289
AT1G17420	-1.36548	1.03027	-0.66037	1.16577	-0.133301	0.571808	0.00219727	0.00339921	0.0239021	0.164289	0.010967	0.888043	0.404163	0.998502	-3.37085	1.67065	-0.517988	2.28481	-0.0068738	0.224974	1.43019e-06
AT1G17430	-0.162354	-1.32495	0.354019	-1.01294	-0.449585	0.0667877	-0.137573	0.647651	3.25057e-05	0.224334	0.000526446	0.254881	0.907471	0.789339	-0.0306295	-5.94644	0.229796	-3.32107	-0.266902	0.00281625	-0.0141338
AT1G17440	-0.603516	-0.3479	-0.334951	-0.0878906	-0.34668	-0.0781148	-0.0866699	6.38687e-06	0.00190624	0.00261896	0.497846	0.0258177	0.675199	0.632937	-3.13509	-0.946227	-0.8648	-0.0266225	-0.550556	-0.0133239	-0.017216
AT1G17450	-0.358643	-0.687256	-0.202082	-0.434692	-0.296875	-0.140315	-0.0443115	0.172086	0.00683741	0.503267	0.0882291	0.438158	0.760703	0.936619	-0.274094	-1.48798	-0.0602612	-0.458334	-0.106391	-0.0166673	-0.0012601
AT1G17455	-0.00598145	-0.124329	0.105515	-0.0747681	-0.219849	-0.108353	-0.170288	0.991192	0.763182	0.804419	0.868611	0.662025	0.853973	0.751336	-2.29823e-05	-0.0145927	0.009973	-0.00457391	-0.0393805	-0.0074282	-0.0211439
AT1G17460	-0.378662	0.542236	-0.502925	0.913452	-0.238159	-0.362422	0.133057	0.175386	0.0429234	0.0614876	0.00110629	0.582939	0.359544	0.792148	-0.28627	0.741403	-0.609148	2.70028	-0.055819	-0.161005	0.0134645
AT1G17470	-0.423096	0.191162	0.00583903	0.22583	0.220215	0.64915	0.254883	0.164085	0.605476	0.991324	0.523915	0.657724	0.115536	0.593518	-0.332101	0.0416548	2.20973e-05	0.0633993	0.0400695	0.608438	0.0577478
AT1G17480	0.03479	-0.0229492	0.0649185	-0.067749	-0.0543823	-0.0242538	-0.0991821	0.913758	0.945026	0.825264	0.816594	0.89634	0.957635	0.792927	0.00136268	-0.000563543	0.00541468	-0.0059615	-0.00258463	-0.000455974	-0.00999425
AT1G17490	-0.289429	0.0045166	-0.297335	0.0777588	-0.218628	-0.226535	-0.145386	0.184303	0.990396	0.170591	0.794417	0.499771	0.480831	0.687058	-0.212576	1.89291e-05	-0.228367	0.0077721	-0.065857	-0.0720397	-0.0236988
AT1G17500	0.421997	-1.13672	-0.040451	-0.796875	0.0195313	-0.442917	0.359375	0.221811	0.000890018	0.939767	0.0143563	0.980628	0.355978	0.472739	0.275994	-3.46768	-0.00109135	-1.46861	0.000165929	-0.198682	0.116933
AT1G17510	-0.196167	-0.212402	-0.168207	-0.0897827	-0.108887	-0.0809263	0.0137329	0.320946	0.273696	0.413183	0.710584	0.734562	0.814018	0.974564	-0.0968217	-0.119525	-0.0645673	-0.0133224	-0.0145877	-0.00723204	0.000153668
AT1G17520	0.557251	0.35022	0.778035	0.536621	0.0303955	0.25118	0.216797	0.00576212	0.0823753	0.000311541	0.00759017	0.945994	0.400773	0.481586	1.24792	0.379709	2.72817	1.1375	0.00073288	0.099744	0.0687954
AT1G17530	0.218994	0.335022	0.615674	0.376953	-0.102478	0.294202	-0.0605469	0.533346	0.286945	0.0329195	0.218705	0.859406	0.515887	0.922167	0.0597834	0.181649	0.912766	0.248842	-0.0067432	0.0845672	-0.00213068
AT1G17540	-0.119568	-0.119995	-0.0739148	0.0637207	0.182129	0.227782	0.365845	0.599503	0.597871	0.77149	0.807769	0.52129	0.40027	0.152593	-0.026569	-0.026806	-0.00832796	0.00590774	0.051528	0.0905769	0.298699
AT1G17545	0.159576	0.325714	-0.222645	-0.159058	0.327301	-0.0549202	-0.157471	0.552764	0.150127	0.365181	0.554308	0.304361	0.905157	0.675616	0.0410846	0.268239	-0.0974053	-0.0407583	0.169087	-0.00237673	-0.0268173
AT1G17550	-0.861328	-0.249756	-0.76417	-0.129883	0.0822754	0.179433	0.202148	5.03543e-05	0.200989	0.000178031	0.572313	0.817567	0.542181	0.479413	-3.70196	-0.174037	-2.86526	-0.0314793	0.00719716	0.0477034	0.064544
AT1G17560	-0.22525	0.0429688	-0.128381	0.390076	0.234497	0.331366	0.581604	0.33044	0.895824	0.632278	0.0632508	0.46528	0.273	0.0475024	-0.108324	0.00205294	-0.0255597	0.467675	0.07792	0.186836	0.769627
AT1G17580	0.316406	-0.0568848	0.504466	-0.10376	-0.147217	0.0408427	-0.194092	0.0493514	0.806652	0.00228015	0.61076	0.568762	0.903718	0.424838	0.413448	-0.00530812	1.33282	-0.022218	-0.0360783	0.00179573	-0.0721589
AT1G17590	0.193848	0.418945	-0.162885	-0.185181	0.21991	-0.136823	-0.384216	0.623382	0.197891	0.693398	0.642955	0.680167	0.818267	0.407864	0.0397864	0.294759	-0.0259016	-0.0355212	0.0368094	-0.0119179	-0.149646
AT1G17600	-0.673889	-0.125854	-0.224687	-0.168335	0.0255737	0.474776	-0.0169067	0.0370999	0.784266	0.576528	0.69777	0.973872	0.315047	0.98314	-0.964085	-0.0132822	-0.0537406	-0.0263086	0.000294051	0.238159	-0.000124848
AT1G17610	-0.457031	-0.380493	-0.504214	-0.109253	-0.220093	-0.267275	0.0511475	0.0699321	0.140471	0.0442107	0.752926	0.589117	0.491054	0.924693	-0.528019	-0.324338	-0.682944	-0.0134652	-0.050577	-0.0825535	0.00173915
AT1G17615	0.218018	0.0921631	0.123482	0.144348	-0.0834351	-0.177971	-0.03125	0.170167	0.639545	0.498199	0.408763	0.765919	0.443964	0.924409	0.167683	0.0178915	0.0373652	0.0560834	-0.00966322	-0.0627619	-0.00106675
AT1G17620	-0.2146	-0.551514	0.017863	0.0197754	-0.709839	-0.477376	-0.13855	0.597898	0.0923319	0.974334	0.97158	0.119049	0.31183	0.825111	-0.0479357	-0.570623	0.000201712	0.000247619	-0.656087	-0.241592	-0.0115672
AT1G17630	-0.224548	0.117126	0.147273	0.636719	0.135559	0.50738	0.655151	0.608987	0.816715	0.760502	0.0676615	0.842798	0.315862	0.182327	-0.0483659	0.0102989	0.0175106	0.744743	0.0100689	0.253945	0.484255
AT1G17640	0.209229	-0.191162	0.789892	-0.362671	0.0129395	0.593602	-0.158569	0.373551	0.427636	0.000416348	0.0857208	0.979935	0.0435486	0.653854	0.0894766	-0.0705247	2.67026	-0.386939	0.0001139	0.807908	-0.0292591
AT1G17650	-0.451416	0.0305176	-0.346196	-0.158691	0.264893	0.370112	0.0756836	0.0195741	0.922089	0.0761433	0.49136	0.353172	0.177606	0.842859	-0.771162	0.00107505	-0.387175	-0.0489722	0.119735	0.277785	0.00561915
AT1G17665	0.233093	0.118164	0.00297674	0.00292969	-0.0575562	-0.287673	-0.172791	0.151341	0.537077	0.991714	0.991863	0.8541	0.197713	0.474733	0.191146	0.0319	1.0756e-05	1.03953e-05	-0.00394208	-0.202512	-0.0559065
AT1G17680	0.203125	-0.0524902	0.492971	0.276489	-0.213745	0.0761007	0.115234	0.481997	0.890554	0.0432124	0.300018	0.590134	0.878792	0.803816	0.0643817	-0.00264233	0.672605	0.144563	-0.0489582	0.00427032	0.0109292
AT1G17690	0.245117	1.1958	-0.237951	1.24756	0.0192871	-0.463781	0.0710449	0.150206	2.36739e-07	0.164751	1.38357e-07	0.959142	0.0455011	0.823446	0.201808	7.92305	-0.186356	8.557	0.000349424	-0.622384	0.0059937
AT1G17700	0.158569	-0.143677	0.165901	-0.214172	0.024292	0.0316238	-0.0462036	0.413891	0.471064	0.387096	0.235196	0.949342	0.932128	0.895599	0.0607501	-0.0469708	0.0683814	-0.134622	0.000548445	0.000965306	-0.00221253
AT1G17710	0.0887451	0.146118	0.0902646	-0.0419006	-0.129822	-0.128302	-0.317841	0.630331	0.365973	0.62293	0.84535	0.575963	0.581572	0.116748	0.0177873	0.0637881	0.0185549	-0.00305722	-0.031106	-0.0302019	-0.296466
AT1G17720	0.104004	-0.100098	-0.226298	-0.116211	0.0195313	-0.310771	0.00341797	0.451166	0.47289	0.0562703	0.385738	0.94109	0.0611705	0.990514	0.0359504	-0.0325558	-0.282809	-0.0480774	0.000515018	-0.377107	1.41489e-05
AT1G17730	-0.0769043	-0.491089	0.376846	-0.163086	-0.239746	0.214005	0.0882568	0.775121	0.0103115	0.0484309	0.467623	0.401496	0.46528	0.808598	-0.00850798	-0.975635	0.495507	-0.0538354	-0.0950158	0.0711107	0.00814324
AT1G17744	-0.340393	0.234131	-0.204229	0.0825806	0.169128	0.305293	0.0175781	0.176753	0.393659	0.473548	0.814286	0.685559	0.397943	0.97603	-0.256191	0.0947948	-0.0663	0.00736807	0.0277295	0.122172	0.000185221
AT1G17745	-1.3175	-0.125	-0.994222	0.0395508	-0.904053	-0.58077	-0.739502	5.55044e-07	0.612069	1.68709e-05	0.896981	0.00301161	0.0356412	0.0105513	-8.24188	-0.02665	-4.74528	0.00186746	-2.2793	-0.840982	-1.46177
AT1G17750	-0.605408	0.0177612	-0.384064	0.0689087	-0.157043	0.0643005	-0.105896	0.0324789	0.970863	0.19762	0.874542	0.762374	0.91507	0.850583	-0.901088	0.000228089	-0.270445	0.00401182	-0.0185047	0.0024785	-0.0074427
AT1G17760	-0.499512	0.170166	-0.358205	0.301758	0.0598145	0.201121	0.191406	0.0120931	0.466442	0.0735	0.140356	0.884185	0.518899	0.543488	-0.957795	0.0563594	-0.406102	0.25733	0.00319748	0.0573029	0.0506862
AT1G17770	-0.115417	0.0911865	0.085144	0.0630493	0.0666504	0.267212	0.0385132	0.634039	0.722616	0.743317	0.819177	0.859918	0.333655	0.924708	-0.0228393	0.0128657	0.0109688	0.00546148	0.00436846	0.12738	0.00130927
AT1G17780	0.77124	-0.0251465	0.965159	0.0638428	-0.571289	-0.37737	-0.4823	0.00105364	0.946378	0.000117073	0.849969	0.0700338	0.242366	0.128589	2.29622	-0.000601891	3.79457	0.00450711	-0.659663	-0.232282	-0.429631
AT1G17790	-0.157104	-0.398315	0.42129	-0.252563	-0.369873	0.208522	-0.224121	0.706368	0.226436	0.195298	0.49376	0.430049	0.699365	0.6726	-0.0237179	-0.256935	0.298822	-0.0774067	-0.135552	0.0323826	-0.0386033
AT1G17800	0.0817261	0.12854	-0.021843	-0.0881958	-0.00274658	-0.106316	-0.219482	0.754612	0.584899	0.944326	0.732352	0.995176	0.75686	0.444778	0.00999316	0.0299395	-0.00054341	-0.0119311	-5.76849e-06	-0.0128625	-0.0772264
AT1G17810	-0.174774	-0.0653381	-0.0625979	0.0466003	-0.128662	-0.0164859	-0.0167236	0.553968	0.857275	0.864198	0.902503	0.771592	0.977528	0.977136	-0.0448323	-0.00436979	-0.00396788	0.00207612	-0.0144889	-0.000162726	-0.000167987
AT1G17820	-0.297607	0.369629	-0.315989	-0.175293	0.411621	0.393239	-0.133301	0.156466	0.0700317	0.128604	0.461093	0.151147	0.170692	0.707699	-0.239747	0.426813	-0.281466	-0.0589355	0.337777	0.301924	-0.0200153
AT1G17830	-0.104614	1.17908	-0.382582	1.80988	0.275696	-0.00227229	0.906494	0.810384	0.000288883	0.231843	2.4025e-06	0.56749	0.997273	0.0339693	-0.00955222	4.17308	-0.242866	10.1703	0.0678326	-2.69448e-06	1.33156
AT1G17840	-0.255371	0.0778809	-0.247681	0.256592	-0.0825195	-0.0748291	0.0961914	0.094031	0.699406	0.105694	0.0922727	0.765176	0.791869	0.717454	-0.262197	0.0120926	-0.241724	0.265554	-0.00959197	-0.00758367	0.0138713
AT1G17850	-0.338745	0.408203	-0.845398	0.0811768	0.421631	-0.085022	0.0946045	0.229978	0.133823	0.00197936	0.83606	0.271003	0.87457	0.858409	-0.216226	0.356553	-2.28551	0.00631251	0.239076	-0.00494876	0.00627281
AT1G17860	0.118225	0.141663	-0.0893046	-0.164673	-0.194763	-0.402293	-0.501099	0.475121	0.368845	0.616501	0.279144	0.344964	0.0419535	0.0146922	0.0382099	0.061362	-0.0187598	-0.0912571	-0.0900248	-0.554051	-0.91847
AT1G17870	1.42371	2.03137	1.00956	1.28833	0.163208	-0.250936	-0.579834	0.00190975	5.96454e-05	0.0228248	0.00431446	0.853668	0.756657	0.380118	3.87109	8.58137	1.65729	3.047	0.0112142	-0.0303885	-0.243578
AT1G17880	-0.303955	0.614746	-0.23879	0.53418	0.0429688	0.108134	-0.0375975	0.0425728	0.000186979	0.119205	0.000740405	0.889851	0.674131	0.905157	-0.416682	2.2919	-0.220571	1.67227	0.00217777	0.0185185	-0.00162707
AT1G17890	-0.228882	0.0109863	-0.0858688	-0.116211	-0.274292	-0.131279	-0.401489	0.295044	0.974466	0.757931	0.655617	0.352515	0.708604	0.155865	-0.121333	0.000123412	-0.0103361	-0.0213072	-0.124206	-0.0196389	-0.324103
AT1G17910	0.209259	0.00723267	0.0999133	0.0691528	0.303192	0.193846	0.365112	0.456506	0.986294	0.766395	0.847262	0.398581	0.627235	0.294561	0.071264	4.33497e-05	0.0115447	0.00497779	0.12112	0.0392675	0.193811
AT1G17920	0.119263	-0.0230713	0.0497691	-0.0541992	-0.0718994	-0.141393	-0.103027	0.812568	0.969089	0.92925	0.922686	0.923018	0.83534	0.885685	0.0107504	-0.000314605	0.001586	-0.00189405	-0.00250138	-0.011048	-0.00543168
[truncated: 25,982 more rows]

## Sheet: Supplemental Data Set 2B
	High light (HL)
	WT	gnat2
Flavonoid biosynthesis	up	up
RNA polymerase	up	up
[truncated: 39 more rows]

## Sheet: Supplemental Data Set 2C
	Darkness (D)
[truncated: 28 more rows]
