# Supplementary material for: Light Changes Promote Distinct Responses of Plastid Protein Acetylation Marks
Source: Mol Cell Proteomics. 2024 Sep 24;23(11):100845. doi: 10.1016/j.mcpro.2024.100845 (PMC11546460; doi:10.1016/j.mcpro.2024.100845)
Supplement: Supplemental Data Set 3 [file mmc3.xlsx]

## Sheet: Legend
Supplemental Data Set 3: Proteome differential expression analysis, for both genotype specific responses to light and light dependent responses, supplemented with RNA changes. Plants were harvested 2h after high light or dark treatment in 4 biological replicates. After digestion, peptides were labled with TMT. The TAIR database was searched with MaxQuant and LIMMA was used for differential expres…

## Sheet: Supplemental Data Set 3
Panel	A				B				C				D				F				E				G
TAIR.locus	logFC WT D - C	P.Value WT D - C	logFC RNA WT D - C	P.Value RNA WT D - C	logFC WT HL - C	P.Value WT HL - C	logFC RNA WT HL - C	P.Value RNA WT HL - C	logFC gnat2 D - C	P.Value gnat2 D - C	logFC RNA gnat2 D - C	P.Value RNA gnat2 D - C	logFC gnat2 HL - C	P.Value gnat2 HL - C	logFC RNA gnat2 HL - C	P.Value RNA gnat2 HL - C	logFC gnat2 - WT D	P.Value gnat2 - WT D	logFC RNA gnat2 - WT D	P.Value RNA gnat2 - WT D	logFC gnat2 - WT C	P.Value gnat2 - WT C	logFC RNA gnat2 - WT C	P.Value RNA gnat2 - WT C	logFC gnat2 - WT HL	P.Value gnat2 - WT HL	logFC RNA gnat2 - WT HL	P.Value RNA gnat2 - WT HL	Peptide.counts..all.	Peptide.counts..unique.	Fasta.headers	Sequence.coverage....	n rep	description	SUBAcon	DESCRIPTION
AT1G01050.2	0.104113	0.170903	0.806746	0.241262	0.0756327	0.443485	1.24649	0.226913	0.258036	0.039032	0.867479	0.484591	0.0493193	0.5642	1.17879	0.400021	-0.00552883	0.927697	1.31028	0.275579	-0.159452	0.0579286	1.21854	0.450327	-0.185766	0.12264	1.15236	0.615879	5;5;3;2	2;2;0;0	AT1G01050.2 | Symbols:AtPPa1,PPa1 | pyrophosphorylase 1 | pyrophosphorylase 1 | Chr1:31382-32670 REVERSE LENGTH=212;AT1G01050.1 | Symbols:AtPPa1,PPa1 | pyrophosphorylase 1 | pyrophosphorylase 1 | Chr1:31382-32670 REVERSE LENGTH=212;AT2G46860.1 | Symbo	25	4			'Symbols: AtPPa1 | AtPPa1 (Arabidopsis thaliana pyrophosphorylase 1); inorganic diphosphatase | chr1:31170-33153 REVERSE'
AT1G01080.1	0.0559926	0.443068	0.799272	0.0145362	-0.0151278	0.835722	0.957603	0.729433	0.0679325	0.484706	0.712743	0.000526725	-0.00884214	0.893719	0.803204	0.0167406	0.0182011	0.843502	0.87529	0.318422	0.00626123	0.944804	0.98156	0.924881	0.0125469	0.862243	0.823356	0.131647	10;10;10;10;9;9	10;10;10;10;9;9	neoAT1G01080.11;neoAT1G01080.21;AT1G01080.1 | RNA-binding (RRM/RBD/RNP motifs) family protein | Chr1:45503-46789 REVERSE LENGTH=293;AT1G01080.2 | RNA-binding (RRM/RBD/RNP motifs) family protein | Chr1:45503-46789 REVERSE LENGTH=294;neoAT1G01080.31;AT1G	47.6	4	RNA-binding (RRM/RBD/RNP motifs) family protein;	plastid	'33 kDa ribonucleoprotein, chloroplast, putative / RNA-binding protein cp33, putative | chr1:45296-47019 REVERSE'
AT1G01090.1	-0.027155	0.724382	1.01243	0.906637	-0.170136	0.050772	0.933128	0.34984	0.00256571	0.984284	1.07108	0.354508	-0.105829	0.100995	0.980064	0.837835	0.2764	0.0705479	1.13817	0.168655	0.246679	0.0139192	1.07584	0.474263	0.310986	0.00822033	1.12996	0.195146	18;18	18;18	neoAT1G01090.11;AT1G01090.1 | Symbols:PDH-E1 ALPHA | pyruvate dehydrogenase E1 alpha | pyruvate dehydrogenase E1 alpha | Chr1:47705-49166 REVERSE LENGTH=428	50.4	4	pyruvate dehydrogenase E1 alpha;pyruvate dehydrogenase E1 alpha subunit	plastid	'Symbols: PDH-E1 ALPHA | PDH-E1 ALPHA (PYRUVATE DEHYDROGENASE E1 ALPHA); pyruvate dehydrogenase (acetyl-transferring) | chr1:47485-49286 REVERSE'
AT1G01100.4	-0.201867	0.0647043	0.839475	0.250361	-0.0783009	0.313987	1.34285	0.0374782	-0.0204632	0.775233	0.600354	0.000678052	0.181796	0.150005	1.27702	0.0884056	0.160747	0.0565627	0.715155	0.0920762	-0.0206565	0.801891	1	1	0.23944	0.0478042	0.950982	0.859454	2;2;2;1	2;2;2;1	AT1G01100.4 | 60S acidic ribosomal protein family | Chr1:50284-50954 REVERSE LENGTH=112;AT1G01100.2 | 60S acidic ribosomal protein family | Chr1:50284-50954 REVERSE LENGTH=112;AT1G01100.1 | 60S acidic ribosomal protein family | Chr1:50284-50954 REVER	49.1	4	60S acidic ribosomal protein family;	cytosol	'60S acidic ribosomal protein P1 (RPP1A) | chr1:50090-51108 REVERSE'
AT1G01110.2			1.36253	0.351115			0.791432	0.513645			1.08743	0.851104			0.841288	0.655022			0.955711	0.945994			1.19749	0.735434			1.27292	0.624901	1;1	1;1	AT1G01110.2 | Symbols:IQD18 | IQ-domain 18 | IQ-domain 18 | Chr1:52239-54494 FORWARD LENGTH=527;AT4G00820.1 | Symbols:iqd17 | IQ-domain 17 | IQ-domain 17 | Chr4:349300-351307 FORWARD LENGTH=534	1.7	0	IQ-domain 18;	nucleus	'Symbols: IQD18 | IQD18 (IQ-domain 18) | chr1:52239-54692 FORWARD'
AT1G01140.1			1.19708	0.419109			0.818988	0.356351			1.16738	0.504975			0.702337	0.0697002			1.11129	0.766832			1.13956	0.698662			0.977248	0.958443	1;1;1	1;1;1	AT1G01140.1 | Symbols:SnRK3.12,PKS6,CIPK9 | SNF1-RELATED PROTEIN KINASE 3.12,CBL-interacting protein kinase 9,PROTEIN KINASE 6 | CBL-interacting protein kinase 9 | Chr1:64398-67512 REVERSE LENGTH=447;AT1G01140.2 | Symbols:SnRK3.12,PKS6,CIPK9 | SNF1-RELA	2.5	0	CBL-interacting protein kinase 9;Encodes a CBL-interacting protein kinase with similarity to SOS2	cytosol	'Symbols: CIPK9, PKS6 | CIPK9 (CBL-INTERACTING PROTEIN KINASE 9); ATP binding / kinase/ protein kinase/ protein serine/threonine kinase | chr1:64167-67625 REVERSE'
AT1G01160.1	-0.228073	0.101921	1.26798	0.115763	-0.0689993	0.602093	1.14827	0.415296	-0.12192	0.663424	1.34402	0.0455637	0.567645	0.0152183	1.13763	0.456134	-0.501755	0.00797433	1.04767	0.877304	-0.607908	0.00465182	0.988391	0.973904	0.0287366	0.79918	0.979235	0.9499	1;1	1;1	AT1G01160.1 | Symbols:GIF2 | GRF1-interacting factor 2 | GRF1-interacting factor 2 | Chr1:72583-73883 FORWARD LENGTH=195;AT1G01160.2 | Symbols:GIF2 | GRF1-interacting factor 2 | GRF1-interacting factor 2 | Chr1:72583-73883 FORWARD LENGTH=229	6.7	4	GRF1-interacting factor 2;Arabidopsis thaliana GRF1-interacting factor 2 (GIF2) mRNA	nucleus	'Symbols: GIF2 | SSXT protein-related / transcription co-activator-related | chr1:72357-74096 FORWARD'
AT1G01170.2	-0.10015	0.419982	1.20033	0.157139	-0.0956923	0.467331	0.559745	4.86248e-05	-0.226648	0.215931	1.04191	0.821693	-0.147704	0.220225	0.490115	4.48408e-06	0.0105777	0.922715	0.8397	0.338947	0.137075	0.370348	0.967376	0.898414	0.0850641	0.713366	0.847038	0.368779	2;2;2;2;1;1	2;2;2;2;1;1	neoAT1G01170.21;neoAT1G01170.11;AT1G01170.2 | ozone-responsive stress-like protein (DUF1138) | Chr1:74105-74443 REVERSE LENGTH=83;AT1G01170.1 | ozone-responsive stress-like protein (DUF1138) | Chr1:74105-74443 REVERSE LENGTH=83;neoAT1G01170.22;neoAT1G0	48.1	4	Protein of unknown function (DUF1138);	plasma membrane	'ozone-responsive stress-related protein, putative | chr1:73931-74737 REVERSE'
AT1G01220.6			0.968195	0.871964			0.839049	0.202227			0.717225	0.0111474			0.682881	0.00407765			0.96247	0.887484			1.29926	0.156106			1.05743	0.825383	2;2;2;2;2;2;2;2	2;2;2;2;2;2;2;2	AT1G01220.6 | Symbols:FKGP,AtFKGP | Arabidopsis thaliana L-fucokinase/GDP-L-fucose pyrophosphorylase,L-fucokinase/GDP-L-fucose pyrophosphorylase | L-fucokinase/GDP-L-fucose pyrophosphorylase | Chr1:92583-95552 FORWARD LENGTH=866;AT1G01220.5 | Symbols:FK	3	0			'GHMP kinase-related | chr1:91750-95651 FORWARD'
AT1G01300.1			1.23411	0.0922089			0.826926	0.133691			1.07364	0.658479			1.12958	0.382654			0.67574	0.026306			0.776737	0.14704			1.06102	0.799889	1;1	1;1	neoAT1G01300.11;AT1G01300.1 | Eukaryotic aspartyl protease family protein | Chr1:117065-118522 FORWARD LENGTH=485	2	0	Eukaryotic aspartyl protease family protein;	extracellular	'aspartyl protease family protein | chr1:116943-118764 FORWARD'
AT1G01320.2	-0.067015	0.404445	0.521607	2.12957e-06	0.00781306	0.919401	1.60396	8.55076e-05	-0.0115133	0.883764	0.47212	3.57888e-07	0.0719245	0.225629	1.32344	0.00907404	0.0496414	0.410488	0.953877	0.818458	-0.00586031	0.934656	1.05386	0.794683	0.0582511	0.442623	0.869549	0.378967	42;42;42	37;37;37	AT1G01320.2 | Symbols:REC1 | REDUCED CHLOROPLAST COVERAGE | Tetratricopeptide repeat (TPR)-like superfamily protein | Chr1:121582-130099 REVERSE LENGTH=1787;AT1G01320.3 | Symbols:REC1 | REDUCED CHLOROPLAST COVERAGE | Tetratricopeptide repeat (TPR)-like	28.4	4	Tetratricopeptide repeat (TPR)-like superfamily protein;	nucleus	'tetratricopeptide repeat (TPR)-containing protein | chr1:121124-130570 REVERSE'
AT1G01350.1			1.2136	0.173113			1.14536	0.377836			1.48237	0.00446269			1.50178	0.00344543			0.835524	0.374731			0.684038	0.0473163			0.896899	0.633068	1	1	AT1G01350.1 | Zinc finger (CCCH-type/C3HC4-type RING finger) family protein | Chr1:136732-137970 FORWARD LENGTH=343	3.2	0	Zinc finger (CCCH-type/C3HC4-type RING finger) family protein;	nucleus	'nucleic acid binding / protein binding / zinc ion binding | chr1:136124-138162 FORWARD'
AT1G01370.4			0.717655	0.0297474			0.771105	0.0933354			0.877287	0.466383			0.93455	0.748477			1.20437	0.420213			0.985219	0.966594			1.19405	0.446849	2;2;2;2	2;2;2;2	AT1G01370.4 | Symbols:CENH3,HTR12 | CENTROMERIC HISTONE H3 | Histone superfamily protein | Chr1:143773-145400 FORWARD LENGTH=178;AT1G01370.3 | Symbols:CENH3,HTR12 | CENTROMERIC HISTONE H3 | Histone superfamily protein | Chr1:143773-145400 FORWARD LENGT	12.9	0			'Symbols: HTR12, CENH3 | HTR12; DNA binding | chr1:143564-145650 FORWARD'
AT1G01420.1	-0.132051	0.490342	0.574524	0.050291	0.125069	0.492151	0.789993	0.481371	-0.248191	0.291821	0.750772	0.366814	-0.000594054	0.996928	0.914911	0.83074	-0.345538	0.0969499	0.793286	0.62082	-0.229397	0.229586	0.607058	0.215778	-0.355061	0.0859544	0.70305	0.406132	1;1	1;1	AT1G01420.1 | Symbols:UGT72B3 | UDP-glucosyl transferase 72B3 | UDP-glucosyl transferase 72B3 | Chr1:154566-156011 REVERSE LENGTH=481;AT1G01420.2 | Symbols:UGT72B3 | UDP-glucosyl transferase 72B3 | UDP-glucosyl transferase 72B3 | Chr1:154566-156020 REV	2.5	1	UDP-glucosyl transferase 72B3;	cytosol	'Symbols: UGT72B3 | UGT72B3 (UDP-GLUCOSYL TRANSFERASE 72B3); UDP-glycosyltransferase/ quercetin 3-O-glucosyltransferase/ transferase, transferring glycosyl groups | chr1:154492-156011 REVERSE'
AT1G01470.1	-0.00087908	0.991099	0.926676	0.711587	0.0640306	0.443065	1.48937	0.00928591	-0.057196	0.567393	0.975114	0.918066	0.247523	0.0226692	1.73	0.000681637	-0.34429	0.00325839	0.757407	0.200158	-0.287973	0.0044723	0.719783	0.126228	-0.104481	0.166348	0.836072	0.439814	4	4	AT1G01470.1 | Symbols:LEA14,LSR3,AtLEA14,LEA1 | LIGHT STRESS-REGULATED 3,Arabidopsis thaliana Late Embryogenesis abundant 14,LATE EMBRYOGENESIS ABUNDANT 14 | Late embryogenesis abundant protein | Chr1:172295-172826 REVERSE LENGTH=151	28.5	4	Late embryogenesis abundant protein;Encodes late-embryogenesis abundant protein whose mRNA levels are induced in response to wounding and light stress. Might be involved in protection against dessication.	cytosol	'Symbols: LEA14, LSR3 | LEA14 (LATE EMBRYOGENESIS ABUNDANT 14) | chr1:172146-172948 REVERSE'
AT1G01490.3			1.78713	0.000503885			0.537649	0.000261984			2.18673	2.19835e-05			0.528806	0.000200749			0.933516	0.819604			0.762928	0.225879			0.75038	0.196512	1;1;1;1	1;1;1;1	AT1G01490.3 | Heavy metal transport/detoxification superfamily protein | Chr1:180401-180835 REVERSE LENGTH=144;AT1G01490.2 | Heavy metal transport/detoxification superfamily protein | Chr1:180401-182066 REVERSE LENGTH=177;AT1G01490.1 | Heavy metal tra	11.1	0			'heavy-metal-associated domain-containing protein | chr1:180120-182358 REVERSE'
AT1G01510.1	0.176478	0.172	1.19526	0.32546	0.291563	0.0595702	0.866611	0.456355	-0.955385	0.01309	1.08431	0.715994	-0.0192216	0.846058	0.995104	0.986412	-1.13003	0.0129086	0.963346	0.914858	0.0018331	0.988831	1.06192	0.854274	-0.308952	0.0373399	1.21937	0.42443	2	2	AT1G01510.1 | Symbols:DOQ,AN | ANGUSTIFOLIA,DETORQUEO | NAD(P)-binding Rossmann-fold superfamily protein | Chr1:187235-189836 FORWARD LENGTH=636	3.8	2	NAD(P)-binding Rossmann-fold superfamily protein;Encodes a homolog of human CtBP. Mutant has longer and thicker leaves than wild type. Involved in controlling polar cell expansion in the leaf width direction.	cytosol	'Symbols: AN | AN (ANGUSTIFOLIA); protein binding | chr1:187211-190056 FORWARD'
AT1G01610.1	-0.061798	0.377518	0.781351	0.0386046	0.0415731	0.618685	1.08848	0.565616	-0.139647	0.173862	0.798539	0.0605057	0.0320872	0.602469	1.10518	0.478678	-0.0938468	0.177352	1.21352	0.260866	-0.015998	0.845533	1.1874	0.32495	-0.0254839	0.78989	1.20562	0.278731	6	3	AT1G01610.1 | Symbols:GPAT4,ATGPAT4 | GLYCEROL-3-PHOSPHATE sn-2-ACYLTRANSFERASE 4 | glycerol-3-phosphate acyltransferase 4 | Chr1:221950-224255 REVERSE LENGTH=503	14.3	4	glycerol-3-phosphate acyltransferase 4;Encodes a protein with glycerol-3-phosphate acyltransferase activity. Involved in cutin assembly. Is functional redundant of GPAT8.	endoplasmic reticulum	'Symbols: ATGPAT4, GPAT4 | GPAT4 (GLYCEROL-3-PHOSPHATE ACYLTRANSFERASE 4); 1-acylglycerol-3-phosphate O-acyltransferase/ acyltransferase | chr1:221691-224340 REVERSE'
AT1G01620.1	0.0908078	0.426213	2.6082	9.4387e-08	0.159632	0.268378	0.652161	0.000920818	-0.0481198	0.658768	3.14486	9.41056e-09	0.194042	0.0542539	0.716017	0.00696607	0.00825054	0.930682	0.920061	0.696976	0.147178	0.146477	0.763057	0.11804	0.181589	0.0881871	0.837772	0.324118	11;6	4;1	AT1G01620.1 | Symbols:TMP-B,PIP1;3,PIP1C | plasma membrane intrinsic protein 1C,PLASMA MEMBRANE INTRINSIC PROTEIN 1;3 | plasma membrane intrinsic protein 1C | Chr1:225986-227176 REVERSE LENGTH=286;AT1G01620.2 | Symbols:TMP-B,PIP1;3,PIP1C | plasma membra	53.5	4	plasma membrane intrinsic protein 1C;a member of the plasma membrane intrinsic protein subfamily PIP1. localizes to the plasma membrane and exhibits water transport activity in Xenopus oocyte. expressed ubiquitously and protein level decreases slightly during leaf development.	plasma membrane	'Symbols: PIP1C, TMP-B, PIP1;3 | PIP1C (PLASMA MEMBRANE INTRINSIC PROTEIN 1C); water channel | chr1:225665-227302 REVERSE'
AT1G01630.1	0.177507	0.16549	0.829449	0.101969	0.356575	0.126714	0.833247	0.111831	0.1892	0.47814	0.860874	0.207356	-0.112223	0.272233	0.979235	0.906357	-0.362981	0.0798574	0.973905	0.911356	-0.374673	0.030226	0.938353	0.756148	-0.843471	0.0130202	1.10276	0.594079	3	3	AT1G01630.1 | Sec14p-like phosphatidylinositol transfer family protein | Chr1:229206-230675 FORWARD LENGTH=255	8.2	2	Sec14p-like phosphatidylinositol transfer family protein;	cytosol	'SEC14 cytosolic factor, putative / phosphoglyceride transfer protein, putative | chr1:229013-230917 FORWARD'
AT1G01710.1	0.0404225	0.660792	0.691019	0.00159667	0.0394116	0.668459	1.00679	0.97197	-0.155756	0.137822	1.02369	0.894815	0.0165603	0.821329	1.01294	0.945343	-0.14284	0.133933	1.4119	0.0324779	0.0533385	0.56405	0.953077	0.826389	0.0304871	0.755963	0.958901	0.851733	1	1	AT1G01710.1 | acyl-CoA thioesterase II | Chr1:262950-266029 FORWARD LENGTH=427	1.9	3	Acyl-CoA thioesterase family protein;	peroxisome	'acyl-CoA thioesterase family protein | chr1:262828-267771 FORWARD'
AT1G01730.1	-0.44713	0.0676979	1.60546	0.0112904	-0.369204	0.0963181	0.943049	0.830739	-0.9801	0.0153929	1.54958	0.0186346	-0.730258	0.0155326	0.853368	0.47035	-0.211372	0.23997	1.11141	0.755576	0.321597	0.119761	1.15148	0.655443	-0.0394566	0.815128	1.04198	0.917804	1	1	AT1G01730.1 | hypothetical protein | Chr1:271002-271872 FORWARD LENGTH=224	5.8	1	;	nucleus	'unknown protein | chr1:270956-272061 FORWARD'
AT1G01790.2	-0.0101578	0.928048	0.927774	0.393143	0.0277743	0.694001	0.871464	0.0773405	0.0410955	0.721245	0.910433	0.259264	0.134421	0.10601	0.76422	0.000919378	-0.00395586	0.956019	1.09171	0.4582	-0.0552092	0.538058	1.1125	0.348555	0.0514372	0.464356	0.975596	0.875086	23;23	19;19	AT1G01790.2 | Symbols:KEA1,ATKEA1 | K+ EFFLUX ANTIPORTER 1,K+ efflux antiporter 1 | K+ efflux antiporter 1 | Chr1:284781-290869 FORWARD LENGTH=1193;AT1G01790.1 | Symbols:KEA1,ATKEA1 | K+ EFFLUX ANTIPORTER 1,K+ efflux antiporter 1 | K+ efflux antiporter	25.1	4			'Symbols: KEA1, ATKEA1 | KEA1 (K EFFLUX ANTIPORTER 1); potassium ion transmembrane transporter/ potassium:hydrogen antiporter | chr1:284781-291094 FORWARD'
AT1G01800.1	0.0793658	0.383997	1.12709	0.56417	0.0369136	0.577437	1.05048	0.844109	0.0409849	0.628952	0.967881	0.902224	0.0587899	0.355512	1.02294	0.933934	-0.139306	0.0419223	0.765525	0.271107	-0.100926	0.191308	0.891452	0.69413	-0.0790492	0.325579	0.868079	0.608079	11;8;8	11;8;8	AT1G01800.1 | NAD(P)-binding Rossmann-fold superfamily protein | Chr1:293396-294888 FORWARD LENGTH=295;neoAT1G01800.21;AT1G01800.2 | NAD(P)-binding Rossmann-fold superfamily protein | Chr1:293595-294888 FORWARD LENGTH=260	35.6	4	NAD(P)-binding Rossmann-fold superfamily protein;	cytosol	'short-chain dehydrogenase/reductase (SDR) family protein | chr1:293342-295040 FORWARD'
AT1G01820.1	-0.0356255	0.764106	1.44518	0.00144031	-0.383151	0.0195121	0.820236	0.0773694	-0.166087	0.327534	1.48328	0.000781144	-0.194795	0.408468	0.836497	0.11614	-0.0012754	0.989843	0.903411	0.570256	0.129186	0.366138	0.880209	0.453309	0.317543	0.0986705	0.897658	0.540663	6;2;2;2	4;0;0;0	AT1G01820.1 | Symbols:PEX11C | peroxin 11c | peroxin 11c | Chr1:296213-297723 REVERSE LENGTH=235	26.8	2	peroxin 11c;member of the peroxin11 (PEX11) gene family, integral to peroxisome membrane, controls peroxisome proliferation.	peroxisome	'Symbols: PEX11C | PEX11C (PEROXIN 11C) | chr1:296001-298120 REVERSE'
AT1G01910.3	0.0817091	0.387808	1.28744	0.0142961	-0.0754474	0.425495	1.05743	0.68301	0.077687	0.495375	1.18267	0.110344	-0.124903	0.159154	0.961989	0.792701	0.0685137	0.489715	0.902749	0.529333	0.0725358	0.497982	0.982721	0.939445	0.0230804	0.832922	0.89402	0.481242	5;5;5;5;2;2	5;5;5;5;2;2	AT1G01910.3 | P-loop containing nucleoside triphosphate hydrolases superfamily protein | Chr1:313746-315831 REVERSE LENGTH=303;AT1G01910.4 | P-loop containing nucleoside triphosphate hydrolases superfamily protein | Chr1:313595-315831 REVERSE LENGTH=35	21.1	3	P-loop containing nucleoside triphosphate hydrolases superfamily protein;	cytosol	'anion-transporting ATPase, putative | chr1:313215-315902 REVERSE'
AT1G01930.1	0.0612102	0.675649	1.01312	0.921349	0.0978774	0.524728	1.0657	0.520683	0.15727	0.36494	1.43728	8.45805e-05	-0.134309	0.0872294	1.20603	0.0220909	0.0283113	0.800066	1.19539	0.122245	-0.0677483	0.594361	0.842606	0.139044	-0.299934	0.011571	0.953561	0.749374	2	2	AT1G01930.1 | zinc finger protein-like protein | Chr1:320041-322809 REVERSE LENGTH=580	4.7	4	zinc finger protein-related;	nucleus	'zinc finger protein-related | chr1:319836-322860 REVERSE'
AT1G01950.4			0.872719	0.232709			1.07284	0.602474			0.776467	0.0179465			1.16787	0.162524			0.843169	0.270008			0.947689	0.789221			1.03163	0.888248	2;2;2;2;2;2;2	2;2;2;2;2;2;2	AT1G01950.4 | Symbols:AtKINUb,ARK2 | Arabidopsis thaliana KINESIN Ungrouped clade, gene B,armadillo repeat kinesin 2 | armadillo repeat kinesin 2 | Chr1:326362-330403 FORWARD LENGTH=753;neoAT1G01950.21;neoAT1G01950.11;neoAT1G01950.31;AT1G01950.2 | Symbo	2.4	0			'Symbols: ARK2 | armadillo/beta-catenin repeat family protein / kinesin motor family protein | chr1:325379-330619 FORWARD'
AT1G01960.1	0.0132318	0.85661	1.00764	0.948845	0.0239668	0.703076	0.63356	1.16412e-06	-0.0147456	0.842386	1.21806	0.00621902	-0.0847094	0.197579	0.675754	7.43448e-06	0.0246265	0.654609	1.15132	0.162666	0.0526039	0.456029	0.952432	0.69508	-0.0560722	0.396417	1.01586	0.917871	13	13	AT1G01960.1 | Symbols:BIG3,EDA10 | embryo sac development arrest 10,BIG3 | SEC7-like guanine nucleotide exchange family protein | Chr1:330830-337582 REVERSE LENGTH=1750	10.1	4	SEC7-like guanine nucleotide exchange family protein;	cytosol	'Symbols: EDA10 | EDA10 (embryo sac development arrest 10); ARF guanyl-nucleotide exchange factor/ binding / guanyl-nucleotide exchange factor | chr1:330588-337582 REVERSE'
AT1G01980.1			0.944846	0.742407			0.94817	0.760845			1.10155	0.523985			1.02432	0.903646			1.00902	0.976569			0.865476	0.45058			0.934985	0.77107	1;1	1;1	neoAT1G01980.11;AT1G01980.1 | Symbols:AtBBE1 | | FAD-binding Berberine family protein | Chr1:340374-341999 REVERSE LENGTH=541	2.1	0	FAD-binding Berberine family protein;member of Reticuline oxidase-like family	extracellular	'Symbols: ATSEC1A, SEC1A | ATSEC1A; FAD binding / catalytic/ electron carrier/ oxidoreductase | chr1:340172-341999 REVERSE'
AT1G02020.2			1.01106	0.973815			1.04875	0.874532			1.07997	0.781769			0.976009	0.939892			0.987496	0.979185			0.924483	0.838524			0.860365	0.649231	2;2	2;2	AT1G02020.2 | nitroreductase family protein | Chr1:353214-354845 REVERSE LENGTH=543;AT1G02020.1 | nitroreductase family protein | Chr1:352842-354845 REVERSE LENGTH=642	4.4	0	nitroreductase family protein;	plastid	'nitroreductase family protein | chr1:352637-354969 REVERSE'
AT1G02080.2	0.0283679	0.804342	1.18479	0.0334224	-0.127253	0.348212	0.882745	0.127605	0.072689	0.693646	1.30696	0.00128316	-0.14192	0.214079	0.856986	0.0537153	0.106691	0.334351	1.12271	0.321049	0.0623699	0.624705	1.01776	0.917871	0.0477031	0.73532	0.988057	0.946669	6;6;6	6;6;6	AT1G02080.2 | transcription regulator | Chr1:373694-386682 FORWARD LENGTH=2377;AT1G02080.3 | transcription regulator | Chr1:373694-386682 FORWARD LENGTH=2378;AT1G02080.1 | transcription regulator | Chr1:373335-386682 FORWARD LENGTH=2431	2.7	2	transcription regulators;	cytosol	'transcriptional regulator-related | chr1:373501-386847 FORWARD'
AT1G02090.2	-0.222193	0.0962905	0.917547	0.565249	-0.119652	0.323382	1.66875	0.000135727	-0.096473	0.499571	0.785118	0.04576	0.142962	0.136179	1.67838	0.000120936	-0.101546	0.177456	0.984538	0.954936	-0.227266	0.0101769	1.1506	0.447643	0.0353479	0.63688	1.15724	0.425312	1;1;1	1;1;1	AT1G02090.2 | Symbols:FUS5,CSN7,COP15,ATCSN7 | CONSTITUTIVE PHOTOMORPHOGENIC 15,COP9 SIGNALOSOME SUBUNIT 7,ARABIDOPSIS THALIANA COP9 SIGNALOSOME SUBUNIT 7,FUSCA 5 | Proteasome component (PCI) domain protein | Chr1:387647-389568 REVERSE LENGTH=225;AT1G020	4.9	4	Proteasome component (PCI) domain protein;encodes a phosphoprotein that is a subunit of the COP9 signalosome. Mutants exhibit constitutive photomorphogenic phenotype.	nucleus	'Symbols: FUS5, CSN7, COP15, ATCSN7 | FUS5 (FUSCA 5); MAP kinase kinase | chr1:387277-389647 REVERSE'
AT1G02110.1	-0.461724	0.410678	1.64994	0.0406488	0.240392	0.479448	1.49038	0.109619	0.30885	0.74373	1.02257	0.956811	1.50349	0.0599979	1.05057	0.898142	-1.16169	0.00102308	0.803328	0.579349	-1.93226	0.00653823	1.29618	0.494276	-0.669163	0.0189623	0.913674	0.85288	4	4	AT1G02110.1 | bZIP domain class transcription factor (DUF630 and DUF632) | Chr1:392939-395434 FORWARD LENGTH=703	8	2	Protein of unknown function (DUF630 and DUF632);	nucleus	'proline-rich family protein | chr1:392939-395554 FORWARD'
AT1G02120.1	-0.220481	0.277055	1.17262	0.0834876	-0.188774	0.320555	0.625252	1.54231e-05	-0.0475999	0.822234	1.2444	0.0162799	0.136332	0.40947	0.738288	0.00135647	0.111913	0.495167	0.995961	0.985552	-0.0609687	0.723597	0.938512	0.687469	0.264137	0.168062	1.10818	0.462015	1	1	AT1G02120.1 | Symbols:VAD1 | VASCULAR ASSOCIATED DEATH1 | GRAM domain family protein | Chr1:395761-399720 FORWARD LENGTH=598	1.8	1	GRAM domain family protein;Encodes VAD1 (Vascular Associated Death1), a regulator of cell death and defense responses in vascular tissues. VAD1 is a putative membrane associated protein and contains a GRAM domain. vad1 is a lesion mimic mutant that exhibits light conditional appearance of propagative HR (hypersensitive response)-like lesions along the vascular system.	cytosol,nucleus	'Symbols: VAD1 | VAD1 (VASCULAR ASSOCIATED DEATH1) | chr1:395761-399897 FORWARD'
AT1G02130.1	0.0206678	0.842054	0.93155	0.510195	0.165323	0.0409536	0.805245	0.0155326	0.157683	0.180751	1.02881	0.829302	0.167039	0.0222358	0.7259	0.000712621	0.021087	0.777204	1.1187	0.403525	-0.115928	0.223593	1.01294	0.949334	-0.114212	0.131687	0.913133	0.517456	9	6	AT1G02130.1 | Symbols:ATRABD2A,RABD2A,ARA-5,RA-5,ARA5,ATRAB1B | ARABIDOPSIS THALIANA RESPONSIVE TO ABSCISIC ACID 1B,RAB D2A,ARABIDOPSIS THALIANA RAB D2A,RAS 5,ARABIDOPSIS RAS 5 | RAS 5 | Chr1:400350-401788 REVERSE LENGTH=203	48.3	4	RAS 5;Belongs to the Rab1 GTPase subfamily. This small GTP-binding protein is required in ER to Golgi transportation.	endoplasmic reticulum,golgi	'Symbols: ATRAB1B, ARA5, ARA-5, ATRABD2A, RABD2A | ARA-5 (ARABIDOPSIS RAS 5); GTP binding | chr1:400035-401882 REVERSE'
AT1G02140.1	-0.28295	0.0491641	0.968686	0.692621	-0.255333	0.100339	1.08352	0.207904	-0.0211673	0.899379	0.874869	0.0263554	-0.00562795	0.941617	1.08278	0.212431	0.252636	0.0149573	0.897361	0.20647	-0.00914697	0.916787	0.99359	0.963121	0.240558	0.140471	0.992918	0.958949	3	3	AT1G02140.1 | Symbols:MAGO,MEE63,HAP1 | MAGO NASHI,HAPLESS 1,MATERNAL EFFECT EMBRYO ARREST 63 | mago nashi family protein | Chr1:403467-404401 REVERSE LENGTH=150	25.3	3	mago nashi family protein;	nucleus	'Symbols: MEE63, MAGO, HAP1 | MAGO (MAGO NASHI); protein binding | chr1:403190-404456 REVERSE'
AT1G02150.1	0.0212163	0.800257	0.788391	6.82103e-05	-0.00580073	0.951855	0.856841	0.00392671	-0.00535974	0.9593	0.711117	9.8908e-07	0.0433878	0.468427	0.678045	1.91194e-07	0.037586	0.674789	1.09151	0.247389	0.064162	0.321744	1.21012	0.0134851	0.113351	0.173251	0.957603	0.618542	13;12	12;12	AT1G02150.1 | Tetratricopeptide repeat (TPR)-like superfamily protein | Chr1:408779-410433 FORWARD LENGTH=524;neoAT1G02150.11	28.1	4	Tetratricopeptide repeat (TPR)-like superfamily protein;	plastid	'pentatricopeptide (PPR) repeat-containing protein | chr1:408622-410611 FORWARD'
AT1G02205.2			0.180373	0.000106068			2.50185	0.0202115			0.119474	9.54697e-06			2.73106	0.011269			0.476118	0.185583			0.71881	0.611606			0.784664	0.731579	3;3;3;2;2	3;3;3;2;2	AT1G02205.2 | Symbols:CER22,CER1 | ECERIFERUM 22,ECERIFERUM 1 | Fatty acid hydroxylase superfamily | Chr1:418818-422154 FORWARD LENGTH=625;AT1G02205.4 | Symbols:CER22,CER1 | ECERIFERUM 22,ECERIFERUM 1 | Fatty acid hydroxylase superfamily | Chr1:418924-	5.1	0	Fatty acid hydroxylase superfamily;Expression of the CER1 gene associated with production of stem epicuticular wax and pollen fertility. Biochemical studies showed that cer1 mutants are blocked in the conversion of stem wax C30 aldehydes to C29 alkanes, and they also lack the secondary alcohols and ketones. These suggested the CER1 protein is an aldehyde decarbonylase, but the exact molecular fun…	peroxisome,vacuole	'Symbols: CER1 | CER1 (ECERIFERUM 1); octadecanal decarbonylase | chr1:418767-422438 FORWARD'
AT1G02280.2	0.13152	0.279153	1.30168	0.0446446	0.00964616	0.905668	1.22578	0.130928	0.0677045	0.427227	1.10578	0.527749	0.0638475	0.657523	0.948411	0.774874	0.0458922	0.541814	1.01659	0.956059	0.109708	0.280324	1.19668	0.353265	0.163909	0.304078	0.925892	0.745995	7;7	7;7	AT1G02280.2 | Symbols:TOC33,PPI1,ATTOC33 | PLASTID PROTEIN IMPORT 1,translocon at the outer envelope membrane of chloroplasts 33 | translocon at the outer envelope membrane of chloroplasts 33 | Chr1:448665-450246 REVERSE LENGTH=297;AT1G02280.1 | Symbols	33	4	translocon at the outer envelope membrane of chloroplasts 33;Encodes a GTP-binding GTP-ase. Component of the chloroplast protein import machinery. Required for import of POR B into plastids. Toc33 phosphorylation may not play an important role in vivo.	cytosol	'Symbols: TOC33, ATTOC33, PPI1 | TOC33 (TRANSLOCON AT THE OUTER ENVELOPE MEMBRANE OF CHLOROPLASTS 33); GTP binding / GTPase/ protein binding | chr1:448463-450425 REVERSE'
AT1G02305.1			1.42406	0.03894			0.54332	0.000746253			1.38375	0.0588493			0.653266	0.0130638			0.755644	0.256155			0.777658	0.314919			0.935025	0.842609	2;2;1;1	2;2;1;1	neoAT1G02305.11;AT1G02305.1 | Symbols:AtcathB2 | | Cysteine proteinases superfamily protein | Chr1:455816-457974 FORWARD LENGTH=362;neoAT1G02300.11;AT1G02300.1 | Symbols:AtcathB1 | | Cysteine proteinases superfamily protein | Chr1:453288-455376 FORWA	7.9	0	Cysteine proteinases superfamily protein;	extracellular	'cathepsin B-like cysteine protease, putative | chr1:455688-458164 FORWARD'
AT1G02410.3			0.734425	0.0471572			1.08132	0.709269			0.771557	0.100373			0.987555	0.962155			1.13043	0.637649			1.07603	0.804435			0.982721	0.961023	1;1;1;1;1;1;1;1;1	1;1;1;1;1;1;1;1;1	neoAT1G02410.32;neoAT1G02410.22;neoAT1G02410.12;neoAT1G02410.31;neoAT1G02410.21;neoAT1G02410.11;AT1G02410.3 | Symbols:COX11 | cytochrome c oxidase 11 | cytochrome c oxidase assembly protein CtaG / Cox11 family | Chr1:491300-492762 FORWARD LENGTH=287;AT1G	12.4	0			'cytochrome c oxidase assembly protein CtaG / Cox11 family | chr1:490925-492926 FORWARD'
AT1G02475.1	0.0738486	0.544581	0.775817	0.00597397	-0.120375	0.162422	0.91128	0.365192	0.0250982	0.798982	0.821428	0.0311278	-0.00853384	0.910436	0.880358	0.182371	-0.0802873	0.499543	1.06707	0.680491	-0.0315369	0.667697	1.00781	0.971609	0.0803039	0.244757	0.973617	0.887525	3;3	2;2	neoAT1G02475.11;AT1G02475.1 | Polyketide cyclase/dehydrase and lipid transport superfamily protein | Chr1:514110-515331 REVERSE LENGTH=219	16.6	4	Polyketide cyclase/dehydrase and lipid transport superfamily protein;	plastid	'FUNCTIONS IN: molecular_function unknown; INVOLVED IN: biological_process unknown; LOCATED IN: chloroplast; EXPRESSED IN: 22 plant structures; EXPRESSED DURING: 13 growth stages; CONTAINS InterPro DOMAIN/s: Streptomyces cyclase/dehydrase (InterPro:IPR005031); BEST Arabidopsis thaliana protein match is: unknown protein (TAIR:AT4G01883.1); Has 350 Blast hits to 350 proteins in 105 species: Archae …
AT1G02500.2	-0.190828	0.132584	1.06985	0.53488	0.00771148	0.958603	1.12557	0.210594	-0.141625	0.352704	1.1476	0.133877	0.0530225	0.68582	1.72941	1.95782e-06	-0.0884733	0.269976	1.0586	0.71856	-0.137677	0.118442	0.986887	0.94776	-0.0923656	0.190346	1.51633	0.00301161	18;18	4;4	AT1G02500.2 | Symbols:METK1,SAM-1,AtSAM1,SAM1,MAT1 | S-adenosylmethionine synthetase 1,S-ADENOSYLMETHIONINE SYNTHETASE-1 | S-adenosylmethionine synthetase 1 | Chr1:519037-520218 FORWARD LENGTH=393;AT1G02500.1 | Symbols:METK1,SAM-1,AtSAM1,SAM1,MAT1 | S-a	42.5	4	S-adenosylmethionine synthetase 1;encodes a S-adenosylmethionine synthetase. SAM1 is regulated by protein S-nitrosylation. The covalent binding of nitric oxide (NO) to the Cys114 residue inhibits the enzyme activity.	cytosol	'Symbols: SAM1, SAM-1, MAT1 | SAM1 (S-ADENOSYLMETHIONINE SYNTHETASE 1); methionine adenosyltransferase | chr1:518251-520437 FORWARD'
AT1G02560.1	0.0282648	0.873517	1.14497	0.000335552	-0.0424882	0.596983	0.991574	0.875227	-0.221076	0.172294	0.935473	0.0574376	-0.104338	0.17458	0.903755	0.00441466	-0.0576243	0.665458	0.852622	0.00345428	0.191716	0.0508303	1.04357	0.419174	0.129867	0.0860893	0.951143	0.327666	6;6	6;6	neoAT1G02560.11;AT1G02560.1 | Symbols:NCLPP1,NCLPP5,CLPP5 | NUCLEAR CLPP 5,NUCLEAR-ENCODED CLPP 1,nuclear encoded CLP protease 5 | nuclear encoded CLP protease 5 | Chr1:538000-539805 FORWARD LENGTH=298	30.5	4	nuclear encoded CLP protease 5;One of several nuclear-encoded ClpPs (caseinolytic protease). Contains a highly conserved catalytic triad of Ser-type proteases (Ser-His-Asp). The name reflects nomenclature described in Adam et. al (2001).	plastid	'Symbols: CLPP5, NCLPP5, NCLPP1 | CLPP5 (NUCLEAR ENCODED CLP PROTEASE 5); serine-type endopeptidase | chr1:537860-540109 FORWARD'
AT1G02680.1	0.010147	0.956107	1.6452	5.55624e-05	0.0126003	0.9427	1.47283	0.000709567	0.270938	0.258036	1.66484	4.29154e-05	0.338829	0.099972	1.17103	0.159222	-0.199852	0.260851	1.36741	0.0405939	-0.460643	0.0489696	1.35128	0.0474637	-0.134414	0.442257	1.07439	0.704881	1	1	AT1G02680.1 | Symbols:TAF13 | TBP-associated factor 13 | TBP-associated factor 13 | Chr1:581084-581919 FORWARD LENGTH=126	10.3	1	TBP-associated factor 13;	nucleus	'Symbols: TAF13 | TAF13 (TBP-ASSOCIATED FACTOR 13); DNA binding / RNA polymerase II transcription factor | chr1:580625-582310 FORWARD'
AT1G02780.1	-0.204765	0.106973	0.80334	0.0176756	-0.0655876	0.398301	1.28504	0.00707286	-0.0102108	0.939428	0.65334	5.49681e-05	0.119068	0.0916268	1.28809	0.00660637	0.0962426	0.329856	0.925213	0.60858	-0.098312	0.265777	1.13763	0.341745	0.0863435	0.371635	1.14033	0.331383	9	3	AT1G02780.1 | Symbols:emb2386 | embryo defective 2386 | Ribosomal protein L19e family protein | Chr1:608120-609391 REVERSE LENGTH=214	40.2	4	Ribosomal protein L19e family protein;	cytosol	'Symbols: emb2386 | emb2386 (embryo defective 2386); structural constituent of ribosome | chr1:607808-609465 REVERSE'
AT1G02816.1	0.154316	0.147263	1.54678	0.0123687	0.130775	0.224915	1.34006	0.0975801	0.0877392	0.411935	1.42588	0.0414988	0.14386	0.0757093	1.03894	0.888055	-0.00506026	0.940992	1.0657	0.854341	0.0615162	0.415804	1.15607	0.612731	0.0746008	0.388398	0.896292	0.72277	2;2;1;1	2;2;1;1	neoAT1G02816.11;AT1G02816.1 | pectinesterase (Protein of unknown function%2C DUF538) | Chr1:621637-622137 FORWARD LENGTH=166;neoAT4G02370.11;AT4G02370.1 | pectinesterase (Protein of unknown function%2C DUF538) | Chr4:1042458-1042961 FORWARD LENGTH=167	14	4	Protein of unknown function, DUF538;	extracellular	'unknown protein | chr1:621461-622469 FORWARD'
AT1G02840.5			1.72824	0.00120544			1.24733	0.193789			1.735	0.00113127			1.42527	0.0284444			0.961833	0.908922			0.95809	0.899209			1.09476	0.759601	4;4;4;4;4;2;2;2;2	2;2;2;2;2;1;1;1;1	AT1G02840.5 | Symbols:SRP34,ATSRP34,SR1,At-SR34,SR34 | Serine/Arginine-Rich Protein Splicing Factor 34 | RNA-binding (RRM/RBD/RNP motifs) family protein | Chr1:626918-628798 FORWARD LENGTH=272;AT1G02840.4 | Symbols:SRP34,ATSRP34,SR1,At-SR34,SR34 | Serin	12.9	0			'Symbols: SR1, ATSRP34, SRP34 | SR1; RNA binding / nucleic acid binding / nucleotide binding | chr1:626741-629819 FORWARD'
AT1G02880.2	0.1473	0.399848	0.757493	0.362345	-0.154927	0.0954391	1.03833	0.932108	0.0911836	0.543585	0.797354	0.481998	0.244644	0.135004	1.99569	0.0112319	-0.122012	0.289494	0.956195	0.941186	-0.0658957	0.672252	0.908393	0.859811	0.333675	0.0691661	1.74595	0.14678	2;2;2;1;1;1;1;1	2;2;2;1;1;1;1;1	AT1G02880.2 | Symbols:TPK1 | thiamin pyrophosphokinase1 | thiamin pyrophosphokinase1 | Chr1:643063-644476 REVERSE LENGTH=264;AT1G02880.3 | Symbols:TPK1 | thiamin pyrophosphokinase1 | thiamin pyrophosphokinase1 | Chr1:643063-644485 REVERSE LENGTH=267;AT	10.2	3	thiamin pyrophosphokinase1;Encodes a thiamine pyrophosphokinase capable of producing thiamine pyrophosphate from free thiamine.	cytosol	'Symbols: TPK1 | TPK1 (THIAMIN PYROPHOSPHOKINASE1); thiamin diphosphokinase | chr1:642752-644539 REVERSE'
AT1G02890.1	-0.0173682	0.924977	1.8499	2.84976e-06	-0.123551	0.497047	0.800625	0.0315057	0.0659648	0.756573	1.68983	1.88221e-05	-0.0883346	0.578805	0.786658	0.0202546	0.0413236	0.793507	0.906538	0.552083	-0.0420094	0.806553	0.992414	0.975646	-0.00679305	0.967777	0.975101	0.907471	3;2;2;2;2;2;2;2;2	3;2;2;2;2;2;2;2;2	AT1G02890.1 | AAA-type ATPase family protein | Chr1:645372-651797 REVERSE LENGTH=1246;AT1G62130.2 | AAA-type ATPase family protein | Chr1:22962365-22968920 REVERSE LENGTH=1036;AT1G62130.1 | AAA-type ATPase family protein | Chr1:22962365-22968920 REVE	2.8	1	AAA-type ATPase family protein;	mitochondrion	'AAA-type ATPase family protein | chr1:645092-651906 REVERSE'
AT1G02910.1	0.0238126	0.722643	0.985219	0.943569	-0.0454105	0.490383	0.878423	0.363088	0.0230061	0.752965	0.943741	0.740364	-0.122418	0.0727807	0.856261	0.25616	0.121281	0.0789303	1.07182	0.766287	0.122087	0.0941739	1.11892	0.586143	0.04508	0.507931	1.09069	0.694633	11;11;8;8	11;11;8;8	neoAT1G02910.11;AT1G02910.1 | Symbols:LPA1 | LOW PSII ACCUMULATION1 | tetratricopeptide repeat (TPR)-containing protein | Chr1:655749-658125 REVERSE LENGTH=453;neoAT1G02910.21;AT1G02910.2 | Symbols:LPA1 | LOW PSII ACCUMULATION1 | tetratricopeptide repea	29.8	4	tetratricopeptide repeat (TPR)-containing protein;Mutants defective in this gene were shown to have a reduced PSII content (overall reduction in the levels of several PSII subunits) and a disrupted grana stack structure. The N-terminal half of the protein contains two tetratricopeptide repeat (TPR) motifs that are arranged tandemly, each consisting of a 34-residue degenerate consensus sequence. T…	plastid	'Symbols: LPA1 | LPA1 (LOW PSII ACCUMULATION1); binding | chr1:655577-658148 REVERSE'
AT1G02920.1	-0.693216	0.0198938	1.63127	0.135567	-0.228255	0.244379	0.918518	0.860343	-0.287312	0.236328	1.38674	0.360219	-0.21192	0.235052	0.630645	0.16403	0.493582	0.0422275	1.1977	0.75606	0.0876779	0.614493	1.4089	0.486713	0.104013	0.546017	0.967335	0.963945	7	1	AT1G02920.1 | Symbols:ATGSTF8,GSTF7,ATGSTF7,ATGST11,GST11 | GLUTATHIONE S-TRANSFERASE 11,glutathione S-transferase 7,ARABIDOPSIS GLUTATHIONE S-TRANSFERASE 11 | glutathione S-transferase 7 | Chr1:658886-659705 REVERSE LENGTH=209	31.6	1	glutathione S-transferase 7;Encodes glutathione transferase belonging to the phi class of GSTs. Naming convention according to Wagner et al. (2002).	cytosol	'Symbols: ATGSTF7, GST11, ATGSTF8, GSTF7 | GSTF7; copper ion binding / glutathione binding / glutathione transferase | chr1:658657-659771 REVERSE'
AT1G02930.2	-0.0488624	0.617812	1.47258	0.164989	-0.0498267	0.664615	0.971806	0.948845	-0.0170937	0.922673	1.24861	0.485625	0.228677	0.142166	0.827661	0.568989	-0.273518	0.0176004	0.870953	0.782135	-0.305287	0.0811468	1.02719	0.965637	-0.0267837	0.858816	0.874826	0.791071	8;8	2;2	AT1G02930.2 | Symbols:ATGSTF3,ATGSTF6,GST1,ERD11,GSTF6,ATGST1 | EARLY RESPONSIVE TO DEHYDRATION 11,ARABIDOPSIS GLUTATHIONE S-TRANSFERASE 1,ARABIDOPSIS THALIANA GLUATIONE S-TRANSFERASE F3,glutathione S-transferase 6,GLUTATHIONE S-TRANSFERASE 1,GLUTATHIONE	36.1	4	glutathione S-transferase 6;Encodes glutathione transferase belonging to the phi class of GSTs. Naming convention according to Wagner et al. (2002).	cytosol	'Symbols: ATGSTF6, GST1, ERD11, ATGSTF3, GSTF6 | ATGSTF6 (GLUTATHIONE S-TRANSFERASE); copper ion binding / glutathione binding / glutathione transferase | chr1:661177-662427 REVERSE'
AT1G02990.5			0.951787	0.833556			0.740603	0.0605376			1.17427	0.370314			0.877086	0.489026			0.973998	0.941063			0.789459	0.309136			0.934945	0.828323	1;1;1;1;1	1;1;1;1;1	AT1G02990.5 | hypothetical protein | Chr1:682069-686996 REVERSE LENGTH=1220;AT1G02990.2 | hypothetical protein | Chr1:681724-686884 REVERSE LENGTH=1238;AT1G02990.6 | hypothetical protein | Chr1:681724-686996 REVERSE LENGTH=1278;AT1G02990.4 | hypothe	1.1	0			'FUNCTIONS IN: molecular_function unknown; INVOLVED IN: biological_process unknown; LOCATED IN: cellular_component unknown; BEST Arabidopsis thaliana protein match is: zinc ion binding (TAIR:AT3G62900.1); Has 5176 Blast hits to 3822 proteins in 317 species: Archae - 10; Bacteria - 289; Metazoa - 2234; Fungi - 277; Plants - 207; Viruses - 11; Other Eukaryotes - 2148 (source: NCBI BLink). | chr1:68…
AT1G03000.1			1.08077	0.680719			0.844033	0.27159			1.03231	0.886028			0.648584	0.00297268			1.18638	0.428081			1.24207	0.294588			0.954448	0.87206	1	1	AT1G03000.1 | Symbols:PEX6 | peroxin 6 | peroxin 6 | Chr1:688057-692453 REVERSE LENGTH=941	1	0	peroxin 6;Encodes an apparent ATPase similar to yeast and human protein required for peroxisomal biogenesis. May facilitate recycling of PEX5, the peroxisomal matrix protein receptor, and thereby promote peroxisomal matrix protein import.	peroxisome	'Symbols: PEX6 | PEX6 (PEROXIN 6); ATP binding / ATPase/ nucleoside-triphosphatase/ nucleotide binding | chr1:687890-692560 REVERSE'
AT1G03030.2	0.180333	0.0927489	1.17839	0.431791	0.0811422	0.275395	0.696891	0.0454336	-0.0234913	0.776121	0.791878	0.223551	-0.191089	0.0217599	0.640676	0.0136941	0.0148539	0.854863	0.84619	0.56388	0.218679	0.0121374	1.25921	0.392433	-0.053552	0.408565	1.15764	0.625177	1;1	1;1	AT1G03030.2 | P-loop containing nucleoside triphosphate hydrolases superfamily protein | Chr1:701621-703447 FORWARD LENGTH=294;AT1G03030.1 | P-loop containing nucleoside triphosphate hydrolases superfamily protein | Chr1:701621-703568 FORWARD LENGTH=30	4.1	4			'phosphoribulokinase/uridine kinase family protein | chr1:701478-703864 FORWARD'
AT1G03090.1	0.166219	0.0801245	13.6863	3.72796e-12	0.0750393	0.378487	0.283339	5.08501e-08	0.12697	0.151634	12.6928	5.18267e-12	-0.00789349	0.917677	0.318177	1.69868e-07	-0.020221	0.711864	1.03998	0.903465	0.0190282	0.808354	1.12139	0.661517	-0.0639046	0.338548	1.25926	0.302708	4;4;4;4	4;4;4;4	neoAT1G03090.11;neoAT1G03090.21;AT1G03090.1 | Symbols:MCCA | | methylcrotonyl-CoA carboxylase alpha chain | Chr1:739715-743819 FORWARD LENGTH=714;AT1G03090.2 | Symbols:MCCA | | methylcrotonyl-CoA carboxylase alpha chain | Chr1:739715-743819 FORWARD L	6.1	4	methylcrotonyl-CoA carboxylase alpha chain, mitochondrial / 3-methylcrotonyl-CoA carboxylase 1 (MCCA);MCCA is the biotinylated subunit of the dimer MCCase, which is involved in leucine degradation. Both subunits are nuclear coded and the active enzyme is located in the mitochondrion.	mitochondrion	'Symbols: MCCA | MCCA; methylcrotonoyl-CoA carboxylase | chr1:739679-744184 FORWARD'
AT1G03130.1	-0.00988494	0.898553	1.0544	0.766349	0.0106145	0.882251	0.326688	2.08572e-08	0.0533521	0.50857	1.12043	0.441885	0.0859431	0.239324	0.230028	5.684e-10	-0.013956	0.819248	0.828321	0.309966	-0.0771931	0.343926	0.779502	0.166749	-0.00186442	0.977573	0.548864	0.00274865	17	1	neoAT1G03130.11	91.9	4	photosystem I subunit D-2;Encodes a protein predicted by sequence similarity with spinach PsaD to be photosystem I reaction center subunit II (PsaD2)	plastid	'Symbols: PSAD-2 | PSAD-2 (photosystem I subunit D-2) | chr1:753307-754198 REVERSE'
AT1G03130.1	0.0548155	0.745696	1.0544	0.766349	0.273404	0.348606	0.326688	2.08572e-08	0.111014	0.620347	1.12043	0.441885	0.086046	0.706623	0.230028	5.684e-10	-0.170314	0.213911	0.828321	0.309966	-0.226513	0.316235	0.779502	0.166749	-0.413871	0.0832321	0.548864	0.00274865	17	1	AT1G03130.1 | Symbols:PSAD-2 | photosystem I subunit D-2 | photosystem I subunit D-2 | Chr1:753528-754142 REVERSE LENGTH=204	72.5	4	photosystem I subunit D-2;Encodes a protein predicted by sequence similarity with spinach PsaD to be photosystem I reaction center subunit II (PsaD2)	plastid	'Symbols: PSAD-2 | PSAD-2 (photosystem I subunit D-2) | chr1:753307-754198 REVERSE'
AT1G03160.1	0.00215754	0.976251	0.681381	6.04534e-06	0.0139977	0.837503	0.845319	0.0144503	0.0166321	0.843938	0.627075	5.43537e-07	-0.00690511	0.902829	0.660827	2.38954e-06	0.0313702	0.600444	0.993625	0.96854	0.0168957	0.806627	1.07967	0.46759	-0.00400712	0.953033	0.844033	0.078211	18;18;15;15;15;15;13;13	18;18;15;15;15;15;13;13	neoAT1G03160.11;AT1G03160.1 | Symbols:FZL | FZO-like | FZO-like protein | Chr1:761321-766053 FORWARD LENGTH=912;neoAT1G03160.31;neoAT1G03160.21;AT1G03160.3 | Symbols:FZL | FZO-like | FZO-like protein | Chr1:761321-765047 FORWARD LENGTH=692;AT1G03160.2	22.3	4	FZO-like;A new plant-specific member of the dynamin superfamily; defines a new protein class within the dynamin superfamily of membrane remodeling GTPases that regulates organization of the thylakoid network in plants. Targeted to chloroplasts and associated with thylakoid and envelope membranes as punctate structures. Knockout mutants have abnormalities in chloroplast and thylakoid morphology, i…	plastid	'Symbols: FZL | FZL (FZO-LIKE); GTP binding / GTPase/ thiamin-phosphate diphosphorylase | chr1:761282-766153 FORWARD'
AT1G03220.1	0.0161267	0.832993	0.899483	0.725962	-0.0553364	0.487216	0.624036	0.0330884	0.0510131	0.577482	1.01405	0.970764	-0.149486	0.0598505	0.604854	0.0230128	0.11318	0.107404	0.913977	0.836409	0.0782939	0.291373	0.810714	0.552447	-0.0158553	0.85149	0.785793	0.480479	9;9	7;7	neoAT1G03220.11;AT1G03220.1 | Eukaryotic aspartyl protease family protein | Chr1:787143-788444 FORWARD LENGTH=433	29.9	4	Eukaryotic aspartyl protease family protein;	extracellular	'extracellular dermal glycoprotein, putative / EDGP, putative | chr1:787122-788651 FORWARD'
AT1G03230.1	0.0479065	0.563485	0.894587	0.628915	0.0590478	0.587452	0.612165	0.00686589	-0.0223302	0.861065	1.02116	0.944114	-0.109893	0.179544	0.401483	1.88165e-05	-0.0267326	0.788415	1.34979	0.246651	0.0435041	0.541001	1.18248	0.560881	-0.125436	0.0998325	0.775522	0.335428	9;8	7;6	neoAT1G03230.11;AT1G03230.1 | Eukaryotic aspartyl protease family protein | Chr1:790110-791414 FORWARD LENGTH=434	25.7	4	Eukaryotic aspartyl protease family protein;	extracellular	'extracellular dermal glycoprotein, putative / EDGP, putative | chr1:790091-791592 FORWARD'
AT1G03310.2	-0.112646	0.552352	0.332601	3.07977e-07	-0.269253	0.184771	0.909432	0.633175	-0.019765	0.925373	0.254996	2.00544e-08	-0.354131	0.0910252	0.833529	0.27891	0.350022	0.094293	0.709134	0.115536	0.257141	0.188185	0.924952	0.788591	0.172263	0.335838	0.847755	0.491372	2;2;2;2	2;2;2;2	neoAT1G03310.21;neoAT1G03310.11;AT1G03310.2 | Symbols:ATISA2,BE2,DBE1,ISA2,AtBE2 | debranching enzyme 1,BRANCHING ENZYME 2,ARABIDOPSIS THALIANA ISOAMYLASE 2 | debranching enzyme 1 | Chr1:813975-816623 FORWARD LENGTH=882;AT1G03310.1 | Symbols:ATISA2,BE2,	4.4	1	debranching enzyme 1;Encodes a protein with strong similarity to isoamylase (EC:3.2.1.68) however lacks critical residues known to be important for activity. Appears to co localize with ISA1 in the chloroplast isoamylase complex. Mutations in this gene cause the loss of detectable isoamylase activity and the disruption of normal starch structure. It has been postulated that AtISA2 interacts with …	plastid	'Symbols: ATISA2, ISA2, DBE1, BE2 | isoamylase, putative / starch debranching enzyme, putative | chr1:813486-816749 FORWARD'
AT1G03330.1	-0.207396	0.301919	1.47171	0.0198097	-0.0131541	0.940189	1.06021	0.807958	0.0856372	0.689198	1.50946	0.0132708	-0.165318	0.330595	1.56059	0.0077624	0.246494	0.186877	0.842558	0.509042	-0.0465392	0.786387	0.821486	0.435341	-0.198703	0.275622	1.2092	0.454879	2	2	AT1G03330.1 | Symbols:LSM2 | SM-like 2 | Small nuclear ribonucleoprotein family protein | Chr1:818161-819297 REVERSE LENGTH=93	22.6	1	Small nuclear ribonucleoprotein family protein;	nucleus	'small nuclear ribonucleoprotein D, putative / snRNP core SM-like protein, putative / U6 snRNA-associated Sm-like protein, putative | chr1:817983-819563 REVERSE'
AT1G03350.1	0.170041	0.107497	0.78799	0.26906	0.0450489	0.584025	0.718931	0.103796	-0.119974	0.576092	1.06254	0.837471	0.0250005	0.857088	0.873014	0.585678	-0.194149	0.195591	1.36356	0.282402	0.0958664	0.494564	1.01123	0.982203	0.075818	0.3586	1.22796	0.509824	1	1	AT1G03350.1 | BSD domain-containing protein | Chr1:822834-824246 REVERSE LENGTH=470	1.9	3	BSD domain-containing protein;	nucleus	'BSD domain-containing protein | chr1:822638-824393 REVERSE'
AT1G03400.1	-0.00891463	0.955243	1.0264	0.93224	-0.347579	0.0911625	0.404466	3.537e-05	0.144943	0.374623	1.22041	0.3428	-0.523422	0.0162882	0.520021	0.000959513	0.149428	0.376061	1.10519	0.774516	-0.0044299	0.972372	0.929503	0.844858	-0.180273	0.145446	1.19506	0.553998	1;1	1;1	AT1G03400.1 | 2-oxoglutarate (2OG) and Fe(II)-dependent oxygenase superfamily protein | Chr1:842895-844158 REVERSE LENGTH=351;AT1G03400.2 | 2-oxoglutarate (2OG) and Fe(II)-dependent oxygenase superfamily protein | Chr1:842895-844158 REVERSE LENGTH=379	2.8	2	2-oxoglutarate (2OG) and Fe(II)-dependent oxygenase superfamily protein;A single copy gene that encodes a protein with sequence similarity to tomato E8 (ACC oxidase, the last step in ethylene biosynthesis) involved in ethylene synthesis and fruit ripening in tomato. This gene is not induced by ethylene in siliques. The transcript is found in siliques, etiolated seedlings, leaves, stems and flower…	cytosol	'2-oxoglutarate-dependent dioxygenase, putative | chr1:842747-844190 REVERSE'
AT1G03475.1	0.0675662	0.404777	0.688684	0.00838063	-0.018411	0.809689	0.755349	0.0462224	0.0506025	0.508507	0.628762	0.0014835	-0.00912943	0.863635	0.624195	0.00129415	0.0601875	0.33222	1.22642	0.320667	0.0771511	0.303759	1.3433	0.137676	0.0864326	0.207082	1.11006	0.663331	16;16;5;5;5;5	16;16;5;5;5;5	neoAT1G03475.11;AT1G03475.1 | Symbols:HEMF1,ATCPO-I,LIN2 | LESION INITIATION 2 | Coproporphyrinogen III oxidase | Chr1:869302-871175 REVERSE LENGTH=386	53.7	4	Coproporphyrinogen III oxidase;Encodes coproporphyrinogen III oxidase, a key enzyme in the biosynthetic pathway of chlorophyll and heme, a tetrapyrrole pathway. Mutants express cytological and molecular markers associated with the defense responses, usually activated by pathogen infection.	plastid	'Symbols: LIN2, HEMF1, ATCPO-I | LIN2 (LESION INITIATION 2); coproporphyrinogen oxidase | chr1:869051-871211 REVERSE'
AT1G03600.1	-0.0963447	0.3743	0.776474	0.0611105	-0.139745	0.148692	0.887688	0.447514	-0.131947	0.257789	0.713367	0.0122168	0.0870842	0.242142	0.705195	0.00973523	0.0781855	0.267589	0.985232	0.961492	0.113788	0.138907	1.07239	0.779851	0.340617	0.00643915	0.851925	0.431971	8;6	8;6	neoAT1G03600.11;AT1G03600.1 | Symbols:PSB27 | | photosystem II family protein | Chr1:898916-899440 FORWARD LENGTH=174	75.5	4	photosystem II family protein;	plastid	'photosystem II family protein | chr1:898876-899655 FORWARD'
AT1G03630.2			0.333955	3.86481e-09			0.816773	0.0668156			0.321975	2.50214e-09			0.725531	0.00406722			1.06789	0.739752			1.10762	0.561024			0.983886	0.947629	22;22	1;1	AT1G03630.2 | Symbols:POR C,PORC | protochlorophyllide oxidoreductase C | protochlorophyllide oxidoreductase C | Chr1:907699-909245 FORWARD LENGTH=399;AT1G03630.1 | Symbols:POR C,PORC | protochlorophyllide oxidoreductase C | protochlorophyllide oxidored	51.6	0	protochlorophyllide oxidoreductase C;Encodes for a protein with protochlorophyllide oxidoreductase activity. The enzyme is NADPH- and light-dependent.	plastid	'Symbols: POR C, PORC | POR C (PROTOCHLOROPHYLLIDE OXIDOREDUCTASE); NADPH dehydrogenase/ oxidoreductase/ protochlorophyllide reductase | chr1:907642-909376 FORWARD'
AT1G03630.2	0.0530851	0.460841	0.333955	3.86481e-09	-0.00105844	0.990278	0.816773	0.0668156	0.109334	0.460031	0.321975	2.50214e-09	0.0239181	0.850342	0.725531	0.00406722	0.0752806	0.382358	1.06789	0.739752	0.0190322	0.850597	1.10762	0.561024	0.0440088	0.543464	0.983886	0.947629	22;22	1;1	neoAT1G03630.21;neoAT1G03630.11	61.4	4	protochlorophyllide oxidoreductase C;Encodes for a protein with protochlorophyllide oxidoreductase activity. The enzyme is NADPH- and light-dependent.	plastid	'Symbols: POR C, PORC | POR C (PROTOCHLOROPHYLLIDE OXIDOREDUCTASE); NADPH dehydrogenase/ oxidoreductase/ protochlorophyllide reductase | chr1:907642-909376 FORWARD'
AT1G03680.1	-0.0499828	0.758927	0.917625	0.0378788	-0.175056	0.377261	0.836355	0.000111194	-0.0958551	0.360976	0.939028	0.140662	0.0650942	0.461933	0.802796	1.12042e-05	0.23031	0.0350015	1.07189	0.243323	0.276182	0.0107295	1.04746	0.466525	0.516332	0.00730848	1.00543	0.953909	11;10	11;10	neoAT1G03680.11;AT1G03680.1 | Symbols:ATHM1,TRX-M1,ATM1,THM1 | thioredoxin M-type 1,THIOREDOXIN M-TYPE 1,ARABIDOPSIS THIOREDOXIN M-TYPE 1 | thioredoxin M-type 1 | Chr1:916990-917865 REVERSE LENGTH=179	78.6	4	thioredoxin M-type 1;encodes a chloroplast thioredoxin similar to prokaryotic thioredoxins.	plastid	'Symbols: ATHM1, TRX-M1, ATM1 | ATHM1; enzyme activator | chr1:916819-918064 REVERSE'
AT1G03790.1			0.881588	0.486205			0.950238	0.818662			0.903832	0.597922			0.990107	0.96981			1.16493	0.524159			1.13626	0.610074			1.18394	0.470808	1	1	AT1G03790.1 | Symbols:TZF4,SOM,AtTZF4 | SOMNUS,Tandem CCCH Zinc Finger protein 4 | Zinc finger C-x8-C-x5-C-x3-H type family protein | Chr1:954589-955770 FORWARD LENGTH=393	2	0	Zinc finger C-x8-C-x5-C-x3-H type family protein;Encodes SOMNUS (SOM), a nucleus-localized CCCH-type zinc finger protein. SOM negatively regulates light-dependent seed germination downstream of PIL5 (AT2G20180).	nucleus	'Symbols: SOM | SOM (SOMNUS); nucleic acid binding / transcription factor | chr1:954525-956097 FORWARD'
AT1G03860.2	0.0471018	0.569313	1.25729	0.0230128	0.0257899	0.681304	1.60017	4.86314e-05	-0.0504369	0.582833	0.954115	0.734036	-0.0928742	0.160934	1.48585	0.000291023	-0.0842154	0.173428	0.708956	0.0181923	0.0133234	0.835333	0.934234	0.698871	-0.105341	0.174836	0.867492	0.336469	6;6;6;2;1	5;5;5;1;0	AT1G03860.2 | Symbols:PHB2,ATPHB2 | prohibitin 2 | prohibitin 2 | Chr1:979611-980870 REVERSE LENGTH=221;AT1G03860.3 | Symbols:PHB2,ATPHB2 | prohibitin 2 | prohibitin 2 | Chr1:979611-981157 REVERSE LENGTH=286;AT1G03860.1 | Symbols:PHB2,ATPHB2 | prohibi	35.7	4	prohibitin 2;prohibitin 2	cytosol	'Symbols: ATPHB2 | ATPHB2 (PROHIBITIN 2) | chr1:979308-981885 REVERSE'
AT1G03870.1	0.0683387	0.398568	5.08824	8.40971e-07	0.0389246	0.559249	0.8125	0.478947	0.137872	0.176637	4.9992	9.63161e-07	0.130226	0.0880854	0.608653	0.0453244	-0.00953005	0.915624	0.952056	0.92751	-0.0790632	0.395075	0.969014	0.955627	0.0122377	0.852592	0.7259	0.386124	6;6	5;5	neoAT1G03870.11;AT1G03870.1 | Symbols:FLA9 | FASCICLIN-like arabinoogalactan 9 | FASCICLIN-like arabinoogalactan 9 | Chr1:982625-983368 REVERSE LENGTH=247	27.5	4	FASCICLIN-like arabinoogalactan 9;fasciclin-like arabinogalactan-protein 9 (Fla9)	plasma membrane	'Symbols: FLA9 | FLA9 (FASCICLIN-LIKE ARABINOOGALACTAN 9) | chr1:982506-983540 REVERSE'
AT1G03900.1	0.0229003	0.799681	1.27163	0.0124479	-0.0253055	0.826827	0.871022	0.166563	0.00626966	0.966424	1.38598	0.0011364	0.0342783	0.650283	0.872055	0.170987	-0.111908	0.174819	1.33623	0.0339693	-0.0952774	0.45515	1.22599	0.132494	-0.0356937	0.831331	1.22744	0.13007	3	3	AT1G03900.1 | Symbols:ABCI18,ATNAP4,NAP4 | ATP-binding cassette I18,non-intrinsic ABC protein 4 | non-intrinsic ABC protein 4 | Chr1:991252-992852 FORWARD LENGTH=272	14	3	non-intrinsic ABC protein 4;member of NAP family, an heterogeneous subfamily of the ATP-binding Cassette (ABC) superfamily of membrane transporters. The NAPs proteins are characterized by having only one nucleotide-binding folds (NBFs) domain.	nucleus	'Symbols: ATNAP4 | ATNAP4 (Arabidopsis thaliana non-intrinsic ABC protein 4); ATPase, coupled to transmembrane movement of substances / transporter | chr1:991139-993118 FORWARD'
AT1G03950.1			1.65092	0.00210688			0.64842	0.00665874			1.63161	0.00256662			0.76093	0.0879383			0.948571	0.869286			0.959793	0.901435			1.12633	0.658118	1	1	AT1G03950.1 | Symbols:VPS2.3 | vacuolar protein sorting-associated protein 2.3 | vacuolar protein sorting-associated protein 2.3 | Chr1:1011388-1013212 REVERSE LENGTH=210	7.6	0	vacuolar protein sorting-associated protein 2.3;	nucleus	'Symbols: VPS2.3 | VPS2.3 (VACUOLAR PROTEIN SORTING-ASSOCIATED PROTEIN 2.3) | chr1:1011172-1013365 REVERSE'
AT1G04040.1	0.0664456	0.38798	2.74311	0.000129608	0.115971	0.319872	0.378762	0.000193457	0.139433	0.104781	2.90497	7.2593e-05	0.0137913	0.831455	0.326025	4.22713e-05	-0.174411	0.0249285	0.903265	0.825132	-0.247398	0.00593307	0.852935	0.701103	-0.349578	0.0115572	0.734177	0.382024	7;7	5;5	neoAT1G04040.11;AT1G04040.1 | HAD superfamily%2C subfamily IIIB acid phosphatase | Chr1:1042564-1043819 REVERSE LENGTH=271	19.2	4	HAD superfamily, subfamily IIIB acid phosphatase ;	extracellular	'acid phosphatase class B family protein | chr1:1042362-1043864 REVERSE'
AT1G04080.4	0.00206366	0.978076	0.908048	0.29668	-0.0249918	0.710539	1.29049	0.00316488	0.072986	0.393918	0.969629	0.799923	0.0210543	0.723813	1.2857	0.00356273	0.00510614	0.954332	1.04582	0.774727	-0.0658162	0.332847	0.9794	0.906723	-0.0197701	0.7745	0.975761	0.888604	6;6;6;5;5	6;6;6;5;5	AT1G04080.4 | Symbols:PRP39 | | Tetratricopeptide repeat (TPR)-like superfamily protein | Chr1:1051803-1056550 FORWARD LENGTH=768;AT1G04080.1 | Symbols:PRP39 | | Tetratricopeptide repeat (TPR)-like superfamily protein | Chr1:1051803-1056550 FORWARD L	8.6	4			'Symbols: PRP39 | PRP39; binding | chr1:1051343-1056751 FORWARD'
AT1G04090.1	1.24609	0.19545	0.975101	0.908633	-0.0450272	0.76821	0.836992	0.226296	0.549608	0.337715	0.975997	0.912577	-1.36498	0.094889	0.991407	0.970932	0.651445	0.0868885	0.86488	0.499649	1.34793	0.158134	0.864085	0.496117	0.0279749	0.851884	1.0235	0.939888	1	1	AT1G04090.1 | vacuolar sorting-associated protein (DUF946) | Chr1:1057225-1059247 FORWARD LENGTH=572	1.6	3	Plant protein of unknown function (DUF946);	cytosol	'unknown protein | chr1:1057151-1059419 FORWARD'
AT1G04120.3			0.544516	0.000173312			1.79441	0.000257231			0.68222	0.00965266			1.87037	0.000127564			1.081	0.774823			0.862807	0.523478			0.899331	0.674267	1;1;1	1;1;1	AT1G04120.3 | Symbols:ABCC5,ATABCC5,MRP5,ATMRP5 | Arabidopsis thaliana ATP-binding cassette C5,multidrug resistance-associated protein 5,MULTIDRUG RESISTANCE PROTEIN 5,ATP-binding cassette C5 | multidrug resistance-associated protein 5 | Chr1:1064848-107	0.5	0			'Symbols: ATMRP5, MRP5 | ATMRP5; ATPase, coupled to transmembrane movement of substances / sulfonylurea receptor | chr1:1064454-1070927 REVERSE'
AT1G04130.2	-0.0959039	0.619662	0.363411	5.14376e-05	-0.0922837	0.4315	2.59939	9.54115e-05	0.202573	0.174237	0.40704	0.000179961	-0.145298	0.376384	2.52995	0.000129117	0.581165	0.00365841	1.38766	0.30238	0.282688	0.175119	1.23892	0.534876	0.229674	0.070186	1.20582	0.600211	2;2	2;2	AT1G04130.2 | Symbols:TPR2,AtTPR2 | tetratricopeptide repeat 2 | Tetratricopeptide repeat (TPR)-like superfamily protein | Chr1:1073835-1075374 FORWARD LENGTH=263;AT1G04130.1 | Symbols:TPR2,AtTPR2 | tetratricopeptide repeat 2 | Tetratricopeptide repeat	11.4	2			'tetratricopeptide repeat (TPR)-containing protein | chr1:1073427-1075568 FORWARD'
AT1G04170.2	-0.183731	0.129146	0.596821	0.00112768	-0.256927	0.0984522	1.84646	0.000215875	0.0368744	0.796796	0.518841	0.000107247	0.033218	0.809871	1.51044	0.00698369	0.0612038	0.367037	1.08914	0.757435	-0.159402	0.324127	1.25283	0.30806	0.130744	0.175502	1.02484	0.942281	12;12;4;4;2;2	12;12;4;4;2;2	AT1G04170.2 | Symbols:EIF2 GAMMA | eukaryotic translation initiation factor 2 gamma subunit | eukaryotic translation initiation factor 2 gamma subunit | Chr1:1097423-1099702 FORWARD LENGTH=465;AT1G04170.1 | Symbols:EIF2 GAMMA | eukaryotic translation in	32.9	4			'Symbols: EIF2 GAMMA | EIF2 GAMMA; translation factor, nucleic acid binding / translation initiation factor | chr1:1096946-1099898 FORWARD'
AT1G04190.1			0.739664	0.143173			1.40753	0.0910524			0.726888	0.118122			1.53233	0.0324121			1.05333	0.901012			1.07185	0.862656			1.16688	0.646762	3	3	AT1G04190.1 | Symbols:TPR3 | tetratricopeptide repeat 3 | Tetratricopeptide repeat (TPR)-like superfamily protein | Chr1:1106617-1108557 REVERSE LENGTH=328	8.2	0	Tetratricopeptide repeat (TPR)-like superfamily protein;	nucleus	'tetratricopeptide repeat (TPR)-containing protein | chr1:1106428-1108715 REVERSE'
AT1G04260.1	-0.136679	0.278436	1.25453	0.0892528	-0.356485	0.00695101	1.06156	0.742071	-0.266898	0.114887	1.19199	0.207223	-0.37479	0.0647461	1.06525	0.725025	0.277872	0.107297	0.90564	0.658099	0.408091	0.0126921	0.953157	0.855152	0.389787	0.00253282	0.95647	0.867605	1	1	AT1G04260.1 | Symbols:PRA1.D,MPIP7,MPI7 | CAMV movement protein interacting protein 7,CAMV MOVEMENT PROTEIN INTERACTING PROTEIN 7,PRENYLATED RAB ACCEPTOR 1.D | CAMV movement protein interacting protein 7 | Chr1:1140749-1141297 REVERSE LENGTH=182	4.9	3	CAMV movement protein interacting protein 7;Encodes protein that interacts with CaMV movement protein. Colocalizes in the cytoplasm with the movement protein. Has similarity to mammalian proteins (such as the rat PRA1) which have been described as rab acceptors.	plasma membrane	'Symbols: MPI7, MPIP7, PRA1.D | MPI7 (CAMV MOVEMENT PROTEIN INTERACTING PROTEIN 7); protein binding | chr1:1140528-1141365 REVERSE'
AT1G04270.2	-0.0603851	0.432478	0.680344	0.00101734	-0.0773816	0.471772	1.98047	2.05173e-06	0.0889208	0.342143	0.549918	1.01626e-05	-0.095223	0.166462	1.44054	0.0016353	0.12432	0.091365	1.1224	0.508851	-0.0249856	0.70113	1.3886	0.0382942	-0.0428271	0.753355	1.01003	0.970156	7;7;3;3;1;1	1;1;0;0;0;0	AT1G04270.2 | Symbols:RPS15 | cytosolic ribosomal protein S15 | cytosolic ribosomal protein S15 | Chr1:1141852-1142960 REVERSE LENGTH=151;AT1G04270.1 | Symbols:RPS15 | cytosolic ribosomal protein S15 | cytosolic ribosomal protein S15 | Chr1:1141852-114	72.2	4	cytosolic ribosomal protein S15;Encodes cytosolic ribosomal protein S15.	cytosol	'Symbols: RPS15 | RPS15 (CYTOSOLIC RIBOSOMAL PROTEIN S15); structural constituent of ribosome | chr1:1141604-1143053 REVERSE'
AT1G04290.2	0.30251	0.0602269	0.555781	0.000753613	0.213372	0.204783	0.975926	0.927267	-0.318727	0.0852028	0.67815	0.018542	-0.161968	0.234367	1.4742	0.0186191	-0.482737	0.0113945	0.802174	0.367848	0.138499	0.30302	0.657425	0.0700338	-0.236841	0.151373	0.993086	0.986097	1;1	1;1	AT1G04290.2 | Thioesterase superfamily protein | Chr1:1147888-1148352 REVERSE LENGTH=127;AT1G04290.1 | Thioesterase superfamily protein | Chr1:1147721-1148352 REVERSE LENGTH=155	6.3	2			'thioesterase family protein | chr1:1147523-1148533 REVERSE'
AT1G04300.4			1.49746	0.00302959			0.92966	0.679002			2.3346	1.22873e-06			1.05422	0.779693			1.24652	0.250269			0.799542	0.241985			0.906666	0.667033	1;1;1	1;1;1	AT1G04300.4 | TRAF-like superfamily protein | Chr1:1148818-1153895 REVERSE LENGTH=1055;AT1G04300.1 | TRAF-like superfamily protein | Chr1:1148818-1153895 REVERSE LENGTH=1074;AT1G04300.3 | TRAF-like superfamily protein | Chr1:1148818-1153895 REVERSE L	1.1	0	TRAF-like superfamily protein;	nucleus	'FUNCTIONS IN: molecular_function unknown; INVOLVED IN: biological_process unknown; EXPRESSED IN: 24 plant structures; EXPRESSED DURING: 15 growth stages; CONTAINS InterPro DOMAIN/s: TRAF-like (InterPro:IPR008974), MATH (InterPro:IPR002083); BEST Arabidopsis thaliana protein match is: meprin and TRAF homology domain-containing protein / MATH domain-containing protein (TAIR:AT5G43560.2); Has 15485…
AT1G04350.1	-0.275532	0.153508	0.411021	2.16747e-06	-0.36834	0.0852968	0.744687	0.0438084	-0.195532	0.445953	0.49891	3.87749e-05	-0.0597802	0.450539	0.78241	0.0983271	0.13992	0.22512	1.04112	0.894707	0.0599198	0.733894	0.857712	0.499705	0.368479	0.110861	0.901159	0.679466	4	4	AT1G04350.1 | 2-oxoglutarate (2OG) and Fe(II)-dependent oxygenase superfamily protein | Chr1:1165296-1166538 FORWARD LENGTH=360	11.7	4	2-oxoglutarate (2OG) and Fe(II)-dependent oxygenase superfamily protein;encodes a protein whose sequence is similar to 2-oxoglutarate-dependent dioxygenase	peroxisome,plasma membrane	'2-oxoglutarate-dependent dioxygenase, putative | chr1:1165165-1166768 FORWARD'
AT1G04410.1	-0.0193667	0.807361	0.944407	0.611421	0.0776238	0.244149	0.685081	0.000125748	-0.0317273	0.742768	0.946834	0.631293	0.0612743	0.441637	0.717351	0.000463872	-0.0900663	0.230784	1.07751	0.608582	-0.0777057	0.316335	1.07475	0.624439	-0.0940553	0.170754	1.12538	0.369518	18;1	9;0	AT1G04410.1 | Symbols:c-NAD-MDH1 | cytosolic-NAD-dependent malate dehydrogenase 1 | Lactate/malate dehydrogenase family protein | Chr1:1189418-1191267 REVERSE LENGTH=332	66.3	4	Lactate/malate dehydrogenase family protein;	cytosol	'malate dehydrogenase, cytosolic, putative | chr1:1189078-1191412 REVERSE'
AT1G04420.1	-0.0940201	0.395393	0.832402	0.00601514	-0.0760956	0.371997	1.00543	0.961412	0.0923448	0.227977	0.817073	0.00283151	0.0181185	0.779123	0.875455	0.0442019	0.0932566	0.157815	1.03937	0.747005	-0.0931083	0.278312	1.05887	0.596154	0.00110588	0.98811	0.921985	0.413808	13;13	13;13	neoAT1G04420.11;AT1G04420.1 | NAD(P)-linked oxidoreductase superfamily protein | Chr1:1191634-1193699 FORWARD LENGTH=412	37.9	4	NAD(P)-linked oxidoreductase superfamily protein;	plastid	'aldo/keto reductase family protein | chr1:1191608-1193884 FORWARD'
AT1G04430.3	-0.0465299	0.846185	2.10808	2.88086e-06	-0.0793002	0.642568	0.74557	0.0192534	0.0438509	0.765767	1.87909	2.0972e-05	-0.16167	0.198723	0.831698	0.156817	0.147491	0.151272	0.739851	0.0869991	0.0571106	0.64084	0.83001	0.309136	-0.0252594	0.806966	0.925892	0.731666	7;7;7;5;5;5	5;5;5;4;4;4	neoAT1G04430.31;neoAT1G04430.21;neoAT1G04430.11;AT1G04430.3 | S-adenosyl-L-methionine-dependent methyltransferases superfamily protein | Chr1:1198860-1201301 FORWARD LENGTH=623;AT1G04430.2 | S-adenosyl-L-methionine-dependent methyltransferases superfami	11.8	3			'dehydration-responsive protein-related | chr1:1198118-1201527 FORWARD'
AT1G04510.2	-0.0847454	0.382918	0.858002	0.283233	-0.0385269	0.58761	1.47283	0.00377943	-0.0746821	0.391578	0.930742	0.679709	-0.0561965	0.505888	1.48686	0.00311246	-0.0424324	0.55338	1.18979	0.372465	-0.0524957	0.519654	1.0968	0.684337	-0.0701652	0.329359	1.10724	0.64507	6;6	4;4	AT1G04510.2 | Symbols:MAC3A | MOS4-associated complex 3A | MOS4-associated complex 3A | Chr1:1226749-1230592 FORWARD LENGTH=523;AT1G04510.1 | Symbols:MAC3A | MOS4-associated complex 3A | MOS4-associated complex 3A | Chr1:1226749-1230592 FORWARD LENGT	12.2	4	MOS4-associated complex 3A;Encodes MAC3A, a U-box proteins with homology to the yeast and human E3 ubiquitin ligase Prp19. Associated with the MOS4-Associated Complex (MAC). Involved in plant innate immunity.	cytosol	'transducin family protein / WD-40 repeat family protein | chr1:1226575-1230827 FORWARD'
AT1G04530.1	-0.149291	0.105935	0.362459	1.09025e-07	-0.199009	0.0215741	0.553247	7.06075e-05	-0.0641576	0.530794	0.3553	8.56319e-08	-0.0362634	0.666136	0.597023	0.000292786	0.181331	0.0299354	0.982409	0.952409	0.0961972	0.271717	1.0022	0.994395	0.258942	0.0292707	1.0815	0.740947	5	5	AT1G04530.1 | Symbols:TPR4 | tetratricopeptide repeat 4 | Tetratricopeptide repeat (TPR)-like superfamily protein | Chr1:1234456-1235895 REVERSE LENGTH=310	20	4	Tetratricopeptide repeat (TPR)-like superfamily protein;	cytosol	'binding | chr1:1234176-1236034 REVERSE'
AT1G04620.1	0.122931	0.212922	1.2997	0.187587	-0.00352008	0.971839	0.863829	0.524262	0.106563	0.210342	1.47285	0.0413243	-0.116229	0.111114	1.11043	0.67613	0.0584058	0.489779	0.909364	0.7902	0.0747736	0.353799	0.802457	0.447387	-0.0379353	0.717626	1.03154	0.941529	2	2	AT1G04620.1 | Symbols:HCAR | 7-hydroxymethyl chlorophyll a (HMChl) reductase | coenzyme F420 hydrogenase family / dehydrogenase%2C beta subunit family | Chr1:1282869-1286492 REVERSE LENGTH=462	3.9	4	coenzyme F420 hydrogenase family / dehydrogenase, beta subunit family;	plastid	'coenzyme F420 hydrogenase family / dehydrogenase, beta subunit family | chr1:1282741-1286584 REVERSE'
AT1G04640.2	-0.0305469	0.653849	0.970655	0.90057	-0.0783333	0.347046	1.18068	0.318397	-0.117538	0.213742	0.827562	0.241109	-0.180021	0.152585	0.913674	0.643618	0.0634343	0.42189	0.964604	0.909591	0.150426	0.135648	1.13139	0.621761	0.0487384	0.503576	0.875529	0.588423	4;4	4;4	AT1G04640.2 | Symbols:LIP2 | lipoyltransferase 2 | lipoyltransferase 2 | Chr1:1292541-1293248 FORWARD LENGTH=235;AT1G04640.1 | Symbols:LIP2 | lipoyltransferase 2 | lipoyltransferase 2 | Chr1:1292541-1293248 FORWARD LENGTH=235	15.7	4	lipoyltransferase 2;Lipoyltransferase, located in mitochondria but not found in chloroplasts	mitochondrion	'Symbols: LIP2 | LIP2 (LIPOYLTRANSFERASE 2); lipoyltransferase | chr1:1292080-1293357 FORWARD'
AT1G04690.1	0.0517144	0.588136	0.88874	0.26152	0.0551316	0.529104	1.00833	0.959884	-0.00218746	0.98048	0.706708	0.000742989	0.0397318	0.480638	1.21155	0.0491845	-0.0617712	0.402728	0.79801	0.0996246	-0.00786936	0.903671	1.00356	0.988186	-0.0232692	0.737175	1.20582	0.175356	10	10	AT1G04690.1 | Symbols:KV-BETA1,KAB1 | potassium channel beta subunit 1 | potassium channel beta subunit 1 | Chr1:1313662-1315420 FORWARD LENGTH=328	29.9	4	potassium channel beta subunit 1;	plasma membrane	'Symbols: KAB1, KV-BETA1 | KAB1 (POTASSIUM CHANNEL BETA SUBUNIT); oxidoreductase/ potassium channel | chr1:1313564-1315750 FORWARD'
AT1G04710.1	0.157183	0.234345	0.50905	1.82247e-05	0.0330651	0.788919	1.57145	0.00113079	0.0667909	0.603874	0.442073	1.903e-06	-0.0293011	0.838853	1.3538	0.022383	-0.092563	0.368717	0.977972	0.940017	-0.00217121	0.983845	1.12614	0.579593	-0.0645374	0.594694	0.970163	0.91461	2	2	AT1G04710.1 | Symbols:KAT1,PKT4 | 3-KETO-ACYL-COA THIOLASE 1,peroxisomal 3-ketoacyl-CoA thiolase 4 | peroxisomal 3-ketoacyl-CoA thiolase 4 | Chr1:1321941-1324556 FORWARD LENGTH=443	4.7	2	peroxisomal 3-ketoacyl-CoA thiolase 4;EC2.3.1.16 thiolase.	peroxisome	'Symbols: KAT1, PKT4 | PKT4 (PEROXISOMAL 3-KETOACYL-COA THIOLASE 4); acetyl-CoA C-acyltransferase/ catalytic | chr1:1321904-1324782 FORWARD'
AT1G04750.1	-0.265018	0.206899	1.02397	0.917512	-0.168645	0.367822	0.865146	0.364472	-0.195127	0.38952	1.07143	0.721579	0.0620217	0.692284	1.00696	0.977268	-0.0341551	0.828366	0.728199	0.113742	-0.104046	0.553008	0.695948	0.069446	0.126621	0.467297	0.810029	0.309858	9;8;8;8;5;5;2;2;1;1;1;1;1;1;1;1;1	1;1;1;1;0;0;0;0;0;0;0;0;0;0;0;0;0	AT1G04750.1 | Symbols:VAMP721,ATVAMP721,VAMP7B,AT VAMP7B | VESICLE-ASSOCIATED MEMBRANE PROTEIN 7B,vesicle-associated membrane protein 721 | vesicle-associated membrane protein 721 | Chr1:1331857-1333426 REVERSE LENGTH=219;AT1G04750.4 | Symbols:VAMP721,A	36.5	1	vesicle-associated membrane protein 721;vesicle-associated membrane protein 7B (At VAMP7B) mRNA,	plasma membrane	'Symbols: VAMP7B, VAMP721, ATVAMP721, AT VAMP7B | VAMP721 (VESICLE-ASSOCIATED MEMBRANE PROTEIN 721) | chr1:1331466-1333567 REVERSE'
AT1G04780.1	0.0134864	0.944639	1.67781	0.000324488	0.0761385	0.607953	0.846178	0.241159	-0.124931	0.513384	1.77558	0.000112492	-0.158561	0.144218	0.873679	0.36735	-0.0853074	0.389447	1.14762	0.508441	0.0531104	0.635776	1.08443	0.734386	-0.181589	0.163727	1.11968	0.605075	2;1	2;1	AT1G04780.1 | Ankyrin repeat family protein | Chr1:1340891-1342965 REVERSE LENGTH=664;AT3G24210.1 | Ankyrin repeat family protein | Chr3:8753712-8755627 REVERSE LENGTH=607	2.7	2	Ankyrin repeat family protein;	nucleus	'ankyrin repeat family protein | chr1:1340669-1343584 REVERSE'
AT1G04810.1	0.0160156	0.874929	0.958252	0.882143	0.0500697	0.580743	1.34307	0.119424	0.0819846	0.473295	1.22975	0.309655	-0.0211989	0.751699	1.34649	0.115841	0.0485245	0.682917	1.41904	0.182591	-0.0174446	0.831702	1.10575	0.768041	-0.0887132	0.331906	1.10856	0.761021	10	3	AT1G04810.1 | 26S proteasome regulatory complex%2C non-ATPase subcomplex%2C Rpn2/Psmd1 subunit | Chr1:1350304-1355261 FORWARD LENGTH=1001	9.7	3	26S proteasome regulatory complex, non-ATPase subcomplex, Rpn2/Psmd1 subunit;	cytosol,nucleus	'26S proteasome regulatory subunit, putative | chr1:1350180-1355442 FORWARD'
AT1G04830.1			1.12996	0.366137			0.980064	0.917183			1.64694	0.000167548			0.960687	0.819672			1.38749	0.0521902			0.951948	0.835093			0.933128	0.751816	1;1	1;1	AT1G04830.1 | Ypt/Rab-GAP domain of gyp1p superfamily protein | Chr1:1359087-1361844 REVERSE LENGTH=448;AT1G04830.2 | Ypt/Rab-GAP domain of gyp1p superfamily protein | Chr1:1358782-1361844 REVERSE LENGTH=459	1.8	0	Ypt/Rab-GAP domain of gyp1p superfamily protein;	nucleus	'RabGAP/TBC domain-containing protein | chr1:1358917-1361981 REVERSE'
AT1G04850.2			0.949374	0.579539			1.02936	0.787064			1.03488	0.740749			1.08443	0.331225			0.992848	0.967518			0.910818	0.408648			0.95955	0.765352	1;1	1;1	AT1G04850.2 | ubiquitin-associated (UBA)/TS-N domain-containing protein | Chr1:1365311-1367835 REVERSE LENGTH=324;AT1G04850.1 | ubiquitin-associated (UBA)/TS-N domain-containing protein | Chr1:1365311-1368706 REVERSE LENGTH=413	6.2	0			'ubiquitin-associated (UBA)/TS-N domain-containing protein | chr1:1365118-1368844 REVERSE'
AT1G04860.1			1.16259	0.470723			1.40533	0.055531			1.03397	0.905342			1.32423	0.121406			0.979962	0.960194			1.10187	0.765722			1.03828	0.92111	2	2	AT1G04860.1 | Symbols:UBP2,ATUBP2 | ubiquitin-specific protease 2 | ubiquitin-specific protease 2 | Chr1:1369306-1372290 REVERSE LENGTH=961	2	0	ubiquitin-specific protease 2;Encodes a ubiquitin-specific protease.	nucleus	'Symbols: UBP2, ATUBP2 | UBP2 (UBIQUITIN-SPECIFIC PROTEASE 2); ubiquitin-specific protease | chr1:1369054-1373101 REVERSE'
AT1G04910.1			1.13015	0.389878			0.771236	0.0380544			1.10898	0.487424			0.735794	0.0144185			0.975142	0.926173			0.993758	0.983722			0.94809	0.826451	1	1	AT1G04910.1 | O-fucosyltransferase family protein | Chr1:1388101-1391074 REVERSE LENGTH=519	1.5	0	O-fucosyltransferase family protein;	golgi	'unknown protein | chr1:1387871-1391187 REVERSE'
AT1G04980.1	0.0260256	0.887884	0.434664	0.0014835	0.173415	0.356066	2.0643	0.00468392	0.410368	0.125865	0.330895	9.45597e-05	0.028549	0.85369	2.05715	0.00485087	-0.0168236	0.914669	0.893962	0.817523	-0.401166	0.0707061	1.17431	0.719139	-0.546032	0.0245774	1.17024	0.726521	2;2	2;2	neoAT1G04980.11;AT1G04980.1 | Symbols:PDIL2-2,ATPDI10,ATPDIL2-2,PDI10 | PDI-like 2-2,ARABIDOPSIS THALIANA PROTEIN DISULFIDE ISOMERASE 10,PROTEIN DISULFIDE ISOMERASE | PDI-like 2-2 | Chr1:1413869-1416120 REVERSE LENGTH=447	7.4	1	PDI-like 2-2;Encodes a protein disulfide isomerase-like (PDIL) protein, a member of a multigene family within the thioredoxin (TRX) superfamily. Transcript levels for this gene are up-regulated in response to three different chemical inducers of ER stress (dithiothreitol, beta-mercaptoethanol, and tunicamycin). AtIRE1-2 does not appear to be required for this response, but the atbzip60 mutant has…	endoplasmic reticulum	'Symbols: ATPDIL2-2, ATPDI10, PDI10 | ATPDIL2-2 (PDI-LIKE 2-2); protein disulfide isomerase | chr1:1413644-1416144 REVERSE'
AT1G05010.1	-0.0466101	0.525054	1.88817	0.000226408	-0.141027	0.105818	0.563738	0.000623672	0.056148	0.466556	1.48403	0.0125643	-0.251693	0.0195259	0.638295	0.00502393	-0.0462848	0.430591	0.669352	0.069799	-0.149043	0.0796176	0.851637	0.516427	-0.25971	0.00476907	0.96427	0.913295	11	10	AT1G05010.1 | Symbols:EFE,ACO4,EAT1 | ethylene forming enzyme,ethylene-forming enzyme | ethylene-forming enzyme | Chr1:1431419-1432695 REVERSE LENGTH=323	42.7	4	ethylene-forming enzyme;Encodes 1-aminocyclopropane-1-carboxylate oxidase	cytosol	'Symbols: EFE, ACO4, EAT1 | EFE (ETHYLENE-FORMING ENZYME); 1-aminocyclopropane-1-carboxylate oxidase | chr1:1431190-1432858 REVERSE'
AT1G05070.1			0.988057	0.946998			1.22661	0.0610417			0.925292	0.562351			1.73939	1.76356e-05			0.924196	0.671691			0.986887	0.957454			1.39945	0.0302603	1;1	1;1	neoAT1G05070.11;AT1G05070.1 | transmembrane protein%2C putative (DUF1068) | Chr1:1457172-1458531 REVERSE LENGTH=184	4.9	0	Protein of unknown function (DUF1068);	extracellular	'unknown protein | chr1:1457063-1458744 REVERSE'
AT1G05087.2	-0.0325822	0.800125			0.137132	0.415679			0.000793735	0.995011			-0.278753	0.095417			0.0308021	0.75186			-0.00257379	0.985247			-0.418459	0.0337478			1;1;1;1	1;1;1;1	AT1G05087.2 | dentin sialophosphoprotein | Chr1:1463652-1464119 FORWARD LENGTH=155;AT1G05087.1 | dentin sialophosphoprotein | Chr1:1463202-1464119 FORWARD LENGTH=265;AT4G20720.2 | dentin sialophosphoprotein-like protein | Chr4:11105859-11107841 FORWA	5.8	2
AT1G05180.3	0.00410609	0.978989	1.21751	0.0154766	-0.060337	0.587666	1.18399	0.0375999	0.220105	0.155435	1.00254	0.985801	0.132794	0.20576	0.999154	0.995561	0.0211703	0.876904	0.960525	0.792803	-0.194829	0.120905	1.16649	0.181632	-0.00169717	0.988613	0.984385	0.929579	4;4;4;1;1;1	4;4;4;1;1;1	AT1G05180.3 | Symbols:AXR1 | AUXIN RESISTANT 1 | NAD(P)-binding Rossmann-fold superfamily protein | Chr1:1498524-1501469 REVERSE LENGTH=422;AT1G05180.2 | Symbols:AXR1 | AUXIN RESISTANT 1 | NAD(P)-binding Rossmann-fold superfamily protein | Chr1:1498357	12.1	2	NAD(P)-binding Rossmann-fold superfamily protein;Encodes a subunit of the RUB1 activating enzyme that regulates the protein degradation activity of Skp1-Cullin-Fbox complexes, primarily, but not exclusively, affecting auxin responses. Acts alongside AS1 to exclude BP expression from leaves.	golgi,plasma membrane	'Symbols: AXR1 | AXR1 (AUXIN RESISTANT 1); small protein activating enzyme | chr1:1498114-1501824 REVERSE'
AT1G05190.1	0.0469883	0.54029	1.04994	0.594027	-0.0464459	0.570255	0.810852	0.00457635	-0.0230789	0.768165	0.966415	0.731754	-0.0336564	0.547563	0.809618	0.00432652	0.0599055	0.362976	0.816514	0.0475024	0.129973	0.0836678	0.887088	0.253499	0.142762	0.0817527	0.885738	0.246725	18;18	18;18	neoAT1G05190.11;AT1G05190.1 | Symbols:emb2394 | embryo defective 2394 | Ribosomal protein L6 family | Chr1:1502515-1503738 REVERSE LENGTH=223	75.3	4	Ribosomal protein L6 family;	plastid	'Symbols: emb2394 | emb2394 (embryo defective 2394); structural constituent of ribosome | chr1:1502344-1503830 REVERSE'
AT1G05200.5			0.606904	3.68833e-05			1.03023	0.849276			0.706763	0.00140169			0.791465	0.0250046			1.34492	0.0441057			1.1549	0.349452			0.887238	0.454559	1;1;1;1;1;1;1	1;1;1;1;1;1;1	AT1G05200.5 | Symbols:GLR3.4,ATGLR3.4,GLUR3 | glutamate receptor 3.4 | glutamate receptor 3.4 | Chr1:1505642-1507852 FORWARD LENGTH=669;AT1G05200.4 | Symbols:GLR3.4,ATGLR3.4,GLUR3 | glutamate receptor 3.4 | glutamate receptor 3.4 | Chr1:1505642-1507949	2.8	0			'Symbols: ATGLR3.4, GLR3.4, GLUR3 | ATGLR3.4; intracellular ligand-gated ion channel | chr1:1505317-1509152 FORWARD'
AT1G05260.1			0.942092	0.755836			0.904042	0.551609			1.13176	0.440085			0.999873	0.999543			1.21436	0.33728			1.01085	0.974039			1.118	0.627133	2;2	2;2	neoAT1G05260.11;AT1G05260.1 | Symbols:RCI3,RCI3A | RARE COLD INDUCIBLE GENE 3 | Peroxidase superfamily protein | Chr1:1529827-1531271 FORWARD LENGTH=326	4.3	0	Peroxidase superfamily protein;Encodes a cold-inducible cationic peroxidase that is involved in the stress response. In response to low temperature, RCI3 transcripts accumulate in the aerial part and in roots of etiolated seedlings but only in roots of light-grown seedlings.	extracellular	'Symbols: RCI3, RCI3A | RCI3 (RARE COLD INDUCIBLE GENE 3); peroxidase | chr1:1529767-1531439 FORWARD'
AT1G05270.1	-0.0821784	0.660587	1.65357	9.91591e-06	-0.0466221	0.791344	0.989395	0.945482	-0.0977626	0.649466	1.47693	0.000164385	-0.0275275	0.858836	0.985052	0.920708	-0.0498236	0.753007	0.916758	0.56388	-0.0342394	0.841572	1.0264	0.893609	-0.0151448	0.928268	1.0219	0.913225	1	1	AT1G05270.1 | TraB family protein | Chr1:1531806-1534305 REVERSE LENGTH=371	2.2	1	TraB family protein;	cytosol	'TraB family protein | chr1:1531641-1534410 REVERSE'
AT1G05320.9	-0.153336	0.296349	0.71203	0.0383245	-0.0979845	0.626573	0.660435	0.0116598	-0.203084	0.309152	0.544195	0.000508807	-0.235792	0.142909	0.626841	0.00498065	-0.162003	0.239292	0.632383	0.0467911	-0.112254	0.330663	0.827416	0.449727	-0.250061	0.0671471	0.785328	0.313091	6;6;6;6;6;6;6;4;4	4;4;4;4;4;4;4;2;2	AT1G05320.9 | myosin heavy chain%2C embryonic smooth protein | Chr1:1554856-1557658 FORWARD LENGTH=790;AT1G05320.8 | myosin heavy chain%2C embryonic smooth protein | Chr1:1554856-1557658 FORWARD LENGTH=790;AT1G05320.7 | myosin heavy chain%2C embryonic	7.5	2			'FUNCTIONS IN: molecular_function unknown; INVOLVED IN: biological_process unknown; LOCATED IN: cellular_component unknown; EXPRESSED IN: fruit; CONTAINS InterPro DOMAIN/s: Prefoldin (InterPro:IPR009053); BEST Arabidopsis thaliana protein match is: unknown protein (TAIR:AT2G32240.1); Has 205658 Blast hits to 89336 proteins in 2499 species: Archae - 2336; Bacteria - 33619; Metazoa - 92986; Fungi -…
AT1G05350.1	0.116292	0.333051	0.879762	0.430409	0.151837	0.197061	0.836638	0.233864	-0.0917879	0.350176	0.965635	0.871177	-0.077577	0.311708	0.782542	0.0841437	0.0250301	0.83129	1.335	0.145498	0.23311	0.0412536	1.21628	0.342335	0.00369601	0.977738	1.13763	0.567735	4	4	AT1G05350.1 | NAD(P)-binding Rossmann-fold superfamily protein | Chr1:1560891-1564005 REVERSE LENGTH=431	11.1	4	NAD(P)-binding Rossmann-fold superfamily protein;	cytosol	'thiF family protein | chr1:1560678-1564123 REVERSE'
AT1G05385.1	-0.0144055	0.874335	0.959712	0.774718	-0.126446	0.202192	1.00918	0.957664	-0.0346779	0.797505	0.751571	0.00557639	0.0166689	0.771416	0.777394	0.0135122	-0.116644	0.161739	0.690946	0.0132933	-0.0963714	0.165238	0.882297	0.41359	0.046744	0.572026	0.679653	0.0108493	3;2;2	3;2;2	neoAT1G05385.11;AT1G05385.2 | Symbols:Psb27-H1,LPA19 | LOW PSII ACCUMULATION 19 | photosystem II 11 kDa protein-like protein | Chr1:1582747-1583264 REVERSE LENGTH=145;AT1G05385.1 | Symbols:Psb27-H1,LPA19 | LOW PSII ACCUMULATION 19 | photosystem II 11 kD	27.3	4	photosystem II 11 kDa protein-related;Encodes a Psb27 homolog involved in photosystem II biogenesis.	plastid	'photosystem II 11 kDa protein-related | chr1:1582671-1583718 REVERSE'
AT1G05440.1	0.0662583	0.59511	1.18034	0.103582	-0.232428	0.141097	1.11533	0.323642	-0.186574	0.137538	0.995341	0.978211	-0.167857	0.138494	0.923779	0.510511	0.106965	0.32924	0.770832	0.0637234	0.359797	0.00276337	0.914099	0.578652	0.424369	0.0156172	0.757108	0.0478292	1	1	AT1G05440.1 | C-8 sterol isomerase | Chr1:1596374-1597870 REVERSE LENGTH=393	2.5	4	C-8 sterol isomerases;	cytosol	'unknown protein | chr1:1596007-1597848 REVERSE'
AT1G05500.1	0.0352044	0.74229	0.643936	0.000157868	0.205817	0.0175734	0.673471	0.000461446	0.32583	0.117106	0.580895	1.58285e-05	0.320558	0.0747558	0.733804	0.00394925	-0.0214007	0.889307	0.96104	0.849113	-0.312027	0.00686427	1.06534	0.738794	-0.197286	0.139537	1.16078	0.335378	4;3	4;3	AT1G05500.1 | Symbols:SYTE,NTMC2T2.1,ATSYTE,NTMC2TYPE2.1,SYT5 | SYNAPTOTAGMIN HOMOLOG E,synaptotagmin 5,ARABIDOPSIS THALIANA SYNAPTOTAGMIN HOMOLOG E | Calcium-dependent lipid-binding (CaLB domain) family protein | Chr1:1625098-1628940 FORWARD LENGTH=560;	6.2	4	Calcium-dependent lipid-binding (CaLB domain) family protein;Encodes a endomembrane-localized synaptotagmin. Synaptotagmin family proteins are calcium sensors that regulate exocytosis in mammalian cells.	plasma membrane	'Symbols: SYTE, ATSYTE, NTMC2TYPE2.1, NTMC2T2.1 | NTMC2T2.1 | chr1:1624955-1629224 FORWARD'
AT1G05520.1	0.476346	0.0575365	0.764091	0.0772033	0.609256	0.0258092	0.725163	0.0330831	0.262339	0.270291	0.977214	0.924918	-0.186094	0.283686	0.918402	0.667672	0.00369792	0.98119	1.14474	0.579185	0.217705	0.249736	0.89508	0.667701	-0.577645	0.020433	1.1336	0.614205	2	1	AT1G05520.1 | Sec23/Sec24 protein transport family protein | Chr1:1631126-1635703 REVERSE LENGTH=783	3.3	1	Sec23/Sec24 protein transport family protein;	endoplasmic reticulum,golgi	'transport protein, putative | chr1:1630900-1635711 REVERSE'
AT1G05560.1	0.0306069	0.836376	0.781599	0.424232	0.135135	0.161413	1.3267	0.341873	0.116639	0.589315	0.695051	0.19554	0.202429	0.147886	1.46575	0.169795	-0.175229	0.217406	0.993759	0.992245	-0.261261	0.00556151	1.1175	0.832033	-0.193966	0.030896	1.23463	0.638321	4;3	4;3	AT1G05560.1 | Symbols:UGT1,UGT75B1 | UDP-GLUCOSE TRANSFERASE 1,UDP-glucosyltransferase 75B1 | UDP-glucosyltransferase 75B1 | Chr1:1645674-1647083 REVERSE LENGTH=469;AT1G05560.2 | Symbols:UGT1,UGT75B1 | UDP-GLUCOSE TRANSFERASE 1,UDP-glucosyltransferase 7	10.2	4	UDP-glucosyltransferase 75B1;A UDP-glucose transferase localized in the phragmoplast. It has been co-purified with the callose synthase complex and may transfer UDP-glucose from sucrose synthase to the callose synthase and thus help form a substrate channel for the synthesis of callose at the forming cell plate. Induced by salicylic acid. Independent of NPR1 for their induction by salicylic acid.…	plastid	'Symbols: UGT1, UGT75B1 | UGT75B1 (UDP-GLUCOSYLTRANSFERASE 75B1); UDP-glucose:4-aminobenzoate acylglucosyltransferase/ UDP-glucosyltransferase/ UDP-glycosyltransferase/ abscisic acid glucosyltransferase/ transferase, transferring glycosyl groups | chr1:1645498-1647147 REVERSE'
AT1G05910.1			0.897962	0.723928			1.42105	0.125166			0.594128	0.0197431			1.41541	0.130133			0.92265	0.856965			1.39449	0.307775			1.38895	0.314275	3	3	AT1G05910.1 | Symbols:BRAT1 | Bromodomain and ATPase domain-containing protein 1 | cell division cycle protein 48-related / CDC48-like protein | Chr1:1790796-1796503 FORWARD LENGTH=1210	2.2	0	cell division cycle protein 48-related / CDC48-related;	nucleus	'cell division cycle protein 48-related / CDC48-related | chr1:1790224-1796647 FORWARD'
AT1G05940.1	-0.0500926	0.560234	0.709504	0.000640886	0.0528504	0.468611	0.901159	0.31961	0.194759	0.232491	0.894594	0.279163	-0.0263555	0.763972	0.827626	0.0461584	0.1214	0.202183	1.40796	0.0136853	-0.123452	0.162331	1.11665	0.445374	-0.202657	0.0388604	1.02554	0.898618	2;1;1;1	2;1;1;1	AT1G05940.1 | Symbols:CAT9 | cationic amino acid transporter 9 | cationic amino acid transporter 9 | Chr1:1801365-1803942 REVERSE LENGTH=569;AT1G05940.2 | Symbols:CAT9 | cationic amino acid transporter 9 | cationic amino acid transporter 9 | Chr1:18013	3.5	4	cationic amino acid transporter 9;Encodes a member of the cationic amino acid transporter (CAT) subfamily of amino acid polyamine choline transporters.	plastid	'Symbols: CAT9 | CAT9 (CATIONIC AMINO ACID TRANSPORTER 9); cationic amino acid transmembrane transporter | chr1:1801162-1803984 REVERSE'
AT1G05950.5			0.723631	0.0562851			1.09615	0.681824			0.761221	0.113609			1.02242	0.93594			0.914487	0.775146			0.869329	0.615066			0.810852	0.408374	1;1;1;1;1	1;1;1;1;1	AT1G05950.5 | hypothetical protein | Chr1:1804872-1807471 REVERSE LENGTH=554;AT1G05950.4 | hypothetical protein | Chr1:1804931-1807471 REVERSE LENGTH=561;AT1G05950.2 | hypothetical protein | Chr1:1804931-1807471 REVERSE LENGTH=561;AT1G05950.3 | hypo	2.5	0			'unknown protein | chr1:1804573-1807471 REVERSE'
AT1G06000.1	0.367165	0.199295	0.140881	1.99828e-07	0.155091	0.22858	6.12205	5.40223e-07	0.200908	0.215148	0.142973	2.19332e-07	-0.0346076	0.869573	6.90479	2.38827e-07	0.158209	0.0448529	1.11008	0.842732	0.324466	0.200764	1.09383	0.868073	0.134767	0.132101	1.23369	0.638321	6	6	AT1G06000.1 | Symbols:UGT89C1 | | UDP-Glycosyltransferase superfamily protein | Chr1:1820495-1821802 REVERSE LENGTH=435	17	4	UDP-Glycosyltransferase superfamily protein;encodes a flavonol-7-O-rhamnosyltransferase involved in the formation of rhamnosylated flavonols	cytosol	'UDP-glucoronosyl/UDP-glucosyl transferase family protein | chr1:1820308-1821894 REVERSE'
AT1G06040.1			0.813738	0.0162594			0.939625	0.554732			0.972793	0.82667			0.991239	0.950969			1.08885	0.529604			0.910818	0.480184			0.96085	0.807541	1	1	AT1G06040.1 | Symbols:BBX24,STO | B-box domain protein 24,SALT TOLERANCE | B-box zinc finger family protein | Chr1:1828662-1829659 REVERSE LENGTH=248	3.6	0	B-box zinc finger family protein;Encodes salt tolerance protein (STO) which confers salt tolerance to yeast cells. Fully complements calcineurin deficient yeast but does not encode a phosphoprotein phosphatase. Sequence has similarities to CONSTANS. STO co-localizes with COP1 and plays a role in light signaling.	nucleus	'Symbols: STO | STO (SALT TOLERANCE); DNA binding / protein binding / transcription factor/ zinc ion binding | chr1:1828413-1829890 REVERSE'
AT1G06130.2	-0.0648655	0.727416	0.955337	0.763656	0.0885861	0.620176	1.33131	0.00883191	-0.702782	0.0368993	0.903121	0.414132	-0.312576	0.117986	1.16728	0.172308	-0.481102	0.0450002	0.941352	0.76123	0.156814	0.385877	0.995778	0.98725	-0.244348	0.19517	0.873088	0.405237	2;2;2;2	2;2;2;2	neoAT1G06130.21;neoAT1G06130.11;AT1G06130.2 | Symbols:GLX2-4 | glyoxalase 2-4 | glyoxalase 2-4 | Chr1:1858034-1860640 REVERSE LENGTH=330;AT1G06130.1 | Symbols:GLX2-4 | glyoxalase 2-4 | glyoxalase 2-4 | Chr1:1858034-1860640 REVERSE LENGTH=331	10	1	glyoxalase 2-4;	mitochondrion	'Symbols: GLX2-4 | GLX2-4 (glyoxalase 2-4); hydrolase/ hydroxyacylglutathione hydrolase/ zinc ion binding | chr1:1857767-1860730 REVERSE'
AT1G06190.2	-0.0260476	0.786066	0.879911	0.316966	-0.050709	0.572893	1.23265	0.0736425	0.114183	0.352801	0.680593	0.00141972	0.107297	0.219648	1.04145	0.809449	0.0584632	0.49625	1.02383	0.925228	-0.0817676	0.226849	1.32367	0.0848158	0.0762383	0.464221	1.11835	0.543394	6;6;6;6;6;6;2	6;6;6;6;6;6;2	AT1G06190.2 | Symbols:RHON1 | Rho-N 1 | Rho termination factor | Chr1:1892589-1894078 REVERSE LENGTH=292;AT1G06190.4 | Symbols:RHON1 | Rho-N 1 | Rho termination factor | Chr1:1892467-1893366 REVERSE LENGTH=299;AT1G06190.3 | Symbols:RHON1 | Rho-N 1 | R	21.9	4	Rho termination factor;	plastid	'ATP binding / ATPase, coupled to transmembrane movement of ions, phosphorylative mechanism | chr1:1892273-1894148 REVERSE'
AT1G06210.1	-0.198363	0.170135	0.743837	0.18071	-0.0894255	0.471566	1.10481	0.730276	0.000542993	0.996639	0.863393	0.576484	0.118332	0.300072	1.40064	0.119246	0.051856	0.632585	0.965538	0.940942	-0.14705	0.207568	0.831838	0.59365	0.0607069	0.683945	1.05457	0.905104	3;2	3;2	AT1G06210.1 | ENTH/VHS/GAT family protein | Chr1:1897567-1898986 FORWARD LENGTH=383;AT1G06210.2 | ENTH/VHS/GAT family protein | Chr1:1897567-1898494 FORWARD LENGTH=279	7.6	2	ENTH/VHS/GAT family protein;	nucleus	'VHS domain-containing protein / GAT domain-containing protein | chr1:1897203-1899208 FORWARD'
AT1G06220.3	0.00145644	0.986972	0.641326	0.000311691	0.0719229	0.561745	1.8783	6.79797e-06	0.0164441	0.892799	0.467333	6.76285e-07	0.0813839	0.276659	1.57865	0.000237326	0.027136	0.703338	0.92538	0.695902	0.0121483	0.890847	1.26991	0.137872	0.0216093	0.859437	1.06732	0.753511	6;6;6;5;5	6;6;6;5;5	AT1G06220.3 | Symbols:MEE5,CLO,GFA1 | MATERNAL EFFECT EMBRYO ARREST 5,CLOTHO,GAMETOPHYTE FACTOR 1 | Ribosomal protein S5/Elongation factor G/III/V family protein | Chr1:1900524-1904583 FORWARD LENGTH=987;AT1G06220.2 | Symbols:MEE5,CLO,GFA1 | MATERNAL EF	6.8	3			'Symbols: MEE5 | MEE5 (MATERNAL EFFECT EMBRYO ARREST 5); GTP binding / GTPase/ translation elongation factor/ translation factor, nucleic acid binding | chr1:1899964-1904873 FORWARD'
AT1G06230.4			1.39614	0.000281672			1.00969	0.945343			1.53416	1.96397e-05			1.13629	0.143849			0.89676	0.388719			0.816083	0.087035			0.918402	0.522792	3;3;3;3	3;3;3;3	AT1G06230.4 | Symbols:GTE4 | global transcription factor group E4 | global transcription factor group E4 | Chr1:1907626-1910183 FORWARD LENGTH=766;AT1G06230.3 | Symbols:GTE4 | global transcription factor group E4 | global transcription factor group E4 |	5	0			'Symbols: GTE4 | GTE4 (GLOBAL TRANSCRIPTION FACTOR GROUP E 4); DNA binding | chr1:1907089-1910848 FORWARD'
AT1G06290.1	0.0361555	0.657629	1.15022	0.474789	0.0638611	0.411791	0.614864	0.0039442	0.114958	0.206221	1.08366	0.721816	-0.0242116	0.685198	0.590892	0.00207857	0.0425626	0.487209	0.856086	0.557295	-0.0362395	0.592053	0.908662	0.750573	-0.124312	0.0973576	0.873236	0.621728	8;2;1	8;2;1	AT1G06290.1 | Symbols:ATACX3,ACX3 | acyl-CoA oxidase 3 | acyl-CoA oxidase 3 | Chr1:1922423-1926002 FORWARD LENGTH=675	12.9	4	acyl-CoA oxidase 3;Encodes an acyl-CoA oxidase with specificity for medium chain fatty acids.	peroxisome	'Symbols: ACX3, ATACX3 | ACX3 (ACYL-COA OXIDASE 3); acyl-CoA oxidase | chr1:1922352-1926278 FORWARD'
AT1G06400.1	-0.0267461	0.771005	2.04934	3.35527e-05	0.014406	0.86864	0.967867	0.888145	-0.12631	0.258496	2.21193	1.04458e-05	0.014655	0.834095	0.89994	0.566985	-0.0405019	0.637559	1.10111	0.713608	0.0590621	0.477901	1.02017	0.952692	0.0593111	0.503445	0.948571	0.859406	7	5	AT1G06400.1 | Symbols:ARA2,ATRABA1A,ATRAB11E,ARA-2 | ARABIDOPSIS THALIANA RAB GTPASE HOMOLOG A1A | Ras-related small GTP-binding family protein | Chr1:1951089-1952686 REVERSE LENGTH=216	35.6	3	Ras-related small GTP-binding family protein;small GTP-binding protein (ara-2)	cytosol	'Symbols: ARA2, ATRABA1A, ATRAB11E, ARA-2 | ARA-2; GTP binding | chr1:1950844-1952785 REVERSE'
AT1G06410.3	0.143936	0.178612	1.48988	0.0126075	0.0795175	0.377957	0.646885	0.00679332	-0.0282695	0.721374	1.60382	0.00366304	-0.0689562	0.262135	0.582355	0.00117296	-0.0470905	0.431843	1.2795	0.285994	0.125115	0.100464	1.1886	0.483134	-0.0233587	0.811636	1.07003	0.82714	6;6;6	6;6;6	AT1G06410.3 | Symbols:ATTPSA,TPS7,ATTPS7 | TREHALOSE -6-PHOSPHATASE SYNTHASE S7,trehalose-phosphatase/synthase 7 | trehalose-phosphatase/synthase 7 | Chr1:1955413-1958153 FORWARD LENGTH=851;AT1G06410.2 | Symbols:ATTPSA,TPS7,ATTPS7 | TREHALOSE -6-PHOSPHA	7.8	4			'Symbols: ATTPS7, TPS7, ATTPSA | ATTPS7; alpha,alpha-trehalose-phosphate synthase (UDP-forming)/ transferase, transferring glycosyl groups / trehalose-phosphatase | chr1:1955413-1958756 FORWARD'
AT1G06430.3	-0.00775206	0.91175	1.02797	0.920708	-0.00684581	0.92118	3.64081	1.51839e-07	-0.0263877	0.742682	1.18435	0.385508	-0.0348571	0.57911	4.17144	4.36978e-08	0.231112	0.0060003	0.981198	0.961573	0.249747	0.00648599	0.851637	0.559509	0.221736	0.0114187	0.975761	0.949812	27;27;27;26;26;26	9;9;9;8;8;8	neoAT1G06430.31;neoAT1G06430.21;neoAT1G06430.11;AT1G06430.3 | Symbols:FTSH8 | FTSH protease 8 | FTSH protease 8 | Chr1:1960214-1962525 REVERSE LENGTH=685;AT1G06430.2 | Symbols:FTSH8 | FTSH protease 8 | FTSH protease 8 | Chr1:1960214-1962525 REVERSE LEN	58.2	4			'Symbols: FTSH8 | FTSH8; ATP-dependent peptidase/ ATPase/ metallopeptidase/ zinc ion binding | chr1:1960058-1963011 REVERSE'
AT1G06460.1	0.00494468	0.961894	0.631205	1.75864e-05	0.116142	0.177876	0.493861	9.28593e-08	-0.162989	0.136594	0.842243	0.0579635	-0.0682218	0.411034	0.537285	4.62859e-07	-0.229465	0.0244284	1.2265	0.108412	-0.0615315	0.568614	0.919179	0.559328	-0.245895	0.0184239	1	1	3	3	AT1G06460.1 | Symbols:ACD31.2,ACD32.1 | ALPHA-CRYSTALLIN DOMAIN 31.2,alpha-crystallin domain 32.1 | alpha-crystallin domain 32.1 | Chr1:1967308-1969414 REVERSE LENGTH=285	9.8	4	alpha-crystallin domain 32.1;ACD32.1 encodes an alpha-crystallin domain containing protein with homology to small heat shock proteins.	peroxisome	'Symbols: ACD32.1, ACD31.2 | ACD32.1 (ALPHA-CRYSTALLIN DOMAIN 32.1) | chr1:1967087-1969561 REVERSE'
AT1G06490.2			1.06088	0.752086			1.1158	0.497056			0.975333	0.907378			0.947448	0.777588			0.938219	0.804262			1.02051	0.946725			0.866538	0.494276	2;2;1;1;1;1;1;1;1;1	1;1;0;0;0;0;0;0;0;0	AT1G06490.2 | Symbols:atgsl7,gsl07,ATGSL07,GSL07,GSL7,CalS7 | glucan synthase-like 7,callose synthase 7,Arabidopsis thaliana glucan synthase-like 7 | glucan synthase-like 7 | Chr1:1978762-1989046 FORWARD LENGTH=1933;AT1G06490.1 | Symbols:atgsl7,gsl07,AT	1	0			'Symbols: ATGSL07, gsl07, atgsl7 | ATGSL07 (glucan synthase-like 7); 1,3-beta-glucan synthase/ transferase, transferring glycosyl groups | chr1:1978762-1989046 FORWARD'
AT1G06500.4			0.880432	0.57657			0.850485	0.449149			0.954662	0.868681			0.758744	0.144564			0.754049	0.287836			0.695418	0.161327			0.620404	0.063239	1;1;1;1	1;1;1;1	AT1G06500.4 | hypothetical protein | Chr1:1990176-1990586 FORWARD LENGTH=136;AT1G06500.3 | hypothetical protein | Chr1:1990176-1990586 FORWARD LENGTH=136;AT1G06500.2 | hypothetical protein | Chr1:1990176-1990586 FORWARD LENGTH=136;AT1G06500.1 | hypo	5.1	0	;	cytosol	'unknown protein | chr1:1989479-1990730 FORWARD'
AT1G06510.1	-0.107068	0.369318	0.921437	0.764151	-0.126921	0.276168	1.11269	0.679083	-0.196181	0.232078	0.681429	0.0496011	-0.181082	0.121533	0.976174	0.940122	-0.106061	0.402936	0.782399	0.400964	-0.0169475	0.872949	1.05797	0.889143	-0.0711085	0.517902	0.928167	0.847281	4;4	4;4	neoAT1G06510.11;AT1G06510.1 | forkhead-associated domain protein | Chr1:1992389-1993583 FORWARD LENGTH=277	19.9	2	;	plastid	'unknown protein | chr1:1992333-1993840 FORWARD'
AT1G06530.1	-0.0311464	0.739838	1.15822	0.126697	0.0738295	0.41098	1.82565	1.11164e-06	0.0673851	0.483901	0.937368	0.579773	0.0645777	0.398752	1.55426	4.41191e-05	-0.0949195	0.153503	0.927585	0.631301	-0.193451	0.0187856	1.14614	0.319703	-0.202703	0.0311776	0.975761	0.900321	14	14	AT1G06530.1 | Symbols:PMD2 | peroxisomal and mitochondrial division factor 2 | Tropomyosin-like protein | Chr1:2001625-2002596 FORWARD LENGTH=323	42.1	4	Tropomyosin-related;	mitochondrion	'myosin heavy chain-related | chr1:2001594-2002596 FORWARD'
AT1G06550.1	0.113204	0.28236	0.721247	0.00781247	0.166792	0.101944	1.99898	4.99498e-06	0.165956	0.0677208	0.535504	1.68709e-05	0.00567658	0.923428	2.42926	2.29423e-07	0.0640833	0.468101	0.712557	0.0478292	0.0113313	0.882325	0.959712	0.867904	-0.149785	0.0791216	1.16629	0.399999	3	3	AT1G06550.1 | ATP-dependent caseinolytic (Clp) protease/crotonase family protein | Chr1:2003834-2006564 REVERSE LENGTH=387	12.9	4	ATP-dependent caseinolytic (Clp) protease/crotonase family protein;	peroxisome	'enoyl-CoA hydratase/isomerase family protein | chr1:2003627-2007190 REVERSE'
AT1G06560.1	-0.211779	0.293356	1.25634	0.38571	0.110002	0.542424	2.31429	0.000646395	0.130488	0.55	1.08528	0.807606	0.214676	0.23043	1.61924	0.0376635	0.016475	0.916427	1.21373	0.61184	-0.325792	0.11637	1.40503	0.315557	-0.221118	0.232706	0.983053	0.97561	1;1	1;1	neoAT1G06560.11;AT1G06560.1 | Symbols:NOP2C | | NOL1/NOP2/sun family protein | Chr1:2007660-2011824 FORWARD LENGTH=599	1.8	1	NOL1/NOP2/sun family protein;	mitochondrion	'NOL1/NOP2/sun family protein | chr1:2007615-2012006 FORWARD'
AT1G06630.7			1.57225	0.00469019			0.920191	0.692884			1.53855	0.00676122			0.871759	0.457629			0.792998	0.313827			0.810371	0.368756			0.76772	0.243095	1;1;1;1;1;1;1;1;1	1;1;1;1;1;1;1;1;1	AT1G06630.7 | F-box/RNI-like superfamily protein | Chr1:2028071-2028985 FORWARD LENGTH=304;AT1G06630.8 | F-box/RNI-like superfamily protein | Chr1:2028071-2029214 FORWARD LENGTH=356;AT1G06630.5 | F-box/RNI-like superfamily protein | Chr1:2028071-2029	4.3	0			'FUNCTIONS IN: molecular_function unknown; INVOLVED IN: biological_process unknown; LOCATED IN: cellular_component unknown; EXPRESSED IN: 24 plant structures; EXPRESSED DURING: 13 growth stages; CONTAINS InterPro DOMAIN/s: Cyclin-like F-box (InterPro:IPR001810), Leucine-rich repeat 2 (InterPro:IPR013101); BEST Arabidopsis thaliana protein match is: F-box family protein (TAIR:AT3G60040.1); Has 118…
AT1G06650.2	0.0100793	0.906996	0.947448	0.730851	-0.00686661	0.920267	0.746328	0.0110292	-0.0225521	0.788361	0.850467	0.176378	-0.128666	0.0775019	0.698425	0.00234656	-0.015186	0.797136	0.711172	0.0367682	0.0174454	0.825508	0.792269	0.151642	-0.104354	0.215519	0.741418	0.0628842	4;2;2;2;1;1;1	3;2;1;2;1;1;0	AT1G06650.2 | 2-oxoglutarate (2OG) and Fe(II)-dependent oxygenase superfamily protein | Chr1:2035909-2037186 FORWARD LENGTH=369;AT1G06650.1 | 2-oxoglutarate (2OG) and Fe(II)-dependent oxygenase superfamily protein | Chr1:2035909-2037047 FORWARD LENGTH=	11.9	4	2-oxoglutarate (2OG) and Fe(II)-dependent oxygenase superfamily protein;encodes a protein whose sequence is similar to 2-oxoglutarate-dependent dioxygenase	cytosol	'2-oxoglutarate-dependent dioxygenase, putative | chr1:2035839-2037366 FORWARD'
AT1G06680.1	-0.168625	0.284723	0.91949	0.407462	-0.315465	0.0488115	0.777921	0.00511294	-0.259835	0.165126	0.847683	0.0632015	-0.00962179	0.884681	0.658594	4.24346e-05	0.191753	0.0233586	0.967294	0.849439	0.282963	0.0188148	1.04923	0.767984	0.588805	0.00831428	0.888289	0.366457	18	2	neoAT1G06680.11	94.1	4	photosystem II subunit P-1;Encodes a 23 kD extrinsic protein that is part of photosystem II and participates in the regulation of oxygen evolution.	plastid	'Symbols: PSBP-1, OEE2, PSII-P, OE23 | PSBP-1 (PHOTOSYSTEM II SUBUNIT P-1); poly(U) binding | chr1:2047825-2049418 FORWARD'
AT1G06680.1	-0.743201	0.0160861	0.91949	0.407462	0.19282	0.311778	0.777921	0.00511294	-1.2089	0.00862703	0.847683	0.0632015	-0.989881	0.00679961	0.658594	4.24346e-05	0.48603	0.0438784	0.967294	0.849439	0.951732	0.00500735	1.04923	0.767984	-0.230969	0.21598	0.888289	0.366457	18;16;16	2;0;0	AT1G06680.1 | Symbols:OE23,PSII-P,PSBP-1,OEE2 | OXYGEN-EVOLVING ENHANCER PROTEIN 2,PHOTOSYSTEM II SUBUNIT P,photosystem II subunit P-1,OXYGEN EVOLVING COMPLEX SUBUNIT 23 KDA | photosystem II subunit P-1 | Chr1:2047940-2049186 FORWARD LENGTH=263;neoAT1G06	72.2	1	photosystem II subunit P-1;Encodes a 23 kD extrinsic protein that is part of photosystem II and participates in the regulation of oxygen evolution.	plastid	'Symbols: PSBP-1, OEE2, PSII-P, OE23 | PSBP-1 (PHOTOSYSTEM II SUBUNIT P-1); poly(U) binding | chr1:2047825-2049418 FORWARD'
AT1G06690.1	-0.0154192	0.836355	0.873384	0.403183	0.0213847	0.787026	1.77808	0.000208394	-0.105148	0.202984	0.850767	0.297024	-0.065803	0.328634	1.84803	0.000106403	0.00715501	0.927954	1.14303	0.554708	0.096884	0.304319	1.17341	0.462391	0.00969632	0.918747	1.21957	0.340093	12;11	12;11	neoAT1G06690.11;AT1G06690.1 | NAD(P)-linked oxidoreductase superfamily protein | Chr1:2049742-2052039 REVERSE LENGTH=377	39.4	4	NAD(P)-linked oxidoreductase superfamily protein;	plastid	'aldo/keto reductase family protein | chr1:2049602-2052154 REVERSE'
AT1G06700.3	-0.122414	0.295067	1.43349	0.0637966	-0.147743	0.184939	0.859237	0.515107	0.00613933	0.9424	1.23906	0.313778	0.0568217	0.331169	0.755988	0.163741	0.158641	0.035174	0.860571	0.644614	0.0300876	0.682591	0.99561	0.992308	0.234652	0.0344314	0.875974	0.693782	9;9;9;4;4;2;1	5;5;5;1;1;1;1	AT1G06700.3 | Protein kinase superfamily protein | Chr1:2052750-2054552 REVERSE LENGTH=361;AT1G06700.2 | Protein kinase superfamily protein | Chr1:2052750-2054552 REVERSE LENGTH=361;AT1G06700.1 | Protein kinase superfamily protein | Chr1:2052750-2054	29.1	4			'serine/threonine protein kinase, putative | chr1:2052483-2055280 REVERSE'
AT1G06720.1			0.90498	0.617625			3.79364	3.32604e-08			0.641584	0.00528205			2.477	4.05532e-06			0.95459	0.886547			1.34649	0.181781			0.879167	0.620615	1;1	1;1	AT1G06720.1 | P-loop containing nucleoside triphosphate hydrolases superfamily protein | Chr1:2060615-2067281 REVERSE LENGTH=1147;AT1G06720.2 | P-loop containing nucleoside triphosphate hydrolases superfamily protein | Chr1:2060615-2067281 REVERSE LENG	1	0	P-loop containing nucleoside triphosphate hydrolases superfamily protein;	nucleus	'INVOLVED IN: ribosome biogenesis; LOCATED IN: nucleus; EXPRESSED IN: 21 plant structures; EXPRESSED DURING: 13 growth stages; CONTAINS InterPro DOMAIN/s: AARP2CN (InterPro:IPR012948), Protein of unknown function DUF663 (InterPro:IPR007034); BEST Arabidopsis thaliana protein match is: unknown protein (TAIR:AT1G42440.1); Has 7944 Blast hits to 5342 proteins in 373 species: Archae - 33; Bacteria - …
AT1G06760.1	0.000374148	0.997341	2.15242	2.58086e-05	-0.0745954	0.495708	0.434186	9.66546e-06	0.129108	0.207572	1.86947	0.000226106	0.0481338	0.476358	0.513462	0.000117692	-0.0257414	0.644415	0.750909	0.194562	-0.154476	0.0585034	0.864561	0.557785	-0.0317463	0.745757	1.02242	0.949812	17	15	AT1G06760.1 | winged-helix DNA-binding transcription factor family protein | Chr1:2076687-2077616 REVERSE LENGTH=274	42.3	4	winged-helix DNA-binding transcription factor family protein;	nucleus	'histone H1, putative | chr1:2076504-2077698 REVERSE'
AT1G06780.1			0.922608	0.677069			0.998816	0.996626			0.963112	0.866377			1.17282	0.324012			0.760594	0.187717			0.728607	0.125523			0.855537	0.491365	1;1;1	1;1;1	neoAT1G06780.11;AT1G06780.1 | Symbols:GAUT6 | galacturonosyltransferase 6 | galacturonosyltransferase 6 | Chr1:2083689-2086853 FORWARD LENGTH=589;AT1G06780.2 | Symbols:GAUT6 | galacturonosyltransferase 6 | galacturonosyltransferase 6 | Chr1:2083689-208	2.9	0	galacturonosyltransferase 6;Encodes a protein with putative galacturonosyltransferase activity.	endoplasmic reticulum	'Symbols: GAUT6 | GAUT6 (Galacturonosyltransferase 6); polygalacturonate 4-alpha-galacturonosyltransferase/ transferase, transferring glycosyl groups | chr1:2083424-2086962 FORWARD'
AT1G06820.4			0.883343	0.277938			1.14788	0.216825			0.833853	0.0884073			1.11043	0.378864			0.906557	0.560944			0.960362	0.846465			0.929031	0.686689	2;2;2;2;2	2;2;2;2;2	neoAT1G06820.41;AT1G06820.4 | Symbols:CCR2,CRTISO | carotenoid isomerase,CAROTENOID AND CHLOROPLAST REGULATION 2 | carotenoid isomerase | Chr1:2093145-2095856 REVERSE LENGTH=476;AT1G06820.2 | Symbols:CCR2,CRTISO | carotenoid isomerase,CAROTENOID AND CHL	8	0			'Symbols: CRTISO, CCR2 | CRTISO (CAROTENOID ISOMERASE); carotenoid isomerase | chr1:2092946-2096232 REVERSE'
AT1G06840.1			1.74884	0.000186718			0.809344	0.130447			1.97758	2.18624e-05			0.777526	0.0662483			1.30088	0.173169			1.15041	0.510515			1.10518	0.667855	3;3	2;2	neoAT1G06840.11;AT1G06840.1 | Leucine-rich repeat protein kinase family protein | Chr1:2097854-2103208 REVERSE LENGTH=953	3.9	0	Leucine-rich repeat protein kinase family protein;	plasma membrane	'leucine-rich repeat transmembrane protein kinase, putative | chr1:2097747-2103479 REVERSE'
AT1G06950.1	-0.0236997	0.722183	0.75038	0.0129343	-0.0502218	0.442102	1.14827	0.267347	0.0328428	0.704398	0.593552	6.74163e-05	-0.0299225	0.608245	0.898114	0.417757	0.0486161	0.428776	0.968775	0.89507	-0.0079264	0.911019	1.22474	0.218259	0.0123729	0.852926	0.957927	0.85122	39;39	39;39	neoAT1G06950.11;AT1G06950.1 | Symbols:ATTIC110,TIC110 | ARABIDOPSIS THALIANA TRANSLOCON AT THE INNER ENVELOPE MEMBRANE OF CHLOROPLASTS 110,translocon at the inner envelope membrane of chloroplasts 110 | translocon at the inner envelope membrane of chlorop	46	4	translocon at the inner envelope membrane of chloroplasts 110;Encodes a protein thought to be a part of the translocon at the chloroplast inner envelope. Involved in protein import into the chloroplast and chloroplast biogenesis.	plastid	'Symbols: ATTIC110, TIC110 | TIC110 (TRANSLOCON AT THE INNER ENVELOPE MEMBRANE OF CHLOROPLASTS 110) | chr1:2130142-2135665 REVERSE'
AT1G07110.1	0.107649	0.183198	1.3776	7.03037e-06	0.039477	0.580946	0.790796	0.000217535	-0.0774005	0.35368	1.4464	1.25328e-06	-0.200401	0.0158842	0.700793	1.99365e-06	-0.0403178	0.600713	1.03705	0.72401	0.144732	0.0881373	0.987723	0.920701	-0.0951467	0.251678	0.875307	0.103156	9;2	9;2	AT1G07110.1 | Symbols:ATF2KP,FKFBP,F2KP | fructose-2,6-bisphosphatase | fructose-2%2C6-bisphosphatase | Chr1:2178363-2183980 REVERSE LENGTH=744	14.2	4	fructose-2,6-bisphosphatase;Encodes the bifunctional enzyme fructose-6-phosphate 2-kinase/fructose-2,6-bisphosphatase.	cytosol	'Symbols: F2KP, ATF2KP, FKFBP | F2KP (FRUCTOSE-2,6-BISPHOSPHATASE); fructose-2,6-bisphosphate 2-phosphatase | chr1:2178104-2184148 REVERSE'
AT1G07140.1	-0.0311733	0.713424	0.987388	0.929502	0.108049	0.184838	1.09736	0.34608	0.102989	0.339612	1.04499	0.713054	0.208639	0.0543009	1.07021	0.527346	-0.0637787	0.339975	1.07349	0.631321	-0.197941	0.0636022	1.01432	0.942605	-0.0973516	0.284013	0.989228	0.957115	11	8	AT1G07140.1 | Symbols:SIRANBP | | Pleckstrin homology (PH) domain superfamily protein | Chr1:2192360-2193688 REVERSE LENGTH=228	63.2	4	Pleckstrin homology (PH) domain superfamily protein;Encodes a putative Ran-binding protein (siRanBP).	nucleus	'Symbols: SIRANBP | SIRANBP; Ran GTPase binding | chr1:2191723-2193793 REVERSE'
AT1G07250.1	0.133231	0.158588	1.13879	0.242033	-0.0219841	0.791798	1.20603	0.0734381	0.01642	0.863725	1.25351	0.0294215	-0.1521	0.130399	1.2894	0.0144466	0.079143	0.333096	1.08924	0.617174	0.195954	0.0599038	0.989559	0.965173	0.0658378	0.418969	1.05802	0.7672	2	2	AT1G07250.1 | Symbols:UGT71C4 | UDP-glucosyl transferase 71C4 | UDP-glucosyl transferase 71C4 | Chr1:2225963-2227402 FORWARD LENGTH=479	3.5	3	UDP-glucosyl transferase 71C4;	cytosol,plasma membrane	'Symbols: UGT71C4 | UGT71C4 (UDP-GLUCOSYL TRANSFERASE 71C4); quercetin 3-O-glucosyltransferase/ quercetin 7-O-glucosyltransferase/ transferase, transferring glycosyl groups | chr1:2225900-2227566 FORWARD'
AT1G07320.1	0.28979	0.0528066	0.897658	0.561664	0.138669	0.237894	0.927931	0.713846	0.125019	0.354849	0.76202	0.0736458	-0.0782942	0.430221	0.840185	0.289195	0.035666	0.739314	0.823429	0.38769	0.200437	0.11451	0.969999	0.925709	-0.016526	0.875739	0.878275	0.598752	14;14;13;13	1;1;0;0	neoAT1G07320.11;AT1G07320.1 | Symbols:RPL4,PRPL4,EMB2784 | plastid ribosomal protein L4,ribosomal protein L4,EMBRYO DEFECTIVE 2784 | ribosomal protein L4 | Chr1:2249190-2250189 FORWARD LENGTH=282;neoAT1G07320.21;AT1G07320.2 | Symbols:RPL4,PRPL4,EMB2784	64	2	ribosomal protein L4;encodes a plastid ribosomal protein L4	plastid	'Symbols: RPL4 | RPL4; poly(U) binding / structural constituent of ribosome | chr1:2249133-2250529 FORWARD'
AT1G07320.4	-0.132446	0.3736	0.897658	0.561664	0.00538559	0.953913	0.927931	0.713846	0.0687642	0.625878	0.76202	0.0736458	0.191174	0.115296	0.840185	0.289195	0.0350878	0.646436	0.823429	0.38769	-0.166123	0.154876	0.969999	0.925709	0.0196657	0.798015	0.878275	0.598752	14;14;14;14	1;1;1;1	neoAT1G07320.41;neoAT1G07320.31;AT1G07320.4 | Symbols:RPL4,PRPL4,EMB2784 | plastid ribosomal protein L4,ribosomal protein L4,EMBRYO DEFECTIVE 2784 | ribosomal protein L4 | Chr1:2249190-2250173 FORWARD LENGTH=278;AT1G07320.3 | Symbols:RPL4,PRPL4,EMB2784	63.3	4	ribosomal protein L4;encodes a plastid ribosomal protein L4	plastid	'Symbols: RPL4 | RPL4; poly(U) binding / structural constituent of ribosome | chr1:2249133-2250529 FORWARD'
AT1G07360.1	-0.0824093	0.35631	1.03951	0.861274	0.146704	0.125135	1.31129	0.0650687	-0.0298335	0.830621	1.11859	0.527269	-0.0203269	0.828376	1.13985	0.440653	0.10985	0.4154	1.03193	0.919992	0.0572743	0.658155	0.958982	0.889884	-0.109757	0.157882	0.8336	0.406721	3;1;1	2;0;0	AT1G07360.1 | Symbols:MAC5A | MOS4-associated complex subunit 5A | CCCH-type zinc fingerfamily protein with RNA-binding domain-containing protein | Chr1:2260562-2262795 REVERSE LENGTH=481	12.3	4	CCCH-type zinc fingerfamily protein with RNA-binding domain;	nucleus	'zinc finger (CCCH-type) family protein / RNA recognition motif (RRM)-containing protein | chr1:2260389-2262865 REVERSE'
AT1G07370.1	-0.0381418	0.770728	0.646913	0.0147278	-0.116602	0.290152	1.20129	0.359103	-0.0882995	0.709192	0.451098	7.81959e-05	-0.358243	0.0303799	0.769183	0.155934	0.37306	0.00838825	1.01686	0.968197	0.423218	0.0220946	1.45826	0.134372	0.181577	0.292508	0.93372	0.846279	6	3	AT1G07370.1 | Symbols:PCNA1,ATPCNA1 | PROLIFERATING CELLULAR NUCLEAR ANTIGEN 1,proliferating cellular nuclear antigen 1 | proliferating cellular nuclear antigen 1 | Chr1:2263204-2264382 FORWARD LENGTH=263	28.9	4	proliferating cellular nuclear antigen 1;Encodes putative proliferating cell nuclear antigen involved in cell cycle regulation.	nucleus	'Symbols: PCNA1 | PCNA1 (PROLIFERATING CELLULAR NUCLEAR ANTIGEN); DNA binding / DNA polymerase processivity factor/ protein binding | chr1:2263140-2264551 FORWARD'
AT1G07440.2	-0.0832988	0.304252	0.715714	0.0373658	-0.00391272	0.9574	1.08627	0.701639	-0.00346775	0.967696	0.685888	0.0188961	0.0774019	0.212879	0.824271	0.265704	0.0266668	0.676037	1.00789	0.984057	-0.0531643	0.503284	1.05172	0.878058	0.0281503	0.717866	0.798055	0.338983	2;2	2;2	AT1G07440.2 | NAD(P)-binding Rossmann-fold superfamily protein | Chr1:2286991-2287665 REVERSE LENGTH=174;AT1G07440.1 | NAD(P)-binding Rossmann-fold superfamily protein | Chr1:2286436-2287665 REVERSE LENGTH=266	9.8	4	NAD(P)-binding Rossmann-fold superfamily protein;	mitochondrion	'tropinone reductase, putative / tropine dehydrogenase, putative | chr1:2286297-2287730 REVERSE'
AT1G07480.2			0.764236	0.399557			0.570721	0.0452578			1.1396	0.733312			0.711729	0.259554			1.73875	0.162438			1.16604	0.765159			1.45413	0.366736	1;1;1;1;1	1;1;1;1;1	AT1G07480.2 | Transcription factor IIA%2C alpha/beta subunit | Chr1:2296706-2299215 REVERSE LENGTH=375;AT1G07480.1 | Transcription factor IIA%2C alpha/beta subunit | Chr1:2296706-2299215 REVERSE LENGTH=375;AT1G07470.2 | Transcription factor IIA%2C alp	5.1	0	Transcription factor IIA, alpha/beta subunit;	nucleus	'transcription factor IIA large subunit / TFIIA large subunit (TFIIA-L) | chr1:2296023-2299470 REVERSE'
AT1G07670.1	0.0350882	0.700391	0.662506	0.0178166	0.118694	0.264256	0.820514	0.298197	-0.0346502	0.733242	0.756463	0.116136	-0.0332551	0.647277	0.876938	0.535192	0.0112071	0.912759	0.89549	0.719812	0.0809454	0.465892	0.784266	0.341389	-0.071004	0.394024	0.838197	0.517537	5;5;4	5;5;4	AT1G07670.1 | Symbols:ATECA4,ECA4 | endomembrane-type CA-ATPase 4 | endomembrane-type CA-ATPase 4 | Chr1:2370305-2374196 REVERSE LENGTH=1061;AT1G07670.2 | Symbols:ATECA4,ECA4 | endomembrane-type CA-ATPase 4 | endomembrane-type CA-ATPase 4 | Chr1:237030	5	3	endomembrane-type CA-ATPase 4;	endoplasmic reticulum	'Symbols: ATECA4, ECA4 | calcium-transporting ATPase | chr1:2370052-2374545 REVERSE'
AT1G07700.4	-0.143884	0.420102	0.577351	0.000357672	-0.272672	0.165727	0.836992	0.244895	-0.157342	0.400478	0.541782	0.000117755	-0.163417	0.418839	0.771301	0.0710743	0.0601252	0.554111	0.957968	0.884469	0.073583	0.472459	1.02086	0.949045	0.182838	0.121197	0.940738	0.825433	7;7;7;7;7;7;7	7;7;7;7;7;7;7	neoAT1G07700.41;neoAT1G07700.21;neoAT1G07700.11;AT1G07700.4 | Thioredoxin superfamily protein | Chr1:2380214-2381127 FORWARD LENGTH=204;AT1G07700.2 | Thioredoxin superfamily protein | Chr1:2380214-2381127 FORWARD LENGTH=204;AT1G07700.1 | Thioredoxin s	59	3			'thioredoxin family protein | chr1:2379647-2381362 FORWARD'
AT1G07720.1			0.684965	0.000541097			1.14672	0.206828			0.595147	1.95255e-05			1.34262	0.00469278			0.554503	0.000849358			0.638187	0.00469464			0.747212	0.0439329	1;1;1	1;1;1	neoAT1G07720.11;AT1G07720.1 | Symbols:KCS3 | 3-ketoacyl-CoA synthase 3 | 3-ketoacyl-CoA synthase 3 | Chr1:2390970-2392406 REVERSE LENGTH=478;AT1G07720.2 | Symbols:KCS3 | 3-ketoacyl-CoA synthase 3 | 3-ketoacyl-CoA synthase 3 | Chr1:2390970-2392535 REVER	2.4	0	3-ketoacyl-CoA synthase 3;Encodes KCS3, a member of the 3-ketoacyl-CoA synthase family involved in the biosynthesis of VLCFA (very long chain fatty acids).	extracellular	'Symbols: KCS3 | KCS3 (3-KETOACYL-COA SYNTHASE 3); acyltransferase/ catalytic/ transferase, transferring acyl groups other than amino-acyl groups | chr1:2390655-2392453 REVERSE'
AT1G07750.1	-0.0757008	0.316258	0.802049	0.385729	-0.055509	0.576836	0.738569	0.199371	0.073421	0.33865	0.841065	0.524048	0.0607654	0.353124	0.830783	0.486725	-0.117305	0.119185	1.24848	0.530929	-0.266426	0.00349889	1.19057	0.644358	-0.150152	0.180352	1.33921	0.381593	6;2	6;2	AT1G07750.1 | RmlC-like cupins superfamily protein | Chr1:2404300-2405863 REVERSE LENGTH=356	15.7	4	RmlC-like cupins superfamily protein;	cytosol	'cupin family protein | chr1:2404037-2405943 REVERSE'
AT1G07780.4	-0.014063	0.939208			0.0787452	0.658246			-0.138536	0.527384			-0.0292218	0.850306			-0.0231306	0.882992			0.101343	0.56286			-0.00662409	0.968578			3;3;3;3;3;3;3;3;3;3;3;3;3;3;3;3;1;1;1;1;1;1;1;1;1;1;1;1;1;1;1;1;1	3;3;3;3;3;3;3;3;3;3;3;3;3;3;3;3;1;1;1;1;1;1;1;1;1;1;1;1;1;1;1;1;1	neoAT1G07780.41;neoAT1G07780.31;neoAT5G05590.11;neoAT1G07780.11;neoAT1G07780.21;neoAT1G07780.110;neoAT1G07780.112;neoAT1G07780.113;neoAT1G07780.111;neoAT1G07780.51;neoAT1G07780.91;neoAT5G05590.31;neoAT5G05590.21;neoAT1G07780.61;neoAT5G05590.41;neoAT1G07780	16.2	1	phosphoribosylanthranilate isomerase 1;Encodes phosphoribosylanthranilate isomerase which catalyzes the third step of the tryptophan biosynthetic pathway. Member of gene family.	plastid	'Symbols: PAI1, TRP6 | PAI1 (PHOSPHORIBOSYLANTHRANILATE ISOMERASE 1); phosphoribosylanthranilate isomerase | chr1:2410120-2412675 REVERSE'
AT1G07790.1	-0.0160379	0.914257	0.935499	0.825176	-0.096068	0.643064	0.895004	0.684677	0.0673855	0.807854	0.671339	0.0531641	0.191897	0.343772	0.885962	0.650086	-0.164052	0.26902	0.88908	0.753511	-0.247475	0.0714508	1.23892	0.50381	0.0404897	0.736282	1.2264	0.52934	20	6	AT1G07790.1 | Symbols:HTB1 | | Histone superfamily protein | Chr1:2413049-2413495 FORWARD LENGTH=148	73.6	2	Histone superfamily protein;Encodes a histone 2B (H2B) protein.	nucleus	'Symbols: HTB1 | HTB1; DNA binding | chr1:2412980-2413708 FORWARD'
AT1G07850.1			1.05092	0.723778			1.01797	0.914295			1.1161	0.337281			1.07003	0.60313			1.38329	0.0279958			1.3025	0.0675441			1.36912	0.0327024	1	1	AT1G07850.1 | transferring glycosyl group transferase (DUF604) | Chr1:2426745-2428719 FORWARD LENGTH=541	2	0	Protein of unknown function (DUF604);	plasma membrane	'transferase, transferring glycosyl groups | chr1:2426745-2428719 FORWARD'
AT1G07890.8	-0.00967134	0.939614	0.50246	0.00028328	-0.0020235	0.979814	3.2754	5.5276e-07	-0.00727924	0.964803	0.503914	0.000295079	0.109207	0.116772	4.24048	4.65972e-08	0.20172	0.0779032	0.836225	0.513395	0.199328	0.0975777	0.833811	0.505189	0.310559	0.0578047	1.07949	0.820521	15;15;15;15;15;15;15;14	15;15;15;15;15;15;15;14	AT1G07890.8 | Symbols:MEE6,ATAPX01,ATAPX1,CS1,APX1 | ascorbate peroxidase 1,maternal effect embryo arrest 6 | ascorbate peroxidase 1 | Chr1:2438005-2439435 FORWARD LENGTH=250;AT1G07890.7 | Symbols:MEE6,ATAPX01,ATAPX1,CS1,APX1 | ascorbate peroxidase 1,ma	59.6	4	ascorbate peroxidase 1;Encodes a cytosolic ascorbate peroxidase APX1. Ascorbate peroxidases are enzymes that scavenge hydrogen peroxide in plant cells. Eight types of APX have been described for Arabidopsis: three cytosolic (APX1, APX2, APX6), two chloroplastic types (stromal sAPX, thylakoid tAPX), and three microsomal (APX3, APX4, APX5) isoforms. At least part of the induction of heat shock prot…	cytosol	'Symbols: APX1, CS1 | APX1 (ascorbate peroxidase 1); L-ascorbate peroxidase | chr1:2437725-2439665 FORWARD'
AT1G07960.4	0.00124671	0.988354	0.955418	0.809768	0.0275247	0.730035	1.03294	0.871526	-0.0731865	0.446993	0.83714	0.194835	-0.027475	0.741606	1.25167	0.0892961	-0.130654	0.110486	0.839907	0.366954	-0.0562207	0.536476	0.958576	0.873311	-0.11122	0.195083	1.16156	0.453009	1;1;1;1;1;1;1;1	1;1;1;1;1;1;1;1	neoAT1G07960.41;neoAT1G07960.31;neoAT1G07960.21;neoAT1G07960.11;AT1G07960.4 | Symbols:ATPDIL5-1,PDIL5-1 | PDI-like 5-1 | PDI-like 5-1 | Chr1:2467681-2468831 FORWARD LENGTH=146;AT1G07960.3 | Symbols:ATPDIL5-1,PDIL5-1 | PDI-like 5-1 | PDI-like 5-1 | Chr1	7.4	3			'Symbols: ATPDIL5-1 | ATPDIL5-1 (PDI-like 5-1) | chr1:2467189-2469139 FORWARD'
AT1G07990.1	-0.137655	0.473478	1.10949	0.248332	-0.0188125	0.914584	0.76138	0.00170029	-0.282537	0.242445	1.30267	0.00220475	-0.194681	0.266402	0.7685	0.00228398	-0.0153229	0.922241	1.22692	0.0820316	0.12956	0.466183	1.04498	0.777438	-0.0463082	0.784049	1.05475	0.719475	2;1	2;1	AT1G07990.1 | SIT4 phosphatase-associated family protein | Chr1:2477413-2482898 FORWARD LENGTH=802;AT1G07990.2 | SIT4 phosphatase-associated family protein | Chr1:2477413-2481942 FORWARD LENGTH=588	2.1	1	SIT4 phosphatase-associated family protein;	nucleus	'SIT4 phosphatase-associated family protein | chr1:2477157-2483138 FORWARD'
AT1G08110.4	0.0892684	0.287731	1.15372	0.0888226	0.125177	0.222944	0.903908	0.258449	0.0508171	0.593979	1.06289	0.54879	-0.036154	0.543738	0.956955	0.691145	-0.0505438	0.444909	0.89484	0.366342	-0.0120925	0.852009	0.971313	0.861046	-0.173423	0.0929635	1.02832	0.868132	11;11;11;11;11	11;11;11;11;11	neoAT1G08110.41;AT1G08110.3 | lactoylglutathione lyase family protein / glyoxalase I family protein | Chr1:2535702-2537630 FORWARD LENGTH=185;AT1G08110.2 | lactoylglutathione lyase family protein / glyoxalase I family protein | Chr1:2535702-2537630 FOR	72.8	4	lactoylglutathione lyase family protein / glyoxalase I family protein;	plastid	'lactoylglutathione lyase, putative / glyoxalase I, putative | chr1:2535370-2537931 FORWARD'
AT1G08140.1			0.881942	0.183243			0.916733	0.397706			1.01194	0.935833			0.978738	0.877485			0.989569	0.959507			0.862442	0.254881			0.920775	0.569478	1	1	AT1G08140.1 | Symbols:CHX6A,ATCHX6A | cation/H+ exchanger 6A | cation/H+ exchanger 6A | Chr1:2552206-2555074 REVERSE LENGTH=818	1.8	0	cation/H+ exchanger 6A;member of Putative Na+/H+ antiporter family	plasma membrane	'Symbols: ATCHX6A, CHX6A | ATCHX6A (CATION/H+ EXCHANGER 6A); monovalent cation:proton antiporter/ sodium:hydrogen antiporter | chr1:2552036-2555161 REVERSE'
AT1G08160.1	-0.127558	0.5042	0.936133	0.821372	0.0631898	0.721149	1.03499	0.914625	-0.0298241	0.887723	1.207	0.411549	0.202774	0.251148	0.983261	0.960192	-0.132801	0.425975	1.35535	0.294426	-0.230535	0.227716	1.05119	0.905274	-0.090951	0.595516	0.998647	0.99764	1	1	AT1G08160.1 | Late embryogenesis abundant (LEA) hydroxyproline-rich glycoprotein family | Chr1:2559672-2560337 REVERSE LENGTH=221	5.4	1	Late embryogenesis abundant (LEA) hydroxyproline-rich glycoprotein family;	mitochondrion	'harpin-induced protein-related / HIN1-related / harpin-responsive protein-related | chr1:2559487-2560403 REVERSE'
AT1G08190.1	-0.237227	0.248188	0.701743	0.000114908	-0.201354	0.294024	1.32009	0.00122975	-0.18147	0.41944	0.700467	0.000108834	-0.11696	0.471809	1.24945	0.00730352	0.0707147	0.658146	0.972176	0.865208	0.0149582	0.930246	0.973946	0.874897	0.0993517	0.563353	0.921827	0.531494	6	6	AT1G08190.1 | Symbols:ZIP2,ATVPS41,ATVAM2,VAM2,VPS41 | VACUOLAR PROTEIN SORTING 41,vacuolar protein sorting 41,ZIGZAG SUPPRESSOR 2 | vacuolar protein sorting 41 | Chr1:2567652-2573142 FORWARD LENGTH=980	7	1	vacuolar protein sorting 41;Might be involved in protein sorting to the vacuole.	nucleus	'vacuolar assembly protein, putative (VPS41) | chr1:2567502-2573393 FORWARD'
AT1G08200.1	-0.0464107	0.571476	0.8348	0.0962874	0.137676	0.122918	1.40135	0.00218738	0.0187515	0.847527	0.903914	0.410022	0.112321	0.167294	1.40372	0.0020997	-0.0587988	0.565048	1.01462	0.95189	-0.123961	0.170458	0.937103	0.733439	-0.149316	0.0972986	0.938727	0.742244	12	2	AT1G08200.1 | Symbols:AXS2 | UDP-D-apiose/UDP-D-xylose synthase 2 | UDP-D-apiose/UDP-D-xylose synthase 2 | Chr1:2574259-2576609 REVERSE LENGTH=389	31.9	4	UDP-D-apiose/UDP-D-xylose synthase 2;Encodes a putative UDP-D-apiose/UPD-D-xylose synthetase.	cytosol	'Symbols: AXS2 | AXS2 (UDP-D-APIOSE/UDP-D-XYLOSE SYNTHASE 2); UDP-glucuronate decarboxylase | chr1:2573848-2576714 REVERSE'
AT1G08250.1	0.0718356	0.409166	0.875937	0.441447	0.164607	0.0934128	1.38444	0.0278164	0.0115726	0.89938	0.754983	0.0586024	0.0691535	0.392495	1.34245	0.0469362	0.00877601	0.899901	1.00172	0.996116	0.069039	0.396987	1.1622	0.517476	-0.0264145	0.751117	1.12695	0.627471	3;3;1;1;1	1;1;0;0;0	neoAT1G08250.11;AT1G08250.1 | Symbols:ADT6,AtADT6 | Arabidopsis thaliana arogenate dehydratase 6,arogenate dehydratase 6 | arogenate dehydratase 6 | Chr1:2588994-2590235 REVERSE LENGTH=413	9.8	3	arogenate dehydratase 6;Encodes a plastid-localized arogenate dehydratase involved in phenylalanine biosynthesis. Although this enzyme has sequence similarity to prephenate dehydratases, it is 98 times more active with arogenate than prephenate in enzymatic assays.	plastid	'Symbols: ADT6 | ADT6 (arogenate dehydratase 6); arogenate dehydratase/ prephenate dehydratase | chr1:2588857-2590301 REVERSE'
AT1G08360.1	0.00277257	0.971739	1.20633	0.414587	-0.000757272	0.993856	2.47197	6.78651e-05	-0.00813746	0.928831	0.849379	0.494325	0.0279962	0.640205	1.78109	0.004533	-0.0792479	0.188674	1.15232	0.681762	-0.0683378	0.336029	1.63659	0.0795219	-0.0395844	0.650813	1.17919	0.618542	13	4	AT1G08360.1 | Ribosomal protein L1p/L10e family | Chr1:2636231-2637694 FORWARD LENGTH=216	38.9	4	Ribosomal protein L1p/L10e family;	cytosol	'60S ribosomal protein L10A (RPL10aA) | chr1:2636011-2637915 FORWARD'
AT1G08380.1			0.894625	0.058595			0.521607	9.81136e-10			0.924118	0.201694			0.535017	1.67618e-09			1.22966	0.0156901			1.19042	0.0367136			1.22102	0.0183923	2;2	2;2	neoAT1G08380.11;AT1G08380.1 | Symbols:PSAO | photosystem I subunit O | photosystem I subunit O | Chr1:2641004-2641739 REVERSE LENGTH=140	28.1	0	photosystem I subunit O;Encodes subunit O of photosystem I.	plastid	'Symbols: PSAO | PSAO (photosystem I subunit O) | chr1:2640813-2641828 REVERSE'
AT1G08450.1	-0.198743	0.143287	0.940579	0.728896	-0.173547	0.169851	0.625464	0.000628127	-0.0274889	0.786403	0.95064	0.782875	-0.0496944	0.562984	0.616114	0.000463487	-0.0388452	0.596918	0.895515	0.602581	-0.210099	0.0498837	0.886037	0.558529	-0.0862466	0.35213	0.872793	0.498938	9;9;8;8;7;7	9;9;8;8;7;7	neoAT1G08450.11;AT1G08450.1 | Symbols:CRT3,AtCRT3,EBS2,PSL1 | A. thaliana calreticulin 3,EMS-MUTAGENIZED BRI1 SUPPRESSOR 2,calreticulin 3,PRIORITY IN SWEET LIFE 1 | calreticulin 3 | Chr1:2668008-2671800 REVERSE LENGTH=424;neoAT1G08450.31;AT1G08450.3 | S	18.7	3	calreticulin 3;Encodes one of three Arabidopsis calreticulins. In CRT-deficient mouse fibroblasts, this protein restores ER Ca2+ levels. Non-receptor component required for EFR-mediated immunity. Mutants show de-repressed anthocyanin accumulation in the presence of elf18, and EFR accumulation and signalling.	endoplasmic reticulum	'Symbols: CRT3 | CRT3 (CALRETICULIN 3); calcium ion binding / unfolded protein binding | chr1:2667825-2671832 REVERSE'
AT1G08470.1	0.111078	0.52187	0.784266	0.100351	0.0860381	0.511771	0.854235	0.32784	0.117242	0.482849	0.7209	0.0243147	-0.114456	0.295167	0.97304	0.905783	0.215106	0.0774264	0.75825	0.180131	0.208942	0.12454	0.824899	0.372744	0.00844774	0.942184	0.939625	0.825351	1;1	1;1	neoAT1G08470.11;AT1G08470.1 | Symbols:SSL3 | strictosidine synthase-like 3 | strictosidine synthase-like 3 | Chr1:2682262-2683977 REVERSE LENGTH=390	5.8	2	strictosidine synthase-like 3;Although this enzyme is predicted to encode a strictosidine synthase (SS), it lacks a conserved catalytic glutamate residue found in active SS enzymes and it is not expected to have SS activity.	endoplasmic reticulum	'strictosidine synthase family protein | chr1:2682127-2684100 REVERSE'
AT1G08480.1	0.192162	0.252261	0.746328	0.000598579	0.226302	0.352364	0.819265	0.0131258	0.119012	0.419379	0.692311	5.84176e-05	0.0230753	0.887747	0.946487	0.582604	0.273521	0.0909293	0.803889	0.0522257	0.346671	0.00412656	0.866611	0.210357	0.143444	0.177273	1.00119	0.995048	4	4	AT1G08480.1 | Symbols:SDH6 | succinate dehydrogenase 6 | succinate dehydrogenase subunit | Chr1:2684340-2685395 FORWARD LENGTH=142	47.9	4	;	mitochondrion	'unknown protein | chr1:2684234-2685621 FORWARD'
AT1G08490.1	-0.119649	0.420421	0.858728	0.165735	-0.124847	0.290503	1.18078	0.124884	0.042527	0.713851	1.05	0.736664	0.082421	0.624896	1.11533	0.355715	0.257955	0.0221761	1.16774	0.315047	0.0957787	0.619698	0.955014	0.821319	0.303047	0.0197762	0.902074	0.538276	9;9	9;9	neoAT1G08490.11;AT1G08490.1 | Symbols:ATSUFS,SUFS,ATCPNIFS,ATNFS2,CPNIFS | chloroplastic NIFS-like cysteine desulfurase | chloroplastic NIFS-like cysteine desulfurase | Chr1:2685980-2688547 REVERSE LENGTH=463	24	4	chloroplastic NIFS-like cysteine desulfurase;Chloroplastic NifS-like protein that can catalyze the conversion of cysteine into alanine and elemental sulfur (S(0)) and of selenocysteine into alanine and elemental Se (Se(0)). Overexpression enhances selenium tolerance and accumulation.	plastid	'Symbols: ATSUFS, SUFS, ATCPNIFS, ATNFS2, CPNIFS | CPNIFS (CHLOROPLASTIC NIFS-LIKE CYSTEINE DESULFURASE); cysteine desulfurase/ selenocysteine lyase/ transaminase | chr1:2685659-2688595 REVERSE'
AT1G08520.1	-0.0628478	0.394185	0.865146	0.0410404	-0.101813	0.178062	0.655259	2.75234e-06	-0.0389381	0.699796	0.904265	0.173584	-0.0269412	0.627346	0.556628	4.66616e-08	0.105096	0.120141	1.10937	0.315869	0.0811866	0.259861	1.06138	0.609245	0.156059	0.096349	0.901617	0.317248	31	1	neoAT1G08520.11	49.2	4	ALBINA 1;Encodes the CHLD subunit of the Mg-chelatase enzyme involved in chlorophyll biosynthesis. Lines carrying recessive mutations of this locus are white and seedling lethal.	plastid	'Symbols: PDE166, CHLD | CHLD; ATP binding / magnesium chelatase/ nucleoside-triphosphatase/ nucleotide binding | chr1:2696412-2700959 FORWARD'
AT1G08520.1			0.865146	0.0410404			0.655259	2.75234e-06			0.904265	0.173584			0.556628	4.66616e-08			1.10937	0.315869			1.06138	0.609245			0.901617	0.317248	31	1	AT1G08520.1 | Symbols:ALB1,PDE166,ALB-1V,CHLD,V157 | PIGMENT DEFECTIVE EMBRYO 166,ALBINA 1 | ALBINA 1 | Chr1:2696538-2700819 FORWARD LENGTH=760	46.1	0	ALBINA 1;Encodes the CHLD subunit of the Mg-chelatase enzyme involved in chlorophyll biosynthesis. Lines carrying recessive mutations of this locus are white and seedling lethal.	plastid	'Symbols: PDE166, CHLD | CHLD; ATP binding / magnesium chelatase/ nucleoside-triphosphatase/ nucleotide binding | chr1:2696412-2700959 FORWARD'
AT1G08530.1	0.0036163	0.973472	0.688218	0.0417715	0.0839747	0.417923	0.989898	0.974303	-0.0140015	0.919755	0.540298	0.00128346	-0.0806914	0.317747	0.906052	0.686082	0.0213984	0.874187	0.906979	0.773332	0.0390162	0.725787	1.15529	0.639127	-0.12565	0.370121	1.05743	0.882956	2;1;1;1	2;1;1;1	AT1G08530.1 | chitinase-like protein | Chr1:2701252-2702952 FORWARD LENGTH=257;neoAT1G08530.11;AT1G08530.2 | chitinase-like protein | Chr1:2701252-2702441 FORWARD LENGTH=190;AT1G08530.3 | chitinase-like protein | Chr1:2701252-2702776 FORWARD LENGTH=2	9.7	3	;	plastid	'unknown protein | chr1:2701226-2703091 FORWARD'
AT1G08550.3	0.0167683	0.822583	0.979898	0.879335	-0.0367474	0.665754	0.423447	4.09535e-09	0.0802765	0.346626	0.956375	0.700501	-0.056102	0.314247	0.304326	6.19549e-11	0.260873	0.0122246	1.05661	0.718649	0.197365	0.0153146	1.0826	0.567562	0.17801	0.0475239	0.778053	0.0399934	10;10;10;10;10;10	10;10;10;10;10;10	neoAT1G08550.31;neoAT1G08550.21;neoAT1G08550.11;AT1G08550.3 | Symbols:AVDE1,NPQ1 | ARABIDOPSIS VIOLAXANTHIN DE-EPOXIDASE 1,non-photochemical quenching 1 | non-photochemical quenching 1 | Chr1:2707462-2709387 FORWARD LENGTH=462;AT1G08550.2 | Symbols:AVDE	38.7	4			'Symbols: NPQ1, AVDE1 | NPQ1 (NON-PHOTOCHEMICAL QUENCHING 1); violaxanthin de-epoxidase | chr1:2706924-2709531 FORWARD'
AT1G08600.1			0.652272	0.00183065			1.41853	0.00876412			0.641019	0.00129071			1.12938	0.426967			1.15571	0.479073			1.176	0.41739			0.936291	0.792578	1;1;1;1	1;1;1;1	AT1G08600.1 | Symbols:ATRX,CHR20 | | P-loop containing nucleoside triphosphate hydrolases superfamily protein | Chr1:2724562-2733431 FORWARD LENGTH=1458;AT1G08600.4 | Symbols:ATRX,CHR20 | | P-loop containing nucleoside triphosphate hydrolases superfam	0.5	0	P-loop containing nucleoside triphosphate hydrolases superfamily protein;	nucleus	'Symbols: ATRX, CHR20 | ATRX; ATP binding / DNA binding / helicase/ nucleic acid binding | chr1:2724562-2733613 FORWARD'
AT1G08620.4			0.976504	0.925847			1.08223	0.711181			1.12683	0.534755			0.976835	0.926814			1.24483	0.346423			1.07876	0.800188			0.973699	0.939505	1;1;1;1	1;1;1;1	AT1G08620.4 | Symbols:PKDM7D | | Transcription factor jumonji (jmj) family protein / zinc finger (C5HC2 type) family protein | Chr1:2737554-2743370 FORWARD LENGTH=1209;AT1G08620.2 | Symbols:PKDM7D | | Transcription factor jumonji (jmj) family protein	0.7	0			'transcription factor | chr1:2737031-2743724 FORWARD'
AT1G08640.1	0.160547	0.0724165	0.426107	4.69132e-06	0.0947565	0.221429	1.05529	0.802813	0.165133	0.101633	0.369118	6.9039e-07	0.00597049	0.933307	1.0238	0.922269	0.237862	0.0226555	0.862892	0.532361	0.233277	0.0240196	0.996115	0.991416	0.144491	0.0589572	0.966394	0.914429	7;6	7;6	neoAT1G08640.11;AT1G08640.1 | Symbols:CJD1 | Chloroplast J-like domain 1 | Chloroplast J-like domain 1 | Chr1:2748714-2751209 REVERSE LENGTH=294	35.7	4	Chloroplast J-like domain 1;	plastid	'unknown protein | chr1:2748398-2751278 REVERSE'
AT1G08660.1	0.0353874	0.733406	1.39969	0.038239	0.0579691	0.531429	0.76837	0.11167	-0.00601913	0.94312	1.28141	0.137919	0.0194709	0.792554	0.711909	0.0361768	-0.132475	0.15129	1.00855	0.98314	-0.0910683	0.409166	1.10164	0.740846	-0.129567	0.103407	1.02069	0.955859	1;1	1;1	neoAT1G08660.11;AT1G08660.1 | Symbols:SIA1,MGP2 | MALE GAMETOPHYTE DEFECTIVE 2,sialyltransferase-like 1 | MALE GAMETOPHYTE DEFECTIVE 2 | Chr1:2757116-2759677 REVERSE LENGTH=474	1.8	4	MALE GAMETOPHYTE DEFECTIVE 2;	golgi	'glycosyl transferase family 29 protein / sialyltransferase family protein | chr1:2757041-2759794 REVERSE'
AT1G08680.5	0.136625	0.172057	1.34171	0.057771	0.122416	0.177447	0.929031	0.727036	0.245847	0.102061	1.30891	0.0845722	-0.0559185	0.501566	0.79738	0.157073	0.125934	0.279134	0.99254	0.984201	0.0167117	0.856652	1.01741	0.961158	-0.161623	0.0739659	0.873236	0.589475	2;2;2;2;2	2;2;2;2;2	AT1G08680.5 | Symbols:AGD14,ZIGA4 | ARF-GAP domain 14,ARF GAP-like zinc finger-containing protein ZIGA4 | ARF GAP-like zinc finger-containing protein ZIGA4 | Chr1:2762820-2767421 FORWARD LENGTH=580;AT1G08680.3 | Symbols:AGD14,ZIGA4 | ARF-GAP domain 14,A	2.9	3			'Symbols: ZIGA4, AGD14 | ZIGA4 (ARF GAP-like zinc finger-containing protein ZiGA4); ARF GTPase activator/ DNA binding / zinc ion binding | chr1:2762590-2768967 FORWARD'
AT1G08750.3	-0.142136	0.460331	1.32569	0.119012	0.0558351	0.75194	0.997887	0.994958	-0.0159258	0.93982	1.04357	0.875633	-0.114013	0.482002	0.739789	0.0926684	0.0923956	0.56808	0.988726	0.97921	-0.0338149	0.843499	1.25602	0.387546	-0.203663	0.265515	0.931156	0.837731	2;2;2;2;2;2	2;2;2;2;2;2	neoAT1G08750.31;neoAT1G08750.21;neoAT1G08750.11;AT1G08750.3 | Symbols:GPI8,ATGPI8 | | Peptidase C13 family | Chr1:2801283-2804392 FORWARD LENGTH=388;AT1G08750.2 | Symbols:GPI8,ATGPI8 | | Peptidase C13 family | Chr1:2801283-2804392 FORWARD LENGTH=388;	5.7	1	Peptidase C13 family;	endoplasmic reticulum,vacuole	'GPI-anchor transamidase, putative | chr1:2801067-2804537 FORWARD'
AT1G08780.1	0.0163836	0.844304	1.23108	0.125977	0.0341123	0.759041	1.16688	0.284305	0.214887	0.0717974	1.19104	0.212599	0.139343	0.164302	1.21463	0.156905	0.0745202	0.439717	0.773338	0.170913	-0.123983	0.191876	0.799339	0.238724	-0.0187524	0.853423	0.832049	0.346073	2	2	AT1G08780.1 | Symbols:PFD4,AIP3 | PREFOLDIN 4,ABI3-interacting protein 3 | ABI3-interacting protein 3 | Chr1:2809925-2811126 REVERSE LENGTH=129	19.4	3	ABI3-interacting protein 3;	nucleus	'Symbols: AIP3, PDF4 | AIP3 (ABI3-INTERACTING PROTEIN 3); unfolded protein binding | chr1:2809778-2811191 REVERSE'
AT1G08820.5	-0.00859554	0.943119	1.21258	0.122721	0.200457	0.089381	0.794888	0.0609395	-0.0158743	0.899718	1.34278	0.015679	0.181413	0.0635691	0.788391	0.0517158	-0.272789	0.0945763	1.04989	0.839693	-0.26551	0.012835	0.94809	0.820751	-0.284555	0.0105804	0.94034	0.788165	1;1;1;1;1	1;1;1;1;1	AT1G08820.5 | Symbols:VAP27-2 | vamp/synaptobrevin-associated protein 27-2 | vamp/synaptobrevin-associated protein 27-2 | Chr1:2821810-2824412 REVERSE LENGTH=386;AT1G08820.4 | Symbols:VAP27-2 | vamp/synaptobrevin-associated protein 27-2 | vamp/synaptobr	1.8	3			'Symbols: VAP27-2 | VAP27-2 (VAMP/SYNAPTOBREVIN-ASSOCIATED PROTEIN 27-2); structural molecule | chr1:2821552-2825275 REVERSE'
AT1G08830.2	0.191716	0.133759	0.88424	0.452177	0.087264	0.473932	0.769802	0.0630332	-0.000425392	0.998094	0.857452	0.319425	0.158883	0.523173	0.872645	0.392025	-0.315286	0.0455275	0.89602	0.640539	-0.123145	0.536582	0.924014	0.756874	-0.0515254	0.699307	1.04746	0.870257	4;4	3;3	AT1G08830.2 | Symbols:CSD1,AtSOD1,SOD1 | superoxide dismutase 1,copper/zinc superoxide dismutase 1 | copper/zinc superoxide dismutase 1 | Chr1:2827700-2829053 FORWARD LENGTH=152;AT1G08830.1 | Symbols:CSD1,AtSOD1,SOD1 | superoxide dismutase 1,copper/zinc	31.6	4	copper/zinc superoxide dismutase 1;Encodes a cytosolic copper/zinc superoxide dismutase CSD1 that can detoxify superoxide radicals. Its expression is affected by miR398-directed mRNA cleavage. Regulated by biotic and abiotic stress.	cytosol	'Symbols: CSD1 | CSD1 (COPPER/ZINC SUPEROXIDE DISMUTASE 1); superoxide dismutase | chr1:2827061-2829315 FORWARD'
AT1G08880.1	-0.0276872	0.870296	1.03337	0.904071	0.185961	0.146939	1.17322	0.419064	0.167461	0.142654	0.968936	0.907844	0.278066	0.0461193	1.22185	0.283591	-0.103196	0.17317	0.707528	0.154443	-0.298345	0.0161155	0.754582	0.25541	-0.20624	0.113139	0.78586	0.339294	6	1	AT1G08880.1 | Symbols:H2AXA,G-H2AX,GAMMA-H2AX,HTA5 | GAMMA H2AX,histone H2A 5,gamma histone variant H2AX | Histone superfamily protein | Chr1:2847144-2847676 REVERSE LENGTH=142	31.7	4	Histone superfamily protein;Encodes HTA5, a histone H2A protein. H2AX is a meiosis-specific isoform of histone H2A. Upon DSB formation, rapid accumulation of phosphorylated H2AX (&#947;-H2AX) occurs around the break site. _x0001_H2AX foci accumulate in early G2. Immunolocalization studies in spread preparations of wild-type meiocytes at G2/early leptotene revealed the accumulation of numerous rat…	nucleus	'Symbols: HTA5, H2AXA, G-H2AX, GAMMA-H2AX | H2AXA; DNA binding | chr1:2846949-2847800 REVERSE'
AT1G08930.2	-0.19199	0.333975	11.9251	6.15619e-07	-0.282158	0.169392	0.310097	0.0020592	-0.173777	0.437219	8.91874	2.88429e-06	-0.0447025	0.773834	0.26202	0.000617243	-0.0392313	0.80362	0.981294	0.98334	-0.057444	0.738714	1.31207	0.666287	0.180011	0.317047	1.10865	0.892604	1;1	1;1	AT1G08930.2 | Symbols:ERD6 | EARLY RESPONSE TO DEHYDRATION 6 | Major facilitator superfamily protein | Chr1:2873604-2876979 FORWARD LENGTH=496;AT1G08930.1 | Symbols:ERD6 | EARLY RESPONSE TO DEHYDRATION 6 | Major facilitator superfamily protein | Chr1:2	3	1	Major facilitator superfamily protein;encodes a putative sucrose transporter whose gene expression is induced by dehydration and cold.	plasma membrane	'Symbols: ERD6 | ERD6 (EARLY RESPONSE TO DEHYDRATION 6); carbohydrate transmembrane transporter/ sugar transmembrane transporter/ sugar:hydrogen symporter | chr1:2873465-2877223 FORWARD'
AT1G08980.1	-0.0813058	0.395468	2.40065	9.29767e-06	-0.0766786	0.519045	0.114045	9.08163e-11	0.0589156	0.450299	3.03365	5.17173e-07	-0.0333012	0.632979	0.114917	9.42936e-11	0.0680092	0.393406	1.37293	0.168961	-0.0722122	0.414705	1.08646	0.785144	-0.0288348	0.772426	1.09476	0.760749	9	9	AT1G08980.1 | Symbols:ATAMI1,AMI1,TOC64-I,ATTOC64-I | TRANSLOCON AT THE OUTER MEMBRANE OF CHLOROPLASTS 64-I,AMIDASE-LIKE PROTEIN 1,amidase 1,ARABIDOPSIS THALIANA TRANSLOCON AT THE OUTER MEMBRANE OF CHLOROPLASTS 64-I | amidase 1 | Chr1:2884455-2886430 FOR	27.1	4	amidase 1;Encodes an enzyme with similarity to bacterial acylamidohydrolases and exhibits indole-3-acetamide amidohydrolase activity in vitro. This enzyme may be involved in the in vivo biosynthesis of indole-acetic acid from indole-3-acetamide, a native metabolite of A. thaliana. It appears to exist as a monomer.	cytosol	'Symbols: ATAMI1, AMI1, ATTOC64-I | AMI1 (AMIDASE 1); amidase/ hydrolase, acting on carbon-nitrogen (but not peptide) bonds / indoleacetamide hydrolase | chr1:2884411-2886620 FORWARD'
AT1G09010.1	0.264349	0.0633752	1.20256	0.24859	-0.0295332	0.790494	0.552125	0.00025028	0.553442	0.0276195	1.19091	0.28037	0.25913	0.143489	0.477669	2.43979e-05	0.169106	0.132463	1.17351	0.48808	-0.119986	0.441242	1.18499	0.457167	0.168677	0.160992	1.02519	0.940413	8	8	AT1G09010.1 | glycoside hydrolase family 2 protein | Chr1:2895259-2899287 REVERSE LENGTH=944	9.6	2	glycoside hydrolase family 2 protein;	cytosol	'glycoside hydrolase family 2 protein | chr1:2895166-2899384 REVERSE'
AT1G09020.1	0.120742	0.376861	0.826227	0.00855949	0.331862	0.0291204	0.968359	0.746859	0.210938	0.150764	0.852376	0.026715	0.024604	0.842727	0.934392	0.41254	-0.0594627	0.549515	1.17185	0.118778	-0.149658	0.225225	1.1359	0.21604	-0.456917	0.00982998	1.09606	0.395498	5	5	AT1G09020.1 | Symbols:SNF4,ATSNF4,KIN&#946;&#947; | homolog of yeast sucrose nonfermenting 4 | sucrose nonfermenting-like protein | Chr1:2900149-2904212 REVERSE LENGTH=487	11.1	2	homolog of yeast sucrose nonfermenting 4;putative activator subunit of SNF1-related protein kinase	mitochondrion	'Symbols: SNF4, ATSNF4 | SNF4 (HOMOLOG OF YEAST SUCROSE NONFERMENTING 4); protein kinase activator | chr1:2899914-2904815 REVERSE'
AT1G09070.1	0.138447	0.335013	1.86878	0.0930429	0.0699583	0.532713	1.81241	0.112577	0.00352218	0.988691	1.6939	0.167934	0.35854	0.0651688	1.46265	0.354269	-0.404585	0.0222943	1.00481	0.995573	-0.26966	0.0780186	1.10856	0.8924	0.0189221	0.853081	0.894625	0.883471	4	4	AT1G09070.1 | Symbols:(AT)SRC2,SRC2,AtSRC2 | soybean gene regulated by cold-2,SOYBEAN GENE REGULATED BY COLD-2 | soybean gene regulated by cold-2 | Chr1:2927767-2928741 FORWARD LENGTH=324	18.2	4	soybean gene regulated by cold-2;SRC2 specifically binds the peptide PIEPPPHH, and moves from ER to a vacuole fraction where it gets internalized. Involved in Protein Storage Vacuole targeting.	endoplasmic reticulum,vacuole	'Symbols: SRC2, (AT)SRC2 | SRC2 (SOYBEAN GENE REGULATED BY COLD-2); protein binding | chr1:2927703-2928968 FORWARD'
AT1G09130.2	-0.00852882	0.944894	1.01879	0.82762	-0.0718319	0.706328	1.01982	0.817057	-0.0754087	0.716621	1.01601	0.856575	-0.0404757	0.647725	0.949214	0.440369	-0.0649969	0.724874	1.02291	0.843562	0.00188297	0.984726	1.02571	0.821026	0.0332392	0.727259	0.954691	0.633826	8;8;8;8;8;8	8;8;8;8;8;8	neoAT1G09130.21;neoAT1G09130.11;neoAT1G09130.31;AT1G09130.2 | ATP-dependent caseinolytic (Clp) protease/crotonase family protein | Chr1:2940063-2942217 REVERSE LENGTH=330;AT1G09130.1 | ATP-dependent caseinolytic (Clp) protease/crotonase family protein |	30.4	4	ATP-dependent caseinolytic (Clp) protease/crotonase family protein;	plastid	'ATP-dependent Clp protease proteolytic subunit, putative | chr1:2939570-2942267 REVERSE'
AT1G09150.1	0.045079	0.807667	1.05887	0.76258	0.0460204	0.793947	1.11137	0.51887	0.17121	0.4433	1.0019	0.994082	0.0931267	0.559658	1.09959	0.572559	0.124565	0.452168	1.00308	0.992308	-0.00156607	0.992684	1.06012	0.823882	0.0455402	0.787511	1.04888	0.860529	2	2	AT1G09150.1 | pseudouridine synthase and archaeosine transglycosylase (PUA) domain-containing protein | Chr1:2946599-2948908 FORWARD LENGTH=181	15.5	1	pseudouridine synthase and archaeosine transglycosylase (PUA) domain-containing protein;	cytosol	'pseudouridine synthase and archaeosine transglycosylase (PUA) domain-containing protein | chr1:2946229-2949159 FORWARD'
AT1G09160.1			0.809344	0.134453			0.971806	0.894443			0.829864	0.196936			0.93645	0.726353			1.1744	0.442175			1.14536	0.531813			1.10369	0.676374	2;2;1	1;1;1	AT1G09160.1 | Protein phosphatase 2C family protein | Chr1:2953199-2955059 REVERSE LENGTH=428;AT1G09160.2 | Protein phosphatase 2C family protein | Chr1:2953199-2955059 REVERSE LENGTH=428;AT1G47380.1 | Protein phosphatase 2C family protein | Chr1:173	3.5	0	Protein phosphatase 2C family protein;	cytosol	'protein phosphatase 2C-related / PP2C-related | chr1:2952771-2955689 REVERSE'
AT1G09210.1	0.0285305	0.736252	0.466406	4.53427e-06	0.0414506	0.71141	0.921515	0.632969	-0.128066	0.267505	0.439463	1.82573e-06	0.166857	0.0300144	1.00237	0.992333	-0.153951	0.0480897	0.886394	0.574482	0.00264548	0.976787	0.940738	0.810675	0.128052	0.241163	1.02328	0.938233	20;19	13;12	neoAT1G09210.11;AT1G09210.1 | Symbols:AtCRT1b,CRT1b | calreticulin 1b | calreticulin 1b | Chr1:2973217-2976655 REVERSE LENGTH=424	47.8	4	calreticulin 1b;Encodes one of three Arabidopsis calreticulins.	endoplasmic reticulum	'calreticulin 2 (CRT2) | chr1:2972842-2976750 REVERSE'
AT1G09270.3	-0.0542435	0.606848	1.03006	0.867488	-0.0339268	0.802262	0.753944	0.0149563	0.0179016	0.897492	1.05495	0.737207	-0.0739974	0.343647	1.00577	0.976885	0.0594841	0.613719	0.817482	0.224222	-0.0126611	0.87589	0.79819	0.170298	-0.0527316	0.600975	1.0648	0.768598	3;3;3	2;2;2	AT1G09270.3 | Symbols:IMPA-4 | importin alpha isoform 4 | importin alpha isoform 4 | Chr1:2995162-2997833 FORWARD LENGTH=456;AT1G09270.2 | Symbols:IMPA-4 | importin alpha isoform 4 | importin alpha isoform 4 | Chr1:2994506-2997833 FORWARD LENGTH=538;AT	8.3	3	importin alpha isoform 4;Protein interacts with Agrobacterium proteins VirD2 and VirE2.	cytosol	'Symbols: IMPA-4 | IMPA-4 (IMPORTIN ALPHA ISOFORM 4); binding / protein transporter | chr1:2994369-2998222 FORWARD'
AT1G09310.1	-0.0907764	0.272441	0.479288	2.48664e-07	0.0690059	0.394318	0.89857	0.345161	-0.0466174	0.5879	0.473868	2.05203e-07	0.123875	0.0651825	1.0311	0.839368	-0.308552	0.00289606	0.650375	0.00551885	-0.352711	0.00193537	0.657814	0.00637978	-0.297842	0.00398263	0.754838	0.0487064	17	16	AT1G09310.1 | plant/protein (Protein of unknown function%2C DUF538) | Chr1:3009109-3009648 FORWARD LENGTH=179	78.8	4	Protein of unknown function, DUF538;	cytosol	'unknown protein | chr1:3009055-3009880 FORWARD'
AT1G09320.1			1.04959	0.863758			1.39768	0.0729538			1.34534	0.117314			1.29246	0.186395			1.21843	0.491399			0.95058	0.895563			0.879018	0.688111	1	1	AT1G09320.1 | agenet domain-containing protein | Chr1:3010270-3012228 REVERSE LENGTH=517	2.3	0	agenet domain-containing protein;	mitochondrion	'agenet domain-containing protein | chr1:3009941-3012363 REVERSE'
AT1G09330.2	-0.020061	0.887779	0.743554	0.0022391	-0.125725	0.36871	0.960037	0.755278	0.107663	0.574388	0.795269	0.015059	0.111106	0.554604	0.914989	0.410738	-0.230538	0.101143	1.17169	0.241059	-0.358262	0.0385439	1.0955	0.541873	-0.121431	0.183039	1.0441	0.81073	2;2	2;2	AT1G09330.2 | Symbols:ECH | ECHIDNA | golgi apparatus membrane protein-like protein ECHIDNA protein | Chr1:3013993-3014903 REVERSE LENGTH=131;AT1G09330.1 | Symbols:ECH | ECHIDNA | golgi apparatus membrane protein-like protein ECHIDNA protein | Chr1:301	22.1	4			'unknown protein | chr1:3012762-3015091 REVERSE'
AT1G09340.1	0.000166442	0.998173	0.827066	0.000124878	-0.0327868	0.666262	1.07112	0.133153	0.0354127	0.665562	0.797796	1.85873e-05	-0.00377948	0.946755	0.991574	0.904509	0.22516	0.00613571	1.02036	0.813513	0.189914	0.0261057	1.05779	0.399301	0.218921	0.0144515	0.979235	0.804511	34;33	34;33	AT1G09340.1 | Symbols:CRB,CSP41B,HIP1.3 | chloroplast RNA binding,heteroglycan-interacting protein 1.3,CHLOROPLAST STEM-LOOP BINDING PROTEIN OF 41 KDA | chloroplast RNA binding protein | Chr1:3015473-3018035 FORWARD LENGTH=378;AT1G09340.2 | Symbols:CRB	68.3	4	chloroplast RNA binding;Encodes CHLOROPLAST RNA BINDING (CRB), a putative RNA-binding protein. CRB is important for the proper functioning of the chloroplast. Mutations in CRB also affects the circadian system, altering the expression of both oscillator and output genes.	plastid	'Symbols: CRB, CSP41B | CRB (CHLOROPLAST RNA BINDING); binding / catalytic/ coenzyme binding | chr1:3015328-3018234 FORWARD'
AT1G09430.1	-0.0378879	0.643791	2.34683	8.12926e-05	0.0808249	0.250806	0.482298	0.000402628	0.00336595	0.963954	2.20655	0.000177766	0.0854845	0.243634	0.516425	0.00102077	-0.07552	0.241497	0.974077	0.951712	-0.116774	0.151385	1.036	0.933079	-0.112114	0.176986	1.10931	0.769042	5	3	AT1G09430.1 | Symbols:ACLA-3 | ATP-citrate lyase A-3 | ATP-citrate lyase A-3 | Chr1:3042135-3044978 FORWARD LENGTH=424	14.2	4	ATP-citrate lyase A-3;Encodes subunit A of the heteromeric enzyme ATP citrate lyase (ACL). In animals, ACL is encoded by a single gene; ACL in Arabidopsis is composed of two polypeptides, ACLA (encoded by 3 genes) and ACLB (encoded by 2 genes). The holoenzyme has an A(4)B(4)stoichiometry. Expression of both ACLA and ACLB but not of either of the subunits alone results in ACL activity.	cytosol	'Symbols: ACLA-3 | ACLA-3; ATP citrate synthase | chr1:3041996-3045402 FORWARD'
AT1G09490.2	-0.229118	0.128655	0.860984	0.667521	-0.313899	0.0193304	1.2172	0.544713	0.0947527	0.414685	0.764641	0.368507	-0.00520397	0.938913	1.50598	0.133287	0.347397	0.00168234	0.759611	0.506812	0.0235269	0.819048	0.85532	0.744621	0.332222	0.00930683	1.05824	0.920441	2;2;1;1;1;1;1	2;2;1;1;1;1;1	AT1G09490.2 | NAD(P)-binding Rossmann-fold superfamily protein | Chr1:3064680-3065815 FORWARD LENGTH=291;AT1G09490.1 | NAD(P)-binding Rossmann-fold superfamily protein | Chr1:3064172-3065815 FORWARD LENGTH=322;AT1G09500.3 | NAD(P)-binding Rossmann-fol	6.2	4	NAD(P)-binding Rossmann-fold superfamily protein;similar to Eucalyptus gunnii alcohol dehydrogenase of unknown physiological function (GI:1143445), Vigna unguiculata (gi:1854445), NOT a cinnamyl-alcohol dehydrogenase; Location of EST gb:H37170, gb:H77227 and gb:AA605565	cytosol	'cinnamyl-alcohol dehydrogenase family / CAD family | chr1:3064124-3065937 FORWARD'
AT1G09560.1	-0.173593	0.189432	1.51569	0.00339273	-0.0811364	0.452245	1.34694	0.0321189	0.140646	0.121269	1.88913	5.97575e-05	0.145523	0.0851841	1.36288	0.0258213	0.256329	0.0330781	1.61759	0.0169531	-0.0579099	0.501232	1.29783	0.186614	0.16875	0.0627774	1.31318	0.166749	4;4;2;2;1;1;1	4;4;2;2;1;1;1	neoAT1G09560.11;AT1G09560.1 | Symbols:GLP5,PDGLP1 | PLASMODESMAL GERMIN-LIKE PROTEIN 1,germin-like protein 5 | germin-like protein 5 | Chr1:3093896-3094639 FORWARD LENGTH=219;neoAT1G02335.11;AT1G02335.1 | Symbols:PDGLP2,GL22 | PLASMODESMAL GERMIN-LIKE P	27.6	4	germin-like protein 5;germin-like protein (GLP5)	extracellular	'Symbols: GLP5 | GLP5 (GERMIN-LIKE PROTEIN 5); manganese ion binding / nutrient reservoir | chr1:3093839-3094864 FORWARD'
AT1G09620.1	-0.00390776	0.959889	1.07185	0.683545	0.0222648	0.742186	1.39591	0.00961367	0.047281	0.636864	1.04341	0.82082	0.119835	0.0889323	1.27077	0.0629422	-0.0606804	0.364643	1.05067	0.845701	-0.111869	0.199446	1.07931	0.741447	-0.0142989	0.84043	0.982555	0.951425	25	25	AT1G09620.1 | ATP binding/leucine-tRNA ligases/aminoacyl-tRNA ligase | Chr1:3113077-3116455 REVERSE LENGTH=1091	31	4	ATP binding;leucine-tRNA ligases;aminoacyl-tRNA ligases;nucleotide binding;ATP binding;aminoacyl-tRNA ligases;	cytosol	'ATP binding / aminoacyl-tRNA ligase/ leucine-tRNA ligase/ nucleotide binding | chr1:3112778-3116699 REVERSE'
AT1G09630.1	-0.0693995	0.45486	0.863172	0.657948	-0.109792	0.26959	0.787541	0.414571	0.0024048	0.976994	0.889811	0.739088	-0.042537	0.538943	0.727991	0.245019	-0.00831913	0.914466	1.06419	0.907396	-0.0801235	0.301862	1.03233	0.95632	-0.0128681	0.870224	0.954267	0.933329	6	3	AT1G09630.1 | Symbols:ATRABA2A,ATRAB-A2A,ATRAB11C,RAB-A2A,RAB11c | RAB GTPASE A2A,ARABIDOPSIS RAB GTPASE A2A,RAB GTPase 11C | RAB GTPase 11C | Chr1:3118350-3119571 REVERSE LENGTH=217	34.1	4	RAB GTPase 11C;Encodes a putative GTP-binding protein. Associates with organelles on a pathway from the Golgi to the plasma membrane in interphase. In dividing cells acts at the cell plate.	cytosol,plasma membrane	'Symbols: ATRAB11C, ATRABA2A, ATRAB-A2A, RAB-A2A | ATRAB11C (ARABIDOPSIS RAB GTPASE 11C); GTP binding | chr1:3118203-3119708 REVERSE'
AT1G09640.1	0.000221542	0.997921	0.934076	0.702953	0.0153767	0.813176	1.56747	0.00120526	-0.0307996	0.80764	0.86358	0.316966	0.0768986	0.223315	1.52379	0.00211761	-0.102703	0.304592	1.05695	0.831629	-0.0716819	0.394856	1.14323	0.52196	-0.01016	0.892873	1.11137	0.635493	21;10	12;6	AT1G09640.1 | Translation elongation factor EF1B%2C gamma chain | Chr1:3120162-3122152 FORWARD LENGTH=414	43	4	Translation elongation factor EF1B, gamma chain;	cytosol	'elongation factor 1B-gamma, putative / eEF-1B gamma, putative | chr1:3119878-3122526 FORWARD'
AT1G09690.1			1.04835	0.820526			1.37947	0.0235328			0.744624	0.0380844			1.29158	0.0744116			0.630832	0.0241879			0.888139	0.612427			0.831557	0.384131	9;9	1;1	AT1G09690.1 | Translation protein SH3-like family protein | Chr1:3136407-3137430 REVERSE LENGTH=164;AT1G09590.1 | Translation protein SH3-like family protein | Chr1:3106549-3107606 FORWARD LENGTH=164	51.2	0	Translation protein SH3-like family protein;	cytosol	'60S ribosomal protein L21 (RPL21C) | chr1:3136188-3137475 REVERSE'
AT1G09740.2	0.0773511	0.553322	0.903526	0.509649	0.0813433	0.583411	0.599935	0.000245368	-0.14265	0.553306	1.482	0.00270263	0.0932189	0.351379	0.730954	0.0143694	-0.220698	0.117845	1.31255	0.131997	-0.000696179	0.995376	0.800219	0.22282	0.0111795	0.946609	0.974977	0.92759	1;1	1;1	AT1G09740.2 | Adenine nucleotide alpha hydrolases-like superfamily protein | Chr1:3154603-3155834 FORWARD LENGTH=171;AT1G09740.1 | Adenine nucleotide alpha hydrolases-like superfamily protein | Chr1:3154603-3155834 FORWARD LENGTH=171	5.3	2			'ethylene-responsive protein, putative | chr1:3154532-3156275 FORWARD'
AT1G09750.1	-0.0467723	0.654172	0.812637	0.4554	-0.15305	0.190549	0.318284	3.3384e-05	0.136979	0.100296	0.82593	0.500962	0.0752217	0.392206	0.244188	2.88291e-06	0.0138998	0.853077	1.1061	0.827004	-0.169852	0.104762	1.0883	0.858705	0.0584203	0.51809	0.834941	0.653901	5;5	5;5	neoAT1G09750.11;AT1G09750.1 | Eukaryotic aspartyl protease family protein | Chr1:3157541-3158960 FORWARD LENGTH=449	10.8	4	Eukaryotic aspartyl protease family protein;	extracellular	'chloroplast nucleoid DNA-binding protein-related | chr1:3157501-3159148 FORWARD'
AT1G09760.1	-0.00128646	0.987241	1.16609	0.35044	-0.0249422	0.761339	1.52792	0.00462806	0.0490718	0.708334	0.82706	0.226103	-0.0070236	0.910522	1.259	0.127845	0.0667982	0.663918	0.906199	0.702061	0.01644	0.864182	1.27767	0.247833	0.0343586	0.594132	1.05279	0.861902	7	7	AT1G09760.1 | Symbols:U2A | U2 small nuclear ribonucleoprotein A | U2 small nuclear ribonucleoprotein A | Chr1:3159476-3161603 REVERSE LENGTH=249	28.5	4	U2 small nuclear ribonucleoprotein A;	nucleus	'Symbols: U2A' | U2A' (U2 small nuclear ribonucleoprotein A); protein binding | chr1:3159125-3161692 REVERSE'
AT1G09770.1	0.0713492	0.406778	1.50457	0.000106521	0.151632	0.184464	1.07421	0.532783	0.102137	0.300681	1.55013	5.01962e-05	0.0309071	0.789137	1.0594	0.634002	0.0426675	0.55859	0.974977	0.897441	0.0118798	0.879219	0.946327	0.746933	-0.108845	0.261638	0.933286	0.668816	4	4	AT1G09770.1 | Symbols:ATCDC5,ATMYBCDC5,CDC5 | ARABIDOPSIS THALIANA CELL DIVISION CYCLE 5,cell division cycle 5,ARABIDOPSIS THALIANA MYB DOMAIN CELL DIVISION CYCLE 5 | cell division cycle 5 | Chr1:3162002-3165122 FORWARD LENGTH=844	3.9	3	cell division cycle 5;Member of MYB3R- and R2R3- type MYB- encoding genes. Essential for plant innate immunity. Interacts with MOS4 and PRL1.	nucleus	'Symbols: ATCDC5, CDC5, ATMYBCDC5 | ATCDC5 (ARABIDOPSIS THALIANA CELL DIVISION CYCLE 5); DNA binding / transcription factor | chr1:3161841-3165360 FORWARD'
AT1G09780.1	-0.0118711	0.873157	0.718688	0.031846	0.0123274	0.866859	0.955176	0.841477	0.0543715	0.483053	0.703491	0.0222365	0.00698118	0.926939	1.15764	0.406236	0.0215646	0.714928	0.958204	0.893707	-0.0446779	0.59341	0.978903	0.951065	-0.0500242	0.495886	1.18639	0.4706	21	13	AT1G09780.1 | Symbols:iPGAM1 | 2,3-biphosphoglycerate-independent phosphoglycerate mutase 1 | Phosphoglycerate mutase%2C 2%2C3-bisphosphoglycerate-independent | Chr1:3165550-3167812 REVERSE LENGTH=557	41.7	4	Phosphoglycerate mutase, 2,3-bisphosphoglycerate-independent;	cytosol	'2,3-biphosphoglycerate-independent phosphoglycerate mutase, putative / phosphoglyceromutase, putative | chr1:3165370-3167869 REVERSE'
AT1G09795.1	0.00136289	0.988086	0.795628	0.0496502	-0.0895023	0.325579	0.956146	0.78634	0.023377	0.807792	0.823766	0.100906	0.0554154	0.633956	0.965577	0.839349	0.0456082	0.553583	1.17966	0.331611	0.0235941	0.803085	1.13937	0.46528	0.168512	0.195259	1.1506	0.425366	6;6	6;6	neoAT1G09795.11;AT1G09795.1 | Symbols:ATATP-PRT2,HISN1B,ATP-PRT2 | ATP phosphoribosyl transferase 2 | ATP phosphoribosyl transferase 2 | Chr1:3173588-3176690 FORWARD LENGTH=413	21.8	3	ATP phosphoribosyl transferase 2;ATP phosphoribosyl transferase, catalyses first step of histidine biosynthesis	plastid	'Symbols: ATATP-PRT2, HISN1B | ATATP-PRT2 (ATP PHOSPHORIBOSYL TRANSFERASE 2); ATP phosphoribosyltransferase | chr1:3173534-3176910 FORWARD'
AT1G09830.1	0.0635681	0.606362	0.520373	2.75234e-06	0.0492945	0.537958	1.37202	0.00448243	0.0220469	0.816303	0.522682	2.98e-06	0.0572147	0.397663	1.44518	0.00126321	-0.0867475	0.282628	1.10447	0.573376	-0.0452263	0.598826	1.09959	0.59578	-0.0373061	0.561994	1.15822	0.365482	10;9	10;9	neoAT1G09830.11;AT1G09830.1 | Symbols:PUR2 | purine biosynthesis 2 | Glycinamide ribonucleotide (GAR) synthetase | Chr1:3192783-3194936 REVERSE LENGTH=532	26.3	4	Glycinamide ribonucleotide (GAR) synthetase;glycinamide ribonucleotide synthetase (GAR synthetase) that catalyzes the conversion of phosphoribosyl amine to phosphoribosyl glycineamide	plastid	'phosphoribosylamine--glycine ligase (PUR2) | chr1:3192681-3195025 REVERSE'
AT1G09870.1	-0.202519	0.311734	0.89994	0.339509	-0.253463	0.205669	1.11835	0.30445	0.132426	0.544486	0.840268	0.0829913	-0.0598168	0.702392	1.14323	0.200832	0.0387386	0.806009	0.885226	0.414789	-0.296206	0.142784	0.94809	0.770899	-0.10256	0.551382	0.969178	0.877259	2;2	2;2	neoAT1G09870.11;AT1G09870.1 | histidine acid phosphatase family protein | Chr1:3205817-3208444 FORWARD LENGTH=487	3.6	1	histidine acid phosphatase family protein;	extracellular	'histidine acid phosphatase family protein | chr1:3205741-3208598 FORWARD'
AT1G09900.1	-0.0865473	0.644298	0.705075	0.00418561	0.159956	0.390153	1.43835	0.00305142	0.105183	0.625888	0.551001	2.39369e-05	0.0543942	0.727604	1.38508	0.00709115	0.0528309	0.73892	0.883336	0.508279	-0.1389	0.43722	1.13034	0.514762	-0.244462	0.195001	1.08848	0.6827	1	1	AT1G09900.1 | Pentatricopeptide repeat (PPR-like) superfamily protein | Chr1:3218133-3219929 FORWARD LENGTH=598	1.5	1	Pentatricopeptide repeat (PPR-like) superfamily protein;	nucleus	'pentatricopeptide (PPR) repeat-containing protein | chr1:3218133-3219929 FORWARD'
AT1G09920.1			1.2171	0.0261385			0.875159	0.144031			1.20995	0.0310489			0.990903	0.950622			1.06321	0.689822			1.06949	0.654033			1.21094	0.125523	1	1	AT1G09920.1 | TRAF-type zinc finger-like protein | Chr1:3224863-3226860 REVERSE LENGTH=192	4.7	0	TRAF-type zinc finger-related;	nucleus	'TRAF-type zinc finger-related | chr1:3224684-3227070 REVERSE'
AT1G10050.2			0.708065	0.100013			1.05235	0.872247			0.833735	0.451097			0.944886	0.855684			1.38086	0.280008			1.17272	0.647484			1.05297	0.905275	2;2;2;2	2;2;2;2	AT1G10050.2 | glycosyl hydrolase family 10 protein / carbohydrate-binding domain-containing protein | Chr1:3279270-3283444 FORWARD LENGTH=1063;AT1G10050.1 | glycosyl hydrolase family 10 protein / carbohydrate-binding domain-containing protein | Chr1:32	4.2	0			'glycosyl hydrolase family 10 protein / carbohydrate-binding domain-containing protein | chr1:3279270-3283482 FORWARD'
AT1G10130.1			0.934234	0.506577			0.846608	0.0513931			0.872682	0.118432			0.751905	0.00132347			1.07789	0.588961			1.15392	0.242366			1.02484	0.889567	1	1	AT1G10130.1 | Symbols:ECA3,ATECA3 | ARABIDOPSIS THALIANA ER-TYPE CA2+-ATPASE 3,endoplasmic reticulum-type calcium-transporting ATPase 3 | endoplasmic reticulum-type calcium-transporting ATPase 3 | Chr1:3311139-3321941 FORWARD LENGTH=998	0.9	0	endoplasmic reticulum-type calcium-transporting ATPase 3;Encodes a golgi localized P2A-type Ca2+ ATPase involved in Mn nutrition and homeostasis.	golgi	'Symbols: ECA3, ATECA3 | ECA3 (ENDOPLASMIC RETICULUM-TYPE CALCIUM-TRANSPORTING ATPASE 3); calcium-transporting ATPase/ calmodulin binding / manganese-transporting ATPase/ peroxidase | chr1:3310930-3322213 FORWARD'
AT1G10170.2			1.6589	0.0018223			1.50802	0.00923851			1.51818	0.00823881			1.5107	0.00897016			1.02228	0.950465			1.11703	0.683733			1.11902	0.677372	1;1;1;1	1;1;1;1	AT1G10170.2 | Symbols:NFXL1,ATNFXL1 | NF-X-like 1 | NF-X-like 1 | Chr1:3333925-3337491 REVERSE LENGTH=1116;AT1G10170.3 | Symbols:NFXL1,ATNFXL1 | NF-X-like 1 | NF-X-like 1 | Chr1:3333925-3337491 REVERSE LENGTH=1188;AT1G10170.1 | Symbols:NFXL1,ATNFXL1 |	0.8	0			'Symbols: ATNFXL1 | ATNFXL1 (ARABIDOPSIS THALIANA NF-X-LIKE 1); protein binding / transcription factor/ zinc ion binding | chr1:3333595-3337491 REVERSE'
AT1G10200.1	0.131287	0.213747	0.784133	0.0859853	-0.0757087	0.318301	0.390874	6.35834e-07	0.0191171	0.801846	0.895629	0.513491	0.0032402	0.960442	0.30712	3.60373e-08	-0.256106	0.0945243	1.20412	0.37126	-0.143936	0.139053	1.05422	0.848875	-0.0649876	0.42543	0.828327	0.363264	6;4	6;4	AT1G10200.1 | Symbols:WLIM1,AtWLIM1 | WLIM1 | GATA type zinc finger transcription factor family protein | Chr1:3346677-3347763 REVERSE LENGTH=190;AT1G10200.2 | Symbols:WLIM1,AtWLIM1 | WLIM1 | GATA type zinc finger transcription factor family protein |	25.8	4	GATA type zinc finger transcription factor family protein;	cytoskeleton	'Symbols: WLIM1 | WLIM1; transcription factor/ zinc ion binding | chr1:3346390-3347885 REVERSE'
AT1G10290.1	0.47924	0.174121	1.19042	0.0762632	0.0431294	0.609316	0.933128	0.565909	0.123945	0.409055	1.06902	0.583241	-0.328	0.214378	0.910818	0.401115	0.138236	0.101868	1.0978	0.54732	0.493531	0.117409	1.22247	0.144838	0.122402	0.274042	1.19324	0.202853	15	4	AT1G10290.1 | Symbols:DRP2A,ADL6 | dynamin-like protein 6,DYNAMIN-RELATED PROTEIN 2A | dynamin-like protein 6 | Chr1:3370774-3377120 FORWARD LENGTH=914	15.2	4	dynamin-like protein 6;involved in trafficking from the trans-Golgi Network to the central vacuole.	plasma membrane	'Symbols: ADL6, DRP2A | ADL6 (DYNAMIN-LIKE PROTEIN 6); GTPase | chr1:3370558-3377463 FORWARD'
AT1G10310.1			0.583045	3.45481e-05			0.995947	0.983177			0.658041	0.000482943			1.13552	0.301038			0.912985	0.62529			0.808933	0.182696			0.922295	0.674768	1	1	AT1G10310.1 | NAD(P)-binding Rossmann-fold superfamily protein | Chr1:3381733-3383874 REVERSE LENGTH=242	3.7	0	NAD(P)-binding Rossmann-fold superfamily protein;encodes a NADPH-dependent pterin aldehyde reductase that accepts pterin aldehyde as well as dihydropterin aldehyde as substrates involved in metabolism and salvage of folate and its derivatives.	plastid	'short-chain dehydrogenase/reductase (SDR) family protein | chr1:3381601-3383914 REVERSE'
AT1G10360.1	-0.0781196	0.437249	0.348622	1.95041e-07	-0.00615504	0.931417	0.386336	7.10031e-07	0.0581262	0.509047	0.605677	0.000861867	0.107942	0.089151	0.410326	1.61281e-06	-0.0061856	0.926859	1.23119	0.319643	-0.142431	0.0630876	0.708664	0.0861057	-0.0283347	0.675081	0.752669	0.160015	5	5	AT1G10360.1 | Symbols:GSTU18,GST29,ATGSTU18 | GLUTATHIONE S-TRANSFERASE 29,glutathione S-transferase TAU 18 | glutathione S-transferase TAU 18 | Chr1:3395738-3396806 REVERSE LENGTH=227	15.4	4	glutathione S-transferase TAU 18;Encodes glutathione transferase belonging to the tau class of GSTs. Naming convention according to Wagner et al. (2002).	cytosol	'Symbols: ATGSTU18, GST29 | ATGSTU18 (GLUTATHIONE S-TRANSFERASE TAU 18); glutathione transferase | chr1:3395558-3396849 REVERSE'
AT1G10370.1	-0.18895	0.07465	0.327657	0.000474122	0.0885369	0.407353	6.07869	2.3442e-06	-0.148635	0.270522	0.276954	0.000115141	0.336639	0.00286894	6.25504	1.93052e-06	0.0636985	0.463798	1.07104	0.913729	0.0233831	0.728883	1.26712	0.635983	0.271485	0.0140708	1.30388	0.58361	8	8	AT1G10370.1 | Symbols:ATGSTU17,ERD9,GST30B,GST30,GSTU17 | GLUTATHIONE S-TRANSFERASE 30B,GLUTATHIONE S-TRANSFERASE 30,GLUTATHIONE S-TRANSFERASE TAU 17,GLUTATHIONE S-TRANSFERASE U17,EARLY-RESPONSIVE TO DEHYDRATION 9 | Glutathione S-transferase family protei	21.1	4	Glutathione S-transferase family protein;	cytosol	'Symbols: GST30, ATGSTU17, GST30B, ERD9 | ERD9 (EARLY-RESPONSIVE TO DEHYDRATION 9); glutathione transferase | chr1:3397081-3398358 REVERSE'
AT1G10390.3	-0.0837131	0.544727	1.34671	0.00707603	-0.129344	0.320962	1.09088	0.509419	-0.378485	0.0614908	1.56169	0.000205057	-0.128072	0.365565	1.13187	0.30232	-0.360851	0.0110796	1.1452	0.410519	-0.0660788	0.434721	0.987555	0.960194	-0.0648068	0.522048	1.02467	0.917035	5;5;5;1;1;1	5;5;5;1;1;1	AT1G10390.3 | Symbols:DRA2 | DRACULA2 | Nucleoporin autopeptidase | Chr1:3407265-3412045 REVERSE LENGTH=1041;AT1G10390.2 | Symbols:DRA2 | DRACULA2 | Nucleoporin autopeptidase | Chr1:3407265-3412045 REVERSE LENGTH=1041;AT1G10390.1 | Symbols:DRA2 | DRAC	5.5	3			'nucleoporin family protein | chr1:3407024-3412843 REVERSE'
AT1G10510.1	0.0226363	0.746317	0.52311	0.000120016	0.00988148	0.879729	1.34512	0.0505068	0.0303034	0.735423	0.454333	1.36622e-05	-0.0399388	0.500193	1.11476	0.560474	0.0878881	0.240364	1.08867	0.758373	0.0802211	0.227953	1.25347	0.305338	0.0304008	0.651099	1.03881	0.90496	10;9	10;9	neoAT1G10510.11;AT1G10510.1 | Symbols:emb2004 | embryo defective 2004 | RNI-like superfamily protein | Chr1:3461771-3465590 FORWARD LENGTH=605	23.3	4	RNI-like superfamily protein;	plastid	'Symbols: emb2004 | emb2004 (embryo defective 2004) | chr1:3461635-3465786 FORWARD'
AT1G10522.2	0.0237526	0.898262	0.816566	0.148197	0.00420816	0.969307	1.52999	0.00229787	-0.23636	0.152517	0.648173	0.00195247	-0.213726	0.0838933	1.31474	0.0437027	-0.237197	0.0634243	0.849514	0.426598	0.0229154	0.882009	1.07021	0.790376	-0.195019	0.148749	0.919646	0.729246	1;1;1;1	1;1;1;1	neoAT1G10522.21;neoAT1G10522.11;AT1G10522.2 | Symbols:PRIN2 | PLASTID REDOX INSENSITIVE 2 | Serine/Threonine-kinase | Chr1:3470009-3471291 FORWARD LENGTH=179;AT1G10522.1 | Symbols:PRIN2 | PLASTID REDOX INSENSITIVE 2 | Serine/Threonine-kinase | Chr1:347	9.1	2	;	plastid	'unknown protein | chr1:3469636-3471488 FORWARD'
AT1G10580.1	0.00737715	0.948242	0.811538	0.176614	-0.0433657	0.70689	1.0346	0.882361	0.1108	0.493556	0.730856	0.033986	0.0904176	0.413777	1.46414	0.0103003	-0.0284991	0.764811	0.855547	0.497398	-0.131922	0.347473	0.950017	0.86306	0.00186096	0.988242	1.34453	0.156836	3	3	AT1G10580.1 | Transducin/WD40 repeat-like superfamily protein | Chr1:3491560-3493665 REVERSE LENGTH=573	7.2	2	Transducin/WD40 repeat-like superfamily protein;	nucleus	'transducin family protein / WD-40 repeat family protein | chr1:3491281-3493737 REVERSE'
AT1G10590.3	0.193849	0.0868397	1.36923	0.0049954	0.0204246	0.860119	1.16767	0.179155	0.116435	0.401502	1.38963	0.00348373	-0.281554	0.0809434	1.10444	0.438242	-0.0898439	0.305326	1.01301	0.959142	-0.0124296	0.905513	0.99814	0.994339	-0.314409	0.0102713	0.944087	0.77916	2;2;2;1	2;2;2;1	neoAT1G10590.31;AT1G10590.2 | Nucleic acid-binding%2C OB-fold-like protein | Chr1:3502324-3502991 REVERSE LENGTH=139;AT1G10590.1 | Nucleic acid-binding%2C OB-fold-like protein | Chr1:3502324-3502991 REVERSE LENGTH=139;AT1G10590.3 | Nucleic acid-bindin	11.6	4	Nucleic acid-binding, OB-fold-like protein;	mitochondrion	'DNA-binding protein-related | chr1:3502009-3503415 REVERSE'
AT1G10630.1	-0.215055	0.358868	0.792403	0.0654196	-0.227909	0.154191	0.749745	0.0216917	-0.043052	0.802321	1.09526	0.555866	0.123739	0.322135	1.09606	0.551981	0.462047	0.000702889	1.03053	0.909324	0.290044	0.050005	0.74557	0.0960353	0.641692	0.0020481	1.08995	0.693437	10;10;10;10;10;10;10;10;10;10;10;10;10;10;10;10;10;10;10;1	10;10;10;10;10;10;10;10;10;10;10;10;10;10;10;10;10;10;10;1	AT1G10630.1 | Symbols:ARFA1F,ATARFA1F | ADP-ribosylation factor A1F | ADP-ribosylation factor A1F | Chr1:3513189-3514230 REVERSE LENGTH=181;AT5G14670.3 | Symbols:ATARFA1B,ARFA1B | ADP-ribosylation factor A1B | ADP-ribosylation factor A1B | Chr5:4729319	59.1	4	ADP-ribosylation factor A1F;A member of ARF GTPase family. A thaliana has 21 members of this family, known to be essential for vesicle coating and uncoating and functions in GTP-binding. Gene encoding ADP-ribosylation factor and similar to other ARFs and ARF-like proteins. The gene is shown to play a role in cell division, cell expansion and cellulose production using antisense construct.	endoplasmic reticulum	'Symbols: ATARFA1F | ATARFA1F (ARABIDOPSIS THALIANA ADP-RIBOSYLATION FACTOR A1F); GTP binding / copper ion binding / phospholipase activator/ protein binding | chr1:3512795-3514729 REVERSE'
AT1G10670.4	0.00532624	0.939825	1.07239	0.580804	-0.021602	0.732596	0.854958	0.133351	-0.00325127	0.963956	0.981862	0.90999	0.0107402	0.846026	0.952271	0.72385	-0.0788748	0.214152	0.842725	0.240308	-0.0702973	0.348219	0.920424	0.622336	-0.0379551	0.578761	1.02519	0.907137	7;7;7;6;5;5	5;5;5;4;3;3	AT1G10670.4 | Symbols:ACLA-1 | ATP-citrate lyase A-1 | ATP-citrate lyase A-1 | Chr1:3535787-3538098 FORWARD LENGTH=423;AT1G10670.2 | Symbols:ACLA-1 | ATP-citrate lyase A-1 | ATP-citrate lyase A-1 | Chr1:3535787-3538098 FORWARD LENGTH=423;AT1G10670.1 |	18.4	4	ATP-citrate lyase A-1;One of the three genes encoding subunit A of the trimeric protein ATP Citrate Lyase. Antisense ACLA-1 plants cause a reduction in cytosolic acetyl-CoA metabolism and have upregulation of stress-related genes and down-regulation of primary metabolism and growth genes, suggesting the mutation restricts normal growth and developmental processes and puts the plant into a state o…	cytosol	'Symbols: ACLA-1 | ACLA-1; ATP citrate synthase | chr1:3535387-3538281 FORWARD'
AT1G10700.1	0.0312027	0.813521	1.38672	0.0812029	0.0256662	0.83282	0.98789	0.969667	0.178741	0.312066	1.30231	0.172346	-0.0120333	0.913541	0.898114	0.65677	0.282436	0.0347288	1.03527	0.932321	0.134898	0.243662	1.10238	0.777073	0.0971988	0.380417	1.0022	0.996026	3;3;1;1	3;3;1;1	neoAT1G10700.11;AT1G10700.1 | Symbols:PRS3 | phosphoribosyl pyrophosphate (PRPP) synthase 3 | phosphoribosyl pyrophosphate (PRPP) synthase 3 | Chr1:3554157-3556274 FORWARD LENGTH=411	13.6	2	phosphoribosyl pyrophosphate (PRPP) synthase 3;Encodes a P-independent phosphoribosyl pyrophosphate (PRPP) synthase.	plastid	'ribose-phosphate pyrophosphokinase 3 / phosphoribosyl diphosphate synthetase 3 (PRS3) | chr1:3554104-3556503 FORWARD'
AT1G10760.3	0.0490489	0.512335	0.512854	1.28103e-08	-0.0285089	0.657606	1.05922	0.514789	0.0886503	0.448824	0.593013	2.94341e-07	0.032024	0.607672	1.05137	0.583772	0.11611	0.150316	1.09387	0.416065	0.0765085	0.321022	0.946006	0.655038	0.137041	0.0598467	0.938989	0.599288	42;42;42;42;42;42;2;2;2	42;42;42;42;42;42;2;2;2	neoAT1G10760.31;neoAT1G10760.21;neoAT1G10760.11;AT1G10760.3 | Symbols:GWD,GWD1,SOP1,SOP,SEX1 | STARCH EXCESS 1 | Pyruvate phosphate dikinase%2C PEP/pyruvate binding domain-containing protein | Chr1:3581210-3590043 REVERSE LENGTH=1399;AT1G10760.2 | Symbo	35.5	4			'Symbols: SEX1, SOP1, SOP, GWD1, GWD | SEX1 (STARCH EXCESS 1); alpha-glucan, water dikinase | chr1:3581034-3590043 REVERSE'
AT1G10840.1	-0.131262	0.216597	1.29421	0.0354689	-0.307983	0.0203681	1.37644	0.00957085	-0.282383	0.0425439	1.21908	0.113918	-0.113458	0.314827	1.47408	0.00214742	0.000709791	0.99382	0.984656	0.95592	0.15183	0.0953294	1.04533	0.856325	0.346355	0.0231754	1.11949	0.566982	8;7	8;7	AT1G10840.1 | Symbols:TIF3H1 | translation initiation factor 3 subunit H1 | translation initiation factor 3 subunit H1 | Chr1:3607885-3610299 REVERSE LENGTH=337;AT1G10840.2 | Symbols:TIF3H1 | translation initiation factor 3 subunit H1 | translation init	29.4	4	translation initiation factor 3 subunit H1;Encodes eukaryotic initiation factor 3H1 subunit (TIF3H1).	cytosol	'Symbols: TIF3H1 | TIF3H1; translation initiation factor | chr1:3607631-3610520 REVERSE'
AT1G10940.1	-0.0595631	0.537941	0.949374	0.841207	0.0642511	0.584579	1.01286	0.965947	-0.0788313	0.495243	0.773651	0.154979	-0.0265557	0.747703	1.04401	0.872113	-0.103637	0.212352	0.71269	0.169967	-0.0843692	0.389427	0.874567	0.648706	-0.175176	0.1492	0.901464	0.741274	5;5;3;3;3;2;1;1;1;1;1;1;1	2;2;0;1;1;1;0;1;1;1;1;1;1	AT1G10940.1 | Symbols:SRK2A,SNRK2-4,ASK1,SNRK2.4 | SNF1-related protein kinase 2.4,SUCROSE NONFERMENTING 1-RELATED PROTEIN KINASE 2-4,ARABIDOPSIS SERINE/THREONINE KINASE 1 | Protein kinase superfamily protein | Chr1:3656050-3658170 REVERSE LENGTH=363;AT1	13.8	3	Protein kinase superfamily protein;Encodes a plant protein kinase similar to the calcium/calmodulin-dependent protein kinase subfamily and the SNF1 kinase subfamily (SnRK2) whose activity is activated by ionic (salt) and non-ionic (mannitol) osmotic stress. Kinase activity of its homolog in tobacco is induced by hyperosmotic condition within 1 minute.	cytosol	'Symbols: ASK1, SNRK2-4, SNRK2.4, SRK2A | SNRK2.4 (SNF1-RELATED PROTEIN KINASE 2.4); kinase | chr1:3655777-3658578 REVERSE'
AT1G10950.1	-0.0770331	0.335735	1.10238	0.127344	-0.0655433	0.588182	0.785195	0.000327436	-0.157176	0.175509	1.19395	0.00502099	0.0674815	0.48389	0.750761	5.62323e-05	-0.159771	0.0584034	1.06597	0.512212	-0.0796284	0.269135	0.984219	0.90345	0.0533964	0.673917	0.941057	0.538836	4;4	3;3	neoAT1G10950.11;AT1G10950.1 | Symbols:TMN1,AtTMN1,EMP12 | transmembrane nine 1,endomembrane protein 12 | transmembrane nine 1 | Chr1:3659322-3663622 FORWARD LENGTH=589	8	4	transmembrane nine 1;Encodes an Arabidopsis Transmembrane nine (TMN) protein. Transmembrane nine (TM9) proteins are localized in the secretory pathway of eukaryotic cells and are involved in cell adhesion and phagocytosis.	plasma membrane	'endomembrane protein 70, putative | chr1:3659209-3663984 FORWARD'
AT1G11260.1	-0.031507	0.760404	30.9508	2.12317e-12	-0.0872426	0.556521	0.333588	4.59554e-06	0.195055	0.047799	33.8326	1.47765e-12	0.151935	0.137753	0.262686	4.01722e-07	0.0745357	0.247838	1.05352	0.896358	-0.152026	0.110602	0.963781	0.930337	0.0871511	0.381068	0.758936	0.32604	5	5	AT1G11260.1 | Symbols:STP1,ATSTP1 | sugar transporter 1,SUGAR TRANSPORTER 1 | sugar transporter 1 | Chr1:3777460-3780133 FORWARD LENGTH=522	11.3	4	sugar transporter 1;Encodes a H+/hexose cotransporter.	plasma membrane	'Symbols: STP1, ATSTP1 | STP1 (SUGAR TRANSPORTER 1); carbohydrate transmembrane transporter/ sugar:hydrogen symporter | chr1:3777328-3780337 FORWARD'
AT1G11303.1																													2;2;1;1;1;1;1;1;1;1;1;1;1;1;1;1;1;1;1;1;1;1;1;1;1;1;1;1;1;1;1;1;1;1;1;1;1;1;1;1;1;1;1;1;1;1;1;1;1;1;1;1;1;1;1;1;1;1;1;1;1;1;1;1;1;1;1;1;1;1;1;1;1;1;1;1;1;1;1;1	1;1;0;0;0;0;0;0;0;0;0;0;0;0;0;0;0;0;0;0;0;0;0;0;0;0;0;0;0;0;0;0;0;0;0;0;0;0;0;0;0;0;0;0;0;0;0;0;0;0;0;0;0;0;0;0;0;0;0;0;0;0;0;0;0;0;0;0;0;0;0;0;0;0;0;0;0;0;0;0	AT1G11303.1 | G-type lectin S-receptor-like Serine/Threonine-kinase | Chr1:3797769-3800719 FORWARD LENGTH=820;neoAT1G11303.11;neoAT1G11280.52;neoAT1G11300.11;AT1G61490.2 | S-locus lectin protein kinase family protein | Chr1:22685154-22688267 REVERSE LE	1.7	0
AT1G11310.2	0.126296	0.371195	1.22806	0.0156243	0.0506341	0.819956	0.50553	6.66823e-08	-0.108922	0.642073	1.22712	0.0159878	0.0160106	0.900675	0.40522	1.72727e-09	-0.111177	0.497956	0.927689	0.587012	0.124041	0.166192	0.928402	0.591756	0.0894179	0.427516	0.744184	0.0167032	1;1;1;1	1;1;1;1	AT1G11310.2 | Symbols:PMR2,MLO2,ATMLO2 | MILDEW RESISTANCE LOCUS O 2,POWDERY MILDEW RESISTANT 2 | Seven transmembrane MLO family protein | Chr1:3801546-3803870 REVERSE LENGTH=418;neoAT1G11310.31;AT1G11310.3 | Symbols:PMR2,MLO2,ATMLO2 | MILDEW RESISTANCE	2.9	3	Seven transmembrane MLO family protein;A member of a large family of seven-transmembrane domain proteins specific to plants, homologs of the barley mildew resistance locus o (MLO) protein. The Arabidopsis genome contains 15 genes encoding MLO proteins, with localization in plasma membrane. Phylogenetic analysis revealed four clades of closely-related AtMLO genes. ATMLO2 belongs to the clade IV, w…	plasma membrane	'Symbols: MLO2, ATMLO2, PMR2 | MLO2 (MILDEW RESISTANCE LOCUS O 2); calmodulin binding | chr1:3800738-3804185 REVERSE'
AT1G11330.3			0.824969	0.3664			0.721979	0.0896748			0.666331	0.0320782			0.654151	0.0249361			0.692426	0.171021			0.857276	0.624586			0.776737	0.36893	2;2;2;2;2;2	1;1;1;1;1;1	neoAT1G11330.31;AT1G11330.3 | S-locus lectin protein kinase family protein | Chr1:3810372-3813053 FORWARD LENGTH=748;neoAT1G11330.11;neoAT1G11330.21;AT1G11330.1 | S-locus lectin protein kinase family protein | Chr1:3810372-3813416 FORWARD LENGTH=840;AT	2.1	0			'S-locus lectin protein kinase family protein | chr1:3810221-3813607 FORWARD'
AT1G11340.2			1.52321	0.0537658			0.803782	0.373036			2.15813	0.000801869			0.912515	0.763427			1.27884	0.461303			0.902609	0.804754			1.02471	0.961056	1;1;1;1	1;1;1;1	AT1G11340.2 | G-type lectin S-receptor-like Serine/Threonine-kinase | Chr1:3814733-3817420 REVERSE LENGTH=749;AT1G11340.3 | G-type lectin S-receptor-like Serine/Threonine-kinase | Chr1:3814502-3817420 REVERSE LENGTH=800;neoAT1G11340.11;AT1G11340.1 | G	1.2	0			'S-locus lectin protein kinase family protein | chr1:3814116-3817420 REVERSE'
AT1G11360.4	0.272644	0.196876	1.43155	0.0066173	0.348248	0.109912	0.865219	0.315406	0.321014	0.197715	1.81756	6.10175e-05	0.148785	0.373547	0.754231	0.0310489	0.203273	0.254452	1.07076	0.778473	0.154903	0.391095	0.843355	0.382065	-0.0445597	0.791938	0.735171	0.0942033	2;2;2;2	2;2;2;2	AT1G11360.4 | Adenine nucleotide alpha hydrolases-like superfamily protein | Chr1:3822171-3822899 REVERSE LENGTH=242;AT1G11360.3 | Adenine nucleotide alpha hydrolases-like superfamily protein | Chr1:3822171-3822899 REVERSE LENGTH=242;AT1G11360.2 | Ade	9.9	1	Adenine nucleotide alpha hydrolases-like superfamily protein;	plastid	'universal stress protein (USP) family protein | chr1:3821460-3823053 REVERSE'
AT1G11410.2			0.27513	7.62992e-09			0.883492	0.431288			0.351172	1.13551e-07			1.06516	0.735075			1.19831	0.369993			0.93883	0.80802			1.13187	0.571399	1;1;1;1;1;1	1;1;1;1;1;1	AT1G11410.2 | S-locus lectin protein kinase family protein | Chr1:3841631-3844284 FORWARD LENGTH=730;AT1G11410.3 | S-locus lectin protein kinase family protein | Chr1:3841195-3844284 FORWARD LENGTH=821;neoAT1G11410.41;neoAT1G11410.11;AT1G11410.1 | S-l	2.1	0			'S-locus protein kinase, putative | chr1:3841286-3844432 FORWARD'
AT1G11430.1	0.0329075	0.686014	0.587005	2.05935e-05	-0.0211337	0.796421	1.27897	0.0200005	0.0129448	0.89538	0.595623	2.83127e-05	0.0297524	0.653087	1.15236	0.20427	-0.0582666	0.50631	1.10241	0.566296	-0.0383038	0.613209	1.08646	0.641101	0.0125823	0.883301	0.978903	0.926033	11;9	11;9	neoAT1G11430.11;AT1G11430.1 | Symbols:RIP9,MORF9 | multiple organellar RNA editing factor 9 | plastid developmental protein DAG | Chr1:3847273-3848938 FORWARD LENGTH=232	64.7	4	plastid developmental protein DAG, putative;	plastid	'plastid developmental protein DAG, putative | chr1:3847243-3849162 FORWARD'
AT1G11530.1	-0.203212	0.31032	2.8141	9.39748e-07	-0.724881	0.0153585	0.402878	4.58958e-06	-0.290805	0.231961	2.62041	2.28282e-06	-0.543652	0.0333654	0.376303	1.90614e-06	0.0939489	0.561987	0.992764	0.985094	0.181542	0.323792	1.06615	0.8381	0.36277	0.081354	0.99582	0.991338	2	2	AT1G11530.1 | Symbols:CXXS1,ATCXXS1 | C-terminal cysteine residue is changed to a serine 1 | C-terminal cysteine residue is changed to a serine 1 | Chr1:3874518-3875311 FORWARD LENGTH=118	16.1	1	C-terminal cysteine residue is changed to a serine 1;Encodes a monocysteinic thioredoxin, thioredoxin in which the second cysteine of the redox site is replaced by a serine, with low disulfide reductase but efficient disulfide isomerase activity.	cytosol	'Symbols: ATCXXS1 | ATCXXS1 (C-terminal cysteine residue is changed to a serine 1); protein disulfide isomerase | chr1:3874437-3875484 FORWARD'
AT1G11580.1	-0.0277883	0.742683	0.714081	0.0206255	0.154126	0.0647472	1.02988	0.897805	-0.0297556	0.722233	0.590923	0.000654318	0.0627819	0.367285	0.724733	0.0268881	-0.200491	0.0196787	0.576893	0.0109128	-0.198523	0.0360443	0.697126	0.077369	-0.289867	0.00233716	0.490571	0.00234794	5;5	4;4	AT1G11580.1 | Symbols:PMEPCRA,ATPMEPCRA | methylesterase PCR A | methylesterase PCR A | Chr1:3888730-3890649 FORWARD LENGTH=557;AT1G11580.2 | Symbols:PMEPCRA,ATPMEPCRA | methylesterase PCR A | methylesterase PCR A | Chr1:3888667-3890649 FORWARD LENGTH=	8.6	4	methylesterase PCR A;	extracellular	'Symbols: ATPMEPCRA, PMEPCRA | PMEPCRA (METHYLESTERASE PCR A); enzyme inhibitor/ pectinesterase | chr1:3888690-3890811 FORWARD'
AT1G11650.1	-0.0791231	0.387619	1.24649	6.74329e-05	-0.043376	0.675602	1.14265	0.00667502	-0.10658	0.289116	1.34214	2.35835e-06	0.0227814	0.677359	1.13609	0.00916121	-0.0581579	0.403853	1.08809	0.225406	-0.030701	0.675052	1.01055	0.919895	0.0354564	0.642432	1.00475	0.966594	4;4	4;4	AT1G11650.1 | Symbols:RBP45B,ATRBP45B | | RNA-binding (RRM/RBD/RNP motifs) family protein | Chr1:3914895-3917301 FORWARD LENGTH=306;AT1G11650.2 | Symbols:RBP45B,ATRBP45B | | RNA-binding (RRM/RBD/RNP motifs) family protein | Chr1:3914895-3917941 FORWA	18.3	4	RNA-binding (RRM/RBD/RNP motifs) family protein;	nucleus	'Symbols: ATRBP45B, RBP45B | RNA-binding protein 45 (RBP45), putative | chr1:3914774-3918176 FORWARD'
AT1G11660.2	-0.0896692	0.563116	0.970655	0.798223	-0.0144432	0.904774	1.09699	0.29648	-0.203403	0.315723	0.87895	0.120011	0.00316729	0.965524	1.03951	0.726442	-0.0389697	0.521287	0.830789	0.104499	0.0747637	0.385506	0.91747	0.493563	0.0923742	0.492506	0.869402	0.227451	4;4;4;4	4;4;4;4	AT1G11660.2 | heat shock protein 70 (Hsp 70) family protein | Chr1:3921167-3924347 FORWARD LENGTH=726;AT1G11660.4 | heat shock protein 70 (Hsp 70) family protein | Chr1:3921056-3924347 FORWARD LENGTH=763;AT1G11660.3 | heat shock protein 70 (Hsp 70) fa	6.3	4			'heat shock protein, putative | chr1:3921056-3924555 FORWARD'
AT1G11680.1			0.90897	0.254099			0.770714	0.00131232			1.03847	0.721588			0.789058	0.00293289			1.0299	0.848625			0.901464	0.368969			0.92292	0.509567	2	2	AT1G11680.1 | Symbols:CYP51A2,CYP51,atCYP51,EMB1738,CYP51G1 | CYTOCHROME P450 51,CYTOCHROME P450 51A2,CYTOCHROME P450 51G1,embryo defective 1738 | CYTOCHROME P450 51G1 | Chr1:3938925-3940585 FORWARD LENGTH=488	4.1	0	CYTOCHROME P450 51G1;putative obtusifoliol 14-alpha demethylase involved in sterol biosynthesis.	endoplasmic reticulum	'Symbols: CYP51G1, EMB1738, CYP51A2, CYP51 | CYP51G1 (CYTOCHROME P450 51G1); oxygen binding / sterol 14-demethylase | chr1:3938501-3940754 FORWARD'
AT1G11700.1	-0.417237	0.0400855	0.54002	0.00142054	-0.0787252	0.518052	1.05297	0.853408	-0.792616	0.0679539	0.62049	0.0104922	-0.176217	0.235135	1.08581	0.748427	-0.507965	0.0380198	0.815782	0.476678	-0.132586	0.282165	0.709984	0.194663	-0.230077	0.0696846	0.73213	0.242366	1	1	AT1G11700.1 | senescence regulator (Protein of unknown function%2C DUF584) | Chr1:3945852-3946457 FORWARD LENGTH=201	7	2	Protein of unknown function, DUF584;	nucleus	'unknown protein | chr1:3945737-3946613 FORWARD'
AT1G11720.1	0.0571641	0.459864	0.415638	5.5619e-09	-0.0584495	0.559837	1.02901	0.829597	-0.0609397	0.609395	0.447669	1.7739e-08	-0.0330292	0.738536	0.97082	0.822898	0.0425124	0.728224	1.07234	0.646637	0.160616	0.0795498	0.99561	0.984122	0.186036	0.210654	0.939307	0.689546	8;8	8;8	AT1G11720.1 | Symbols:ATSS3,SS3 | starch synthase 3 | starch synthase 3 | Chr1:3952460-3956840 FORWARD LENGTH=1042;AT1G11720.2 | Symbols:ATSS3,SS3 | starch synthase 3 | starch synthase 3 | Chr1:3951597-3956840 FORWARD LENGTH=1094	8.9	4	starch synthase 3;Encodes a starch synthase that in addition to its role in starch biosynthesis also has a negative regulatory function in the biosynthesis of transient starch. The protein apparently contains a starch-binding domain (SBD).	plastid	'Symbols: ATSS3 | ATSS3 (starch synthase 3); starch synthase/ transferase, transferring glycosyl groups | chr1:3952511-3957044 FORWARD'
AT1G11750.1	-0.0442828	0.544295	0.984052	0.914938	0.0252633	0.776472	0.922764	0.466343	0.0699423	0.434172	0.889562	0.243903	0.0245771	0.737572	1.03846	0.775667	0.268945	0.0150505	0.978648	0.91347	0.15472	0.0962366	1.0826	0.606359	0.154033	0.234617	1.21834	0.136171	6;6;6;6	6;6;6;6	neoAT1G11750.11;neoAT1G11750.21;AT1G11750.1 | Symbols:NCLPP1,CLPP6,NCLPP6 | NUCLEAR-ENCODED CLPP 1,CLP protease proteolytic subunit 6 | CLP protease proteolytic subunit 6 | Chr1:3967609-3969535 FORWARD LENGTH=271;AT1G11750.2 | Symbols:NCLPP1,CLPP6,NCLPP	37.4	4	CLP protease proteolytic subunit 6;One of several nuclear-encoded ClpPs (caseinolytic protease). Contains a highly conserved catalytic triad of Ser-type proteases (Ser-His-Asp). The name reflects nomenclature described in Adam et. al (2001).	plastid	'Symbols: CLPP6, NCLPP1, NCLPP6 | CLPP6; serine-type endopeptidase | chr1:3967476-3969854 FORWARD'
AT1G11780.1			0.783204	0.00121454			1.32591	0.000312896			0.710157	4.14442e-05			1.79775	5.95488e-08			0.684436	0.00147246			0.754838	0.00916425			1.02345	0.87494	1	1	AT1G11780.1 | oxidoreductase%2C 2OG-Fe(II) oxygenase family protein | Chr1:3977614-3979177 REVERSE LENGTH=345	2.3	0	oxidoreductase, 2OG-Fe(II) oxygenase family protein;	cytosol	'oxidoreductase, 2OG-Fe(II) oxygenase family protein | chr1:3976839-3979195 REVERSE'
AT1G11820.3			1.14497	0.333044			1.41182	0.00674066			1.11796	0.448792			1.30742	0.0334493			0.965887	0.89507			0.989228	0.971383			0.916073	0.688792	1;1;1;1	1;1;1;1	neoAT1G11820.31;AT1G11820.3 | O-Glycosyl hydrolases family 17 protein | Chr1:3991663-3993327 REVERSE LENGTH=477;neoAT1G11820.21;AT1G11820.2 | O-Glycosyl hydrolases family 17 protein | Chr1:3991144-3993327 REVERSE LENGTH=511	2.9	0			'catalytic/ cation binding / hydrolase, hydrolyzing O-glycosyl compounds | chr1:3991040-3993525 REVERSE'
AT1G11840.4	-0.0201847	0.765666	0.290095	1.15239e-09	0.0812748	0.270138	1.56006	0.000284543	0.0142291	0.846713	0.31356	2.72395e-09	0.087236	0.190334	1.71513	3.73663e-05	-0.0870285	0.245397	0.930703	0.719475	-0.121442	0.116671	0.861056	0.372484	-0.115481	0.161495	0.946647	0.797693	16;16;16;16;14;10	14;14;14;14;12;9	AT1G11840.4 | Symbols:GLX1,ATGLX1 | glyoxalase I homolog | glyoxalase/bleomycin resistance protein/dioxygenase superfamily protein | Chr1:3996045-3997518 FORWARD LENGTH=283;AT1G11840.3 | Symbols:GLX1,ATGLX1 | glyoxalase I homolog | glyoxalase/bleomycin	55.1	4	glyoxalase I homolog;Encodes a glyoxalase I homolog ATGLX1.	cytosol	'Symbols: ATGLX1 | ATGLX1 (GLYOXALASE I HOMOLOG); lactoylglutathione lyase/ metal ion binding | chr1:3995169-3997864 FORWARD'
AT1G11860.3	-0.059924	0.424811	0.647871	4.02272e-05	-0.097793	0.242299	0.840185	0.0580599	0.108727	0.209319	0.664438	7.71486e-05	0.045994	0.441862	0.72455	0.000833401	0.300704	0.00285532	0.968393	0.860938	0.132052	0.0777165	0.944247	0.724005	0.275839	0.00687592	0.814289	0.111071	28;28;28;26;26;26	28;28;28;26;26;26	neoAT1G11860.31;neoAT1G11860.21;neoAT1G11860.11;AT1G11860.2 | Glycine cleavage T-protein family | Chr1:4001801-4003245 FORWARD LENGTH=408;AT1G11860.1 | Glycine cleavage T-protein family | Chr1:4001801-4003245 FORWARD LENGTH=408;AT1G11860.3 | Glycine c	73	4	Glycine cleavage T-protein family;	mitochondrion	'aminomethyltransferase, putative | chr1:4001280-4003442 FORWARD'
AT1G11870.2	0.0163813	0.833218	0.733059	0.015842	-0.0925257	0.233418	1.00952	0.965836	-0.0427025	0.662481	0.671882	0.00260197	-0.140375	0.0554956	0.890246	0.436099	-0.0182437	0.771615	1.01518	0.959142	0.0408401	0.535409	1.10762	0.635414	-0.00700938	0.932813	0.976752	0.93369	9;8;8;8;8;7;7;7;6;6;6	9;8;8;8;8;7;7;7;6;6;6	neoAT1G11870.21;AT1G11870.6 | Symbols:SRS,OVA7,ATSRS | Seryl-tRNA synthetase,ovule abortion 7 | Seryl-tRNA synthetase | Chr1:4004608-4006556 FORWARD LENGTH=380;neoAT1G11870.11;AT1G11870.1 | Symbols:SRS,OVA7,ATSRS | Seryl-tRNA synthetase,ovule abortion 7	23.3	4	Seryl-tRNA synthetase;Seryl-tRNA synthetase targeted to chloroplasts and mitochondria. Its inactivation causes developmental arrest of chloroplasts and mitochondria in Nicotiana benthamiana.	mitochondrion	'Symbols: ATSRS, SRS | SRS (SERYL-TRNA SYNTHETASE); serine-tRNA ligase | chr1:4003846-4006739 FORWARD'
AT1G11890.1	-0.066429	0.446298	0.92966	0.658925	0.0655469	0.349946	1.15158	0.311072	-0.159283	0.205524	0.865134	0.295045	-0.0774804	0.424771	1.05119	0.781209	-0.115047	0.258884	0.954193	0.852194	-0.022193	0.769165	1.02536	0.92775	-0.16522	0.0977878	0.935974	0.778385	3	3	AT1G11890.1 | Symbols:SEC22,ATSEC22 | SECRETION 22 | Synaptobrevin family protein | Chr1:4011509-4012835 FORWARD LENGTH=218	16.1	4	Synaptobrevin family protein;member of SEC22 Gene Family	endoplasmic reticulum	'Symbols: SEC22, ATSEC22 | SEC22; transporter | chr1:4010779-4013125 FORWARD'
AT1G11905.2	0.332615	0.134147	1.28962	0.316159	0.420925	0.0703566	0.954045	0.896622	0.296633	0.224871	1.313	0.275481	0.171974	0.314745	0.88088	0.676952	-0.394569	0.072209	1.1524	0.730109	-0.358587	0.0932874	1.13187	0.770419	-0.607537	0.0172551	1.04507	0.930571	1;1	1;1	AT1G11905.2 | B-cell receptor-associated protein 31-like protein | Chr1:4014958-4016222 FORWARD LENGTH=220;AT1G11905.1 | B-cell receptor-associated protein 31-like protein | Chr1:4014958-4016222 FORWARD LENGTH=221	3.6	1	B-cell receptor-associated protein 31-like ;	endoplasmic reticulum,plasma membrane	'FUNCTIONS IN: molecular_function unknown; INVOLVED IN: intracellular protein transport; LOCATED IN: endomembrane system, integral to membrane, endoplasmic reticulum; CONTAINS InterPro DOMAIN/s: B-cell receptor-associated 31-like (InterPro:IPR008417); BEST Arabidopsis thaliana protein match is: unknown protein (TAIR:AT5G42570.1); Has 65 Blast hits to 65 proteins in 7 species: Archae - 0; Bacteria…
AT1G11910.2	0.00755569	0.947393	0.688451	9.65709e-05	-0.129712	0.200002	0.847468	0.0532135	0.0377448	0.718674	0.754135	0.00146636	-0.0362014	0.635895	1.01226	0.929979	0.128538	0.0668525	0.978324	0.90296	0.0983493	0.212834	0.893113	0.372484	0.19186	0.0426989	1.06678	0.655512	12;12;12;12;2;2;2;2;2;2;1;1;1;1;1;1	12;12;12;12;2;2;2;2;2;2;1;1;1;1;1;1	neoAT1G11910.21;neoAT1G11910.11;AT1G11910.1 | Symbols:ATAPA1,AtPaspA1,PaspA1,APA1 | aspartic proteinase A1,putative aspartic proteinase A1 | aspartic proteinase A1 | Chr1:4017119-4019874 REVERSE LENGTH=506;AT1G11910.2 | Symbols:ATAPA1,AtPaspA1,PaspA1,AP	32.2	4			'aspartyl protease family protein | chr1:4016784-4020983 REVERSE'
AT1G11930.2	-0.242784	0.0740893	0.926519	0.220633	-0.152166	0.221926	0.699135	2.09786e-06	-0.124664	0.310548	0.981364	0.827307	0.125552	0.278727	0.729718	9.68362e-06	-0.209466	0.0261285	0.989535	0.935178	-0.327585	0.00618146	0.934234	0.447658	-0.0498669	0.546494	0.975101	0.824517	3;3	3;3	AT1G11930.2 | Putative pyridoxal phosphate-dependent enzyme%2C YBL036C type | Chr1:4028783-4030298 FORWARD LENGTH=255;AT1G11930.1 | Putative pyridoxal phosphate-dependent enzyme%2C YBL036C type | Chr1:4028783-4030298 FORWARD LENGTH=257	15.7	3	Predicted pyridoxal phosphate-dependent enzyme, YBL036C type;	cytosol	'alanine racemase family protein | chr1:4028692-4030535 FORWARD'
AT1G11950.2			1.36155	0.233746			1.27373	0.377812			0.967581	0.933527			1.05667	0.883975			0.832473	0.656705			1.17143	0.711184			0.971806	0.95897	1;1;1	1;1;1	AT1G11950.2 | Transcription factor jumonji (jmjC) domain-containing protein | Chr1:4035023-4038310 REVERSE LENGTH=808;AT1G11950.3 | Transcription factor jumonji (jmjC) domain-containing protein | Chr1:4034747-4038310 REVERSE LENGTH=875;AT1G11950.1 | T	2.6	0			'transcription factor | chr1:4034587-4038310 REVERSE'
AT1G12000.1	0.386957	0.187171	0.740791	0.106615	0.0999613	0.209532	1.27335	0.21081	0.131888	0.140579	0.589854	0.0044311	-0.284865	0.339278	1.56297	0.0145109	-0.00115425	0.989846	0.75517	0.288348	0.253915	0.411806	0.948411	0.888604	-0.130912	0.144192	1.16412	0.613368	12	9	AT1G12000.1 | Phosphofructokinase family protein | Chr1:4050159-4053727 REVERSE LENGTH=566	21.6	4	Phosphofructokinase family protein;	cytosol	'pyrophosphate--fructose-6-phosphate 1-phosphotransferase beta subunit, putative / pyrophosphate-dependent 6-phosphofructose-1-kinase, putative | chr1:4049896-4053835 REVERSE'
AT1G12010.1	-0.349217	0.0368847	1.50464	0.0776217	-0.317797	0.0412543	0.984989	0.969476	0.174947	0.277479	1.31119	0.276314	-0.0442778	0.760701	0.890848	0.70899	0.43143	0.0192405	0.903419	0.818221	-0.0927335	0.509026	1.0367	0.944386	0.180786	0.232783	0.937619	0.8924	2	1	AT1G12010.1 | 2-oxoglutarate (2OG) and Fe(II)-dependent oxygenase superfamily protein | Chr1:4056274-4057670 FORWARD LENGTH=320	7.5	3	2-oxoglutarate (2OG) and Fe(II)-dependent oxygenase superfamily protein;Encodes a protein that appears to have 1-amino-cyclopropane-1-carboxylic acid oxidase activity based on mutant analyses.	peroxisome	'1-aminocyclopropane-1-carboxylate oxidase, putative / ACC oxidase, putative | chr1:4056207-4057933 FORWARD'
AT1G12050.1	0.0927227	0.669621	0.857131	0.303357	0.0419154	0.851627	1.22143	0.158093	-0.195759	0.248718	0.944161	0.763584	-0.318989	0.0234825	1.42527	0.0098325	0.0224496	0.90452	1.24511	0.266938	0.310931	0.0397532	1.13034	0.578746	-0.0499734	0.851155	1.31897	0.152132	2	2	AT1G12050.1 | Symbols:FAH,AtFAH,SSCD1 | short-day sensitive cell deathshort-day sensitive cell deathshort-day sensitive cell death 111,fumarylacetoacetate hydrolase | fumarylacetoacetase | Chr1:4072904-4075856 FORWARD LENGTH=421	5.7	2	fumarylacetoacetase, putative;	cytosol	'fumarylacetoacetase, putative | chr1:4072752-4076207 FORWARD'
AT1G12080.1	-0.0924097	0.332032	1.36993	0.130191	-0.110072	0.327046	1.09736	0.738687	-0.0348455	0.807739	1.26185	0.292883	-0.0679009	0.426645	0.772477	0.232072	0.18103	0.0487133	0.685704	0.189833	0.123466	0.302407	0.744435	0.318942	0.165637	0.276573	0.52404	0.0258177	2;2	2;2	AT1G12080.1 | Vacuolar calcium-binding protein-like protein | Chr1:4084289-4084888 FORWARD LENGTH=104;AT1G12080.2 | Vacuolar calcium-binding protein-like protein | Chr1:4084289-4084888 FORWARD LENGTH=138	27.9	3	Vacuolar calcium-binding protein-related;	cytosol,nucleus	'unknown protein | chr1:4084162-4085045 FORWARD'
AT1G12230.1	-0.00459534	0.946671	0.897051	0.352188	-0.0103196	0.908714	0.668928	0.000357015	0.104734	0.193944	1.17673	0.129404	-0.0224695	0.717111	0.721247	0.00236253	0.0975921	0.158013	1.36684	0.0357247	-0.0117375	0.857689	1.04198	0.842266	-0.0238875	0.77369	1.12348	0.468852	14;14;14;14	14;14;14;14	neoAT1G12230.11;neoAT1G12230.21;AT1G12230.1 | Aldolase superfamily protein | Chr1:4148050-4150708 FORWARD LENGTH=405;AT1G12230.2 | Aldolase superfamily protein | Chr1:4148050-4150708 FORWARD LENGTH=427	35.8	4	Aldolase superfamily protein;	plastid	'transaldolase, putative | chr1:4148033-4151025 FORWARD'
AT1G12240.1	-0.0438963	0.568739	0.99275	0.970892	-0.0103556	0.873954	1.06768	0.668034	0.047929	0.601161	1.10321	0.474229	0.0666319	0.318446	0.973287	0.88066	0.0283827	0.672646	1.0665	0.762495	-0.0634426	0.331773	0.959712	0.85975	0.0135449	0.851333	0.874863	0.451736	12	10	AT1G12240.1 | Symbols:AtVI2,VAC-INV,ATBETAFRUCT4,VI2,FRUCT4,AtFRUCT4 | VACUOLAR INVERTASE,vacuolar invertase 2,fructosidase 4 | Glycosyl hydrolases family 32 protein | Chr1:4153699-4157457 FORWARD LENGTH=664	24.1	4	Glycosyl hydrolases family 32 protein;	vacuole	'Symbols: ATBETAFRUCT4, VAC-INV | ATBETAFRUCT4; beta-fructofuranosidase/ hydrolase, hydrolyzing O-glycosyl compounds | chr1:4153652-4157644 FORWARD'
AT1G12250.1	-0.000633611	0.993022	0.909278	0.524428	-0.0338328	0.63466	0.76759	0.0318274	0.127215	0.369882	0.902183	0.481061	-0.0652355	0.388968	0.571905	6.60913e-05	0.16344	0.164923	1.19641	0.319706	0.0355921	0.652382	1.20582	0.296192	0.00418934	0.957454	0.898418	0.594759	10;10;10;7	10;10;10;7	neoAT1G12250.11;AT1G12250.2 | Pentapeptide repeat-containing protein | Chr1:4159623-4161269 FORWARD LENGTH=206;AT1G12250.1 | Pentapeptide repeat-containing protein | Chr1:4159287-4161269 FORWARD LENGTH=280;AT1G12250.3 | Pentapeptide repeat-containing	71.6	4	Pentapeptide repeat-containing protein;	plastid	'thylakoid lumenal protein-related | chr1:4159265-4161455 FORWARD'
AT1G12270.1	0.0345569	0.644043	1.1878	0.268839	0.0849625	0.253715	1.21176	0.20648	0.0720636	0.443351	0.952942	0.818796	0.022379	0.7353	1.04163	0.850395	-0.0147515	0.827826	0.804315	0.298149	-0.0522582	0.434053	1.00254	0.994029	-0.114842	0.107816	0.861785	0.508441	16	11	AT1G12270.1 | Symbols:Hop1 | Hop1 | stress-inducible protein | Chr1:4172105-4174575 FORWARD LENGTH=572	27.4	4	stress-inducible protein, putative;	nucleus	'stress-inducible protein, putative | chr1:4172075-4174775 FORWARD'
AT1G12310.1	-0.0198352	0.7898	1.18649	0.367318	0.0243279	0.759853	0.825877	0.300305	-0.0279783	0.792698	1.09304	0.692999	0.115717	0.0805139	0.827486	0.306556	-0.121531	0.282577	0.84214	0.515889	-0.113388	0.132773	0.914138	0.773332	-0.021999	0.753841	0.915918	0.779414	11	5	AT1G12310.1 | Calcium-binding EF-hand family protein | Chr1:4187500-4187946 REVERSE LENGTH=148	73.6	4	Calcium-binding EF-hand family protein;	plasma membrane	'calmodulin, putative | chr1:4187165-4188056 REVERSE'
AT1G12330.1	0.151704	0.43327	0.989898	0.978543	0.0811847	0.648679	0.749301	0.217039	-0.300921	0.219806	0.907971	0.751909	-0.0271433	0.860774	0.696065	0.106743	0.0852286	0.59683	0.976587	0.962838	0.537854	0.0314599	1.06471	0.89083	0.429526	0.0512965	0.989061	0.983745	1	1	AT1G12330.1 | cyclin-dependent kinase-like protein | Chr1:4194673-4196627 FORWARD LENGTH=505	2.2	1	;	nucleus	'unknown protein | chr1:4194658-4196749 FORWARD'
AT1G12350.2	0.122973	0.308613	1.14323	0.653063	0.19505	0.062864	0.691136	0.114281	-0.117977	0.411004	1.27418	0.341704	-0.0072767	0.954646	0.751524	0.244289	-0.288949	0.147246	1.09844	0.834907	-0.0479993	0.776806	0.985552	0.979375	-0.250326	0.0521841	1.07166	0.883749	2;2;1;1;1;1;1	2;2;1;1;1;1;1	AT1G12350.2 | Symbols:ATCOAB,COAB | 4-phospho-panto-thenoylcysteine synthetase | 4-phospho-panto-thenoylcysteine synthetase | Chr1:4198870-4200633 FORWARD LENGTH=317;AT1G12350.1 | Symbols:ATCOAB,COAB | 4-phospho-panto-thenoylcysteine synthetase | 4-phos	10.1	3			'Symbols: ATCOAB | ATCOAB (4-phospho-panto-thenoylcysteine synthetase); catalytic/ phosphopantothenate--cysteine ligase | chr1:4198413-4200802 FORWARD'
AT1G12360.1	0.489877	0.0534507	2.50779	3.1324e-08	0.653468	0.0210003	0.695006	0.00121943	0.514801	0.0777494	2.46959	3.8739e-08	0.0909797	0.568176	0.633238	0.000133807	0.418288	0.0630642	0.945253	0.778544	0.393364	0.0743247	0.959875	0.848274	-0.169124	0.343728	0.874567	0.407694	4	4	AT1G12360.1 | Symbols:SEC11,KEU | keule | Sec1/munc18-like (SM) proteins superfamily | Chr1:4201172-4206144 FORWARD LENGTH=666	6	1	Sec1/munc18-like (SM) proteins superfamily;encodes a Sec1 protein and expressed throughout the plant. physically interacts with Syntaxin1 and is required for cytokinesis.	nucleus	'Symbols: KEU | KEU (keule); protein transporter | chr1:4200876-4206404 FORWARD'
AT1G12410.1	0.0538465	0.545294	1.09217	0.470425	-0.045215	0.658324	1.06246	0.652745	-0.160697	0.612655	1.019	0.909019	-0.281355	0.229644	0.931708	0.584622	0.0343598	0.824496	1.05533	0.779844	0.248904	0.239316	1.13111	0.433133	0.0127641	0.893357	0.99191	0.974039	7;7	7;7	neoAT1G12410.11;AT1G12410.1 | Symbols:EMB3146,CLPR2,CLP2,NCLPP2 | EMBRYO DEFECTIVE 3146,CLP protease proteolytic subunit 2,NUCLEAR-ENCODED CLP PROTEASE P2 | CLP protease proteolytic subunit 2 | Chr1:4223099-4224954 FORWARD LENGTH=279	33	4	CLP protease proteolytic subunit 2;Encodes a ClpP-related sequence. Though similar to ClpP proteins, this does not contains the highly conserved catalytic triad of Ser-type proteases (Ser-His-Asp). The name reflects nomenclature described in Adam et. al (2001).	plastid	'Symbols: CLPR2, NCLPP2, CLP2 | CLP2 (CLP PROTEASE PROTEOLYTIC SUBUNIT 2); serine-type endopeptidase | chr1:4223030-4225124 FORWARD'
AT1G12440.3	0.27502	0.0329722	2.52098	6.79597e-06	-0.358907	0.00950215	0.376462	3.49124e-06	0.00868951	0.941511	3.42246	1.97879e-07	-0.580144	0.0064117	0.464633	5.78466e-05	-0.260456	0.0757296	1.31731	0.252018	0.00587442	0.961633	0.970327	0.934655	-0.215363	0.0909253	1.19759	0.485163	1;1;1	1;1;1	AT1G12440.3 | A20/AN1-like zinc finger family protein | Chr1:4241816-4242322 REVERSE LENGTH=168;AT1G12440.2 | A20/AN1-like zinc finger family protein | Chr1:4241816-4242322 REVERSE LENGTH=168;AT1G12440.1 | A20/AN1-like zinc finger family protein | Ch	9.5	3			'zinc finger (AN1-like) family protein | chr1:4241592-4243008 REVERSE'
AT1G12470.1	-0.175708	0.289599	1.41709	0.00734818	0.17195	0.158755	0.900397	0.495789	-0.113205	0.517642	1.20729	0.15937	0.261393	0.040628	0.813325	0.117214	0.098989	0.523942	0.891477	0.582609	0.0364854	0.809642	1.0464	0.860604	0.125928	0.391085	0.945206	0.82094	5	5	AT1G12470.1 | zinc ion binding protein | Chr1:4251359-4257201 FORWARD LENGTH=988	5.3	2	zinc ion binding;	cytosol	'Pep3/Vps18/deep orange family protein | chr1:4251032-4257392 FORWARD'
AT1G12500.1			1.19931	0.0888931			0.53674	3.14436e-06			1.06038	0.673596			0.57696	1.37249e-05			0.850119	0.288149			0.9615	0.85146			1.03355	0.878595	1	1	AT1G12500.1 | Nucleotide-sugar transporter family protein | Chr1:4263542-4264957 REVERSE LENGTH=361	2.5	0	Nucleotide-sugar transporter family protein;	plasma membrane	'phosphate translocator-related | chr1:4263150-4265044 REVERSE'
AT1G12520.1	-0.0728408	0.309458	1.01072	0.966545	-0.10641	0.136506	0.747718	0.0497202	-0.0701736	0.379191	1.15548	0.389464	-0.0308125	0.575888	0.701268	0.0163981	0.0748012	0.269581	1.34353	0.157619	0.072134	0.287449	1.1752	0.478828	0.147732	0.0470079	1.1022	0.707606	11;10;9;6	11;10;9;6	neoAT1G12520.11;AT1G12520.1 | Symbols:ATCCS,CCS | copper chaperone for SOD1 | copper chaperone for SOD1 | Chr1:4267277-4268900 REVERSE LENGTH=320;AT1G12520.2 | Symbols:ATCCS,CCS | copper chaperone for SOD1 | copper chaperone for SOD1 | Chr1:4267277-426	40.7	4	copper chaperone for SOD1;Copper/zinc superoxide dismutase copper chaperone. Localized to the chloroplast. Expressed in roots and shoots. Up-regulated in response to copper and senescence. The AtACC activates all three CuZnSOD activities located in three different subcellular compartments. Contains three domains, central, ATX-1 like and C-terminal. ATX-1 like domain essential for the copper chape…	plastid	'Symbols: ATCCS | ATCCS (COPPER CHAPERONE FOR SOD1); superoxide dismutase/ superoxide dismutase copper chaperone | chr1:4267106-4268926 REVERSE'
AT1G12770.2	0.342016	0.126491	0.975761	0.900868	-0.0959114	0.592774	0.919218	0.589628	0.03562	0.8662	0.797221	0.0712259	-0.204912	0.24728	0.88129	0.367549	-0.306986	0.123979	0.828757	0.300693	-0.00058965	0.997245	1.01436	0.960194	-0.10959	0.525764	0.972505	0.91645	2;2;2;2	2;2;2;2	neoAT1G12770.21;neoAT1G12770.11;AT1G12770.2 | Symbols:ISE1,EMB1586 | INCREASED SIZE EXCLUSION LIMIT 1,embryo defective 1586 | P-loop containing nucleoside triphosphate hydrolases superfamily protein | Chr1:4351888-4353543 FORWARD LENGTH=551;AT1G12770.1	5.5	1			'Symbols: EMB1586 | EMB1586 (embryo defective 1586); ATP binding / ATP-dependent helicase/ helicase/ nucleic acid binding | chr1:4351064-4353685 FORWARD'
AT1G12775.1			1.10029	0.702791			1.24091	0.287265			0.791671	0.240807			0.800117	0.267995			0.76922	0.3366			1.06908	0.857765			0.689325	0.157507	2;2	1;1	neoAT1G12775.11;AT1G12775.1 | Pentatricopeptide repeat (PPR) superfamily protein | Chr1:4353906-4355840 FORWARD LENGTH=644	4.5	0	Pentatricopeptide repeat (PPR) superfamily protein;	mitochondrion	'LOCATED IN: mitochondrion; EXPRESSED IN: 7 plant structures; EXPRESSED DURING: F mature embryo stage, petal differentiation and expansion stage, D bilateral stage, E expanded cotyledon stage; CONTAINS InterPro DOMAIN/s: Pentatricopeptide repeat (InterPro:IPR002885); BEST Arabidopsis thaliana protein match is: pentatricopeptide (PPR) repeat-containing protein (TAIR:AT1G12300.1); Has 27792 Blast h…
AT1G12780.1	-0.00254219	0.976035	7.75277	2.46472e-07	-0.07364	0.342118	0.333221	0.000325066	-0.00423236	0.970966	11.369	2.85143e-08	0.0744407	0.254381	0.42795	0.00331178	-0.0368452	0.664165	1.07554	0.902537	-0.035155	0.632238	0.733432	0.477028	0.112926	0.162557	0.941933	0.92143	6;1;1;1;1	6;1;1;1;1	AT1G12780.1 | Symbols:UGE1,ATUGE1 | A. THALIANA UDP-GLC 4-EPIMERASE 1,UDP-D-glucose/UDP-D-galactose 4-epimerase 1 | UDP-D-glucose/UDP-D-galactose 4-epimerase 1 | Chr1:4356124-4358120 REVERSE LENGTH=351	15.7	4	UDP-D-glucose/UDP-D-galactose 4-epimerase 1;Encodes a UDP-glucose epimerase that catalyzes the interconversion of the sugar nucleotides UDP-glucose UDP-galactose via a UDP-4-keto-hexose intermediate. Responsive to stress.	cytosol	'Symbols: UGE1 | UGE1 (UDP-D-glucose/UDP-D-galactose 4-epimerase 1); UDP-glucose 4-epimerase/ protein dimerization | chr1:4355926-4358328 REVERSE'
AT1G12800.1	0.0233625	0.785914	0.463103	1.15525e-08	0.00414089	0.955233	0.989563	0.939387	-0.0221156	0.774159	0.399444	1.15251e-09	-0.110139	0.0812611	0.873088	0.112595	-0.0498085	0.446074	0.927016	0.574969	-0.00433043	0.949521	1.07475	0.599104	-0.11861	0.137696	0.94825	0.720376	12;12	12;12	neoAT1G12800.11;AT1G12800.1 | Symbols:SDP | S1 domain-containing RBP | Nucleic acid-binding%2C OB-fold-like protein | Chr1:4361778-4365189 REVERSE LENGTH=767	19.8	4	Nucleic acid-binding, OB-fold-like protein;	plastid	'S1 RNA-binding domain-containing protein | chr1:4361551-4365331 REVERSE'
AT1G12840.1	-0.0339365	0.689263	1.00237	0.981096	-0.0220511	0.801186	0.787191	0.000186155	-0.0777415	0.436659	1.0076	0.936653	-0.0227776	0.71955	0.890698	0.0473581	0.0235717	0.708568	0.878832	0.116047	0.0673768	0.385127	0.874271	0.101134	0.0666503	0.504051	0.989228	0.932688	17	17	AT1G12840.1 | Symbols:DET3,ATVHA-C | ARABIDOPSIS THALIANA VACUOLAR ATP SYNTHASE SUBUNIT C,DE-ETIOLATED 3 | vacuolar ATP synthase subunit C (VATC) / V-ATPase C subunit / vacuolar proton pump C subunit (DET3) | Chr1:4375584-4378220 FORWARD LENGTH=375	50.1	4	vacuolar ATP synthase subunit C (VATC) / V-ATPase C subunit / vacuolar proton pump C subunit (DET3);Encodes subunit C of the vacuolar H(+)-ATPase (V-ATPase). Bound and phosphorylated by AtWNK8.	golgi,vacuole	'Symbols: DET3, ATVHA-C | DET3 (DE-ETIOLATED 3); proton-transporting ATPase, rotational mechanism | chr1:4375515-4378514 FORWARD'
AT1G12900.2	-0.101649	0.513953	0.449133	7.74885e-07	-0.170213	0.198824	0.720393	0.00724473	-0.137086	0.345042	0.518139	8.52502e-06	-0.0635488	0.662922	0.636138	0.000477845	0.135063	0.30411	1.31109	0.112648	0.1705	0.226842	1.13648	0.496744	0.277164	0.0422662	1.00356	0.99043	25;25	1;1	neoAT1G12900.21;AT1G12900.2 | Symbols:GAPA-2 | glyceraldehyde 3-phosphate dehydrogenase A subunit 2 | glyceraldehyde 3-phosphate dehydrogenase A subunit 2 | Chr1:4392634-4393747 REVERSE LENGTH=317	70.4	2	glyceraldehyde 3-phosphate dehydrogenase A subunit 2;	vacuole	'Symbols: GAPA-2 | GAPA-2 (GLYCERALDEHYDE 3-PHOSPHATE DEHYDROGENASE A SUBUNIT 2); NAD or NADH binding / binding / catalytic/ glyceraldehyde-3-phosphate dehydrogenase (phosphorylating)/ glyceraldehyde-3-phosphate dehydrogenase | chr1:4392450-4394400 REVERSE'
AT1G12900.1	-0.0808451	0.473788	0.449133	7.74885e-07	-0.284149	0.0157409	0.720393	0.00724473	-0.163831	0.254915	0.518139	8.52502e-06	-0.151841	0.0599406	0.636138	0.000477845	0.173287	0.0634281	1.31109	0.112648	0.256273	0.0128229	1.13648	0.496744	0.388581	0.00434938	1.00356	0.99043	30;30;30;30;30	4;4;4;4;4	neoAT1G12900.11;AT1G12900.4 | Symbols:GAPA-2 | glyceraldehyde 3-phosphate dehydrogenase A subunit 2 | glyceraldehyde 3-phosphate dehydrogenase A subunit 2 | Chr1:4392634-4393850 REVERSE LENGTH=350;AT1G12900.3 | Symbols:GAPA-2 | glyceraldehyde 3-phosphat	75.3	4	glyceraldehyde 3-phosphate dehydrogenase A subunit 2;	plastid	'Symbols: GAPA-2 | GAPA-2 (GLYCERALDEHYDE 3-PHOSPHATE DEHYDROGENASE A SUBUNIT 2); NAD or NADH binding / binding / catalytic/ glyceraldehyde-3-phosphate dehydrogenase (phosphorylating)/ glyceraldehyde-3-phosphate dehydrogenase | chr1:4392450-4394400 REVERSE'
AT1G12920.1	0.0279343	0.710647	1.2016	0.448597	0.0557006	0.462912	1.2598	0.31233	-0.0233128	0.814735	1.05651	0.86168	-0.06601	0.29204	1.3842	0.127003	0.00105965	0.987436	0.924653	0.848875	0.0523068	0.414648	1.05163	0.907983	-0.0694038	0.301267	1.15548	0.688197	6;1;1	2;0;0	AT1G12920.1 | Symbols:ERF1-2 | eukaryotic release factor 1-2 | eukaryotic release factor 1-2 | Chr1:4396555-4397859 REVERSE LENGTH=434	14.3	4	eukaryotic release factor 1-2;Encodes a eukaryotic release factor one homolog.	cytosol	'Symbols: ERF1-2 | ERF1-2 (EUKARYOTIC RELEASE FACTOR 1-2); translation release factor | chr1:4396348-4398193 REVERSE'
AT1G13020.1	0.0346539	0.706047	0.865073	0.507353	0.0352562	0.639857	1.46117	0.0370665	0.0570569	0.446965	0.778673	0.190158	-4.62549e-05	0.999478	1.08343	0.750197	-0.0732415	0.229847	1.15347	0.640346	-0.0956445	0.224631	1.28146	0.355767	-0.130947	0.0996829	0.950178	0.892327	13	11	AT1G13020.1 | Symbols:EIF4B2 | eukaryotic initiation factor 4B2 | eukaryotic initiation factor 4B2 | Chr1:4440927-4443520 REVERSE LENGTH=549	25	4	eukaryotic initiation factor 4B2;Encodes eIF4B2, eukaryotic initiation factor 4B2.	cytosol	'eukaryotic translation initiation factor, putative (EIF4B5) | chr1:4440544-4443684 REVERSE'
AT1G13060.1	-0.0325455	0.665951	1.11137	0.489414	0.0578629	0.396686	0.979235	0.919146	-0.0780643	0.384497	1.05777	0.752139	0.0575543	0.425491	1.10537	0.51793	0.021927	0.79492	0.861184	0.445374	0.0674458	0.358092	0.904826	0.64377	0.0671373	0.310052	1.02138	0.941218	8;7;7	1;1;1	AT1G13060.1 | Symbols:PBE1 | 20S proteasome beta subunit E1 | 20S proteasome beta subunit E1 | Chr1:4452641-4454663 FORWARD LENGTH=274;AT1G13060.3 | Symbols:PBE1 | 20S proteasome beta subunit E1 | 20S proteasome beta subunit E1 | Chr1:4452641-4454663 F	32.1	4	20S proteasome beta subunit E1;Encodes 20S proteasome beta subunit PBE1 (PBE1).	cytosol,nucleus	'Symbols: PBE1 | PBE1; endopeptidase/ peptidase/ threonine-type endopeptidase | chr1:4452271-4454874 FORWARD'
AT1G13080.1	-0.055921	0.663871	0.176269	1.47279e-07	-0.105776	0.297579	0.192581	2.86448e-07	0.124212	0.42196	0.183109	1.95734e-07	0.0598469	0.512287	0.192874	2.89632e-07	0.193143	0.0917583	1.04551	0.929835	0.0130104	0.896096	1.00645	0.990725	0.178634	0.0600983	1.00799	0.988908	4;3;2	3;3;2	neoAT1G13080.11;AT1G13080.1 | Symbols:CYP71B2 | cytochrome P450, family 71, subfamily B, polypeptide 2 | cytochrome P450%2C family 71%2C subfamily B%2C polypeptide 2 | Chr1:4459212-4460807 FORWARD LENGTH=502;AT1G13080.2 | Symbols:CYP71B2 | cytochrome	9.9	3	cytochrome P450, family 71, subfamily B, polypeptide 2;cytochrome P450 monooxygenase	endoplasmic reticulum	'Symbols: CYP71B2 | CYP71B2 (CYTOCHROME P450 71B2); electron carrier/ heme binding / iron ion binding / monooxygenase/ oxygen binding | chr1:4459187-4460940 FORWARD'
AT1G13090.2	-0.212186	0.207785	0.665146	0.0190739	-0.218006	0.0668835	0.917703	0.715994	0.0154769	0.851741	0.574079	0.00200529	-0.11083	0.089504	0.688334	0.0318113	0.193207	0.0319204	0.750242	0.251627	-0.0344563	0.722763	0.869255	0.629105	0.07272	0.416076	0.651996	0.0801679	8;8;3;3;1;1	4;4;2;2;1;1	neoAT1G13090.21;AT1G13090.2 | Symbols:CYP71B28 | cytochrome P450, family 71, subfamily B, polypeptide 28 | cytochrome P450%2C family 71%2C subfamily B%2C polypeptide 28 | Chr1:4461846-4463400 FORWARD LENGTH=490	18.2	4			'Symbols: CYP71B28 | CYP71B28; electron carrier/ heme binding / iron ion binding / monooxygenase/ oxygen binding | chr1:4461806-4463543 FORWARD'
AT1G13110.1	-0.0185154	0.797354	2.14623	2.3423e-05	-0.00353543	0.967431	0.288822	6.06245e-08	0.138007	0.177225	1.68099	0.0011906	0.0635886	0.395894	0.268393	2.93892e-08	0.138816	0.0633245	0.59703	0.0197581	-0.0177061	0.821628	0.76228	0.214442	0.0494179	0.451931	0.708484	0.110427	10;10;2;2;2;2;1;1;1;1;1;1;1	6;6;0;0;0;0;0;0;0;0;0;0;0	neoAT1G13110.11;AT1G13110.1 | Symbols:CYP71B7 | cytochrome P450, family 71 subfamily B, polypeptide 7 | cytochrome P450%2C family 71 subfamily B%2C polypeptide 7 | Chr1:4467272-4468857 FORWARD LENGTH=504	18.3	4	cytochrome P450, family 71 subfamily B, polypeptide 7;member of CYP71B	endoplasmic reticulum	'Symbols: CYP71B7 | CYP71B7; electron carrier/ heme binding / iron ion binding / monooxygenase/ oxygen binding | chr1:4467220-4469033 FORWARD'
AT1G13190.1	0.159103	0.23399	1.35931	0.0103515	-0.00158787	0.979714	0.619145	0.00023037	-0.0903353	0.528314	1.6558	0.000137007	-0.279757	0.0422924	0.536377	1.33825e-05	-0.123363	0.431092	1.02293	0.931058	0.126076	0.374128	0.839759	0.315862	-0.152094	0.121524	0.727498	0.0576823	4	4	AT1G13190.1 | RNA-binding (RRM/RBD/RNP motifs) family protein | Chr1:4499633-4501354 FORWARD LENGTH=573	7.7	4	RNA-binding (RRM/RBD/RNP motifs) family protein;	nucleus	'RNA recognition motif (RRM)-containing protein | chr1:4498881-4501613 FORWARD'
AT1G13210.1			1.81579	0.0196189			0.176792	5.67284e-07			1.71142	0.0355817			0.183591	7.49004e-07			0.855423	0.733377			0.907587	0.848424			0.942491	0.913088	2;1;1;1;1;1;1;1	2;1;1;1;1;1;1;1	AT1G13210.1 | Symbols:ACA.l | autoinhibited Ca2+/ATPase II | autoinhibited Ca2+/ATPase II | Chr1:4509252-4513774 REVERSE LENGTH=1203;AT1G26130.1 | ATPase E1-E2 type family protein / haloacid dehalogenase-like hydrolase family protein | Chr1:9033600-903	2	0	autoinhibited Ca2+/ATPase II;	vacuole	'Symbols: ACA.l | ACA.l (autoinhibited Ca2+/ATPase II); ATPase, coupled to transmembrane movement of ions, phosphorylative mechanism / calmodulin binding | chr1:4508963-4513938 REVERSE'
AT1G13270.1	0.0992421	0.254952	1.0612	0.736479	0.0741507	0.413052	0.839333	0.194814	0.138884	0.169147	1.0653	0.716727	-0.0241653	0.685763	0.766292	0.0382959	0.052316	0.476227	1.00966	0.975206	0.0126746	0.854128	1.00577	0.98544	-0.0856414	0.367949	0.918246	0.70499	7;7;3;3	7;7;3;3	neoAT1G13270.11;AT1G13270.1 | Symbols:MAP1B,MAP1C | methionine aminopeptidase 1B,METHIONINE AMINOPEPTIDASE 1B | methionine aminopeptidase 1B | Chr1:4544999-4547155 FORWARD LENGTH=369	31.5	4	methionine aminopeptidase 1B;Encodes a methionine aminopeptidase formerly called MAP1B, renamed to MAP1C.	plastid	'Symbols: MAP1C, MAP1B | MAP1C (METHIONINE AMINOPEPTIDASE 1B); aminopeptidase/ metalloexopeptidase | chr1:4544953-4547312 FORWARD'
AT1G13280.1	-0.0200635	0.808927	0.322159	1.48143e-06	-0.0798167	0.260157	0.402078	1.99098e-05	0.10282	0.445735	0.338511	2.55601e-06	0.0454605	0.543994	0.614864	0.00751163	0.0774999	0.533574	0.678456	0.127907	-0.0453836	0.598029	0.645682	0.0841268	0.0798936	0.331472	0.987388	0.976916	5;5	3;3	neoAT1G13280.11;AT1G13280.1 | Symbols:AOC4 | allene oxide cyclase 4 | allene oxide cyclase 4 | Chr1:4547624-4548552 FORWARD LENGTH=254	34.4	4	allene oxide cyclase 4;Encodes allene oxide cyclase. One of four genes in Arabidopsis that encode this enzyme, which catalyzes an essential step in jasmonic acid biosynthesis. Gene expression is reduced during senescence, a process that involves jasmonic acid signalling pathway.	plastid	'Symbols: AOC4 | AOC4 (ALLENE OXIDE CYCLASE 4); allene-oxide cyclase | chr1:4547454-4548875 FORWARD'
AT1G13320.2	-0.0481946	0.646041	1.02086	0.925081	-0.0995273	0.334279	0.965577	0.865401	-0.144798	0.233825	0.920716	0.635658	0.0337559	0.661143	0.920736	0.635756	0.0183606	0.832756	0.799661	0.251958	0.114964	0.22115	0.886637	0.58426	0.248248	0.075299	0.845462	0.40974	5;5;5;4	3;3;3;2	AT1G13320.2 | Symbols:PP2AA3 | protein phosphatase 2A subunit A3 | protein phosphatase 2A subunit A3 | Chr1:4563970-4567348 REVERSE LENGTH=537;AT1G13320.3 | Symbols:PP2AA3 | protein phosphatase 2A subunit A3 | protein phosphatase 2A subunit A3 | Chr1	10.4	4	protein phosphatase 2A subunit A3;one of three genes encoding the 65 kDa regulatory subunit of protein phosphatase 2A (PP2A)	cytosol	'Symbols: PP2AA3 | PP2AA3 (PROTEIN PHOSPHATASE 2A SUBUNIT A3); binding / protein phosphatase type 2A regulator | chr1:4563476-4567750 REVERSE'
AT1G13440.1			0.531587	5.51001e-08			1.29684	0.00128371			0.51373	2.82312e-08			1.51941	9.0547e-06			0.827638	0.0816125			0.856406	0.156876			1.00339	0.985746	31;29	3;3	AT1G13440.1 | Symbols:GAPC2,GAPC-2 | glyceraldehyde-3-phosphate dehydrogenase C2,GLYCERALDEHYDE-3-PHOSPHATE DEHYDROGENASE C-2 | glyceraldehyde-3-phosphate dehydrogenase C2 | Chr1:4608465-4610494 REVERSE LENGTH=338;AT1G13440.2 | Symbols:GAPC2,GAPC-2 | gl	82.5	0	glyceraldehyde-3-phosphate dehydrogenase C2;	cytosol	'Symbols: GAPC-2, GAPC2 | GAPC2 (GLYCERALDEHYDE-3-PHOSPHATE DEHYDROGENASE C2); NAD or NADH binding / binding / catalytic/ glyceraldehyde-3-phosphate dehydrogenase (phosphorylating)/ glyceraldehyde-3-phosphate dehydrogenase | chr1:4608196-4610647 REVERSE'
AT1G13560.1			1.02623	0.856506			1.46786	0.000212987			1.01123	0.94315			1.46117	0.000240414			1.00696	0.975829			1.0219	0.914434			1.01724	0.934611	1	1	AT1G13560.1 | Symbols:ATAAPT1,AAPT1 | aminoalcoholphosphotransferase 1 | aminoalcoholphosphotransferase 1 | Chr1:4638834-4641691 REVERSE LENGTH=389	3.3	0	aminoalcoholphosphotransferase 1;Encodes aminoalcoholphosphotransferase AAPT1.	plasma membrane	'Symbols: AAPT1, ATAAPT1 | AAPT1 (AMINOALCOHOLPHOSPHOTRANSFERASE 1); phosphatidyltransferase/ phosphotransferase, for other substituted phosphate groups | chr1:4638514-4642104 REVERSE'
AT1G13690.1	-0.0207273	0.844813	0.992498	0.981471	0.0923186	0.318764	1.01269	0.969233	0.0167659	0.856441	1.06659	0.815745	0.146054	0.2751	1.07362	0.793825	-0.346757	0.0187838	0.965204	0.932414	-0.384251	0.027788	0.898152	0.756078	-0.330516	0.00956475	0.95219	0.902231	2	2	AT1G13690.1 | Symbols:ATE1 | ATPase E1 | ATPase E1 | Chr1:4693380-4694179 FORWARD LENGTH=177	11.3	3	ATPase E1;AtE1 - stimulates the ATPase activity of DnaK/DnaJ	nucleus	'Symbols: ATE1 | ATE1; nucleic acid binding / nucleotide binding | chr1:4693289-4694410 FORWARD'
AT1G13730.2	-0.207759	0.0750171	0.449665	3.91737e-07	-0.109838	0.185546	1.73088	3.62066e-05	-0.243866	0.0311179	0.476197	9.96759e-07	-0.0393395	0.468257	2.07938	1.17906e-06	-0.0504348	0.383029	0.796001	0.159213	-0.0143281	0.844469	0.751651	0.0757509	0.0561708	0.402028	0.902991	0.582578	5;5	5;5	AT1G13730.2 | Nuclear transport factor 2 (NTF2) family protein with RNA binding (RRM-RBD-RNP motifs) domain-containing protein | Chr1:4710519-4712332 FORWARD LENGTH=428;AT1G13730.1 | Nuclear transport factor 2 (NTF2) family protein with RNA binding (RRM	12.4	4			'nuclear transport factor 2 (NTF2) family protein / RNA recognition motif (RRM)-containing protein | chr1:4709824-4712550 FORWARD'
AT1G13750.1			0.926519	0.859355			0.478093	0.00982411			0.540982	0.0307048			0.373827	0.000978803			0.681729	0.362831			1.16757	0.7672			0.91294	0.875023	1;1	1;1	neoAT1G13750.11;AT1G13750.1 | Symbols:ATPAP1,PAP1 | PURPLE ACID PHOSPHATASE 1,ARABIDOPSIS THALIANA PURPLE ACID PHOSPHATASE 1 | Purple acid phosphatases superfamily protein | Chr1:4715490-4718091 REVERSE LENGTH=613	2.7	0	Purple acid phosphatases superfamily protein;	extracellular	'calcineurin-like phosphoesterase family protein | chr1:4715394-4718235 REVERSE'
AT1G13820.1			0.574816	8.30291e-06			1.06389	0.636387			0.534376	1.87235e-06			0.943448	0.661909			1.02171	0.921627			1.09903	0.562933			0.974606	0.904411	1;1	1;1	neoAT1G13820.11;AT1G13820.1 | alpha/beta-Hydrolases superfamily protein | Chr1:4735622-4737617 FORWARD LENGTH=339	3.5	0	alpha/beta-Hydrolases superfamily protein;	peroxisome	'hydrolase, alpha/beta fold family protein | chr1:4735547-4737808 FORWARD'
AT1G13900.1	-0.0824795	0.374835	0.782542	0.0630549	0.0420453	0.555979	0.784398	0.0657762	0.0745839	0.457803	0.92462	0.644164	0.133747	0.134105	0.786126	0.0685117	-0.0121821	0.831754	0.952412	0.851733	-0.169245	0.0726289	0.806063	0.254225	-0.0775434	0.255108	0.807838	0.259626	8;8	8;8	neoAT1G13900.11;AT1G13900.1 | Symbols:PAP2 | purple acid phosphatase 2 | Purple acid phosphatases superfamily protein | Chr1:4753494-4755554 REVERSE LENGTH=656	11.5	4	Purple acid phosphatases superfamily protein;	extracellular	'calcineurin-like phosphoesterase family protein | chr1:4753145-4755580 REVERSE'
AT1G13930.3	0.0195873	0.929209	0.449076	7.02717e-07	0.133049	0.428189	0.778909	0.0376028	0.0280336	0.943367	0.575067	5.59862e-05	0.829229	0.0337737	0.948973	0.753376	-1.19687	0.000149661	1.09663	0.64999	-1.20532	0.00369617	0.85637	0.387453	-0.509136	0.0198857	1.04335	0.860055	13;13;13	13;13;13	AT1G13930.3 | oleosin-B3-like protein | Chr1:4761091-4761558 FORWARD LENGTH=155;AT1G13930.2 | oleosin-B3-like protein | Chr1:4761091-4761558 FORWARD LENGTH=155;AT1G13930.1 | oleosin-B3-like protein | Chr1:4761091-4761558 FORWARD LENGTH=155	94.2	4	;Involved in response to salt stress. Knockout mutants are hypersensitive to salt stress.	nucleus	Involved in response to salt stress. Knockout mutants are hypersensitive to salt stress. | chr1:4761042-4761725 FORWARD'
AT1G14000.1	-0.119344	0.153876	1.00102	0.99579	0.0434962	0.55976	0.846751	0.111488	-0.0414243	0.767343	0.949321	0.706368	-0.0020203	0.976719	0.816221	0.0477348	-0.00735051	0.90184	0.837583	0.225974	-0.0852705	0.384918	0.883193	0.422268	-0.130787	0.195597	0.851349	0.277549	5	4	AT1G14000.1 | Symbols:VIK | VH1-interacting kinase | VH1-interacting kinase | Chr1:4797606-4800043 FORWARD LENGTH=438	16.2	4	VH1-interacting kinase;Encodes a protein with similarity to members of the C1 subgroup of MAP kinase kinase kinases. Interacts physically with the receptor kinase BRL2/VH1 and appears to be involved in auxin and brassinosteriod signaling.	cytosol	'Symbols: VIK | VIK (VH1-INTERACTING KINASE); ATP binding / protein kinase/ protein serine/threonine/tyrosine kinase | chr1:4797358-4800283 FORWARD'
AT1G14030.1	0.110471	0.263082	0.497552	1.6683e-06	0.0659982	0.53152	0.729347	0.00550695	0.0853297	0.464607	0.566903	1.95986e-05	0.0412021	0.577864	0.601078	6.59874e-05	0.0956196	0.199317	1.54563	0.00932616	0.120761	0.125646	1.35655	0.052772	0.0959653	0.319351	1.11798	0.529333	12;12	12;12	neoAT1G14030.11;AT1G14030.1 | Symbols:LSMT-L | lysine methyltransferase (LSMT)-like | Rubisco methyltransferase family protein | Chr1:4805493-4807440 REVERSE LENGTH=482	35.7	4	Rubisco methyltransferase family protein;	plastid	'ribulose-1,5 bisphosphate carboxylase oxygenase large subunit N-methyltransferase, putative | chr1:4805306-4807517 REVERSE'
AT1G14060.1	0.252579	0.151006	1.27583	0.368839	0.0285123	0.837615	3.17337	3.58191e-05	-0.0717802	0.589613	0.92095	0.814477	-0.113898	0.472734	3.23026	3.02819e-05	-0.207909	0.147921	0.904731	0.832111	0.116451	0.528832	1.25336	0.557499	-0.0259596	0.86899	1.27583	0.519854	1	1	AT1G14060.1 | GCK domain-containing protein | Chr1:4817354-4817893 REVERSE LENGTH=179	6.1	2	GCK domain-containing protein;	nucleus	'FUNCTIONS IN: molecular_function unknown; INVOLVED IN: N-terminal protein myristoylation; LOCATED IN: cellular_component unknown; EXPRESSED IN: 16 plant structures; EXPRESSED DURING: 10 growth stages; CONTAINS InterPro DOMAIN/s: GCK (InterPro:IPR012891); BEST Arabidopsis thaliana protein match is: unknown protein (TAIR:AT5G02210.1); Has 243 Blast hits to 215 proteins in 60 species: Archae - 0; B…
AT1G14150.1	-0.0215679	0.796847	0.789058	0.0735105	-0.0911975	0.257877	1.14188	0.369294	-0.0853914	0.272475	0.753928	0.0313882	-0.157832	0.0210989	0.966067	0.862801	0.0873615	0.312849	0.93881	0.799889	0.151185	0.0743766	0.982555	0.952692	0.0845508	0.213222	0.831275	0.337323	5;5;3;3	5;5;3;3	neoAT1G14150.11;AT1G14150.1 | Symbols:PQL1,PnsL2,PQL2 | Photosynthetic NDH subcomplex L 2,PsbQ-like 2,PsbQ-like 1 | PsbQ-like 2 | Chr1:4839885-4840632 FORWARD LENGTH=190;neoAT1G14150.21;AT1G14150.2 | Symbols:PQL1,PnsL2,PQL2 | Photosynthetic NDH subcom	38.4	4	PsbQ-like 2;Encodes a subunit of the NAD(P)H dehydrogenase complex located in the chloroplast thylakoid lumen.	plastid	'oxygen evolving enhancer 3 (PsbQ) family protein | chr1:4839853-4840751 FORWARD'
AT1G14250.1	0.122474	0.264413	0.114219	5.63355e-08	-0.0319879	0.755719	0.523198	0.0151064	0.0638315	0.656147	0.126453	1.02124e-07	-0.149216	0.190783	0.475894	0.00586136	0.0492884	0.566234	1.66968	0.175032	0.107931	0.264926	1.50814	0.287154	-0.00929674	0.942722	1.37179	0.434452	2	2	AT1G14250.1 | GDA1/CD39 nucleoside phosphatase family protein | Chr1:4868675-4871203 FORWARD LENGTH=488	7.4	4	GDA1/CD39 nucleoside phosphatase family protein;	plasma membrane,plastid	'nucleoside phosphatase family protein / GDA1/CD39 family protein | chr1:4868452-4871488 FORWARD'
AT1G14270.4	0.32751	0.13852	0.833247	0.00842398	-0.022656	0.897264	1.01896	0.856708	-0.0493726	0.815796	0.773883	0.000488919	-0.110268	0.495227	0.996115	0.973657	-0.32477	0.11051	0.978779	0.879079	0.0521129	0.761857	1.05386	0.652427	-0.0354991	0.833271	1.03023	0.822573	2;2;2;2;2	2;2;2;2;2	AT1G14270.4 | CAAX amino terminal protease family protein | Chr1:4875099-4876443 REVERSE LENGTH=227;AT1G14270.3 | CAAX amino terminal protease family protein | Chr1:4875099-4876443 REVERSE LENGTH=227;AT1G14270.2 | CAAX amino terminal protease family p	8.8	1	CAAX amino terminal protease family protein;	plasma membrane	'CAAX amino terminal protease family protein | chr1:4874875-4877248 REVERSE'
AT1G14320.1	-0.0631014	0.545846	0.760093	0.00147805	-0.185298	0.0835035	1.29158	0.00267275	-0.16725	0.12024	0.697938	0.000107296	-0.0320322	0.70691	1.20705	0.0233395	0.067916	0.261991	0.997613	0.990592	0.172065	0.040725	1.08646	0.526596	0.32533	0.00978377	1.01535	0.933433	9;6	3;3	AT1G14320.1 | Symbols:RPL10A,SAC52,RPL10 | SUPPRESSOR OF ACAULIS 52,ribosomal protein L10,ribosomal protein L10 A | Ribosomal protein L16p/L10e family protein | Chr1:4888270-4889408 FORWARD LENGTH=220;AT1G14320.2 | Symbols:RPL10A,SAC52,RPL10 | SUPPRESSO	39.5	4	Ribosomal protein L16p/L10e family protein;Encodes a ribosomal protein L10 and may be involved in translation regulation. Semi-dominant mutations in SAC552 can suppress defects in acaulis5, which encodes a thermospermine synthase, by enhancing translation of acl5 and itself.	cytosol	'Symbols: SAC52 | SAC52 (SUPPRESSOR OF ACAULIS 52); structural constituent of ribosome | chr1:4888214-4889661 FORWARD'
AT1G14345.1	0.0455905	0.560123	0.385618	2.24417e-07	-0.0808923	0.355778	1.02814	0.892247	0.0245007	0.817422	0.454623	2.41349e-06	-0.0888099	0.187918	1.01106	0.960301	0.16044	0.0670926	1.38456	0.0761651	0.18153	0.0494899	1.17441	0.41381	0.173612	0.0929137	1.1549	0.474348	6;5	6;5	neoAT1G14345.11;AT1G14345.1 | NAD(P)-linked oxidoreductase superfamily protein | Chr1:4899176-4899766 FORWARD LENGTH=196	40	4	NAD(P)-linked oxidoreductase superfamily protein;	plastid	'oxidoreductase | chr1:4899145-4899979 FORWARD'
AT1G14380.4	0.096848	0.421452	1.08922	0.482915	-0.164113	0.187287	0.564024	6.20663e-06	-0.212076	0.208982	0.992876	0.967769	0.0788424	0.690575	0.538651	2.4375e-06	-0.348397	0.0194632	0.936014	0.715105	-0.0394726	0.807892	1.02684	0.902374	0.203483	0.0973852	0.980644	0.93101	2;2;2;1;1;1	2;2;2;1;1;1	AT1G14380.4 | Symbols:IQD28 | IQ-domain 28 | IQ-domain 28 | Chr1:4918279-4920761 REVERSE LENGTH=664;AT1G14380.3 | Symbols:IQD28 | IQ-domain 28 | IQ-domain 28 | Chr1:4918279-4920761 REVERSE LENGTH=664;AT1G14380.1 | Symbols:IQD28 | IQ-domain 28 | IQ-dom	4.5	2			'Symbols: IQD28 | IQD28 (IQ67 DOMAIN PROTEIN 28); calmodulin binding | chr1:4918010-4921596 REVERSE'
AT1G14410.1	-0.0418705	0.794938	0.40939	7.94419e-06	-0.0538418	0.716587	1.47683	0.017096	0.136156	0.219857	0.455311	3.43033e-05	0.0339204	0.547755	1.37388	0.0526846	0.0862539	0.421312	1.32619	0.227215	-0.0917723	0.478151	1.19243	0.48651	-0.00401	0.963922	1.10931	0.720172	7;7	6;6	neoAT1G14410.11;AT1G14410.1 | Symbols:PTAC1,ATWHY1,WHY1 | A. THALIANA WHIRLY 1,WHIRLY 1 | ssDNA-binding transcriptional regulator | Chr1:4929352-4930810 REVERSE LENGTH=263	43.8	4	ssDNA-binding transcriptional regulator;Encodes a homolog of the potato p24 protein. Binds single strand telomeric repeats. Negatively regulates telomerase activity and telomere length.	plastid	'Symbols: ATWHY1, PTAC1, WHY1 | WHY1 (WHIRLY 1); DNA binding / telomeric DNA binding | chr1:4929123-4930904 REVERSE'
AT1G14510.1	0.0571741	0.668278	2.26681	2.09716e-06	0.10085	0.412291	1.01055	0.963343	0.0513376	0.605796	2.55365	3.82963e-07	-0.051515	0.55036	1.24396	0.110687	-0.0146872	0.848775	1.08665	0.728325	-0.00885072	0.925831	0.964597	0.897445	-0.161215	0.112786	1.1874	0.3916	1	1	AT1G14510.1 | Symbols:AL7,AtAL7 | alfin-like 7 | alfin-like 7 | Chr1:4962171-4964154 REVERSE LENGTH=252	3.2	3	alfin-like 7;AL7 encodes a member of the Alfin-Like family of nuclear-localized PhD domain containing homeodomain proteins. Binds to H3K4 di or trimethylated DNA.	nucleus	'Symbols: AL7 | AL7 (ALFIN-LIKE 7); DNA binding / methylated histone residue binding | chr1:4961886-4964428 REVERSE'
AT1G14570.4	-0.252054	0.0630503	1.17024	0.150939	-0.117399	0.324437	0.921203	0.521246	-0.244557	0.182533	1.52039	0.000267923	0.0640698	0.392582	0.885738	0.293674	0.255631	0.094228	1.06837	0.724946	0.248135	0.125062	0.822321	0.193229	0.429604	0.0643685	0.790662	0.115493	3;3;3;3	3;3;3;3	AT1G14570.4 | Symbols:AtPUX7,PUX7 | plant UBX domain-containing protein 7 | UBX domain-containing protein | Chr1:4983770-4987192 FORWARD LENGTH=447;AT1G14570.3 | Symbols:AtPUX7,PUX7 | plant UBX domain-containing protein 7 | UBX domain-containing protein	6.9	4	UBX domain-containing protein;	nucleus	'UBX domain-containing protein | chr1:4983567-4987375 FORWARD'
AT1G14610.1	-0.0215358	0.768011	0.963618	0.563163	-0.0684987	0.346815	1.41254	7.05157e-07	-0.0711346	0.409812	0.927611	0.16344	-0.0723174	0.379928	1.26412	6.83183e-05	-0.0750459	0.245746	1.06191	0.448462	-0.0254471	0.769896	1.10313	0.182327	-0.0292659	0.694232	0.987221	0.906195	21;21	21;21	neoAT1G14610.11;AT1G14610.1 | Symbols:VALRS,TWN2 | TWIN 2,VALYL TRNA SYNTHETASE | valyl-tRNA synthetase / valine-tRNA ligase (VALRS) | Chr1:5008502-5014486 REVERSE LENGTH=1108	21.5	4	valyl-tRNA synthetase / valine--tRNA ligase (VALRS);Required for proper proliferation of basal cells.	mitochondrion	'Symbols: TWN2, VALRS | TWN2 (TWIN 2); ATP binding / aminoacyl-tRNA ligase/ nucleotide binding / valine-tRNA ligase | chr1:5008244-5014533 REVERSE'
AT1G14620.2	-0.141596	0.4619	0.786059	0.213348	-0.343094	0.113585	1.53908	0.018205	-0.120874	0.577989	0.776611	0.186757	-0.545741	0.0330458	1.98584	0.00045212	0.265543	0.163725	0.969431	0.939241	0.244821	0.205519	0.981225	0.964092	0.0421736	0.802751	1.26605	0.386816	2;2;2;2	2;2;2;2	neoAT1G14620.21;neoAT1G14620.11;AT1G14620.2 | Symbols:DECOY | DECOY | decoy | Chr1:5014985-5016501 REVERSE LENGTH=220;AT1G14620.1 | Symbols:DECOY | DECOY | decoy | Chr1:5014948-5016501 REVERSE LENGTH=233	9	1	decoy;	mitochondrion	'Symbols: DECOY | DECOY (DECOY) | chr1:5014753-5016604 REVERSE'
AT1G14650.3	0.0741809	0.497603	1.05538	0.860046	-0.113423	0.248639	1.03872	0.905503	0.0685651	0.507976	1.2372	0.343211	-0.0372092	0.801024	1.05315	0.866509	0.0628835	0.422726	1.18245	0.614216	0.0684993	0.529176	1.00867	0.985958	0.144713	0.202969	1.02268	0.961421	5;5;5;1;1	5;5;5;1;1	AT1G14650.3 | SWAP (Suppressor-of-White-APricot)/surp domain-containing protein / ubiquitin family protein | Chr1:5028077-5030520 FORWARD LENGTH=785;AT1G14650.2 | SWAP (Suppressor-of-White-APricot)/surp domain-containing protein / ubiquitin family prote	7	3			'SWAP (Suppressor-of-White-APricot)/surp domain-containing protein / ubiquitin family protein | chr1:5027662-5030792 FORWARD'
AT1G14670.1	-0.160654	0.211423	1.09199	0.461932	0.138467	0.448309	0.678849	0.000398778	0.198998	0.173501	1.34759	0.00400671	0.246416	0.0566398	0.921515	0.503236	0.205148	0.0940888	1.15584	0.331506	-0.154504	0.268062	0.936608	0.715694	-0.0465541	0.734006	1.27142	0.0932529	10;10	3;3	neoAT1G14670.11;AT1G14670.1 | Endomembrane protein 70 protein family | Chr1:5037669-5040199 FORWARD LENGTH=592	16.9	2	Endomembrane protein 70 protein family;	golgi	'endomembrane protein 70, putative | chr1:5037612-5040528 FORWARD'
AT1G14710.2	0.408171	0.326019	0.885438	0.51763	0.248142	0.356366	0.760222	0.0815256	0.330157	0.590967	1.10455	0.615832	-0.931024	0.0145971	0.903602	0.607262	0.712868	0.0406736	1.25763	0.313694	0.790883	0.0173796	1.00816	0.983184	-0.388284	0.105437	1.1983	0.446602	3;3	3;3	AT1G14710.2 | hydroxyproline-rich glycoprotein family protein | Chr1:5062168-5064697 REVERSE LENGTH=601;AT1G14710.1 | hydroxyproline-rich glycoprotein family protein | Chr1:5062168-5064697 REVERSE LENGTH=601	4.8	3	hydroxyproline-rich glycoprotein family protein;	nucleus	'hydroxyproline-rich glycoprotein family protein | chr1:5061866-5065178 REVERSE'
AT1G14740.1	-0.0715377	0.701248	2.85246	1.1876e-08	0.00306997	0.986023	0.82994	0.109823	0.0482675	0.819807	2.84204	1.24528e-08	-0.437484	0.0565808	0.669041	0.000844073	0.293554	0.135465	1.21286	0.239454	0.173749	0.342294	1.21731	0.229212	-0.266805	0.164717	0.981308	0.941164	1	1	AT1G14740.1 | Symbols:TTA1,OBE3 | TITANIA 1 | class I heat shock protein%2C putative (DUF1423) | Chr1:5075450-5077732 REVERSE LENGTH=733	1.5	1	Protein of unknown function (DUF1423);	nucleus	'unknown protein | chr1:5075213-5077791 REVERSE'
AT1G14810.1	0.0748518	0.441388	0.751015	2.35118e-06	0.0440622	0.618317	1.08004	0.111253	0.0741261	0.4421	0.758535	3.60505e-06	0.0563964	0.319297	1.13686	0.00724554	-0.119428	0.0744341	0.921808	0.229739	-0.118702	0.109629	0.912669	0.173948	-0.106368	0.240387	0.960687	0.606348	13;11;8;6	13;11;8;6	neoAT1G14810.11;AT1G14810.1 | semialdehyde dehydrogenase family protein | Chr1:5102684-5104633 REVERSE LENGTH=375;neoAT1G14810.21	51.6	4	semialdehyde dehydrogenase family protein;encodes an aspartate semialdehyde dehydrogenase, which produces the branch point intermediate for lysine and threonine/methionine biosynthesis	plastid	'semialdehyde dehydrogenase family protein | chr1:5102424-5104695 REVERSE'
AT1G14820.1			1.13312	0.381988			1.20287	0.158505			1.24275	0.0892066			1.47177	0.00281302			0.95639	0.860004			0.872018	0.482503			1.06696	0.783223	2;2;2	2;2;2	AT1G14820.1 | Sec14p-like phosphatidylinositol transfer family protein | Chr1:5105237-5106454 REVERSE LENGTH=239;AT1G14820.2 | Sec14p-like phosphatidylinositol transfer family protein | Chr1:5105237-5106454 REVERSE LENGTH=239;AT1G14820.3 | Sec14p-like	10.5	0	Sec14p-like phosphatidylinositol transfer family protein;	cytosol	'SEC14 cytosolic factor family protein / phosphoglyceride transfer family protein | chr1:5105114-5106954 REVERSE'
AT1G14830.1	-0.0841032	0.254554	1.09032	0.237597	0.00439118	0.956104	0.811675	0.00293282	-0.0483668	0.648307	1.1698	0.0219757	0.0284905	0.588383	0.908816	0.182481	-0.0801539	0.327179	1.02637	0.848325	-0.11589	0.102757	0.956631	0.713635	-0.091791	0.291847	1.07112	0.524039	7	4	AT1G14830.1 | Symbols:ADL1C,ADL5,DRP1C,DL1C | DYNAMIN RELATED PROTEIN 1C,DYNAMIN-like 1C,ARABIDOPSIS DYNAMIN-LIKE PROTEIN 5 | DYNAMIN-like 1C | Chr1:5107699-5111470 REVERSE LENGTH=614	9.1	4	DYNAMIN-like 1C;Encodes a dynamin-like protein that is involved in mitochondrial morphogenesis and pollen development. Protein is localized as speckles in the cytoplasm, partially co-localizes with mitochondrial markers, cell plate of dividing cells, and the tip of root hairs, root cap cells, and expanding part of trichoblasts.	cytosol	'Symbols: ADL1C, ADL5, DRP1C | ADL1C (ARABIDOPSIS DYNAMIN-LIKE PROTEIN 1C); GTP binding / GTPase | chr1:5107421-5111670 REVERSE'
AT1G14840.2	0.321601	0.143783	0.805927	0.19472	0.332924	0.121251	0.85931	0.401485	0.238961	0.306831	0.62628	0.00372474	0.208611	0.240741	0.884839	0.523359	-0.098833	0.543153	0.8104	0.37089	-0.0161927	0.924514	1.04286	0.898965	-0.140506	0.423438	1.07384	0.81468	3;3;1;1;1;1	3;3;1;1;1;1	AT1G14840.2 | Symbols:ATMAP70-4,MAP70-4 | microtubule-associated proteins 70-4 | microtubule-associated proteins 70-4 | Chr1:5112415-5115299 REVERSE LENGTH=589;AT1G14840.1 | Symbols:ATMAP70-4,MAP70-4 | microtubule-associated proteins 70-4 | microtubule-	6.6	1	microtubule-associated proteins 70-4;Encodes a microtubule associated protein (MAP70-4). Expressed in all tissues.	nucleus	'Symbols: ATMAP70-4 | ATMAP70-4 (microtubule-associated proteins 70-4); microtubule binding | chr1:5112084-5115428 REVERSE'
AT1G14850.1	0.0051993	0.953726	1.12224	0.576766	-0.0151701	0.860072	1.93737	0.000253311	0.0113625	0.902878	1.20678	0.301537	-0.0937935	0.379638	1.75536	0.00117991	-0.0222654	0.823007	1.53887	0.0642276	-0.0284286	0.792509	1.43107	0.126228	-0.107052	0.216023	1.29662	0.279684	5	5	AT1G14850.1 | Symbols:NUP155 | nucleoporin 155 | nucleoporin 155 | Chr1:5116921-5123259 REVERSE LENGTH=1464	3.7	3	nucleoporin 155;Encodes a protein similar to nucleoporin, a a major component of the nuclear pore complex (NPC) involved in cellular nucleo-cytoplasmic transport	nucleus	'Symbols: NUP155 | NUP155; nucleocytoplasmic transporter | chr1:5116696-5123259 REVERSE'
AT1G14980.2	0.0262233	0.728446	0.516076	2.10749e-08	0.134215	0.136722	1.93868	2.08837e-08	0.0545878	0.591514	0.38873	2.02054e-10	0.142237	0.116245	1.57651	2.32801e-06	-0.0545344	0.351417	1.04101	0.772457	-0.082899	0.382407	1.38204	0.00511376	-0.0748765	0.389722	1.12386	0.283815	5;5;4;4	5;5;4;4	AT1G14980.2 | Symbols:CPN10 | chaperonin 10 | chaperonin 10 | Chr1:5166236-5166654 REVERSE LENGTH=82;AT1G14980.1 | Symbols:CPN10 | chaperonin 10 | chaperonin 10 | Chr1:5165930-5166654 REVERSE LENGTH=98;neoAT1G14980.21;neoAT1G14980.11	59.8	4			'Symbols: CPN10 | CPN10 (CHAPERONIN 10); chaperone binding | chr1:5165628-5166745 REVERSE'
AT1G15000.1			0.691809	0.0686196			1.73015	0.00686533			0.758304	0.189554			1.52566	0.035469			1.11497	0.768417			1.0172	0.971738			0.896975	0.768763	1;1	1;1	neoAT1G15000.11;AT1G15000.1 | Symbols:scpl50 | serine carboxypeptidase-like 50 | serine carboxypeptidase-like 50 | Chr1:5168613-5169947 FORWARD LENGTH=444	2.6	0	serine carboxypeptidase-like 50;	extracellular	'Symbols: scpl50 | scpl50 (serine carboxypeptidase-like 50); serine-type carboxypeptidase | chr1:5168596-5170066 FORWARD'
AT1G15120.1	-0.0394864	0.582557	1.03075	0.8375	-0.0689821	0.511895	0.950178	0.702768	-0.0369449	0.846605	0.986539	0.933314	0.0389707	0.646676	0.984718	0.92366	-0.0415156	0.801788	0.658919	0.00598099	-0.044057	0.662393	0.688451	0.0113283	0.0638957	0.429344	0.713477	0.0187153	3;1	3;1	AT1G15120.1 | Ubiquinol-cytochrome C reductase hinge protein | Chr1:5203091-5203897 FORWARD LENGTH=69	27.5	4	Ubiquinol-cytochrome C reductase hinge protein;	mitochondrion	'ubiquinol-cytochrome C reductase complex 7.8 kDa protein, putative / mitochondrial hinge protein, putative | chr1:5202648-5204193 FORWARD'
AT1G15130.1	0.157389	0.0810661	1.2857	0.000247129	0.219791	0.0239989	0.692658	3.59826e-06	0.248053	0.132294	1.53297	5.54315e-07	0.100787	0.400793	0.747718	5.39037e-05	-0.0701375	0.258667	1.16915	0.0770351	-0.160802	0.125355	0.980561	0.879003	-0.279806	0.00655592	1.05851	0.575669	6	6	AT1G15130.1 | Endosomal targeting BRO1-like domain-containing protein | Chr1:5206217-5209848 REVERSE LENGTH=846	7	4	Endosomal targeting BRO1-like domain-containing protein;	nucleus	'hydroxyproline-rich glycoprotein family protein | chr1:5206002-5209915 REVERSE'
AT1G15140.1	-0.065617	0.37831	0.394796	2.07333e-07	-0.0815878	0.296847	1.00237	0.99186	-0.11238	0.181574	0.43829	9.30212e-07	-0.120309	0.0877222	0.920113	0.602544	0.146994	0.0341949	1.05325	0.835008	0.193758	0.0194049	0.948732	0.832124	0.155037	0.0666541	0.870875	0.478978	8;8;5;5;5;5	8;8;5;5;5;5	neoAT1G15140.11;AT1G15140.1 | FAD/NAD(P)-binding oxidoreductase | Chr1:5210403-5212137 REVERSE LENGTH=295;neoAT1G15140.31;neoAT1G15140.21;AT1G15140.3 | FAD/NAD(P)-binding oxidoreductase | Chr1:5210642-5212137 REVERSE LENGTH=271;AT1G15140.2 | FAD/NAD(P	42.5	4	FAD/NAD(P)-binding oxidoreductase;	plastid	'oxidoreductase NAD-binding domain-containing protein | chr1:5210206-5212349 REVERSE'
AT1G15200.1	-0.0926331	0.622021	1.25496	0.0666558	0.12029	0.507691	1.58186	0.000488204	0.648118	0.045154	1.09991	0.522783	-0.369464	0.0830349	1.33718	0.0181918	-0.0978295	0.546982	1.01547	0.956326	-0.83858	0.00769179	1.15862	0.42973	-1.32833	0.000934024	0.9794	0.939456	2;2;2;2	1;1;1;1	AT1G15200.1 | protein-protein interaction regulator family protein | Chr1:5228477-5231017 REVERSE LENGTH=423;AT1G15200.2 | protein-protein interaction regulator family protein | Chr1:5228477-5231017 REVERSE LENGTH=428;AT1G15200.4 | protein-protein int	4.7	1	protein-protein interaction regulator family protein;	nucleus	'protein-protein interaction regulator family protein | chr1:5228336-5231061 REVERSE'
AT1G15210.1			1.15036	0.407586			0.950218	0.812156			1.37003	0.0329311			1.20389	0.24007			1.21585	0.372687			1.0209	0.950534			1.29344	0.223023	20	0	AT1G15210.1 | Symbols:ATPDR7,ABCG35,PDR7 | ATP-binding cassette G35,PLEIOTROPIC DRUG RESISTANCE 7,pleiotropic drug resistance 7 | pleiotropic drug resistance 7 | Chr1:5231552-5236573 REVERSE LENGTH=1442	11.9	0	pleiotropic drug resistance 7;	plasma membrane	'Symbols: PDR7, ATPDR7 | PDR7 (PLEIOTROPIC DRUG RESISTANCE 7); ATPase, coupled to transmembrane movement of substances | chr1:5231348-5236573 REVERSE'
AT1G15250.1	0.0554758	0.586329	1.31541	0.21182	0.0920874	0.576984	3.212	5.61181e-06	0.269604	0.11336	0.707438	0.100807	-0.0272031	0.72042	2.08167	0.000805104	-0.0453847	0.645143	0.889458	0.756817	-0.259512	0.0296014	1.65385	0.0839761	-0.378803	0.101405	1.07185	0.869067	8;8;4	1;1;0	AT1G15250.1 | Zinc-binding ribosomal protein family protein | Chr1:5248825-5249381 REVERSE LENGTH=95;AT1G15250.2 | Zinc-binding ribosomal protein family protein | Chr1:5248825-5249381 REVERSE LENGTH=95;AT3G16080.2 | Zinc-binding ribosomal protein fami	36.8	4	Zinc-binding ribosomal protein family protein;	cytosol	'60S ribosomal protein L37 (RPL37A) | chr1:5248664-5249474 REVERSE'
AT1G15270.1	0.0205111	0.805002	1.05654	0.805495	0.00731063	0.928188	1.04216	0.860063	-0.0454506	0.573177	0.911881	0.64448	-0.0134599	0.865627	1.08187	0.705526	-0.0921793	0.154875	0.763173	0.220861	-0.0262176	0.779411	0.88424	0.63455	-0.0469882	0.530284	0.917936	0.762502	4;2	4;2	AT1G15270.1 | Translation machinery associated TMA7 | Chr1:5250833-5252020 REVERSE LENGTH=64;AT3G16040.1 | Translation machinery associated TMA7 | Chr3:5443202-5443810 FORWARD LENGTH=64	40.6	4	Translation machinery associated TMA7;	nucleus	'FUNCTIONS IN: molecular_function unknown; INVOLVED IN: biological_process unknown; LOCATED IN: plasma membrane; EXPRESSED IN: 24 plant structures; EXPRESSED DURING: 15 growth stages; CONTAINS InterPro DOMAIN/s: Translation machinery associated TMA7 (InterPro:IPR015157); BEST Arabidopsis thaliana protein match is: unknown protein (TAIR:AT3G16040.1); Has 263 Blast hits to 263 proteins in 90 specie…
AT1G15290.1	-0.159515	0.180405	0.433672	2.30202e-05	-0.10007	0.283542	0.641869	0.00856167	-0.141717	0.279761	0.541598	0.000581772	-0.166903	0.161314	0.613202	0.00412843	-0.0194082	0.798609	1.2073	0.464568	-0.0372065	0.697645	0.966721	0.925829	-0.10404	0.235103	0.923545	0.803096	9;8	6;5	AT1G15290.1 | Symbols:REC3 | REDUCED CHLOROPLAST COVERAGE 3 | Tetratricopeptide repeat (TPR)-like superfamily protein | Chr1:5257327-5264814 REVERSE LENGTH=1608;AT1G15290.2 | Symbols:REC3 | REDUCED CHLOROPLAST COVERAGE 3 | Tetratricopeptide repeat (TPR)	6.3	3	Tetratricopeptide repeat (TPR)-like superfamily protein;	nucleus	'binding | chr1:5257046-5264942 REVERSE'
AT1G15340.1	-0.0848472	0.338349	1.33718	0.00096964	-0.152474	0.219319	1.00424	0.976496	-0.0897814	0.599995	1.13214	0.153228	0.226475	0.0591853	0.967703	0.783015	-0.0911084	0.132164	0.895743	0.377461	-0.0861742	0.505391	1.05797	0.700553	0.292775	0.0279486	1.01948	0.913716	16;14	15;13	AT1G15340.1 | Symbols:MBD10 | methyl-CPG-binding domain 10 | methyl-CPG-binding domain 10 | Chr1:5275895-5277474 REVERSE LENGTH=384;AT1G15340.2 | Symbols:MBD10 | methyl-CPG-binding domain 10 | methyl-CPG-binding domain 10 | Chr1:5275895-5277474 REVERSE	45.3	4	methyl-CPG-binding domain 10;Protein containing methyl-CpG-binding domain.Has sequence similarity to human MBD proteins.	nucleus	'Symbols: MBD10 | MBD10; DNA binding / methyl-CpG binding | chr1:5275677-5277689 REVERSE'
AT1G15390.1	0.0698573	0.468027	0.928481	0.625202	-0.0497249	0.580545	1.40052	0.00516059	0.126275	0.298444	0.724905	0.00724491	-0.150383	0.148318	1.31429	0.0213335	0.0854441	0.449696	0.855812	0.378321	0.0290258	0.763712	1.09615	0.64687	-0.0716321	0.419442	1.02866	0.910128	3	3	AT1G15390.1 | Symbols:PDF1A,ATDEF1 | peptide deformylase 1A | peptide deformylase 1A | Chr1:5294653-5295625 FORWARD LENGTH=269	16.4	3	peptide deformylase 1A;encodes a peptide deformylase-like protein. Removes N-formyl groups, a prerequisite for the action of methionine aminopeptidase during protein synthesis. Targeted to mitochondria. Requires Zn for catalysis.	mitochondrion	'Symbols: PDF1A, ATDEF1 | PDF1A (PEPTIDE DEFORMYLASE 1A); peptide deformylase | chr1:5294629-5295797 FORWARD'
AT1G15500.1	0.219718	0.114037	1.03916	0.830292	0.200002	0.1138	2.40431	2.60067e-07	-0.14202	0.309553	0.824016	0.120226	-0.15331	0.218778	2.08784	2.33686e-06	-0.0714059	0.562261	1.17802	0.363253	0.290332	0.0567544	1.4856	0.0237204	-0.0629797	0.558003	1.29005	0.138789	3;3	1;1	neoAT1G15500.11;AT1G15500.1 | Symbols:ATNTT2 | | TLC ATP/ADP transporter | Chr1:5326426-5328688 FORWARD LENGTH=618	7.4	2	TLC ATP/ADP transporter;	plastid	'Symbols: ATNTT2 | ATNTT2; ATP:ADP antiporter | chr1:5326290-5328874 FORWARD'
AT1G15690.1	-0.00768438	0.921147	0.967376	0.75441	-0.0767545	0.254123	1.02294	0.841973	-0.0291315	0.751746	1.02996	0.785951	-0.0137436	0.817888	0.878423	0.0943819	-0.00397347	0.955878	1.14699	0.206641	0.0174737	0.786169	1.0773	0.538276	0.0804846	0.223999	0.925117	0.515339	22;15	22;15	AT1G15690.1 | Symbols:AtVHP1;1,AtAVP1,ATAVP3,AVP-3,AVP1,FUGU5,VHP1 | ARABIDOPSIS THALIANA V-PPASE 3,FUGU 5 | Inorganic H pyrophosphatase family protein | Chr1:5399115-5402185 FORWARD LENGTH=770;AT1G15690.2 | Symbols:AtVHP1;1,AtAVP1,ATAVP3,AVP-3,AVP1,FUG	28.4	4	Inorganic H pyrophosphatase family protein;Encodes a H(+)-translocating (pyrophosphate-energized) inorganic pyrophosphatase (H(+)-PPase; EC 3.6.1.1) located in the vacuolar membrane. Expression is found in all tissues examined, including meristems and floral organ primordium. Expression is particularly enhanced in pollen, and is repressed by light. Over expression and loss of function phenotypes …	vacuole	'Symbols: AVP1, ATAVP3, AVP-3 | AVP1; ATPase/ hydrogen-translocating pyrophosphatase | chr1:5398990-5402519 FORWARD'
AT1G15710.1	-0.18795	0.0951894	0.665653	0.0180183	-0.128318	0.16858	1.5322	0.0133419	-0.203039	0.378484	0.533825	0.000600123	-0.153665	0.314337	1.32973	0.103796	0.14731	0.402275	0.884213	0.677793	0.162399	0.0823016	1.10257	0.755576	0.137052	0.293288	0.956874	0.903231	6;5;1;1;1;1	6;5;1;1;1;1	neoAT1G15710.11;AT1G15710.1 | prephenate dehydrogenase family protein | Chr1:5404505-5405581 FORWARD LENGTH=358	27.3	3	prephenate dehydrogenase family protein;	plastid	'prephenate dehydrogenase family protein | chr1:5404358-5405686 FORWARD'
AT1G15790.4	0.123755	0.516168	0.928481	0.786061	0.242906	0.221035	0.776146	0.21292	0.239202	0.306429	1.19421	0.423107	0.0629555	0.68803	0.754199	0.156795	-0.245935	0.187611	1.1628	0.640152	-0.361381	0.0915735	0.904061	0.777275	-0.541332	0.025275	0.878498	0.699224	1;1;1;1;1	1;1;1;1;1	AT1G15790.4 | mediator of RNA polymerase II transcription subunit 15a-like protein | Chr1:5438477-5439820 REVERSE LENGTH=179;AT1G15790.2 | mediator of RNA polymerase II transcription subunit 15a-like protein | Chr1:5438477-5439820 REVERSE LENGTH=179;AT	4.5	1			'unknown protein | chr1:5438299-5440030 REVERSE'
AT1G15810.1	0.0135116	0.937097	1.0577	0.848523	0.174476	0.232285	1.42623	0.071993	0.264234	0.316795	1.11276	0.680583	0.231253	0.0640245	1.82025	0.00283331	0.15099	0.502383	0.794868	0.441122	-0.0997328	0.545563	0.755541	0.32788	-0.0429561	0.675343	0.96427	0.932688	2;2	2;2	neoAT1G15810.11;AT1G15810.1 | S15/NS1%2C RNA-binding protein | Chr1:5444496-5446271 FORWARD LENGTH=419	4	3	S15/NS1, RNA-binding protein;	nucleus	'ribosomal protein S15 family protein | chr1:5444418-5446564 FORWARD'
AT1G15820.1	-0.0282062	0.823892	0.691487	1.14978e-05	-0.305493	0.154558	0.444596	5.25271e-10	-0.433058	0.111491	0.699628	1.67757e-05	0.0736764	0.405219	0.427624	2.87847e-10	-0.206577	0.188078	0.938856	0.574568	0.198275	0.0757736	0.927931	0.488576	0.577444	0.00734248	0.892508	0.25818	17;15	16;14	AT1G15820.1 | Symbols:CP24,LHCB6 | light harvesting complex photosystem II subunit 6 | light harvesting complex photosystem II subunit 6 | Chr1:5446685-5447676 REVERSE LENGTH=258;neoAT1G15820.11	55.8	4	light harvesting complex photosystem II subunit 6;Lhcb6 protein (Lhcb6), light harvesting complex of photosystem II.	plastid	'Symbols: LHCB6, CP24 | LHCB6 (LIGHT HARVESTING COMPLEX PSII SUBUNIT 6); chlorophyll binding | chr1:5446462-5447859 REVERSE'
AT1G15890.2			0.991281	0.982888			0.852935	0.594968			1.9328	0.00616092			0.644454	0.0665953			1.75055	0.0941847			0.89781	0.813513			0.678361	0.258358	1;1	1;1	AT1G15890.2 | Disease resistance protein (CC-NBS-LRR class) family | Chr1:5461886-5463961 FORWARD LENGTH=691;AT1G15890.1 | Disease resistance protein (CC-NBS-LRR class) family | Chr1:5461406-5463961 FORWARD LENGTH=851	2.2	0			'disease resistance protein (CC-NBS-LRR class), putative | chr1:5461317-5464223 FORWARD'
AT1G15930.2	-0.0325087	0.725037	0.836638	0.278218	0.018009	0.80764	1.52792	0.00569548	-0.0227244	0.767904	0.813165	0.193917	-0.0268325	0.625695	1.44934	0.0144158	0.0168347	0.790587	1.0302	0.928542	0.00705045	0.911602	1.05994	0.84632	-0.037791	0.641883	1.00543	0.988527	6;6	3;3	AT1G15930.2 | Ribosomal protein L7Ae/L30e/S12e/Gadd45 family protein | Chr1:5471702-5472741 FORWARD LENGTH=144;AT1G15930.1 | Ribosomal protein L7Ae/L30e/S12e/Gadd45 family protein | Chr1:5471702-5472741 FORWARD LENGTH=144	53.5	4	Ribosomal protein L7Ae/L30e/S12e/Gadd45 family protein;	cytosol	'40S ribosomal protein S12 (RPS12A) | chr1:5471400-5473014 FORWARD'
AT1G15950.3	-0.0955278	0.217458	0.31877	1.60742e-07	0.128387	0.111626	1.9721	8.1474e-05	-0.0883729	0.331632	0.416392	4.44725e-06	0.195175	0.0290322	1.8783	0.000177249	0.000215982	0.997111	1.77259	0.0114368	-0.00693894	0.925469	1.35701	0.157519	0.0598488	0.455757	1.29246	0.242366	7;7;6;6;5;5;5	7;7;6;6;5;5;5	AT1G15950.3 | Symbols:CCR1,ATCCR1,IRX4 | cinnamoyl coa reductase 1,IRREGULAR XYLEM 4 | cinnamoyl coa reductase 1 | Chr1:5478855-5481915 FORWARD LENGTH=344;AT1G15950.1 | Symbols:CCR1,ATCCR1,IRX4 | cinnamoyl coa reductase 1,IRREGULAR XYLEM 4 | cinnamoyl c	25	4			'Symbols: CCR1, IRX4, ATCCR1 | CCR1 (CINNAMOYL COA REDUCTASE 1); cinnamoyl-CoA reductase | chr1:5478754-5482180 FORWARD'
AT1G15980.1	-0.061986	0.718381	0.733308	3.23902e-05	-0.0262466	0.783481	0.879316	0.0450786	0.179797	0.135119	0.714147	1.259e-05	0.127006	0.27128	0.765385	0.00015897	0.111717	0.131785	1.02841	0.82094	-0.130066	0.36865	1.056	0.604505	0.0231863	0.79369	0.919179	0.376623	15;15	15;15	neoAT1G15980.11;AT1G15980.1 | Symbols:NDF1,NDH48,PnsB1 | NAD(P)H DEHYDROGENASE SUBUNIT 48,Photosynthetic NDH subcomplex B 1,NDH-dependent cyclic electron flow 1 | NDH-dependent cyclic electron flow 1 | Chr1:5489314-5491199 FORWARD LENGTH=461	38.3	4	NDH-dependent cyclic electron flow 1;encodes a novel subunit of the chloroplast NAD(P)H dehydrogenase complex, involved in cyclic electron flow around photosystem I to produce ATP.	plastid	'Symbols: NDF1 | NDF1 (NDH-DEPENDENT CYCLIC ELECTRON FLOW 1) | chr1:5489298-5491363 FORWARD'
AT1G16000.1	0.237662	0.0527519	0.736728	0.191811	0.223018	0.0233306	0.976917	0.94986	-0.00180894	0.98114	0.843129	0.528477	-0.00129666	0.985133	1.01965	0.959013	-0.22076	0.0189184	1.12256	0.780454	0.018711	0.8717	0.980893	0.971108	-0.205603	0.0306922	1.0238	0.963538	1	1	AT1G16000.1 | GAG1At protein | Chr1:5494576-5495149 FORWARD LENGTH=86	10.5	4	;	mitochondrion	'unknown protein | chr1:5494533-5495359 FORWARD'
AT1G16020.4			0.608395	0.0090405			1.17272	0.476492			0.589001	0.00572413			1.31252	0.167623			0.875463	0.684881			0.904291	0.773942			1.01209	0.979375	1;1;1;1	1;1;1;1	AT1G16020.4 | Symbols:CCZ1a | CALCIUM CAFFEINE ZINC SENSITIVITY 1a | vacuolar fusion protein (DUF1712) | Chr1:5499712-5501018 FORWARD LENGTH=327;AT1G16020.3 | Symbols:CCZ1a | CALCIUM CAFFEINE ZINC SENSITIVITY 1a | vacuolar fusion protein (DUF1712) | Ch	2.8	0			'unknown protein | chr1:5498165-5501358 FORWARD'
AT1G16030.1			1.25543	0.829845			2.58098	0.213125			1.2565	0.829285			2.12797	0.346172			0.877162	0.933872			0.876419	0.933433			0.72259	0.814049	9	1	AT1G16030.1 | Symbols:Hsp70b | heat shock protein 70B | heat shock protein 70B | Chr1:5502386-5504326 REVERSE LENGTH=646	17	0	heat shock protein 70B;	cytosol	'Symbols: Hsp70b | Hsp70b (heat shock protein 70B); ATP binding | chr1:5502206-5504535 REVERSE'
AT1G16060.1			0.801981	0.451796			1.43191	0.169747			0.744628	0.279302			1.22542	0.497985			0.952074	0.928912			1.02541	0.9657			0.877532	0.779469	1	1	AT1G16060.1 | Symbols:ADAP,WRI3 | ARIA-interacting double AP2 domain protein,WRINKLED 3 | ARIA-interacting double AP2 domain protein | Chr1:5508563-5511609 FORWARD LENGTH=345	2.6	0	ARIA-interacting double AP2 domain protein;Encodes ADAP, an AP2-domain protein that interacts with ARIA. ADAP is a positive regulator of the ABA response and is also involved in regulating seedling growth.	nucleus	'ovule development protein, putative | chr1:5508507-5511735 FORWARD'
AT1G16080.1	-0.135355	0.163501	0.724059	0.000161155	-0.066677	0.45832	1.34285	0.000399919	0.0325904	0.756193	0.719053	0.000128995	0.0785375	0.350195	1.2095	0.0142765	0.0908424	0.192608	0.960362	0.778907	-0.0771026	0.328953	0.967049	0.822895	0.0681118	0.335448	0.871022	0.211424	19;18	19;18	neoAT1G16080.11;AT1G16080.1 | nuclear protein | Chr1:5514394-5515761 FORWARD LENGTH=313	77.4	4	;	plastid	'unknown protein | chr1:5514317-5516027 FORWARD'
AT1G16210.1	0.0213114	0.764444	1.22973	0.0526846	0.121805	0.136543	1.21566	0.0683805	-0.0334932	0.683893	1.20843	0.0780538	0.0481148	0.531752	1.10182	0.431382	-0.0720669	0.27394	0.937361	0.734851	-0.0172623	0.789695	0.953883	0.817759	-0.0909524	0.265592	0.864561	0.353913	7	7	AT1G16210.1 | coiled-coil protein | Chr1:5546352-5547447 REVERSE LENGTH=234	28.2	4	;	nucleus	'unknown protein | chr1:5546128-5547552 REVERSE'
AT1G16240.3	0.25764	0.0793038	1.93279	0.000399341	0.18614	0.125323	0.756116	0.114226	-0.0119117	0.933617	2.50671	1.12125e-05	-0.293333	0.1805	0.697776	0.0377856	-0.0844669	0.253557	0.984795	0.970461	0.185085	0.380143	0.759322	0.272167	-0.294387	0.0169906	0.700734	0.146639	2;2;2;2	2;2;2;2	AT1G16240.3 | Symbols:SYP51,ATSYP51 | syntaxin of plants 51 | syntaxin of plants 51 | Chr1:5555193-5556340 REVERSE LENGTH=228;AT1G16240.4 | Symbols:SYP51,ATSYP51 | syntaxin of plants 51 | syntaxin of plants 51 | Chr1:5555183-5556340 REVERSE LENGTH=232;	9.2	3	syntaxin of plants 51;Encodes one of 24 Arabidopsis syntaxins. Its mRNA has been shown to be expressed.	nucleus	'Symbols: SYP51, ATSYP51 | SYP51 (SYNTAXIN OF PLANTS 51); SNAP receptor | chr1:5555007-5556841 REVERSE'
AT1G16270.3			0.997465	0.992533			1.38696	0.0255768			0.842745	0.283591			1.28048	0.0969237			0.860471	0.51274			1.01844	0.956352			0.940261	0.829781	2;2;2;2;2;2;2;1;1	1;1;1;1;1;1;1;0;0	AT1G16270.3 | kinase superfamily with octicosapeptide/Phox/Bem1p domain-containing protein | Chr1:5563890-5568145 FORWARD LENGTH=1147;AT1G16270.2 | kinase superfamily with octicosapeptide/Phox/Bem1p domain-containing protein | Chr1:5563890-5568145 FORW	1.9	0			'protein kinase family protein | chr1:5563890-5568368 FORWARD'
AT1G16340.3	0.0742644	0.693008	0.716139	0.153314	-0.0851528	0.496849	0.831064	0.491675	0.13092	0.375599	0.598636	0.0229039	-0.147347	0.402199	0.615906	0.0317401	0.109245	0.33489	0.92135	0.855649	0.0525902	0.760574	1.1022	0.82377	-0.00960434	0.932977	0.816843	0.579098	1;1;1;1	1;1;1;1	AT1G16340.3 | Symbols:ATKSDA,ATKDSA2,AtKDO8PS | | Aldolase superfamily protein | Chr1:5588123-5590469 REVERSE LENGTH=291;AT1G16340.2 | Symbols:ATKSDA,ATKDSA2,AtKDO8PS | | Aldolase superfamily protein | Chr1:5588123-5590469 REVERSE LENGTH=291;AT1G1634	4.1	2	Aldolase superfamily protein;Encodes a protein with putative 3-deoxy-D-manno-octulosonic acid 8-phosphate synthetase activity. This gene share a very high sequence homology with its homologue AtkdsA1 (AT1G79500).	plasma membrane	'Symbols: ATKDSA2, ATKSDA | ATKDSA2; 3-deoxy-8-phosphooctulonate synthase | chr1:5587893-5590633 REVERSE'
AT1G16350.1	-0.12281	0.1376	0.638727	0.000963158	-0.0462313	0.578764	2.14914	3.04317e-06	-0.0645713	0.447316	0.517289	1.78357e-05	0.0633309	0.354132	1.66678	0.000275512	0.0214161	0.697592	1.13703	0.529552	-0.0368222	0.631773	1.40396	0.0618498	0.0727399	0.473294	1.08885	0.70772	10	8	AT1G16350.1 | Aldolase-type TIM barrel family protein | Chr1:5590951-5592872 FORWARD LENGTH=502	17.9	4	Aldolase-type TIM barrel family protein;	peroxisome	'inosine-5'-monophosphate dehydrogenase, putative | chr1:5590951-5593007 FORWARD'
AT1G16410.2	0.0333865	0.789223	0.406048	6.0752e-05	-0.139251	0.322275	0.756468	0.175475	0.173224	0.274536	0.568376	0.00477742	-0.105498	0.325783	1.08141	0.779653	0.278526	0.275448	1.08139	0.840934	0.138689	0.516904	0.772542	0.379266	0.172442	0.474231	1.10439	0.788797	4;4;4;4;3;3	4;4;4;4;3;3	neoAT1G16410.21;AT1G16410.2 | Symbols:CYP79F1,BUS1,SPS1 | SUPERSHOOT 1,BUSHY 1,cytochrome p450 79f1 | cytochrome p450 79f1 | Chr1:5608862-5610244 FORWARD LENGTH=423;neoAT1G16410.11;AT1G16410.1 | Symbols:CYP79F1,BUS1,SPS1 | SUPERSHOOT 1,BUSHY 1,cytochrom	10.8	2	cytochrome p450 79f1;member of CYP79F	endoplasmic reticulum	'Symbols: CYP79F1, BUS1, SPS1 | CYP79F1 (CYTOCHROME P450 79F1); oxidoreductase, acting on paired donors, with incorporation or reduction of molecular oxygen, NADH or NADPH as one donor, and incorporation of one atom of oxygen | chr1:5608807-5611426 FORWARD'
AT1G16460.5	-0.0464882	0.553549	0.894625	0.166364	-0.00540188	0.938949	0.988893	0.92892	0.0276612	0.72635	0.828233	0.014869	0.0400018	0.487972	0.820931	0.010996	0.0846322	0.167687	0.894373	0.323727	0.0104829	0.868989	0.966067	0.816479	0.0558866	0.408056	0.801981	0.0429956	3;3;3;3;3;3;2;2	3;3;3;3;3;3;2;2	neoAT1G16460.51;AT1G16460.6 | Symbols:STR2,ATMST2,RDH2,MST2,ATRDH2,ST2 | ARABIDOPSIS THALIANA MERCAPTOPYRUVATE SULFURTRANSFERASE 2,SULFURTRANSFERASE 2,rhodanese homologue 2,MERCAPTOPYRUVATE SULFURTRANSFERASE 2 | rhodanese homologue 2 | Chr1:5620153-56219	10.6	4			'Symbols: ATRDH2, ATMST2, MST2 | ATRDH2 (ARABIDOPSIS THALIANA RHODANESE HOMOLOGUE 2); 3-mercaptopyruvate sulfurtransferase/ thiosulfate sulfurtransferase | chr1:5619641-5622624 REVERSE'
AT1G16560.9	-0.0950102	0.353503	0.81982	0.0875442	-0.279867	0.0225244	0.714807	0.00407701	-0.238515	0.0462175	0.931281	0.628445	-0.114901	0.204741	0.792403	0.0429661	-0.0166965	0.848312	1.10225	0.605612	0.126808	0.153468	0.970327	0.900106	0.291775	0.0552224	1.07566	0.71995	1;1;1;1;1;1;1;1;1;1;1;1;1;1;1;1	1;1;1;1;1;1;1;1;1;1;1;1;1;1;1;1	neoAT1G16560.91;neoAT1G16560.81;neoAT1G16560.71;neoAT1G16560.61;neoAT1G16560.51;neoAT1G16560.31;neoAT1G16560.21;neoAT1G16560.11;AT1G16560.9 | Per1-like family protein | Chr1:5668945-5670343 FORWARD LENGTH=342;AT1G16560.8 | Per1-like family protein | Ch	2.8	3			'Per1-like family protein | chr1:5668413-5670708 FORWARD'
AT1G16610.4	-0.324513	0.0682299	1.11854	0.609656	-0.224324	0.0384356	1.58481	0.00820318	0.0485488	0.653335	1.33979	0.0958141	0.216529	0.250669	1.3978	0.0536146	0.127962	0.14723	1.57266	0.0624174	-0.245101	0.190554	1.31296	0.277079	0.195752	0.122375	1.15803	0.605429	4;4;4;4;4;4;4	4;4;4;4;4;4;4	AT1G16610.4 | Symbols:RNPS1,SR45,AtSR45 | arginine/serine-rich 45 | arginine/serine-rich 45 | Chr1:5676278-5678686 REVERSE LENGTH=381;AT1G16610.5 | Symbols:RNPS1,SR45,AtSR45 | arginine/serine-rich 45 | arginine/serine-rich 45 | Chr1:5676177-5678686 REV	8.1	4			'Symbols: SR45 | SR45; RNA binding / protein binding | chr1:5675704-5678780 REVERSE'
AT1G16710.6			1.14246	0.353147			0.863099	0.293536			1.31793	0.0313871			0.783271	0.0579815			1.04451	0.866964			0.905439	0.646605			0.821695	0.291265	4;4;4;4;4;4;4;4;4;3	4;4;4;4;4;4;4;4;4;3	AT1G16710.6 | Symbols:HAC12 | histone acetyltransferase of the CBP family 12 | histone acetyltransferase of the CBP family 12 | Chr1:5714692-5721782 FORWARD LENGTH=1641;AT1G16710.5 | Symbols:HAC12 | histone acetyltransferase of the CBP family 12 | histo	3.7	0			'Symbols: HAC12 | HAC12 (histone acetyltransferase of the CBP family 12); H3/H4 histone acetyltransferase/ histone acetyltransferase/ transcription cofactor | chr1:5714289-5722366 FORWARD'
AT1G16720.3	0.0516912	0.451469	1.41757	4.88244e-05	-0.0574414	0.396085	0.750888	0.000375757	0.0785835	0.355555	1.43386	3.4225e-05	-0.0476472	0.517053	0.600265	5.28888e-07	0.0786943	0.201056	1.07213	0.561563	0.051802	0.482196	1.05994	0.644545	0.0615962	0.365827	0.847324	0.116557	19;19;19;19;19;19	19;19;19;19;19;19	neoAT1G16720.31;neoAT1G16720.11;AT1G16720.3 | Symbols:HCF173 | high chlorophyll fluorescence phenotype 173 | high chlorophyll fluorescence phenotype 173 | Chr1:5723161-5725920 FORWARD LENGTH=564;neoAT1G16720.21;AT1G16720.1 | Symbols:HCF173 | high chloro	40.2	4			'Symbols: HCF173 | HCF173 (high chlorophyll fluorescence phenotype 173); binding / catalytic/ transcription repressor | chr1:5723088-5726478 FORWARD'
AT1G16790.1	-0.06665	0.521987	0.801676	0.290517	0.00932655	0.900314	1.06462	0.823781	-0.063309	0.482128	0.697905	0.061992	-0.0293777	0.727178	1.26712	0.250338	-0.0841357	0.227471	0.937535	0.868203	-0.0874768	0.277276	1.07694	0.845318	-0.126181	0.0995997	1.28179	0.385335	4	4	AT1G16790.1 | ribosomal protein-like protein | Chr1:5744638-5745072 FORWARD LENGTH=144	29.2	4	ribosomal protein-related;	plastid	'ribosomal protein-related | chr1:5744553-5745209 FORWARD'
AT1G16810.3	0.137035	0.408208	1.41637	0.013229	0.162545	0.20688	0.765903	0.0581978	-0.0445836	0.750081	1.37001	0.0246087	-0.214287	0.0342601	1.05101	0.806241	0.00172948	0.980577	0.754752	0.155986	0.183348	0.168977	0.780294	0.215207	-0.193484	0.0310527	1.07076	0.796729	3;3;3	3;3;3	AT1G16810.3 | 7-dehydrocholesterol reductase-like protein | Chr1:5756150-5756694 FORWARD LENGTH=144;AT1G16810.2 | 7-dehydrocholesterol reductase-like protein | Chr1:5756150-5756694 FORWARD LENGTH=144;AT1G16810.1 | 7-dehydrocholesterol reductase-like p	17.4	4			'unknown protein | chr1:5755588-5756895 FORWARD'
AT1G16820.4			1.19117	0.331435			0.937996	0.781406			1.08708	0.702528			1.02465	0.926211			0.858295	0.555952			0.94048	0.848836			1.02736	0.940842	1;1;1;1	1;1;1;1	AT1G16820.4 | vacuolar ATP synthase catalytic subunit-related / V-ATPase-related / vacuolar proton pump-like protein | Chr1:5757199-5757522 REVERSE LENGTH=48;AT1G16820.3 | vacuolar ATP synthase catalytic subunit-related / V-ATPase-related / vacuolar pro	31.2	0			'vacuolar ATP synthase catalytic subunit-related / V-ATPase-related / vacuolar proton pump-related | chr1:5756835-5758464 REVERSE'
AT1G16850.1	0.192649	0.172423	0.607907	0.00907064	0.229868	0.0829409	1.46897	0.0427977	0.19623	0.0923696	0.724447	0.0939132	-0.118355	0.244248	1.98483	0.000653583	-0.168542	0.0574889	1.0224	0.959224	-0.172122	0.226927	0.857929	0.627431	-0.520345	0.00151601	1.1592	0.644006	1;1	1;1	neoAT1G16850.11;AT1G16850.1 | transmembrane protein | Chr1:5765062-5765618 REVERSE LENGTH=152	13.3	4	;	extracellular	'unknown protein | chr1:5764807-5765651 REVERSE'
AT1G16880.1	-0.0813446	0.526654	0.678734	7.40773e-06	-0.114954	0.216065	0.670287	5.06923e-06	0.058585	0.760999	0.60121	2.56947e-07	0.0920511	0.507186	0.593799	1.89546e-07	0.449619	0.00572608	1.03886	0.769029	0.309689	0.0545763	1.17282	0.108681	0.516694	0.000719676	1.03899	0.768175	15;15;10;10	15;15;10;10	neoAT1G16880.11;AT1G16880.1 | Symbols:ACR11 | ACT domain repeats 11 | uridylyltransferase-like protein | Chr1:5773796-5776125 FORWARD LENGTH=290;neoAT1G16880.21;AT1G16880.2 | Symbols:ACR11 | ACT domain repeats 11 | uridylyltransferase-like protein | Ch	62.3	4	uridylyltransferase-related;	plastid	'uridylyltransferase-related | chr1:5773592-5776308 FORWARD'
AT1G16890.2	-0.060583	0.637476	1.04959	0.778533	-0.0544321	0.526124	1.01982	0.920219	0.029469	0.817975	1.27553	0.045362	0.123448	0.269898	0.924248	0.608989	-0.00335244	0.951027	1.07377	0.746545	-0.0934044	0.207035	0.883567	0.515816	0.0844761	0.257945	0.800761	0.198523	7;6;5	2;1;1	AT1G16890.2 | Symbols:UBC13B,AtUBC36,UBC36 | ubiquitin-conjugating enzyme 36,UBIQUITIN CONJUGATING ENZYME 13B | ubiquitin-conjugating enzyme 36 | Chr1:5776550-5778327 REVERSE LENGTH=153;AT1G16890.3 | Symbols:UBC13B,AtUBC36,UBC36 | ubiquitin-conjugating	68.6	4	ubiquitin-conjugating enzyme 36;UBC36/UBC13B encodes a protein that may play a role in DNA damage responses and error-free post-replicative DNA repair. It can bind to the MMZ/UEV1 proteins in vitro.	cytosol	'Symbols: UBC36, UBC13B | ubiquitin-conjugating enzyme, putative | chr1:5776282-5778484 REVERSE'
AT1G16905.1			1.20715	0.110025			1.09055	0.538553			1.11308	0.42074			1.07792	0.608172			0.837233	0.288397			0.90799	0.611568			0.897468	0.558096	1;1	1;1	neoAT1G16905.11;AT1G16905.1 | Curculin-like (mannose-binding) lectin family protein | Chr1:5782546-5783817 REVERSE LENGTH=423	2.2	0	Curculin-like (mannose-binding) lectin family protein;	extracellular	'sugar binding | chr1:5782455-5783840 REVERSE'
AT1G16920.1	-0.0071385	0.921816	1.408	0.00689271	0.0276527	0.678238	1.0318	0.87101	-0.0259262	0.894798	1.5181	0.00138882	0.127482	0.140734	0.896141	0.455722	-0.179775	0.0457755	1.24583	0.220058	-0.160987	0.295504	1.15548	0.451392	-0.0611575	0.614807	1.00356	0.990692	7;3;2	2;0;0	AT1G16920.1 | Symbols:RAB11,ATRABA1B,RABA1b,BEX5 | RAB GTPase homolog A1B,BFA-visualized exocytic trafficking defective 5 | RAB GTPase homolog A1B | Chr1:5787489-5789147 REVERSE LENGTH=216	35.2	4	RAB GTPase homolog A1B;small GTP-binding protein (Rab11)similar to YPT3/RAB11 proteins in yeast and mammals, respectively. YPT3/RAB11 is involved in intracellular protein trafficking.	golgi,plasma membrane	'Symbols: RAB11, ATRABA1B | ATRABA1B (ARABIDOPSIS RAB GTPASE HOMOLOG A1B); GTP binding | chr1:5787330-5789249 REVERSE'
AT1G17050.1	-0.00853491	0.898705	0.475491	1.45786e-05	-0.045041	0.552348	2.41083	1.94232e-06	0.00336424	0.97097	0.434723	3.77263e-06	0.0192527	0.760643	2.42762	1.76712e-06	0.154157	0.0673085	0.993807	0.985825	0.142258	0.0523281	1.08701	0.748762	0.206552	0.0129773	1.09458	0.722382	10	9	AT1G17050.1 | Symbols:AtSPS2,SPS2 | solanesyl diphosphate synthase 2 | solanesyl diphosphate synthase 2 | Chr1:5829289-5831215 FORWARD LENGTH=417	35	4	solanesyl diphosphate synthase 2;Encodes a protein with solanesyl diphosphate synthase activity.	plastid	'Symbols: SPS2 | SPS2 (Solanesyl diphosphate synthase 2); trans-octaprenyltranstransferase | chr1:5829080-5831343 FORWARD'
AT1G17100.1	0.0647147	0.513637	0.240151	3.06698e-09	0.116	0.39903	3.72431	8.87602e-09	-0.0365345	0.732484	0.307429	3.72087e-08	0.0556893	0.436231	3.58699	1.29337e-08	0.229922	0.0234168	1.28166	0.214805	0.331172	0.00120948	1.00119	0.996983	0.270861	0.0440595	0.96427	0.901407	7;7	7;7	neoAT1G17100.11;AT1G17100.1 | Symbols:AtHBP1,HBP1 | haem-binding protein 1 | SOUL heme-binding family protein | Chr1:5844766-5845539 FORWARD LENGTH=232	50	4	SOUL heme-binding family protein;	extracellular	'SOUL heme-binding family protein | chr1:5844676-5845661 FORWARD'
AT1G17160.2	0.2287	0.0382282	1.22371	0.208847	0.270491	0.00965098	0.752797	0.0629734	0.170222	0.258603	1.49788	0.00823145	0.160307	0.335073	0.846393	0.319792	-0.105653	0.250624	0.976077	0.943305	-0.0471747	0.712872	0.797414	0.306693	-0.157359	0.0715069	0.896558	0.67599	4;4;3;3	4;4;3;3	neoAT1G17160.21;neoAT1G17160.11;AT1G17160.2 | pfkB-like carbohydrate kinase family protein | Chr1:5867678-5869175 FORWARD LENGTH=355;AT1G17160.1 | pfkB-like carbohydrate kinase family protein | Chr1:5867678-5869215 FORWARD LENGTH=379	11.1	4	pfkB-like carbohydrate kinase family protein;	plastid	'pfkB-type carbohydrate kinase family protein | chr1:5867635-5869356 FORWARD'
AT1G17190.1			0.933286	0.757685			0.868189	0.451656			0.950325	0.829483			0.857748	0.403346			0.989884	0.979496			0.972135	0.936619			0.960443	0.905104	1	1	AT1G17190.1 | Symbols:ATGSTU26,GSTU26 | glutathione S-transferase tau 26 | glutathione S-transferase tau 26 | Chr1:5875452-5876375 FORWARD LENGTH=220	4.1	0	glutathione S-transferase tau 26;Encodes glutathione transferase belonging to the tau class of GSTs. Naming convention according to Wagner et al. (2002).	cytosol	'Symbols: ATGSTU26, GSTU26 | ATGSTU26 (ARABIDOPSIS THALIANA GLUTATHIONE S-TRANSFERASE TAU 26); glutathione transferase | chr1:5875350-5876545 FORWARD'
AT1G17200.1	0.238088	0.246789	1.73969	0.00260547	0.575045	0.0304897	0.399534	1.69013e-05	0.205516	0.368126	1.26918	0.2083	-0.507621	0.0395653	0.424164	3.64371e-05	0.806749	0.0114743	1.05094	0.893708	0.839321	0.00766905	1.44054	0.149992	-0.243344	0.196658	1.52935	0.0914271	1	1	AT1G17200.1 | Symbols:CASPL2A1 | CASP-like protein 2A1 | Uncharacterized protein family (UPF0497) | Chr1:5878493-5879871 FORWARD LENGTH=204	6.4	1	Uncharacterised protein family (UPF0497);	plasma membrane	'integral membrane family protein | chr1:5878412-5880041 FORWARD'
AT1G17210.1	0.00150207	0.993498	1.45401	0.00592486	0.182434	0.334788	1.4856	0.00385956	-0.0300382	0.886925	1.30501	0.0481324	-0.271441	0.154835	1.07275	0.696586	0.111379	0.497053	1.21898	0.31354	0.14292	0.425221	1.35816	0.10624	-0.310955	0.118468	0.980727	0.949045	1	1	AT1G17210.1 | Symbols:ILP1,ATILP1 | IAP-like protein 1,ARABIDOPSIS IAP-LIKE PROTEIN | IAP-like protein 1 | Chr1:5880502-5884657 REVERSE LENGTH=958	1	1	IAP-like protein 1;	nucleus	'zinc ion binding | chr1:5880130-5884756 REVERSE'
AT1G17220.1	0.0485217	0.495115	0.697362	7.0591e-05	0.0403793	0.648957	0.984718	0.903321	0.0864518	0.31686	0.593385	9.13573e-07	0.0251683	0.755692	0.823574	0.0153426	0.00573999	0.941005	0.929798	0.572209	-0.0321902	0.664461	1.09272	0.471176	-0.0474012	0.596278	0.913906	0.464013	27;27	27;27	neoAT1G17220.11;AT1G17220.1 | Symbols:FUG1 | fu-gaeri1 | Translation initiation factor 2%2C small GTP-binding protein | Chr1:5885383-5890165 FORWARD LENGTH=1026	33	4	Translation initiation factor 2, small GTP-binding protein;Encodes a chloroplast localized protein with similarity to translation initiation factor 2. Can complement loss of INFB in E.coli suggesting FUG1 does function as a translation initiation factor in vivo. Identified as a suppressor of the leaf variegation mutant var2-6. Suppression is only seen in hypomorphs as complete loss of function al…	plastid	'Symbols: FUG1 | FUG1 (fu-gaeri1); translation initiation factor | chr1:5885083-5890470 FORWARD'
AT1G17290.1	-0.0211128	0.757516	0.935816	0.699816	0.0190434	0.764104	0.777921	0.0506519	0.0342611	0.711282	0.937573	0.709689	0.0379095	0.504994	0.796436	0.0786268	0.041733	0.508954	1.18581	0.370702	-0.0136408	0.841174	1.18359	0.376516	0.00522524	0.936485	1.21176	0.303671	13;13;4;4	8;8;0;0	neoAT1G17290.11;AT1G17290.1 | Symbols:AlaAT1 | alanine aminotransferas | alanine aminotransferas | Chr1:5922771-5926093 FORWARD LENGTH=543	28.4	4	alanine aminotransferas;Encodes for alanine aminotransferase (ALAAT1), involved in alanine catabolism during plants recovery from hypoxia	mitochondrion	'Symbols: AlaAT1 | AlaAT1 (ALANINE AMINOTRANSFERAS); ATP binding / L-alanine:2-oxoglutarate aminotransferase | chr1:5922630-5926400 FORWARD'
AT1G17360.1	0.108361	0.566792	0.396336	3.5291e-08	0.0609876	0.730303	1.08719	0.529819	-0.202179	0.374872	0.351044	6.99421e-09	0.301038	0.127143	0.853224	0.163231	-0.486085	0.0438661	0.914666	0.6236	-0.175545	0.337944	1.03268	0.887307	0.064505	0.703964	0.81044	0.176208	2;1;1	2;1;1	AT1G17360.1 | LOW protein: protein phosphatase 1 regulatory subunit-like protein | Chr1:5947441-5951399 FORWARD LENGTH=1061;AT1G72410.2 | COP1-interacting protein-like protein | Chr1:27251949-27256246 REVERSE LENGTH=1145;AT1G72410.1 | COP1-interacting	1.5	1	;	nucleus	'FUNCTIONS IN: molecular_function unknown; INVOLVED IN: biological_process unknown; LOCATED IN: cellular_component unknown; EXPRESSED IN: 22 plant structures; EXPRESSED DURING: 13 growth stages; BEST Arabidopsis thaliana protein match is: COP1-interacting protein-related (TAIR:AT1G72410.1); Has 8834 Blast hits to 6495 proteins in 406 species: Archae - 8; Bacteria - 626; Metazoa - 3389; Fungi - 79…
AT1G17370.2	-0.00983022	0.939663	0.62557	2.888e-05	0.366017	0.0205598	1.34694	0.00251648	-0.0954165	0.493993	0.709664	0.00072683	0.182289	0.180313	1.52611	8.95171e-05	-0.206504	0.0965111	1.16537	0.270256	-0.120918	0.501496	1.02727	0.892517	-0.304645	0.0374454	1.16392	0.274268	4;4;1;1;1	4;4;1;1;1	AT1G17370.2 | Symbols:UBP1B | oligouridylate binding protein 1B | oligouridylate binding protein 1B | Chr1:5951842-5954825 REVERSE LENGTH=416;AT1G17370.1 | Symbols:UBP1B | oligouridylate binding protein 1B | oligouridylate binding protein 1B | Chr1:595	8.9	2	oligouridylate binding protein 1B;	nucleus	'Symbols: UBP1B | UBP1B (oligouridylate binding protein 1B); mRNA 3'-UTR binding | chr1:5951542-5955037 REVERSE'
AT1G17470.2	-0.0337267	0.69187	0.745823	0.164085	0.058736	0.64623	1.14168	0.605476	0.11685	0.250946	1.00406	0.991324	0.0400999	0.607891	1.16945	0.523915	0.124875	0.171854	1.56824	0.115536	-0.0257017	0.734734	1.16491	0.657724	-0.0443379	0.659539	1.19324	0.593518	6;6;3;3;3;2	6;6;3;3;3;2	AT1G17470.2 | Symbols:ATDRG,DRG1,ATDRG1,Drg1-2 | developmentally regulated G-protein 1 | developmentally regulated G-protein 1 | Chr1:6003442-6006155 FORWARD LENGTH=399;AT1G17470.1 | Symbols:ATDRG,DRG1,ATDRG1,Drg1-2 | developmentally regulated G-protein	16.8	4	developmentally regulated G-protein 1;Encodes a member of the DRG (developmentally regulated G-protein) family expressed throughout the plant, with highest expression in actively growing tissues. Has GTPase activity.	cytosol	'Symbols: ATDRG1, ATDRG | ATDRG1 (ARABIDOPSIS THALIANA DEVELOPMENTALLY REGULATED G-PROTEIN 1); GTP binding / GTPase | chr1:6002912-6006405 FORWARD'
AT1G17620.1	0.0793886	0.395224	0.861785	0.597898	-0.000442223	0.995814	0.682304	0.0923319	0.190513	0.166462	1.01246	0.974334	0.13617	0.106439	1.0138	0.97158	-0.0429513	0.590526	0.718283	0.31183	-0.154075	0.0895942	0.611388	0.119049	-0.0174633	0.824776	0.908432	0.825111	4	4	AT1G17620.1 | Late embryogenesis abundant (LEA) hydroxyproline-rich glycoprotein family | Chr1:6062313-6063107 FORWARD LENGTH=264	14.4	3	Late embryogenesis abundant (LEA) hydroxyproline-rich glycoprotein family;	plasma membrane	'FUNCTIONS IN: molecular_function unknown; INVOLVED IN: biological_process unknown; LOCATED IN: plasma membrane; EXPRESSED IN: 23 plant structures; EXPRESSED DURING: 13 growth stages; CONTAINS InterPro DOMAIN/s: Harpin-induced 1 (InterPro:IPR010847); BEST Arabidopsis thaliana protein match is: unknown protein (TAIR:AT5G11890.1); Has 539 Blast hits to 538 proteins in 22 species: Archae - 0; Bacter…
AT1G17650.2	0.0581406	0.484469	0.731325	0.0195741	-0.0487065	0.486951	1.02138	0.922089	0.0601206	0.486456	0.786655	0.0761433	-0.0614904	0.301775	0.895837	0.49136	0.158047	0.0271223	1.29245	0.177606	0.156067	0.0442839	1.20155	0.353172	0.143283	0.0613971	1.05386	0.842859	8;8;8	8;8;8	AT1G17650.2 | Symbols:AtGLYR2,GLYR2,GR2 | GLYOXYLATE REDUCTASE 2,glyoxylate reductase 2 | glyoxylate reductase 2 | Chr1:6069594-6071588 REVERSE LENGTH=299;neoAT1G17650.11;AT1G17650.1 | Symbols:AtGLYR2,GLYR2,GR2 | GLYOXYLATE REDUCTASE 2,glyoxylate reduct	44.5	4			'Symbols: GLYR2, GR2 | GLYR2 (GLYOXYLATE REDUCTASE 2); glyoxylate reductase (NADP)/ phosphogluconate dehydrogenase (decarboxylating) | chr1:6069477-6072012 REVERSE'
AT1G17665.1	-0.220691	0.154224	1.17535	0.151341	-0.280399	0.0686011	1.08535	0.537077	-0.175588	0.383998	1.00207	0.991714	-0.229929	0.0330696	1.00203	0.991863	0.127543	0.319931	0.819223	0.197713	0.0824401	0.575179	0.96089	0.8541	0.132909	0.365239	0.887125	0.474733	1	1	AT1G17665.1 | CA-responsive protein | Chr1:6072432-6074484 REVERSE LENGTH=338	3	4	;	plasma membrane	'unknown protein | chr1:6072598-6074484 REVERSE'
AT1G17690.1			1.18519	0.150206			2.29072	2.36739e-07			0.847949	0.164751			2.37439	1.38357e-07			0.725084	0.0455011			1.01346	0.959142			1.05048	0.823446	1	1	AT1G17690.1 | Symbols:NOF1 | nucleolar factor 1 | U3 small nucleolar RNA-associated protein | Chr1:6082878-6088157 REVERSE LENGTH=754	1.1	0	;	nucleus	'unknown protein | chr1:6082755-6088340 REVERSE'
AT1G17700.1	0.334622	0.0303549	1.11618	0.413891	0.114742	0.319349	0.905209	0.471064	0.0576116	0.845248	1.12187	0.387096	-0.506312	0.344901	0.862041	0.235196	-0.090762	0.48779	1.02216	0.932128	0.186248	0.382488	1.01698	0.949342	-0.434805	0.145147	0.968481	0.895599	2	2	AT1G17700.1 | Symbols:PRA1.F1 | prenylated RAB acceptor 1.F1 | prenylated RAB acceptor 1.F1 | Chr1:6089588-6090130 FORWARD LENGTH=180	13.9	2	prenylated RAB acceptor 1.F1;	plasma membrane	'Symbols: PRA1.F1 | PRA1.F1 (PRENYLATED RAB ACCEPTOR 1.F1) | chr1:6089517-6090323 FORWARD'
AT1G17720.2	-0.0294804	0.82096	1.07475	0.451166	-0.0227756	0.819616	0.93297	0.47289	0.19375	0.267405	0.854826	0.0562703	0.0367404	0.715325	0.922608	0.385738	0.386108	0.0412801	0.806211	0.0611705	0.162878	0.281941	1.01363	0.94109	0.222394	0.0137955	1.00237	0.990514	5;5	4;4	AT1G17720.2 | Symbols:ATB BETA | | Protein phosphatase 2A%2C regulatory subunit PR55 | Chr1:6093949-6098065 REVERSE LENGTH=500;AT1G17720.1 | Symbols:ATB BETA | | Protein phosphatase 2A%2C regulatory subunit PR55 | Chr1:6093949-6098065 REVERSE LENGTH=	13.8	4	Protein phosphatase 2A, regulatory subunit PR55;type 2A protein serine/threonine phosphatase 55 kDa B	nucleus	'Symbols: ATB BETA | ATB BETA; nucleotide binding / protein phosphatase type 2A regulator | chr1:6093208-6098383 REVERSE'
AT1G17745.1	-0.0974759	0.420531	0.401228	5.55044e-07	0.037572	0.795557	0.917004	0.612069	0.0252328	0.890216	0.502007	1.68709e-05	0.0856934	0.652154	1.02779	0.896981	0.264839	0.0469895	0.668607	0.0356412	0.142131	0.40003	0.534383	0.00301161	0.190252	0.168903	0.598946	0.0105513	5;5;5;5	2;2;2;2	neoAT1G17745.11;neoAT1G17745.21;AT1G17745.1 | Symbols:PGDH2,PGDH | phosphoglycerate dehydrogenase 2,3-phosphoglycerate dehydrogenase | D-3-phosphoglycerate dehydrogenase | Chr1:6101157-6104979 FORWARD LENGTH=624;AT1G17745.2 | Symbols:PGDH2,PGDH | phosph	8.4	2	D-3-phosphoglycerate dehydrogenase;encodes a 3-Phosphoglycerate dehydrogenase	plastid	'Symbols: PGDH | PGDH (3-PHOSPHOGLYCERATE DEHYDROGENASE); phosphoglycerate dehydrogenase | chr1:6100964-6105265 FORWARD'
AT1G17840.1	0.011529	0.889438	0.837772	0.094031	-0.115349	0.393436	1.05547	0.699406	0.00869808	0.943675	0.842249	0.105694	-0.0238217	0.799972	1.19465	0.0922727	0.0137972	0.860789	0.949455	0.791869	0.0166281	0.878322	0.944407	0.765176	0.108156	0.460584	1.06895	0.717454	6	6	AT1G17840.1 | Symbols:COF1,WBC11,DSO,ATWBC11,AtABCG11,ABCG11 | ARABIDOPSIS THALIANA WHITE-BROWN COMPLEX HOMOLOG PROTEIN 11,CUTICULAR DEFECT AND ORGAN FUSION 1,ATP-binding cassette G11,DESPERADO,white-brown complex homolog protein 11 | white-brown complex-	7	4	white-brown complex homolog protein 11;Encodes a plasma membrane-localized ATP-binding cassette transporter, that is required for cutin transport to the extracellular matrix.	plasma membrane	'Symbols: WBC11, ABCG11, DSO, COF1, ATWBC11 | WBC11 (WHITE-BROWN COMPLEX HOMOLOG PROTEIN 11); ATPase, coupled to transmembrane movement of substances / fatty acid transporter | chr1:6142564-6146521 FORWARD'
AT1G17860.1	-0.108141	0.195378	1.0854	0.475121	-0.0639727	0.453217	1.10318	0.368845	0.0788587	0.364232	0.939976	0.616501	0.105361	0.342272	0.892131	0.279144	0.0253439	0.74313	0.756655	0.0419535	-0.161656	0.161084	0.873716	0.344964	0.00767762	0.905606	0.706569	0.0146922	4;3	4;3	neoAT1G17860.11;AT1G17860.1 | Kunitz family trypsin and protease inhibitor protein | Chr1:6149343-6149933 FORWARD LENGTH=196	26.7	4	Kunitz family trypsin and protease inhibitor protein;	extracellular	'trypsin and protease inhibitor family protein / Kunitz family protein | chr1:6149301-6150038 FORWARD'
AT1G17880.1	-0.168174	0.0391391	0.810029	0.0425728	-0.170894	0.0383282	1.53129	0.000186979	0.0130355	0.881965	0.847456	0.119205	0.0293509	0.68857	1.44812	0.000740405	0.00884999	0.913379	1.07783	0.674131	-0.17236	0.0247913	1.03023	0.889851	0.0278858	0.6966	0.974276	0.905157	9	5	AT1G17880.1 | Symbols:ATBTF3,BTF3 | basic transcription factor 3 | basic transcription factor 3 | Chr1:6152572-6153425 REVERSE LENGTH=165	46.7	4	basic transcription factor 3;	nucleus	'nascent polypeptide-associated complex (NAC) domain-containing protein / BTF3b-like transcription factor, putative | chr1:6152409-6153982 REVERSE'
AT1G17890.1	0.00689383	0.942531	0.853296	0.295044	-0.0312332	0.702806	1.00764	0.974466	-0.00412368	0.958217	0.942217	0.757931	0.0642012	0.370968	0.922608	0.655617	0.0620346	0.28982	0.913022	0.708604	0.0730521	0.383572	0.826856	0.352515	0.168487	0.034674	0.757076	0.155865	3;2;2	2;1;1	AT1G17890.1 | Symbols:GER2 | | NAD(P)-binding Rossmann-fold superfamily protein | Chr1:6154478-6155596 REVERSE LENGTH=328;AT1G17890.3 | Symbols:GER2 | | NAD(P)-binding Rossmann-fold superfamily protein | Chr1:6154478-6155440 REVERSE LENGTH=320;AT1G17	13.7	4	NAD(P)-binding Rossmann-fold superfamily protein;	cytosol	'Symbols: GER2 | GER2; binding / catalytic/ coenzyme binding | chr1:6154268-6155752 REVERSE'
AT1G17980.1			1.6217	2.83258e-05			0.734923	0.00241462			1.6067	3.52157e-05			0.689267	0.000438059			1.04943	0.796276			1.05922	0.748565			0.993422	0.978225	1	1	AT1G17980.1 | Symbols:PAPS1 | poly(A) polymerase 1 | poly(A) polymerase 1 | Chr1:6187742-6191418 REVERSE LENGTH=713	1.3	0	poly(A) polymerase 1;Encodes a poly(A) polymerase. Located in the nucleus.	nucleus	'nucleotidyltransferase family protein | chr1:6187507-6191708 REVERSE'
AT1G18060.1	-0.0785945	0.624086	0.611544	9.0862e-06	0.0943779	0.60092	1.04427	0.727939	0.169791	0.213438	0.669513	8.93511e-05	0.207052	0.0683458	1.03969	0.759292	0.0329149	0.640187	1.01383	0.946651	-0.215471	0.115308	0.926049	0.60787	-0.102797	0.495373	0.921983	0.58195	8;8	8;8	neoAT1G18060.11;AT1G18060.1 | microbial collagenase | Chr1:6212065-6213314 REVERSE LENGTH=226	41.8	4	;	plastid	'unknown protein | chr1:6211873-6213444 REVERSE'
AT1G18070.1	0.0334075	0.65005	0.609787	1.58309e-06	0.0690405	0.358368	1.51377	1.31221e-05	0.0235188	0.794011	0.514473	3.87255e-08	0.0831496	0.204832	1.44201	5.38136e-05	0.0443521	0.442967	0.936866	0.618754	0.0542408	0.445651	1.11043	0.373227	0.0683499	0.383687	1.05779	0.681282	20;20;20	20;20;20	AT1G18070.1 | Translation elongation factor EF1A/initiation factor IF2gamma family protein | Chr1:6214236-6218211 REVERSE LENGTH=532;AT1G18070.2 | Translation elongation factor EF1A/initiation factor IF2gamma family protein | Chr1:6214236-6218211 REVER	32.3	4	Translation elongation factor EF1A/initiation factor IF2gamma family protein;	cytosol	'EF-1-alpha-related GTP-binding protein, putative | chr1:6213725-6218335 REVERSE'
AT1G18080.1	0.0223424	0.741975	0.64601	0.00148728	-0.00495207	0.939541	1.3408	0.0266363	0.0860979	0.391647	0.576606	0.000163519	0.0657328	0.239187	1.44787	0.00574232	0.0856137	0.271764	1.05607	0.833847	0.0218581	0.745847	1.18319	0.395903	0.092543	0.244544	1.27767	0.192923	19	13	AT1G18080.1 | Symbols:RACK1A_AT,AtRACK1,SAC53,ATARCA,RACK1A | RECEPTOR FOR ACTIVATED C KINASE 1 A,Suppressor of Acaulis 53 | Transducin/WD40 repeat-like superfamily protein | Chr1:6222325-6223901 FORWARD LENGTH=327	49.5	4	Transducin/WD40 repeat-like superfamily protein;Encodes the Arabidopsis thaliana homolog of the tobacco WD-40 repeat ArcA gene.	cytosol	'Symbols: ATARCA, RACK1A_AT | ATARCA; nucleotide binding | chr1:6222201-6224151 FORWARD'
AT1G18160.1			1.66143	0.00734286			0.631473	0.0144933			1.74111	0.0037648			0.697953	0.0564601			1.0037	0.993187			0.957765	0.913836			1.0586	0.883551	1	1	AT1G18160.1 | Protein kinase superfamily protein | Chr1:6249126-6253835 FORWARD LENGTH=992	1.6	0	Protein kinase superfamily protein;	nucleus	'protein kinase family protein | chr1:6248793-6254039 FORWARD'
AT1G18170.1	0.231353	0.0796762	0.741418	0.0565306	0.00369953	0.964679	0.922608	0.701355	0.164803	0.0547476	0.645236	0.00562561	-0.271608	0.0952418	0.818988	0.230963	0.209197	0.0150622	0.872633	0.593518	0.275746	0.0753856	1.00271	0.994112	0.000438373	0.995682	0.890095	0.662008	5;4	5;4	AT1G18170.1 | FKBP-like peptidyl-prolyl cis-trans isomerase family protein | Chr1:6254291-6255507 FORWARD LENGTH=247;neoAT1G18170.11	27.1	4	FKBP-like peptidyl-prolyl cis-trans isomerase family protein;	plastid	'immunophilin / FKBP-type peptidyl-prolyl cis-trans isomerase family protein | chr1:6254229-6255690 FORWARD'
AT1G18210.2	0.0112929	0.879191	2.34128	0.000277344	0.053984	0.523524	0.913287	0.763441	0.0996979	0.360879	2.53177	0.000112588	-0.00661142	0.914647	0.961175	0.907844	-0.069311	0.457366	0.844497	0.640676	-0.157716	0.05171	0.780955	0.453571	-0.218311	0.0108284	0.821904	0.572077	6;6	6;6	AT1G18210.2 | Calcium-binding EF-hand family protein | Chr1:6268273-6268785 REVERSE LENGTH=170;AT1G18210.1 | Calcium-binding EF-hand family protein | Chr1:6268273-6268785 REVERSE LENGTH=170	58.8	4	Calcium-binding EF-hand family protein;	nucleus	'calcium-binding protein, putative | chr1:6267969-6268828 REVERSE'
AT1G18260.1	-0.254544	0.221551	0.976256	0.889137	0.0438476	0.803375	0.84876	0.150761	0.0372809	0.86006	1.24101	0.0508113	-0.0326331	0.833217	0.722101	0.00376912	0.45969	0.0503189	1.35219	0.0513664	0.167865	0.356904	1.06371	0.759351	0.0913846	0.593827	0.90498	0.574482	3;3;1;1	3;3;1;1	neoAT1G18260.11;AT1G18260.1 | Symbols:HRD3A,EBS5 | EMS-mutagenized bri1 suppressor 5 | HCP-like superfamily protein | Chr1:6279047-6282008 REVERSE LENGTH=678	6	1	HCP-like superfamily protein;	endoplasmic reticulum	'suppressor of lin-12-like protein-related / sel-1 protein-related | chr1:6278848-6282103 REVERSE'
AT1G18270.4	0.0829875	0.261493	3.13176	1.7615e-07	0.0656056	0.412747	0.664921	0.00830705	0.113518	0.17756	3.41172	7.12173e-08	-0.00315427	0.957433	0.653542	0.00615195	-0.0494039	0.487106	1.21072	0.407303	-0.0799346	0.33602	1.11137	0.692591	-0.148694	0.125936	1.09235	0.752176	8;8;8;7	8;8;8;7	AT1G18270.4 | ketose-bisphosphate aldolase class-II family protein | Chr1:6283964-6293772 REVERSE LENGTH=1314;AT1G18270.1 | ketose-bisphosphate aldolase class-II family protein | Chr1:6283634-6293772 REVERSE LENGTH=1373;AT1G18270.3 | ketose-bisphospha	7.4	4			'ketose-bisphosphate aldolase class-II family protein | chr1:6283412-6293871 REVERSE'
AT1G18360.1	0.551491	0.0387215	0.128366	2.67531e-08	0.363855	0.0995935	0.859601	0.617217	0.48337	0.0893978	0.15118	7.60373e-08	0.214001	0.231552	1.03337	0.93229	-0.0291288	0.853135	1.0767	0.879508	0.0389926	0.820089	0.914215	0.848875	-0.110862	0.521222	1.09903	0.840658	3;2	3;2	neoAT1G18360.11;AT1G18360.1 | Symbols:MAGL2 | | alpha/beta-Hydrolases superfamily protein | Chr1:6316996-6319204 REVERSE LENGTH=382	13.2	1	alpha/beta-Hydrolases superfamily protein;	mitochondrion	'hydrolase, alpha/beta fold family protein | chr1:6316695-6319427 REVERSE'
AT1G18440.1	-0.0801821	0.262638	0.759193	0.0943616	-0.149818	0.148455	0.917159	0.689498	0.0283851	0.703075	0.930168	0.746654	-0.0886226	0.130958	0.977496	0.931315	0.195107	0.0231084	0.984423	0.96698	0.0865399	0.254514	0.803476	0.36243	0.147735	0.111217	0.856334	0.548334	2;1;1	2;1;1	AT1G18440.1 | Peptidyl-tRNA hydrolase family protein | Chr1:6345994-6347686 FORWARD LENGTH=288;neoAT1G18440.11;AT1G18440.2 | Peptidyl-tRNA hydrolase family protein | Chr1:6345994-6347154 FORWARD LENGTH=223	5.6	4	Peptidyl-tRNA hydrolase family protein;	plastid	'peptidyl-tRNA hydrolase family protein | chr1:6345974-6347910 FORWARD'
AT1G18450.1	0.0658155	0.530536	1.68521	0.000200555	0.159131	0.290892	1.39331	0.00992966	-0.00794811	0.931227	1.78749	6.55439e-05	-0.0420261	0.745217	1.0271	0.893939	-0.0564131	0.459033	1.18027	0.382347	0.0173505	0.886984	1.11272	0.610289	-0.183806	0.202371	0.820319	0.282774	6;1;1;1	6;1;1;1	AT1G18450.1 | Symbols:ARP4,ATARP4 | actin-related protein 4 | actin-related protein 4 | Chr1:6348199-6351766 FORWARD LENGTH=441	18.1	4	actin-related protein 4;Encodes a gene similar to actin-related proteins in other organisms. Member of nuclear ARP family of genes. Component of chromatin remodeling complexes, involved in chromatin-mediated gene regulation. Phenotype of the arp4-1 mutant allele revealed partial sterility due to defects in anther development. Targeting the distinct, 3' UTR of AtARP4 transcripts with RNA interfere…	nucleus	'Symbols: ATARP4, ARP4 | ATARP4; structural constituent of cytoskeleton | chr1:6348107-6351975 FORWARD'
AT1G18485.1			0.948411	0.849785			1.19587	0.399874			0.972797	0.926972			0.784465	0.219539			1.35759	0.254736			1.32356	0.301096			0.868226	0.654593	2	2	AT1G18485.1 | Pentatricopeptide repeat (PPR) superfamily protein | Chr1:6363172-6366084 FORWARD LENGTH=970	2	0	Pentatricopeptide repeat (PPR) superfamily protein;	plastid	'pentatricopeptide (PPR) repeat-containing protein | chr1:6363172-6366235 FORWARD'
AT1G18490.1			1.16619	0.312912			0.89819	0.521157			1.08226	0.662507			0.913635	0.606094			1.11135	0.652218			1.19754	0.381593			1.21813	0.330041	2	2	AT1G18490.1 | Symbols:PCO3 | plant cysteine oxidase 3 | 2-aminoethanethiol dioxygenase%2C putative (DUF1637) | Chr1:6367116-6368640 FORWARD LENGTH=282	7.1	0	Protein of unknown function (DUF1637);	cytosol	'unknown protein | chr1:6366520-6368849 FORWARD'
AT1G18500.1	0.0493202	0.466215	2.08784	1.35467e-08	-0.0125504	0.849654	1.10089	0.274028	0.0285503	0.732554	1.73419	5.50918e-07	-0.0202996	0.720994	0.95647	0.678205	-0.047522	0.417725	0.836396	0.118031	-0.0267521	0.686307	1.00696	0.97149	-0.0345014	0.603909	0.874863	0.252261	20;19	6;5	neoAT1G18500.11;AT1G18500.1 | Symbols:MAML-4,IPMS1 | methylthioalkylmalate synthase-like 4,ISOPROPYLMALATE SYNTHASE 1 | methylthioalkylmalate synthase-like 4 | Chr1:6369347-6372861 FORWARD LENGTH=631	39.8	4	methylthioalkylmalate synthase-like 4;Encodes an active Arabidopsis isopropylmalate synthase IPMS1. Involved in leucine biosynthesis. Do not participate in the chain elongation of glucosinolates. Expressed constitutively throughout the plant. Loss of IPMS1 can be compensated by a second isopropylmalate synthase gene IPMS2 (At1g74040).	plastid	'Symbols: MAML-4, IPMS1 | MAML-4 (METHYLTHIOALKYLMALATE SYNTHASE-LIKE 4); 2-isopropylmalate synthase | chr1:6369347-6373025 FORWARD'
AT1G18540.1	-0.0177783	0.855213	0.585914	0.00115968	0.0209956	0.838912	1.35357	0.0553218	0.0384058	0.713245	0.510859	0.000125374	0.0750041	0.290034	1.26455	0.149432	-0.0850204	0.247907	1.00627	0.98707	-0.141205	0.0661284	1.15412	0.571832	-0.0871959	0.30269	1.07821	0.801115	19	8	AT1G18540.1 | Ribosomal protein L6 family protein | Chr1:6377448-6378548 REVERSE LENGTH=233	62.2	4	Ribosomal protein L6 family protein;	cytosol	'60S ribosomal protein L6 (RPL6A) | chr1:6377321-6378580 REVERSE'
AT1G18580.1			0.926049	0.608633			0.688218	0.00218258			1.03595	0.841195			0.863537	0.248064			0.943246	0.793665			0.843176	0.324802			1.05797	0.802319	2	2	AT1G18580.1 | Symbols:GAUT11 | galacturonosyltransferase 11 | galacturonosyltransferase 11 | Chr1:6396144-6398005 FORWARD LENGTH=537	3	0	galacturonosyltransferase 11;Encodes a protein with putative galacturonosyltransferase activity.	golgi	'Symbols: GAUT11 | GAUT11 (Galacturonosyltransferase 11); polygalacturonate 4-alpha-galacturonosyltransferase | chr1:6395864-6398239 FORWARD'
AT1G18590.1			0.376016	6.36164e-07			1.00229	0.993248			0.512002	5.72625e-05			1.10968	0.563403			0.924431	0.769844			0.678906	0.0589377			0.751651	0.166866	5	2	AT1G18590.1 | Symbols:ATSOT17,ATST5C,SOT17 | sulfotransferase 17,SULFOTRANSFERASE 17,ARABIDOPSIS SULFOTRANSFERASE 5C | sulfotransferase 17 | Chr1:6398634-6399674 FORWARD LENGTH=346	13	0	sulfotransferase 17;encodes a desulfoglucosinolate sulfotransferase, involved in the final step of glucosinolate core structure biosynthesis. Has a broad-substrate specificity with preference with methionine-derived desulfoglucosinolates.	cytosol	'Symbols: SOT17, ATSOT17, ATST5C | SOT17 (SULFOTRANSFERASE 17); desulfoglucosinolate sulfotransferase/ sulfotransferase | chr1:6398580-6399942 FORWARD'
AT1G18640.3	-0.207193	0.0591397	1.32367	0.282092	-0.335687	0.0123845	0.647597	0.0721479	-0.0440866	0.685169	1.33549	0.263824	-0.0440537	0.615475	0.6482	0.0728261	0.0493087	0.533647	1.30136	0.475442	-0.113797	0.276533	1.28984	0.49389	0.177836	0.0957777	1.29104	0.49193	4;4;4;4	4;4;4;4	neoAT1G18640.31;neoAT1G18640.21;AT1G18640.3 | Symbols:PSP,PSP1 | phosphoserine phosphatase 1,3-phosphoserine phosphatase | 3-phosphoserine phosphatase | Chr1:6416740-6418245 REVERSE LENGTH=279;AT1G18640.2 | Symbols:PSP,PSP1 | phosphoserine phosphatase 1	19.1	3			'Symbols: PSP | PSP (3-PHOSPHOSERINE PHOSPHATASE); phosphoserine phosphatase | chr1:6416357-6418690 REVERSE'
AT1G18730.3	-0.00267357	0.980688	0.99561	0.970738	-0.0849463	0.365956	0.868814	0.0437735	0.00235914	0.980454	0.854398	0.0237911	-0.0891536	0.364493	0.806882	0.00268225	0.0325883	0.685811	0.766698	0.0105165	0.0275556	0.748301	0.893415	0.262673	0.0233484	0.791687	0.829729	0.0566352	2;2;2;2;2	2;2;2;2;2	neoAT1G18730.31;neoAT1G18730.11;AT1G18730.5 | Symbols:PnsB4,NDF6 | Photosynthetic NDH subcomplex B 4,NDH dependent flow 6 | NDH dependent flow 6 | Chr1:6460929-6462107 FORWARD LENGTH=128;AT1G18730.3 | Symbols:PnsB4,NDF6 | Photosynthetic NDH subcomplex	15.1	3	NDH dependent flow 6;likely a subunit of the chloroplast NAD(P)H dehydrogenase complex, involved in PSI cyclic electron transport. Located on the thylakoid membrane. Mutant has impaired NAD(P)H dehydrogenase activity.	plastid	'Symbols: NDF6 | NDF6 (NDH DEPENDENT FLOW 6) | chr1:6460598-6462224 FORWARD'
AT1G18800.1			1.32748	0.0571332			3.47996	3.76991e-08			0.521982	9.44535e-05			2.09918	2.23208e-05			0.710135	0.10091			1.80598	0.00797927			1.0894	0.751164	4	1	AT1G18800.1 | Symbols:NRP2 | NAP1-related protein 2 | NAP1-related protein 2 | Chr1:6481466-6483463 REVERSE LENGTH=256	19.9	0	NAP1-related protein 2;Double nrp1-1 nrp2-1 mutants show arrest of cell cycle progression at G2/M and disordered cellular organization occurred in root tips. Localize in the nucleus and can form homomeric and heteromeric protein complexes with NRP1. Bind histones Histone2A and Histone2B and associate with chromatin in vivo.	nucleus	'Symbols: NRP2 | NRP2 (NAP1-RELATED PROTEIN 2); DNA binding / chromatin binding / histone binding | chr1:6481113-6483596 REVERSE'
AT1G18810.1			0.626947	0.0055819			0.38069	3.82537e-06			0.425254	1.62346e-05			0.294099	2.01682e-07			0.776233	0.294561			1.14439	0.625812			0.88409	0.664635	1	1	AT1G18810.1 | phytochrome kinase substrate-like protein | Chr1:6485709-6486872 REVERSE LENGTH=387	4.4	0	phytochrome kinase substrate-related;	nucleus	'phytochrome kinase substrate-related | chr1:6485596-6487030 REVERSE'
AT1G19110.1	0.111787	0.237612	1.49468	4.40621e-05	0.0762309	0.382528	0.845892	0.0506269	0.213578	0.117651	1.60132	7.14843e-06	-0.0609601	0.445642	0.845319	0.0496598	0.0458077	0.535319	1.00479	0.982209	-0.055984	0.512293	0.937877	0.658994	-0.193175	0.0478988	0.937242	0.654593	4	4	AT1G19110.1 | inter-alpha-trypsin inhibitor heavy chain-like protein | Chr1:6602270-6605766 FORWARD LENGTH=754	5.4	3	inter-alpha-trypsin inhibitor heavy chain-related;	plasma membrane	'inter-alpha-trypsin inhibitor heavy chain-related | chr1:6602126-6605908 FORWARD'
AT1G19130.1	0.0703193	0.492225	1.16886	0.387333	0.0232634	0.840064	0.640242	0.00560052	0.108917	0.367129	1.3076	0.0966999	0.00600443	0.94231	0.727621	0.0457785	0.0131159	0.88991	0.933733	0.82357	-0.0254817	0.781728	0.834658	0.458352	-0.0427407	0.632694	0.948571	0.869973	4	4	AT1G19130.1 | RmlC-like jelly roll fold protein | Chr1:6609545-6610555 REVERSE LENGTH=192	27.6	3	;	nucleus	'FUNCTIONS IN: molecular_function unknown; INVOLVED IN: biological_process unknown; LOCATED IN: cellular_component unknown; EXPRESSED IN: 23 plant structures; EXPRESSED DURING: 13 growth stages; CONTAINS InterPro DOMAIN/s: Protein of unknown function DUF985 (InterPro:IPR009327), RmlC-like jelly roll fold (InterPro:IPR014710); Has 778 Blast hits to 778 proteins in 280 species: Archae - 8; Bacteria…
AT1G19140.1	-0.113273	0.221231	0.444784	1.66793e-05	0.0230228	0.775526	3.35477	1.20213e-07	0.113905	0.622737	0.589309	0.00131618	0.0809564	0.484925	3.83106	3.28674e-08	-0.014265	0.881761	1.3702	0.158937	-0.241443	0.1167	1.03416	0.920802	-0.183509	0.0617664	1.18098	0.49881	2;2;2;2	2;2;2;2	neoAT1G19140.11;neoAT1G19140.21;AT1G19140.1 | ubiquinone biosynthesis COQ9-like protein | Chr1:6611026-6612414 REVERSE LENGTH=311;AT1G19140.2 | ubiquinone biosynthesis COQ9-like protein | Chr1:6611026-6612414 REVERSE LENGTH=312	11.8	3	;	mitochondrion	'FUNCTIONS IN: molecular_function unknown; INVOLVED IN: ubiquinone biosynthetic process; LOCATED IN: mitochondrion; EXPRESSED IN: 24 plant structures; EXPRESSED DURING: 15 growth stages; CONTAINS InterPro DOMAIN/s: COQ9 (InterPro:IPR013718), Ubiquinone biosynthesis protein COQ9 (InterPro:IPR012762); Has 598 Blast hits to 598 proteins in 175 species: Archae - 0; Bacteria - 149; Metazoa - 114; Fung…
AT1G19150.1	-0.160699	0.172936	0.486726	1.06167e-08	-0.240519	0.0668121	0.67484	1.97383e-05	-0.218588	0.246208	0.487574	1.09281e-08	-0.126619	0.12523	0.597023	7.50941e-07	0.229383	0.0413635	1.09908	0.421991	0.287272	0.0168997	1.09717	0.432348	0.401172	0.0281897	0.970655	0.847217	2;2	2;2	neoAT1G19150.11;AT1G19150.1 | Symbols:LHCA2*1,Lhca6 | photosystem I light harvesting complex gene 6 | PSI type II chlorophyll a/b-binding protein (Lhca2-1) | Chr1:6612806-6613799 FORWARD LENGTH=270	11.4	3	photosystem I light harvesting complex gene 6;PSI type II chlorophyll a/b-binding protein (Lhca2*1) mRNA,	plastid	'Symbols: LHCA6, LHCA2*1 | LHCA6; chlorophyll binding | chr1:6612749-6613972 FORWARD'
AT1G19360.2	0.0589002	0.539644	2.16063	0.00274028	0.068907	0.45962	0.994179	0.989676	-0.0910603	0.390565	1.6071	0.0597174	0.0474338	0.771407	0.726207	0.231894	-0.204704	0.056396	0.850638	0.714575	-0.054744	0.577532	1.14362	0.771954	-0.0762172	0.484671	0.835365	0.677069	7;7	7;7	AT1G19360.2 | Symbols:RRA3 | reduced residual arabinose 3 | Nucleotide-diphospho-sugar transferase family protein | Chr1:6690672-6692211 REVERSE LENGTH=428;AT1G19360.1 | Symbols:RRA3 | reduced residual arabinose 3 | Nucleotide-diphospho-sugar transferas	15.2	4			'LOCATED IN: endoplasmic reticulum; EXPRESSED IN: 23 plant structures; EXPRESSED DURING: 13 growth stages; CONTAINS InterPro DOMAIN/s: Reticulon (InterPro:IPR003388); BEST Arabidopsis thaliana protein match is: RRA2 (REDUCED RESIDUAL ARABINOSE 2) (TAIR:AT1G75110.1); Has 165 Blast hits to 162 proteins in 14 species: Archae - 0; Bacteria - 0; Metazoa - 0; Fungi - 0; Plants - 152; Viruses - 0; Other…
AT1G19450.1	-0.00770992	0.927096	0.604342	0.00807256	-0.119523	0.261993	1.02953	0.923986	0.0223334	0.768047	0.517329	0.000903451	0.0435222	0.483968	0.985552	0.963927	0.00383752	0.959049	0.970053	0.942441	-0.0262057	0.680187	1.13321	0.705675	0.13684	0.255885	1.0848	0.82365	4	3	AT1G19450.1 | Major facilitator superfamily protein | Chr1:6731671-6734633 REVERSE LENGTH=488	8.2	4	Major facilitator superfamily protein;	vacuole	'integral membrane protein, putative / sugar transporter family protein | chr1:6731434-6734882 REVERSE'
AT1G19530.2			1.12466	0.349853			0.984094	0.930078			1.10961	0.423078			1.03969	0.812163			0.895663	0.536671			0.907817	0.599532			0.959103	0.851951	1;1	1;1	AT1G19530.2 | DNA polymerase epsilon catalytic subunit A | Chr1:6763976-6764686 FORWARD LENGTH=117;AT1G19530.1 | DNA polymerase epsilon catalytic subunit A | Chr1:6763976-6764686 FORWARD LENGTH=117	8.5	0			'unknown protein | chr1:6763915-6764971 FORWARD'
AT1G19570.1	0.0028525	0.979549	0.378827	2.24654e-05	-0.0151171	0.894351	1.54404	0.0252256	0.00497647	0.966418	0.389842	3.16372e-05	0.141455	0.0329214	1.63714	0.0114408	-0.163622	0.072799	0.975493	0.955377	-0.165746	0.0469443	0.947929	0.89507	-0.00917342	0.92656	1.00509	0.991416	14;5	14;5	AT1G19570.1 | Symbols:ATDHAR1,DHAR1,DHAR5 | DEHYDROASCORBATE REDUCTASE 5,dehydroascorbate reductase | dehydroascorbate reductase | Chr1:6773462-6774413 REVERSE LENGTH=213	75.1	4	dehydroascorbate reductase;Encodes a member of the dehydroascorbate reductase gene family. Critical for a mutualistic symbiosis between the host Arabidopsis and the root colonizing fungus Piriformospora indica.	cytosol	'Symbols: DHAR1, ATDHAR1 | DHAR1 (dehydroascorbate reductase); copper ion binding / glutathione dehydrogenase (ascorbate) | chr1:6773302-6774528 REVERSE'
AT1G19580.1	-0.0355054	0.777039	0.900244	0.476885	-0.0487564	0.655687	1.36599	0.0127584	-0.0879383	0.624595	0.784608	0.0528793	-0.0474471	0.621624	1.64019	0.000268033	-0.0145575	0.877265	0.770138	0.139044	0.0378753	0.755428	0.883642	0.530898	0.0391847	0.721707	1.06102	0.803381	4	2	AT1G19580.1 | Symbols:GAMMA CA1 | gamma carbonic anhydrase 1 | gamma carbonic anhydrase 1 | Chr1:6774937-6777092 FORWARD LENGTH=275	17.5	2	gamma carbonic anhydrase 1;Encodes mitochondrial gamma carbonic anhydrase. Component of the NADH dehydrogenase complex.	mitochondrion	'Symbols: GAMMA CA1 | GAMMA CA1 (GAMMA CARBONIC ANHYDRASE 1); carbonate dehydratase | chr1:6774763-6777456 FORWARD'
AT1G19670.1	-0.00933849	0.940936	0.155311	5.34128e-08	-0.0471506	0.819591	0.985219	0.969781	-0.308707	0.0979444	0.173469	1.14511e-07	-0.0394764	0.607308	1.04463	0.903704	-0.0509466	0.662373	0.982783	0.974676	0.248422	0.0313057	0.879911	0.758312	0.256096	0.140927	0.93297	0.882786	7	7	AT1G19670.1 | Symbols:CLH1,ATCLH1,CORI1,ATHCOR1 | chlorophyllase 1,CORONATINE-INDUCED PROTEIN 1 | chlorophyllase 1 | Chr1:6803796-6804923 REVERSE LENGTH=324	34	4	chlorophyllase 1;Chlorophyllase is the first enzyme involved in chlorophyll degradation. It catalyzes the hydrolysis of the ester bond to yield chlorophyllide and phytol. AtCLH1 lacks a typical signal sequence for the chloroplast. Its expression is induced rapidly by methyljasmonate, a known promoter of senescence and chlorophyll degradation.	endoplasmic reticulum,plasma membrane	'Symbols: ATCLH1, CORI1, ATHCOR1 | ATCLH1 (ARABIDOPSIS THALIANA CORONATINE-INDUCED PROTEIN 1); chlorophyllase | chr1:6803611-6805044 REVERSE'
AT1G19720.1			0.739038	0.025741			0.828046	0.184435			0.798359	0.103034			0.626841	0.0010279			1.15046	0.508934			1.06498	0.808212			0.8062	0.272779	2	2	AT1G19720.1 | Pentatricopeptide repeat (PPR-like) superfamily protein | Chr1:6819926-6822610 REVERSE LENGTH=894	2.1	0	Pentatricopeptide repeat (PPR-like) superfamily protein;	cytosol	'pentatricopeptide (PPR) repeat-containing protein | chr1:6819564-6822711 REVERSE'
AT1G19770.1	0.20779	0.137528	2.36717	0.000161419	-0.115604	0.271316	0.211831	1.5627e-07	-0.120313	0.494223	2.35059	0.000175227	-0.191562	0.130983	0.188135	6.2667e-08	-0.103572	0.243779	0.896969	0.776998	0.224531	0.0390776	0.903296	0.794495	0.148573	0.107075	0.802253	0.492293	2	2	AT1G19770.1 | Symbols:ATPUP14,PUP14 | purine permease 14 | purine permease 14 | Chr1:6832426-6833702 FORWARD LENGTH=393	8.1	3	purine permease 14;Member of a family of proteins related to PUP1, a purine transporter. May be involved in the transport of purine and purine derivatives such as cytokinins, across the plasma membrane.	plasma membrane	'Symbols: ATPUP14 | ATPUP14; purine transmembrane transporter | chr1:6832347-6833837 FORWARD'
AT1G19850.2			0.864414	0.643658			1.24892	0.43046			0.764571	0.317666			1.20705	0.523685			0.998936	0.998529			1.12938	0.790813			1.09152	0.857419	1;1	1;1	AT1G19850.2 | Symbols:IAA24,MP,ARF5 | indole-3-acetic acid inducible 24,AUXIN RESPONSE FACTOR 5,MONOPTEROS | Transcriptional factor B3 family protein / auxin-responsive factor AUX/IAA-like protein | Chr1:6887386-6891182 FORWARD LENGTH=891;AT1G19850.1 |	1.1	0			'Symbols: MP, ARF5, IAA24 | MP (MONOPTEROS); transcription factor | chr1:6886879-6891374 FORWARD'
AT1G19870.1	-0.0026622	0.982418	1.26262	0.0617903	0.116885	0.271838	0.902838	0.489476	0.298523	0.172895	1.10108	0.521705	0.294116	0.0370171	0.784664	0.0514788	-0.039964	0.773111	0.777529	0.152454	-0.341149	0.0024364	0.891603	0.565235	-0.163917	0.124329	0.774899	0.146568	10;8	10;8	AT1G19870.1 | Symbols:IQD32 | IQ-domain 32 | IQ-domain 32 | Chr1:6895400-6898539 REVERSE LENGTH=794;AT1G19870.2 | Symbols:IQD32 | IQ-domain 32 | IQ-domain 32 | Chr1:6895400-6897681 REVERSE LENGTH=611	15.4	4	IQ-domain 32;	cytoskeleton	'Symbols: iqd32 | iqd32 (IQ-domain 32); calmodulin binding | chr1:6895015-6898725 REVERSE'
AT1G19890.1			0.924561	0.827596			0.910471	0.787978			1.33714	0.273696			1.21648	0.504893			1.20157	0.659433			0.830818	0.655728			1.11006	0.826094	2	1	AT1G19890.1 | Symbols:ATMGH3,MGH3 | male-gamete-specific histone H3,MALE-GAMETE-SPECIFIC HISTONE H3 | male-gamete-specific histone H3 | Chr1:6905034-6905792 FORWARD LENGTH=137	11.7	0	male-gamete-specific histone H3;histone 3.3, male-gamete-specific expression	nucleus	'Symbols: ATMGH3, MGH3 | MGH3 (MALE-GAMETE-SPECIFIC HISTONE H3); DNA binding | chr1:6905034-6906018 FORWARD'
AT1G19920.1	0.0775357	0.390099	0.304172	5.16049e-06	-0.0022372	0.972215	1.56006	0.0341985	-0.0302673	0.698685	0.278011	2.13512e-06	-0.0440788	0.433035	1.32389	0.206277	0.0146162	0.856445	1.01768	0.972238	0.122419	0.0931424	1.11344	0.784584	0.0805776	0.246941	0.944886	0.89685	10;9	8;7	AT1G19920.1 | Symbols:APS2,ATPS2,ASA1 | ATP SULFURYLASE ARABIDOPSIS 1 | Pseudouridine synthase/archaeosine transglycosylase-like family protein | Chr1:6914835-6916657 REVERSE LENGTH=476;neoAT1G19920.11	21.4	4	Pseudouridine synthase/archaeosine transglycosylase-like family protein;encodes a chloroplast form of ATP sulfurylase	plastid	'Symbols: APS2, ASA1 | APS2; sulfate adenylyltransferase (ATP) | chr1:6914613-6916805 REVERSE'
AT1G19950.1			0.467829	4.96662e-08			1.22288	0.029327			0.4766	6.77126e-08			1.04004	0.760766			1.07199	0.658017			1.05226	0.763875			0.894928	0.427286	1	1	AT1G19950.1 | Symbols:HVA22H | HVA22-like protein H (ATHVA22H) | HVA22-like protein H (ATHVA22H) | Chr1:6925043-6926527 FORWARD LENGTH=315	3.8	0	HVA22-like protein H (ATHVA22H);	plasma membrane	'Symbols: HVA22H | HVA22H (HVA22-LIKE PROTEIN H (ATHVA22H)) | chr1:6924184-6926724 FORWARD'
AT1G19960.1			0.0386704	4.67725e-13			0.136637	2.77927e-10			0.056505	2.41615e-12			0.178551	1.84791e-09			1.29402	0.274092			0.885588	0.661226			1.15724	0.578746	1	1	AT1G19960.1 | transcription factor | Chr1:6928083-6928277 FORWARD LENGTH=64	64.1	0	;	plasma membrane	'FUNCTIONS IN: molecular_function unknown; INVOLVED IN: biological_process unknown; LOCATED IN: cellular_component unknown; EXPRESSED IN: 21 plant structures; EXPRESSED DURING: 13 growth stages; BEST Arabidopsis thaliana protein match is: transmembrane receptor (TAIR:AT2G32140.1); Has 41 Blast hits to 41 proteins in 16 species: Archae - 0; Bacteria - 2; Metazoa - 25; Fungi - 0; Plants - 9; Viruse…
AT1G20010.1	0.0501713	0.495818	0.919646	0.605739	0.0387362	0.583799	0.147848	2.04901e-11	0.0759512	0.356775	1.015	0.944241	0.0649022	0.270747	0.199244	1.96977e-10	-0.0433293	0.486724	0.958735	0.871438	-0.0691092	0.297513	0.868667	0.47572	-0.0429432	0.582825	1.17064	0.414544	16;1	4;0	AT1G20010.1 | Symbols:TUB5 | tubulin beta-5 chain | tubulin beta-5 chain | Chr1:6938033-6940481 REVERSE LENGTH=449	38.3	4	tubulin beta-5 chain;beta tubulin	cytosol	'Symbols: TUB5 | TUB5; structural constituent of cytoskeleton | chr1:6937795-6940582 REVERSE'
AT1G20020.1	-0.0515839	0.606602	0.651941	2.69534e-08	-0.0541332	0.585661	0.592795	1.91493e-09	0.0173758	0.819966	0.632034	1.05233e-08	-0.0177223	0.790183	0.504932	6.18819e-11	0.164615	0.0219732	1.08549	0.250367	0.0956557	0.254183	1.11968	0.105632	0.132067	0.177568	0.953722	0.548104	23;22;22;21;18	22;21;21;20;17	neoAT1G20020.11;neoAT1G20020.31;AT1G20020.1 | Symbols:LFNR2,FNR2,ATLFNR2 | leaf-type chloroplast-targeted FNR 2,ferredoxin-NADP(+)-oxidoreductase 2,LEAF FNR 2 | ferredoxin-NADP[+]-oxidoreductase 2 | Chr1:6942851-6944868 FORWARD LENGTH=369;AT1G20020.3 |	76	4	ferredoxin-NADP(+)-oxidoreductase 2;Encodes a leaf-type ferredoxin:NADP(H) oxidoreductase. It is present in both chloroplast stroma and thylakoid membranes but is more abundant in the stroma	plastid	'Symbols: ATLFNR2, FNR2 | FNR2 (FERREDOXIN-NADP(+)-OXIDOREDUCTASE 2); NADPH dehydrogenase/ oxidoreductase/ poly(U) binding | chr1:6942717-6945018 FORWARD'
AT1G20050.1			0.902074	0.498253			0.778579	0.0497506			0.828946	0.15494			0.7259	0.0120759			1.00516	0.986761			1.09383	0.683949			1.01982	0.945099	1	1	AT1G20050.1 | Symbols:HYD1,MAD4 | miRNA action deficient 4,HYDRA1 | C-8%2C7 sterol isomerase | Chr1:6949160-6950135 FORWARD LENGTH=223	12.6	0	C-8,7 sterol isomerase;C-8 sterol isomerase	endoplasmic reticulum,plasma membrane	'Symbols: HYD1 | HYD1 (HYDRA1); C-8 sterol isomerase | chr1:6949043-6950319 FORWARD'
AT1G20060.9			1.09875	0.53211			1.1758	0.217886			0.834953	0.160869			0.914641	0.559034			0.914112	0.672478			1.20292	0.306255			0.935737	0.771414	1;1;1;1;1;1;1;1;1;1	1;1;1;1;1;1;1;1;1;1	AT1G20060.9 | ATP binding microtubule motor family protein | Chr1:6950723-6956293 REVERSE LENGTH=928;AT1G20060.10 | ATP binding microtubule motor family protein | Chr1:6950723-6956293 REVERSE LENGTH=931;AT1G20060.3 | ATP binding microtubule motor fami	1.2	0			'ATP binding / microtubule motor | chr1:6950655-6956293 REVERSE'
AT1G20090.1	-0.304545	0.154963	2.27642	0.000323079	-0.411445	0.0541813	0.763445	0.231855	-0.203684	0.14388	2.74628	3.75168e-05	-0.224867	0.120483	0.95066	0.877024	-0.102107	0.179582	1.42065	0.249148	-0.202968	0.254857	1.17759	0.647017	-0.0163897	0.812681	1.46637	0.203476	3	1	AT1G20090.1 | Symbols:ROP2,ATROP2,ARAC4,ATRAC4 | RHO-related protein from plants 2,Arabidopsis RAC-like 4 | RHO-related protein from plants 2 | Chr1:6967223-6968603 FORWARD LENGTH=195	14.9	4	RHO-related protein from plants 2;Member of the Rho GTPase family. Functions to organize the microtubular cytoskeleton in combination with RIC1 and RIC4. These interactions affect pavement cell morphogenesis and pollen tube growth. ROP2 expression is stimulated by brassinosteroid treatment. Inhibit light-induced stomatal opening.	cytosol,plasma membrane	'Symbols: ARAC4, ROP2, ATROP2, ATRAC4 | ROP2 (RHO-RELATED PROTEIN FROM PLANTS 2); GTP binding | chr1:6966922-6968933 FORWARD'
AT1G20110.1	0.229005	0.419699	1.17799	0.121041	0.105352	0.410217	0.891904	0.314331	0.139531	0.258415	1.17474	0.128486	0.0395063	0.709454	0.852646	0.133076	-0.10552	0.590613	1.23508	0.147967	-0.0160468	0.870412	1.2385	0.142642	-0.0818929	0.506774	1.18399	0.256236	3	3	AT1G20110.1 | Symbols:FREE1,FYVE1 | FYVE-domain protein 1,FYVE domain protein required for endosomal sorting 1 | RING/FYVE/PHD zinc finger superfamily protein | Chr1:6971554-6974578 FORWARD LENGTH=601	5.2	3	RING/FYVE/PHD zinc finger superfamily protein;	nucleus	'zinc finger (FYVE type) family protein | chr1:6971485-6974835 FORWARD'
AT1G20160.2	0.055143	0.567957	0.822043	0.285057	0.212622	0.132298	1.21484	0.289125	0.317108	0.208504	0.786547	0.171536	-0.0738762	0.474568	1.13264	0.545633	-0.0797244	0.776115	0.671555	0.092235	-0.34169	0.0188466	0.701861	0.136996	-0.628188	0.000747514	0.654372	0.0727393	3;3;3;2;2	3;3;3;2;2	AT1G20160.2 | Symbols:CRSP,ATSBT5.2 | CO2 RESPONSE SECRETED PROTEASE | Subtilisin-like serine endopeptidase family protein | Chr1:6990852-6993737 REVERSE LENGTH=730;neoAT1G20160.11;AT1G20160.1 | Symbols:CRSP,ATSBT5.2 | CO2 RESPONSE SECRETED PROTEASE | S	3.8	3	Subtilisin-like serine endopeptidase family protein;	mitochondrion	'Symbols: ATSBT5.2 | ATSBT5.2; identical protein binding / serine-type endopeptidase | chr1:6990794-6993891 REVERSE'
AT1G20200.1	-0.0400418	0.581546	1.04728	0.752092	-0.0180154	0.781894	1.20582	0.0790279	0.00675048	0.936076	1.01452	0.933106	0.0025658	0.963528	1.10425	0.413183	0.00627736	0.91501	1.17008	0.307765	-0.0405149	0.525918	1.20787	0.209126	-0.0199337	0.772838	1.10612	0.548305	14;7	14;7	AT1G20200.1 | Symbols:HAP15,EMB2719 | HAPLESS 15,EMBRYO DEFECTIVE 2719 | PAM domain (PCI/PINT associated module) protein | Chr1:7001409-7004154 REVERSE LENGTH=488;AT1G75990.1 | PAM domain (PCI/PINT associated module) protein | Chr1:28524623-28526718 RE	34.4	4	PAM domain (PCI/PINT associated module) protein;	cytosol,nucleus	'Symbols: EMB2719, HAP15 | EMB2719 (EMBRYO DEFECTIVE 2719); enzyme regulator | chr1:7001201-7004418 REVERSE'
AT1G20220.1	-0.0411699	0.559633	0.813876	0.208036	-0.130181	0.0791596	2.36557	6.38565e-06	-0.200346	0.0476953	0.596272	0.00133198	-0.116052	0.174716	1.54849	0.00528563	0.0447142	0.591684	1.05164	0.872781	0.20389	0.0535472	1.43543	0.0964438	0.218019	0.0175757	0.939625	0.838296	6	5	AT1G20220.1 | Alba DNA/RNA-binding protein | Chr1:7005090-7007285 REVERSE LENGTH=315	15.6	4	Alba DNA/RNA-binding protein;	nucleus	'nucleic acid binding | chr1:7004879-7007651 REVERSE'
AT1G20225.1	0.00821569	0.928722	0.785195	0.135435	0.0630029	0.478189	0.887688	0.534337	-0.0156155	0.905105	1.09424	0.661847	0.092634	0.46443	0.950821	0.827516	-0.158712	0.0858978	1.279	0.279904	-0.134881	0.173754	0.91778	0.767088	-0.105249	0.292329	0.983053	0.962304	6;6	6;6	neoAT1G20225.11;AT1G20225.1 | Thioredoxin superfamily protein | Chr1:7007966-7009318 REVERSE LENGTH=233	38	4	Thioredoxin superfamily protein;	extracellular	'FUNCTIONS IN: molecular_function unknown; INVOLVED IN: biological_process unknown; LOCATED IN: vacuole; CONTAINS InterPro DOMAIN/s: Thioredoxin-like fold (InterPro:IPR012336); BEST Arabidopsis thaliana protein match is: unknown protein (TAIR:AT1G76020.1); Has 156 Blast hits to 152 proteins in 51 species: Archae - 0; Bacteria - 81; Metazoa - 14; Fungi - 6; Plants - 28; Viruses - 0; Other Eukaryot…
AT1G20330.1	0.0104745	0.885234	1.70818	0.000277143	0.00361302	0.960841	0.638511	0.00146017	0.0112612	0.889675	1.58209	0.00120111	-0.084105	0.164427	0.642195	0.00163515	0.0239563	0.708685	0.88497	0.577069	0.0231696	0.721811	0.955499	0.868686	-0.0645484	0.39565	0.961012	0.887448	8;8;1;1	8;8;1;1	neoAT1G20330.11;AT1G20330.1 | Symbols:FRL1,CVP1,SMT2 | sterol methyltransferase 2,COTYLEDON VASCULAR PATTERN 1,FRILL1 | sterol methyltransferase 2 | Chr1:7038968-7040053 REVERSE LENGTH=361	28.7	4	sterol methyltransferase 2;Encodes a sterol-C24-methyltransferases involved in sterol biosynthesis. Mutants display altered sterol composition, serrated petals and sepals and altered cotyledon vascular patterning as well as ectopic endoreduplication. This suggests that suppression of endoreduplication is important for petal morphogenesis and that normal sterol composition is required for this sup…	endoplasmic reticulum	'Symbols: SMT2, CVP1, FRL1 | SMT2 (STEROL METHYLTRANSFERASE 2); S-adenosylmethionine-dependent methyltransferase | chr1:7038688-7040159 REVERSE'
AT1G20340.1			0.908355	0.301421			0.987555	0.927387			0.816416	0.0169022			0.967703	0.785863			0.800546	0.0620667			0.890698	0.355661			0.872793	0.267542	3;2	2;1	neoAT1G20340.11;AT1G20340.1 | Symbols:PETE2,DRT112 | DNA-DAMAGE-REPAIR/TOLERATION PROTEIN 112,PLASTOCYANIN 2 | Cupredoxin superfamily protein | Chr1:7042770-7043273 REVERSE LENGTH=167	54.5	0	Cupredoxin superfamily protein;recombination and DNA-damage resistance protein (DRT112) One of two Arabidopsis plastocyanin genes. Predominant form, expressed 10x higher than PETE1. PETE2 is thought to be post-transcriptionally regulated via copper accumulation and is involved in copper homeostasis.	plastid	'Symbols: DRT112, PETE2 | DRT112; copper ion binding / electron carrier | chr1:7042429-7043363 REVERSE'
AT1G20440.1	-0.0988757	0.558638	1.71252	0.0490893	-0.0814248	0.623617	1.18298	0.631416	-0.136061	0.710395	2.07828	0.00778219	0.449089	0.0105079	1.3163	0.371206	-0.42486	0.00306588	0.684834	0.346337	-0.387675	0.0644991	0.56431	0.13807	0.142839	0.393826	0.627903	0.234295	19	14	AT1G20440.1 | Symbols:AtCOR47,RD17,COR47 | cold-regulated 47 | cold-regulated 47 | Chr1:7084722-7085664 REVERSE LENGTH=265	76.6	4	cold-regulated 47;Belongs to the dehydrin protein family, which contains highly conserved stretches of 7-17 residues that are repetitively scattered in their sequences, the K-, S-, Y- and lysine rich segments. Cold regulated gene, amino acid sequence homology with Group II LEA (late embryogenesis abundant) proteins. Also responds to osmotic stress, ABA, dehydration and inhibits e.coli growth whil…	nucleus	'Symbols: COR47, RD17 | COR47 (COLD-REGULATED 47) | chr1:7084409-7085772 REVERSE'
AT1G20450.2	-0.167658	0.200514	0.547936	0.0266415	0.104485	0.22243	2.13645	0.00574668	0.00590584	0.961061	0.578373	0.0440008	0.59959	0.000913981	2.81649	0.000389916	-0.399422	0.00363718	0.673067	0.318857	-0.572986	0.000171738	0.637647	0.24975	-0.0778821	0.383723	0.840612	0.717861	16;16	13;13	AT1G20450.2 | Symbols:LTI45,ERD10,LTI29 | EARLY RESPONSIVE TO DEHYDRATION 10,LOW TEMPERATURE INDUCED 45,LOW TEMPERATURE INDUCED 29 | Dehydrin family protein | Chr1:7088235-7089107 REVERSE LENGTH=259;AT1G20450.1 | Symbols:LTI45,ERD10,LTI29 | EARLY RESPON	52.5	4	Dehydrin family protein;Encodes a gene induced by low temperature and dehydration. Inhibits e.coli growth while overexpressed. Belongs to the dehydrin protein family, which contains highly conserved stretches of 7-17 residues that are repetitively scattered in their sequences, the K-, S-, Y- and lysine rich segments. LTI29 and LTI30 double overexpressors confer cold tolerance. Localized to membra…	cytosol	'Symbols: LTI29, LTI45, ERD10 | ERD10 (EARLY RESPONSIVE TO DEHYDRATION 10); actin binding | chr1:7088003-7089606 REVERSE'
AT1G20510.1	-0.266895	0.0370148	0.608962	0.00960511	-0.0460091	0.6569	0.975266	0.935911	-0.193608	0.0386773	0.538134	0.00169518	0.0986744	0.413297	1.1022	0.704473	-0.0207391	0.85873	0.732109	0.256236	-0.0940263	0.476174	0.828467	0.532082	0.0506573	0.655281	0.936291	0.863756	5;5;4;4;4;4	5;5;4;4;4;4	neoAT1G20510.11;AT1G20510.1 | Symbols:OPCL1 | OPC-8:0 CoA ligase1 | OPC-8:0 CoA ligase1 | Chr1:7103645-7105856 REVERSE LENGTH=546;neoAT1G20510.31;neoAT1G20510.21;AT1G20510.3 | Symbols:OPCL1 | OPC-8:0 CoA ligase1 | OPC-8:0 CoA ligase1 | Chr1:7104362-710	10.7	4	OPC-8:0 CoA ligase1;	peroxisome	'Symbols: OPCL1 | OPCL1 (OPC-8:0 COA LIGASE1); 4-coumarate-CoA ligase | chr1:7103454-7105881 REVERSE'
AT1G20560.1			0.571131	0.000545826			0.665991	0.00795298			0.780286	0.109676			0.822321	0.226883			1.20785	0.408327			0.88409	0.626151			1.09162	0.751336	1	1	AT1G20560.1 | Symbols:AAE1 | acyl activating enzyme 1 | acyl activating enzyme 1 | Chr1:7119927-7121730 REVERSE LENGTH=556	1.6	0	acyl activating enzyme 1;	peroxisome	'Symbols: AAE1 | AAE1 (ACYL ACTIVATING ENZYME 1); AMP binding | chr1:7119676-7121817 REVERSE'
AT1G20580.1	-0.159204	0.117945	1.0085	0.954897	0.00330834	0.976433	1.31252	0.0029058	0.00161738	0.982697	0.977793	0.869616	-0.0195327	0.742923	1.23306	0.0187787	0.0849731	0.326326	1.06792	0.666661	-0.075848	0.285104	1.10145	0.483274	-0.0986891	0.353288	1.03477	0.846939	4;2;1	4;2;1	AT1G20580.1 | Small nuclear ribonucleoprotein family protein | Chr1:7128979-7130371 FORWARD LENGTH=131;AT1G76300.1 | Symbols:SmD3 | snRNP core protein SMD3 | snRNP core protein SMD3 | Chr1:28625957-28627080 FORWARD LENGTH=128	31.3	4	Small nuclear ribonucleoprotein family protein;	cytosol	'small nuclear ribonucleoprotein, putative / snRNP, putative / Sm protein, putative | chr1:7128884-7130642 FORWARD'
AT1G20620.1	-0.123073	0.367051	0.989228	0.970973	0.0999418	0.37686	0.280679	2.16175e-07	0.0960402	0.570457	1.15767	0.475872	0.29891	0.0561334	0.243734	5.80242e-08	-0.174864	0.11236	0.873261	0.643334	-0.393977	0.0195866	0.746201	0.240394	-0.195009	0.0984741	0.647981	0.0750948	22;22;20;18;18;12	17;17;16;14;15;10	AT1G20620.1 | Symbols:SEN2,ATCAT3,CAT3 | SENESCENCE 2,catalase 3 | catalase 3 | Chr1:7143142-7146193 FORWARD LENGTH=492;AT1G20620.6 | Symbols:SEN2,ATCAT3,CAT3 | SENESCENCE 2,catalase 3 | catalase 3 | Chr1:7143914-7146193 FORWARD LENGTH=551;AT1G20620.5	56.7	4	catalase 3;Catalase, catalyzes the breakdown of hydrogen peroxide (H2O2) into water and oxygen.	peroxisome	'Symbols: CAT3, SEN2, ATCAT3 | CAT3 (CATALASE 3); catalase | chr1:7143067-7146540 FORWARD'
AT1G20630.1	-0.159655	0.265461	1.88498	0.00037075	-0.250285	0.0589304	0.329297	6.32107e-07	0.0254169	0.870426	2.32857	1.72815e-05	-0.0905163	0.270292	0.41839	1.21366e-05	0.258075	0.0416755	1.25705	0.348078	0.0730035	0.55827	1.01758	0.963574	0.232772	0.00724721	1.2929	0.283486	11	2	AT1G20630.1 | Symbols:CAT1 | catalase 1 | catalase 1 | Chr1:7146812-7149609 FORWARD LENGTH=492	24.6	4	catalase 1;Catalyzes the reduction of hydrogen peroxide using heme group as cofactor. Protects cells from toxicity by H2O2.	peroxisome	'Symbols: CAT1 | CAT1 (CATALASE 1); catalase | chr1:7146636-7149977 FORWARD'
AT1G20670.1			1.69064	4.2881e-05			0.839475	0.125351			1.55284	0.000273248			0.753051	0.0111286			1.09228	0.63604			1.18921	0.282352			1.06678	0.749374	1	1	AT1G20670.1 | DNA-binding bromodomain-containing protein | Chr1:7164537-7167933 REVERSE LENGTH=652	2.9	0	DNA-binding bromodomain-containing protein;	nucleus	'DNA-binding bromodomain-containing protein | chr1:7164190-7168021 REVERSE'
AT1G20693.2	-0.269465	0.00718958	1.94723	6.049e-05	-0.0266662	0.8902	0.393196	1.15479e-06	-0.191703	0.0496756	1.53906	0.00372176	0.317757	0.0884735	0.3714	5.50761e-07	-0.260389	0.0403306	1.04408	0.886591	-0.33815	0.0383105	1.32098	0.178621	0.00627274	0.969294	1.24776	0.296321	6;6;6	2;2;2	AT1G20693.2 | Symbols:HMGB2,HMG BETA 1,NFD2,NFD02 | high mobility group B2,NUCLEOSOME/CHROMATIN ASSEMBLY FACTOR GROUP D 02,NUCLEOSOME/CHROMATIN ASSEMBLY FACTOR GROUP D 2,HIGH MOBILITY GROUP BETA 1 | high mobility group B2 | Chr1:7177282-7178487 FORWARD L	28.9	4	high mobility group B2;Encodes a protein belonging to the subgroup of HMGB (high mobility group B) proteins that have a distinctive DNA-binding motif, the HMG-box domain. The motif confers non-sequence specific interaction with linear DNA and structure-specific binding to distorted DNA sites. The HMGB proteins are involved in the assembly of nucleoprotein complexes. Can be phosphorylated by CK2al…	nucleus	'Symbols: HMGB2, HMG BETA 1, NFD2, NFD02 | HMGB2 (HIGH MOBILITY GROUP B 2); DNA binding / chromatin binding / structural constituent of chromatin / transcription factor | chr1:7176775-7178820 FORWARD'
AT1G20696.5	0.00248581	0.980791	1.43957	0.032912	0.121326	0.369866	0.863537	0.465541	0.122425	0.310498	1.09366	0.695443	0.300673	0.0335933	0.840896	0.36726	-0.0680667	0.248912	0.745581	0.229862	-0.188006	0.0339995	0.981391	0.961747	-0.00865937	0.924426	0.955661	0.898825	5;5;5;3;3	2;2;2;1;1	AT1G20696.5 | Symbols:HMGB3,NFD03,NFD3 | high mobility group B3 | high mobility group B3 | Chr1:7179825-7180835 FORWARD LENGTH=133;AT1G20696.1 | Symbols:HMGB3,NFD03,NFD3 | high mobility group B3 | high mobility group B3 | Chr1:7179825-7181174 FORWARD L	25.6	4			'Symbols: HMGB3, NFD3, NFD03 | HMGB3 (HIGH MOBILITY GROUP B 3); DNA binding / chromatin binding / structural constituent of chromatin / transcription factor | chr1:7179453-7181499 FORWARD'
AT1G20760.1	-0.20518	0.114188	1.57785	0.0100419	-0.101238	0.371456	0.680114	0.0287146	0.0871482	0.424169	1.495	0.022472	0.0857912	0.154924	0.653819	0.0159997	0.00244647	0.979343	1.07063	0.845094	-0.289881	0.00517397	1.12996	0.689973	-0.102853	0.346789	1.08627	0.805726	2	2	AT1G20760.1 | Calcium-binding EF hand family protein | Chr1:7209515-7214773 FORWARD LENGTH=1019	2.5	4	Calcium-binding EF hand family protein;	plasma membrane	'calcium-binding EF hand family protein | chr1:7209369-7214993 FORWARD'
AT1G20810.1	0.0726791	0.327824	0.793074	0.0679148	-0.0471249	0.501709	0.747971	0.0212619	0.00657883	0.931758	0.723187	0.0105279	0.000380146	0.995643	0.632061	0.00061756	-0.146615	0.0415263	1.07965	0.73506	-0.0805148	0.314144	1.18399	0.366593	-0.0330097	0.661599	1.00051	0.998624	6;6;5;5	6;6;5;5	neoAT1G20810.11;AT1G20810.1 | FKBP-like peptidyl-prolyl cis-trans isomerase family protein | Chr1:7232025-7233367 FORWARD LENGTH=232;neoAT1G20810.21;AT1G20810.2 | FKBP-like peptidyl-prolyl cis-trans isomerase family protein | Chr1:7232025-7233235 FORWA	32.9	4	FKBP-like peptidyl-prolyl cis-trans isomerase family protein;	plastid	'immunophilin / FKBP-type peptidyl-prolyl cis-trans isomerase family protein | chr1:7232006-7233566 FORWARD'
AT1G20816.1			0.898418	0.470484			1.2929	0.0413595			0.605223	0.000248987			1.50763	0.00164884			0.644002	0.0163032			0.955984	0.858246			1.11476	0.597534	1	1	AT1G20816.1 | outer envelope pore-like protein | Chr1:7233814-7234941 FORWARD LENGTH=167	6.6	0	;	mitochondrion	'unknown protein | chr1:7233768-7235128 FORWARD'
AT1G20830.1			0.506215	9.67667e-07			1.00918	0.959075			0.730912	0.00341089			1.21669	0.0628339			1.3829	0.0305376			0.957765	0.834095			1.1547	0.352396	1	1	AT1G20830.1 | Symbols:MCD1 | MULTIPLE CHLOROPLAST DIVISION SITE 1 | multiple chloroplast division site 1 | Chr1:7242933-7244736 FORWARD LENGTH=349	3.7	0	multiple chloroplast division site 1;Encodes MCD1 (MULTIPLE CHLOROPLAST DIVISION SITE 1). Determines the site of chloroplast division in concert with MinD (AT5G24020).	plastid	'unknown protein | chr1:7242920-7244904 FORWARD'
AT1G20840.2	-0.117783	0.509126	4.2664	1.51283e-07	0.042354	0.696755	0.194234	3.31504e-08	-0.0233009	0.877288	5.27972	2.72405e-08	0.239311	0.161124	0.223505	1.01504e-07	-0.0760705	0.552801	1.11256	0.763111	-0.170552	0.332141	0.899027	0.763707	0.026405	0.806118	1.03451	0.936641	1;1	1;1	AT1G20840.2 | Symbols:TMT1,AtTMT1 | tonoplast monosaccharide transporter1 | tonoplast monosaccharide transporter1 | Chr1:7245107-7247674 REVERSE LENGTH=734;AT1G20840.1 | Symbols:TMT1,AtTMT1 | tonoplast monosaccharide transporter1 | tonoplast monosacchar	1.1	2			'Symbols: TMT1 | TMT1 (TONOPLAST MONOSACCHARIDE TRANSPORTER1); carbohydrate transmembrane transporter/ nucleoside transmembrane transporter/ sugar:hydrogen symporter | chr1:7244939-7248143 REVERSE'
AT1G20850.1	0.141691	0.604574	0.835895	0.287461	0.00538556	0.966168	0.995778	0.987803	0.0043291	0.987032	1.1122	0.581472	-0.164753	0.167837	1.20746	0.257882	-0.164649	0.136462	1.03109	0.927748	-0.0272877	0.801668	0.774932	0.252539	-0.197426	0.10512	0.939664	0.838312	3;3	1;1	neoAT1G20850.11;AT1G20850.1 | Symbols:XCP2 | xylem cysteine peptidase 2 | xylem cysteine peptidase 2 | Chr1:7252208-7253537 FORWARD LENGTH=356	4.8	2	xylem cysteine peptidase 2;	extracellular	'Symbols: XCP2 | XCP2 (xylem cysteine peptidase 2); cysteine-type peptidase/ peptidase | chr1:7252174-7253731 FORWARD'
AT1G20880.3	0.174564	0.472012	2.93249	1.15518e-07	0.205461	0.166625	0.869991	0.378746	0.15733	0.389479	3.12854	5.61116e-08	0.196346	0.0936345	0.827556	0.199197	-0.1993	0.0898083	1.04736	0.870605	-0.182067	0.260435	0.981724	0.953515	-0.191181	0.145001	0.933839	0.796086	1;1;1	1;1;1	AT1G20880.3 | RNA-binding (RRM/RBD/RNP motifs) family protein | Chr1:7262879-7264834 REVERSE LENGTH=274;AT1G20880.2 | RNA-binding (RRM/RBD/RNP motifs) family protein | Chr1:7262879-7264834 REVERSE LENGTH=274;AT1G20880.1 | RNA-binding (RRM/RBD/RNP moti	7.3	2			'RNA recognition motif (RRM)-containing protein | chr1:7262043-7265438 REVERSE'
AT1G20910.2			1.56416	0.0262292			2.42249	9.21055e-05			1.22581	0.369123			1.74145	0.0064051			1.06843	0.871477			1.36334	0.288348			0.980064	0.965703	1;1	1;1	AT1G20910.2 | ARID/BRIGHT DNA-binding domain-containing protein | Chr1:7277319-7280635 REVERSE LENGTH=392;AT1G20910.1 | ARID/BRIGHT DNA-binding domain-containing protein | Chr1:7277209-7280635 REVERSE LENGTH=398	2	0			'ARID/BRIGHT DNA-binding domain-containing protein | chr1:7276943-7281138 REVERSE'
AT1G20920.2			1.51198	0.00150788			1.35816	0.014778			1.27774	0.0513437			1.14168	0.342823			1.01112	0.970542			1.19647	0.328367			1.00577	0.985045	1;1;1;1;1;1;1	1;1;1;1;1;1;1	AT1G20920.2 | Symbols:RCF1 | regulator of CBF gene expression 1 | P-loop containing nucleoside triphosphate hydrolases superfamily protein | Chr1:7286356-7288842 FORWARD LENGTH=828;AT1G20920.7 | Symbols:RCF1 | regulator of CBF gene expression 1 | P-loop	1.2	0	P-loop containing nucleoside triphosphate hydrolases superfamily protein;	cytosol	'DEAD box RNA helicase, putative | chr1:7285114-7289778 FORWARD'
AT1G20950.1	-0.169478	0.380124	0.342193	2.63471e-08	-0.0682363	0.443359	1.71223	0.000105909	-0.109586	0.24322	0.305649	7.01435e-09	-0.0464872	0.590477	1.68151	0.000151592	-0.0190404	0.907639	1.09118	0.684724	-0.0789323	0.506716	1.22164	0.263715	-0.0571832	0.495786	1.19972	0.315059	9	7	AT1G20950.1 | Phosphofructokinase family protein | Chr1:7297467-7301336 REVERSE LENGTH=614	22.3	4	Phosphofructokinase family protein;	cytosol	'pyrophosphate--fructose-6-phosphate 1-phosphotransferase-related / pyrophosphate-dependent 6-phosphofructose-1-kinase-related | chr1:7297239-7301415 REVERSE'
AT1G20960.1	-0.0215698	0.886847	0.88874	0.346344	-0.207666	0.250564	1.12652	0.340389	-0.0954275	0.76884	0.696851	0.00187099	-0.253209	0.140657	1.02363	0.894551	0.484886	0.0752794	0.779063	0.115063	0.558743	0.00980239	0.99359	0.981821	0.5132	0.0222179	0.902838	0.572209	16;16;1	16;16;1	AT1G20960.1 | Symbols:emb1507,BRR2 | embryo defective 1507 | U5 small nuclear ribonucleoprotein helicase | Chr1:7302591-7309914 REVERSE LENGTH=2171;AT1G20960.2 | Symbols:emb1507,BRR2 | embryo defective 1507 | U5 small nuclear ribonucleoprotein helicase	9.9	4	U5 small nuclear ribonucleoprotein helicase, putative;	cytosol	'Symbols: emb1507 | emb1507 (embryo defective 1507); ATP binding / ATP-dependent helicase/ helicase/ nucleic acid binding / nucleoside-triphosphatase/ nucleotide binding | chr1:7301748-7310213 REVERSE'
AT1G20970.1	-0.0625092	0.401174	3.07192	3.82401e-09	-0.0279428	0.776527	0.540751	7.66156e-06	-0.0284263	0.742811	3.21408	2.27315e-09	-0.0346573	0.565551	0.499746	1.78607e-06	-0.0247356	0.725858	1.04823	0.829924	-0.0588185	0.428223	1.00186	0.994436	-0.065533	0.383715	0.925892	0.69334	3	3	AT1G20970.1 | calponin-like domain protein | Chr1:7314338-7319246 FORWARD LENGTH=1364	1.7	4	;	nucleus	'FUNCTIONS IN: molecular_function unknown; INVOLVED IN: biological_process unknown; LOCATED IN: plasma membrane, vacuole; EXPRESSED IN: guard cell, cultured cell; BEST Arabidopsis thaliana protein match is: PPI1 (PROTON PUMP INTERACTOR 1); protein binding (TAIR:AT4G27500.1); Has 53409 Blast hits to 33585 proteins in 1572 species: Archae - 464; Bacteria - 7066; Metazoa - 25076; Fungi - 5173; Plant…
AT1G21065.1	-0.187323	0.134475	1.05137	0.642629	0.0929153	0.791005	0.98322	0.897662	0.0790645	0.417501	1.15556	0.0873316	0.117133	0.329963	1.0418	0.717988	0.143988	0.0871616	1.0781	0.577088	-0.1224	0.234355	0.980893	0.913184	-0.0981818	0.671391	1.03935	0.808985	1	1	AT1G21065.1 | secondary thiamine-phosphate synthase enzyme | Chr1:7374210-7375644 FORWARD LENGTH=217	4.6	3	;	plasma membrane	'unknown protein | chr1:7374210-7375789 FORWARD'
AT1G21080.1	-0.0634647	0.65682	1.10182	0.074434	0.0208002	0.83062	1.2048	0.000985322	0.096395	0.589784	1.07024	0.238693	0.353572	0.0749391	1.21937	0.000550726	-0.116166	0.281525	0.792554	0.00503421	-0.276026	0.0326777	0.815945	0.0109746	0.0567461	0.706904	0.825807	0.0150403	4;3;3	4;3;3	AT1G21080.1 | DNAJ heat shock N-terminal domain-containing protein | Chr1:7378822-7382275 REVERSE LENGTH=391;AT1G21080.2 | DNAJ heat shock N-terminal domain-containing protein | Chr1:7378822-7380927 REVERSE LENGTH=304;AT1G21080.3 | DNAJ heat shock N-t	12	3	DNAJ heat shock N-terminal domain-containing protein;	cytosol	'DNAJ heat shock N-terminal domain-containing protein | chr1:7378589-7382462 REVERSE'
AT1G21130.2	-0.00892501	0.957268	3.74976	0.000152122	-0.329604	0.0351834	0.350845	0.00141622	0.159417	0.231798	2.92265	0.00115088	-0.158083	0.138368	0.378298	0.00267523	0.0577906	0.436538	0.986995	0.986391	-0.110551	0.385992	1.26632	0.660193	0.06097	0.428062	1.3654	0.532348	3;3;1	3;3;1	AT1G21130.2 | Symbols:IGMT4 | indole glucosinolate O-methyltransferase 4 | O-methyltransferase family protein | Chr1:7399489-7400470 REVERSE LENGTH=296;AT1G21130.1 | Symbols:IGMT4 | indole glucosinolate O-methyltransferase 4 | O-methyltransferase family	10.8	4	O-methyltransferase family protein;	cytosol	'O-methyltransferase, putative | chr1:7399062-7400605 REVERSE'
AT1G21350.2	-0.00399491	0.957451	0.72455	0.0225563	-0.0471623	0.485962	1.11873	0.509554	0.0295467	0.720206	0.756633	0.0489684	-0.0936323	0.315057	1.30786	0.0587015	0.0849536	0.277693	0.929352	0.780679	0.051412	0.542904	0.889944	0.617616	0.00494202	0.943943	1.04039	0.892599	3;3;3;3;3;2;2	3;3;3;3;3;2;2	neoAT1G21350.21;neoAT1G21350.31;AT1G21350.2 | Thioredoxin superfamily protein | Chr1:7477376-7479012 REVERSE LENGTH=225;AT1G21350.3 | Thioredoxin superfamily protein | Chr1:7477376-7479012 REVERSE LENGTH=252;AT1G21350.5 | Thioredoxin superfamily prote	27.9	4	Thioredoxin superfamily protein;	plastid	'antioxidant/ oxidoreductase | chr1:7476942-7479042 REVERSE'
AT1G21440.2	0.171373	0.276035	0.281202	4.74741e-08	-0.0789487	0.591623	0.63356	0.00359496	-0.239606	0.357767	0.289119	6.2631e-08	-0.488148	0.0324745	0.681496	0.0128045	-0.0116035	0.95321	0.81499	0.369972	0.399375	0.0227289	0.792671	0.298842	-0.00982418	0.910101	0.852646	0.506653	6;6;6;6	5;5;5;5	neoAT1G21440.21;neoAT1G21440.11;AT1G21440.2 | Phosphoenolpyruvate carboxylase family protein | Chr1:7502325-7504103 REVERSE LENGTH=336;AT1G21440.1 | Phosphoenolpyruvate carboxylase family protein | Chr1:7502325-7504103 REVERSE LENGTH=336	22.2	4			'mutase family protein | chr1:7502159-7504175 REVERSE'
AT1G21500.1	-0.0284071	0.735936	0.852502	0.406212	-0.088433	0.253478	0.306653	3.48863e-07	-0.0212827	0.869551	1.04735	0.854908	0.0953567	0.245851	0.32913	7.57536e-07	0.0831907	0.390975	1.45115	0.115654	0.0760663	0.360175	1.18118	0.529874	0.259856	0.0155341	1.26776	0.335413	9;9;1;1;1	9;9;1;1;1	neoAT1G21500.11;AT1G21500.1 | hypothetical protein | Chr1:7530047-7530954 REVERSE LENGTH=126	64.2	4	;	plastid	'unknown protein | chr1:7529882-7531025 REVERSE'
AT1G21590.2			0.485492	1.45884e-09			0.828467	0.00558531			0.415805	1.15851e-10			0.757012	0.000166842			0.924698	0.443928			1.07967	0.455502			0.986553	0.92591	1;1	1;1	AT1G21590.2 | kinase with adenine nucleotide alpha hydrolases-like domain-containing protein | Chr1:7566613-7569488 REVERSE LENGTH=716;AT1G21590.1 | kinase with adenine nucleotide alpha hydrolases-like domain-containing protein | Chr1:7566613-7569694 R	1.3	0			'protein kinase family protein | chr1:7566232-7569902 REVERSE'
AT1G21600.2	-0.0351796	0.696068	0.994095	0.968806	0.0282573	0.703843	0.778448	0.00498854	0.0437018	0.64475	0.939048	0.562732	0.0703391	0.446841	0.60711	5.05278e-06	0.0947344	0.3008	0.857331	0.220532	0.0158531	0.859938	0.907587	0.474263	0.057935	0.486547	0.707825	0.00845193	6;6;6;6	6;6;6;6	neoAT1G21600.21;neoAT1G21600.11;AT1G21600.2 | Symbols:PTAC6 | plastid transcriptionally active 6 | plastid transcriptionally active 6 | Chr1:7571514-7573782 REVERSE LENGTH=328;AT1G21600.1 | Symbols:PTAC6 | plastid transcriptionally active 6 | plastid tr	22.3	4	plastid transcriptionally active 6;Present in transcriptionally active plastid chromosomes. Involved in plastid gene expression.	plastid	'Symbols: PTAC6 | PTAC6 (PLASTID TRANSCRIPTIONALLY ACTIVE6) | chr1:7571185-7573846 REVERSE'
AT1G21610.2			2.08713	1.44226e-07			0.820375	0.0423575			2.17375	7.38454e-08			0.814289	0.034966			1.18826	0.214967			1.14091	0.360125			1.13245	0.393488	1;1;1	1;1;1	AT1G21610.2 | Symbols:UBN1 | Ubinuclein 1 | wound-responsive family protein | Chr1:7574104-7578643 FORWARD LENGTH=683;AT1G21610.1 | Symbols:UBN1 | Ubinuclein 1 | wound-responsive family protein | Chr1:7574104-7578643 FORWARD LENGTH=684;AT1G21610.3 | S	1	0	wound-responsive family protein;	nucleus	'wound-responsive family protein | chr1:7573922-7578956 FORWARD'
AT1G21630.3	0.0893477	0.287469	1.08205	0.495445	0.0343448	0.679644	0.77503	0.00892223	-0.0463663	0.719566	1.34432	0.00286816	0.0234986	0.825515	0.785727	0.0130079	-0.212454	0.151043	1.21145	0.16181	-0.0767404	0.434605	0.975101	0.901049	-0.0875865	0.431239	0.988559	0.958577	6;6;6;6	6;6;6;6	AT1G21630.3 | Calcium-binding EF hand family protein | Chr1:7581457-7587796 FORWARD LENGTH=1196;AT1G21630.1 | Calcium-binding EF hand family protein | Chr1:7581457-7587796 FORWARD LENGTH=1218;AT1G21630.4 | Calcium-binding EF hand family protein | Chr	5.3	4			'calcium-binding EF hand family protein | chr1:7581152-7588151 FORWARD'
AT1G21640.1	-0.0292637	0.805123	1.23787	0.0091064	-0.0143064	0.860535	0.870138	0.0917578	0.0457222	0.558115	1.27354	0.00357319	0.0816463	0.185092	0.694418	7.45761e-05	0.0186093	0.813476	1.11568	0.363388	-0.0563766	0.523835	1.08443	0.527692	0.0395761	0.579393	0.865439	0.213069	3;3;3;3	3;3;3;3	neoAT1G21640.11;neoAT1G21640.21;AT1G21640.1 | Symbols:ATNADK2,NADK2 | NAD kinase 2,NAD KINASE 2 | NAD kinase 2 | Chr1:7588726-7592669 FORWARD LENGTH=985;AT1G21640.2 | Symbols:ATNADK2,NADK2 | NAD kinase 2,NAD KINASE 2 | NAD kinase 2 | Chr1:7588726-75926	3.7	4	NAD kinase 2;Encodes a protein with NAD kinase activity. The protein was also shown to bind calmodulin.	plastid	'Symbols: NADK2, ATNADK2 | NADK2; NAD+ kinase/ calmodulin binding | chr1:7588597-7592890 FORWARD'
AT1G21650.1	-0.248863	0.224513	0.816359	0.341153	-0.159788	0.184278	0.955984	0.879441	-0.163951	0.335236	0.684358	0.0480967	-0.343973	0.0212464	0.87235	0.564253	0.186592	0.24175	0.981933	0.967574	0.101679	0.392158	1.17133	0.617185	-0.0825059	0.453327	1.06886	0.862687	1;1;1;1;1	1;1;1;1;1	neoAT1G21650.11;neoAT1G21650.21;AT1G21650.1 | Symbols:SECA2 | | Preprotein translocase SecA family protein | Chr1:7592891-7600590 REVERSE LENGTH=1051;AT1G21650.2 | Symbols:SECA2 | | Preprotein translocase SecA family protein | Chr1:7592891-7600590 RE	1.1	2	Preprotein translocase SecA family protein;Encodes a component of the thylakoid-localized Sec system involved in the translocation of cytoplasmic proteins into plastid. Loss-of-function mutations result in arrest at the globular stage and embryo lethality.	plastid	'ATP binding / protein binding | chr1:7592664-7600590 REVERSE'
AT1G21660.1	0.0902364	0.556427	0.627266	0.000166211	0.345111	0.0246349	1.06174	0.689117	-0.268422	0.0246386	0.687801	0.00136812	0.216991	0.113458	1.14091	0.280068	-0.364378	0.00751498	1.03048	0.898035	-0.0057198	0.965895	0.939784	0.763075	-0.13384	0.13204	1.00986	0.970758	3	3	AT1G21660.1 | Chaperone DnaJ-domain superfamily protein | Chr1:7605924-7608835 FORWARD LENGTH=523	5.9	4	Chaperone DnaJ-domain superfamily protein;	nucleus	'heat shock protein binding | chr1:7605699-7609065 FORWARD'
AT1G21670.1	0.0394982	0.602487	1.39148	0.000396772	-0.0687188	0.462218	1.06371	0.565231	0.00581544	0.94718	1.63098	5.50041e-06	-0.0939875	0.205669	1.00611	0.967559	-0.00815285	0.897058	1.17948	0.18036	0.0255299	0.744172	1.00628	0.97634	0.00026119	0.997997	0.951787	0.75463	10;10	9;9	neoAT1G21670.11;AT1G21670.1 | DPP6 amino-terminal domain protein | Chr1:7610409-7612520 FORWARD LENGTH=703	21.6	4	;	extracellular	'INVOLVED IN: proteolysis; LOCATED IN: cell wall, plant-type cell wall; EXPRESSED IN: 23 plant structures; EXPRESSED DURING: 14 growth stages; CONTAINS InterPro DOMAIN/s: WD40-like Beta Propeller (InterPro:IPR011659), Peptidase S9B, dipeptidylpeptidase IV N-terminal (InterPro:IPR002469), Six-bladed beta-propeller, TolB-like (InterPro:IPR011042); BEST Arabidopsis thaliana protein match is: unknown…
AT1G21680.1	0.102127	0.390068	1.54378	0.000387575	0.00491003	0.973555	1.03828	0.821626	0.0504586	0.696529	1.84619	9.35912e-06	-0.105754	0.293081	0.91236	0.50106	0.116057	0.298377	1.15923	0.383866	0.167725	0.196067	0.969342	0.895563	0.0570611	0.636407	0.851781	0.3366	7;7	6;6	neoAT1G21680.11;AT1G21680.1 | DPP6 N-terminal domain-like protein | Chr1:7613028-7615148 FORWARD LENGTH=706	12.3	2	DPP6 N-terminal domain-like protein;	extracellular	'FUNCTIONS IN: molecular_function unknown; INVOLVED IN: biological_process unknown; LOCATED IN: plasma membrane, vacuole, plant-type cell wall; EXPRESSED IN: 25 plant structures; EXPRESSED DURING: 13 growth stages; CONTAINS InterPro DOMAIN/s: WD40-like Beta Propeller (InterPro:IPR011659), Six-bladed beta-propeller, TolB-like (InterPro:IPR011042); BEST Arabidopsis thaliana protein match is: unknow…
AT1G21720.1	0.0767447	0.581628	1.06335	0.646165	-0.0258207	0.831446	0.959875	0.779774	0.219155	0.403664	1.02932	0.852319	-0.0636956	0.542966	1.02658	0.868257	0.331717	0.119474	1.08201	0.652191	0.189306	0.125108	1.11779	0.485945	0.151432	0.190862	1.19546	0.226556	5;4;4	5;4;4	AT1G21720.1 | Symbols:PBC1 | proteasome beta subunit C1 | proteasome beta subunit C1 | Chr1:7626394-7628070 FORWARD LENGTH=204;AT1G77440.2 | Symbols:PBC2 | 20S proteasome beta subunit C2 | 20S proteasome beta subunit C2 | Chr1:29096020-29098105 FORWARD	35.8	2	proteasome beta subunit C1;20S proteasome beta subunit PBC1 truncated protein (PBC1)	cytosol,nucleus	'Symbols: PBC1 | PBC1 (PROTEASOME BETA SUBUNIT C1); peptidase/ threonine-type endopeptidase | chr1:7626283-7628262 FORWARD'
AT1G21730.1			1.90809	0.000385261			0.673585	0.0194968			1.75012	0.00146257			0.658037	0.0135778			1.02161	0.955859			1.11382	0.719032			1.08811	0.791152	1;1;1;1;1;1;1;1	1;1;1;1;1;1;1;1	AT1G21730.1 | Symbols:Kin7.1 | kinesin 7.1 | P-loop containing nucleoside triphosphate hydrolases superfamily protein | Chr1:7630365-7636247 FORWARD LENGTH=890;AT3G12020.4 | Symbols:Kin7.3 | kinesin 7.3 | P-loop containing nucleoside triphosphate hydrol	0.8	0	P-loop containing nucleoside triphosphate hydrolases superfamily protein;	plastid	'kinesin-related protein (MKRP1) | chr1:7630107-7636594 FORWARD'
AT1G21750.1	-0.0119533	0.864983	0.570069	1.73054e-05	0.00801838	0.910629	0.990233	0.957951	-0.0753047	0.408141	0.530603	4.19682e-06	0.0729172	0.222238	1.02692	0.87545	-0.0562046	0.357094	0.849915	0.311464	0.00714677	0.912178	0.913133	0.616812	0.0720456	0.312983	0.946967	0.792954	33;33;30;30	29;29;26;26	neoAT1G21750.11;AT1G21750.1 | Symbols:PDIL1-1,ATPDI5,PDI5,ATPDIL1-1 | PDI-like 1-1,ARABIDOPSIS THALIANA PROTEIN DISULFIDE ISOMERASE 5,PROTEIN DISULFIDE ISOMERASE 5 | PDI-like 1-1 | Chr1:7645767-7648514 FORWARD LENGTH=501;neoAT1G21750.21;AT1G21750.2 | Sy	69.2	4	PDI-like 1-1;Encodes a protein disulfide isomerase-like (PDIL) protein, a member of a multigene family within the thioredoxin (TRX) superfamily; isoform contains non-consensus GA donor splice site at intron 9. Transcript levels for this gene are up-regulated in response to three different chemical inducers of ER stress (dithiothreitol, beta-mercaptoethanol, and tunicamycin). Neither AtIRE1-2 nor …	endoplasmic reticulum	'Symbols: ATPDIL1-1, ATPDI5, PDI5 | ATPDIL1-1 (PDI-LIKE 1-1); protein disulfide isomerase | chr1:7645700-7648841 FORWARD'
AT1G21770.1	-0.00683156	0.945978	0.997802	0.994904	0.110917	0.307542	0.803612	0.267944	0.142944	0.350523	1.04514	0.875227	0.293706	0.0108442	0.771889	0.174055	0.0596085	0.410533	1.13839	0.680851	-0.0901672	0.35953	1.08682	0.811901	0.0926227	0.408905	1.04392	0.911249	3	3	AT1G21770.1 | Acyl-CoA N-acyltransferases (NAT) superfamily protein | Chr1:7651843-7652249 REVERSE LENGTH=111	23.4	3	Acyl-CoA N-acyltransferases (NAT) superfamily protein;	peroxisome	'FUNCTIONS IN: molecular_function unknown; INVOLVED IN: biological_process unknown; LOCATED IN: peroxisome; EXPRESSED IN: 22 plant structures; EXPRESSED DURING: 13 growth stages; CONTAINS InterPro DOMAIN/s: Acyl-CoA N-acyltransferase (InterPro:IPR016181); BEST Arabidopsis thaliana protein match is: H3/H4 histone acetyltransferase (TAIR:AT1G77540.1); Has 221 Blast hits to 221 proteins in 107 speci…
AT1G21880.1	0.361524	0.376185	0.788991	0.1519	-0.0737207	0.557308	0.877606	0.493373	-0.0466312	0.748598	0.787639	0.14852	-0.64156	0.109433	1.06922	0.764702	0.139326	0.127748	0.693228	0.103292	0.547482	0.128445	0.694418	0.105295	-0.0203576	0.857272	0.846035	0.501665	3;3;3;3	3;3;3;3	neoAT1G21880.11;AT1G21880.1 | Symbols:LYP2,LYM1 | lysm domain GPI-anchored protein 1 precursor,LysM-containing receptor protein 2 | lysm domain GPI-anchored protein 1 precursor | Chr1:7680689-7682048 FORWARD LENGTH=316;neoAT1G21880.21;AT1G21880.2 | Symb	6.2	3	lysm domain GPI-anchored protein 1 precursor;	extracellular	'Symbols: LYM1 | LYM1 (LYSM DOMAIN GPI-ANCHORED PROTEIN 1 PRECURSOR) | chr1:7680481-7682641 FORWARD'
AT1G21900.1	-0.0329383	0.86811	1.04923	0.801354	0.0738066	0.504772	1.1594	0.310624	-0.215406	0.241227	0.822622	0.155339	-0.0787011	0.422556	1.03512	0.864292	-0.447877	0.0100367	0.75371	0.130787	-0.26541	0.115423	0.961338	0.88599	-0.417918	0.018739	0.858292	0.450895	1;1	1;1	neoAT1G21900.11;AT1G21900.1 | Symbols:p24delta5 | p24 subfamily delta 5 | emp24/gp25L/p24 family/GOLD family protein | Chr1:7691165-7692327 REVERSE LENGTH=216	4.8	2	emp24/gp25L/p24 family/GOLD family protein;	plasma membrane	'emp24/gp25L/p24 family protein | chr1:7690802-7692438 REVERSE'
AT1G21930.1	0.0347286	0.638557	1.24044	0.51767	-0.124653	0.107093	1.10649	0.798546	0.118984	0.272709	1.32825	0.358359	-0.107892	0.219366	1.21463	0.569617	-0.0246783	0.659356	1.0304	0.962309	-0.108934	0.198827	0.962274	0.950713	-0.0921735	0.202789	1.05632	0.927417	2	2	AT1G21930.1 | transmembrane protein | Chr1:7713466-7714298 FORWARD LENGTH=98	31.6	4	;	plasma membrane	'unknown protein | chr1:7712898-7714443 FORWARD'
AT1G22060.2			1.05887	0.657821			0.567951	4.6534e-06			1.15048	0.175141			0.513202	6.08901e-07			1.01954	0.929115			0.938353	0.71611			0.847898	0.24678	1;1	1;1	AT1G22060.2 | sporulation-specific protein | Chr1:7773373-7780586 REVERSE LENGTH=1999;AT1G22060.1 | sporulation-specific protein | Chr1:7773373-7780586 REVERSE LENGTH=1999	0.8	0			'LOCATED IN: vacuole; EXPRESSED IN: 23 plant structures; EXPRESSED DURING: 13 growth stages; BEST Arabidopsis thaliana protein match is: F-box family protein (TAIR:AT1G22000.1); Has 67094 Blast hits to 30189 proteins in 1408 species: Archae - 880; Bacteria - 6261; Metazoa - 35085; Fungi - 5326; Plants - 2622; Viruses - 293; Other Eukaryotes - 16627 (source: NCBI BLink). | chr1:7773063-7780586 REV…
AT1G22270.1	-0.026602	0.81557	1.06057	0.783898	-0.0424477	0.706226	1.35254	0.0455637	-0.126013	0.40127	0.952136	0.824785	-0.0919803	0.357676	1.53246	0.00523738	-0.0870944	0.486853	0.806291	0.329443	0.012317	0.908478	0.898114	0.679466	-0.0372157	0.726324	1.01758	0.959701	3;2	3;2	AT1G22270.1 | Trm112p-like protein | Chr1:7865548-7865922 FORWARD LENGTH=124;neoAT1G22270.11	27.4	2	Trm112p-like protein;Encodes SMO2 (Small Organ 2). Modulates progression of cell division during organ growth.	cytosol	'unknown protein | chr1:7865481-7866139 FORWARD'
AT1G22280.3	0.0477523	0.528899	1.35678	0.0322498	-0.0373206	0.59961	0.734177	0.0301174	0.159029	0.0901593	1.31727	0.0539561	-0.0985132	0.282712	0.675983	0.00651962	0.0825842	0.207684	0.651431	0.0347885	-0.028692	0.701539	0.670968	0.0464944	-0.0898846	0.188516	0.617785	0.0192405	4;4;2	4;4;2	AT1G22280.3 | Symbols:PAPP2C | phytochrome-associated protein phosphatase type 2C | phytochrome-associated protein phosphatase type 2C | Chr1:7874236-7875496 FORWARD LENGTH=287;AT1G22280.1 | Symbols:PAPP2C | phytochrome-associated protein phosphatase ty	16	4	phytochrome-associated protein phosphatase type 2C;Encodes a phytochrome-associated protein, PAPP2C (phytochrome-associated protein phosphatase type 2C). PAPP2C interacts in the nucleus with phyA (phytochrome A) and phyB. Functions as a regulator of phytochrome-interacting factor PIF3 by dephosphorylating phytochromes in the nucleus.	cytosol	'protein phosphatase 2C, putative / PP2C, putative | chr1:7873933-7875878 FORWARD'
AT1G22300.1	-0.021683	0.789091	0.856261	0.207467	-0.00628929	0.935159	0.764608	0.0210905	-0.0882552	0.340121	0.716755	0.00482899	0.107168	0.134801	0.837772	0.140405	-0.146648	0.0895346	0.678743	0.0213168	-0.0800763	0.288026	0.810852	0.205718	0.0333813	0.658157	0.88844	0.517502	18;16;15;2;2;1	16;14;13;2;2;1	AT1G22300.1 | Symbols:14-3-3EPSILON,GRF10,GF14 EPSILON | general regulatory factor 10,14-3-3 PROTEIN G-BOX FACTOR14 EPSILON | general regulatory factor 10 | Chr1:7879146-7881103 REVERSE LENGTH=254;AT1G22300.2 | Symbols:14-3-3EPSILON,GRF10,GF14 EPSILON |	50.4	4	general regulatory factor 10;Encodes a 14-3-3 protein. This protein is reported to interact with the BZR1 transcription factor involved in brassinosteroid signaling and may affect the nucleocytoplasmic shuttling of BZR1	cytosol	'Symbols: GRF10, 14-3-3EPSILON, GF14 EPSILON | GRF10 (GENERAL REGULATORY FACTOR 10); ATP binding / protein binding / protein phosphorylated amino acid binding | chr1:7878769-7881219 REVERSE'
AT1G22330.1	0.176909	0.287892	3.79011	1.02591e-06	0.301179	0.272126	0.258125	8.37607e-07	0.0624656	0.80672	4.23343	3.7666e-07	-0.113046	0.597939	0.257776	8.26731e-07	0.159404	0.310043	0.940685	0.886314	0.273848	0.00666838	0.842178	0.613086	-0.140377	0.16817	0.841039	0.609667	2;1;1	2;1;1	AT1G22330.1 | RNA-binding (RRM/RBD/RNP motifs) family protein | Chr1:7886693-7889241 FORWARD LENGTH=291;AT1G78260.2 | RNA-binding (RRM/RBD/RNP motifs) family protein | Chr1:29447317-29449246 FORWARD LENGTH=271;AT1G78260.1 | RNA-binding (RRM/RBD/RNP mo	7.6	4	RNA-binding (RRM/RBD/RNP motifs) family protein;	nucleus	'RNA binding / nucleic acid binding / nucleotide binding | chr1:7886542-7889534 FORWARD'
AT1G22360.1	-0.0775136	0.537887	1.6217	0.004073	-0.0862806	0.358134	0.40625	8.21005e-06	-0.106058	0.187611	1.96756	0.000192839	-0.234334	0.00802055	0.47021	6.15223e-05	-0.0765795	0.572749	0.998035	0.99602	-0.0480355	0.513656	0.822599	0.437129	-0.196089	0.0747238	0.952109	0.886292	5;3	3;3	AT1G22360.1 | Symbols:UGT85A2,AtUGT85A2 | UDP-glucosyl transferase 85A2 | UDP-glucosyl transferase 85A2 | Chr1:7895068-7897527 REVERSE LENGTH=481;AT1G22360.2 | Symbols:UGT85A2,AtUGT85A2 | UDP-glucosyl transferase 85A2 | UDP-glucosyl transferase 85A2 |	8.7	4	UDP-glucosyl transferase 85A2;	cytosol	'Symbols: AtUGT85A2 | AtUGT85A2 (UDP-glucosyl transferase 85A2); UDP-glycosyltransferase/ glucuronosyltransferase/ transferase, transferring glycosyl groups | chr1:7894858-7897591 REVERSE'
AT1G22370.2	-0.107613	0.569339	2.08079	0.00680578	-0.0494272	0.779255	0.391503	0.000892762	-0.112706	0.602588	2.47994	0.0011906	0.100355	0.531712	0.392199	0.000908434	-0.209039	0.244048	0.917936	0.875489	-0.203946	0.275727	0.770193	0.539634	-0.0541647	0.749	0.771562	0.542719	2	2	AT1G22370.2 | Symbols:AtUGT85A5,UGT85A5 | UDP-glucosyl transferase 85A5 | UDP-glucosyl transferase 85A5 | Chr1:7898116-7899879 REVERSE LENGTH=479	6.1	1	UDP-glucosyl transferase 85A5;	cytosol	'Symbols: AtUGT85A5 | AtUGT85A5 (UDP-glucosyl transferase 85A5); glucuronosyltransferase/ transferase, transferring glycosyl groups | chr1:7898116-7899879 REVERSE'
AT1G22400.1	-0.086896	0.643009	8.90134	7.78736e-09	0.102286	0.569603	1.25347	0.38844	-0.448089	0.105141	9.1222	6.77293e-09	-0.335346	0.102158	1.09453	0.782875	-0.179794	0.301974	1.3313	0.409058	0.181399	0.324122	1.29906	0.459571	-0.256233	0.178393	1.13434	0.766287	3	1	AT1G22400.1 | Symbols:UGT85A1,ATUGT85A1 | ARABIDOPSIS THALIANA UDP-GLUCOSYL TRANSFERASE 85A1 | UDP-Glycosyltransferase superfamily protein | Chr1:7903851-7906607 REVERSE LENGTH=489	4.3	1	UDP-Glycosyltransferase superfamily protein;	cytosol	'Symbols: UGT85A1, ATUGT85A1 | UGT85A1; UDP-glycosyltransferase/ cis-zeatin O-beta-D-glucosyltransferase/ glucuronosyltransferase/ trans-zeatin O-beta-D-glucosyltransferase/ transferase, transferring glycosyl groups / transferase, transferring hexosyl groups | chr1:7903660-7906673 REVERSE'
AT1G22410.1	0.00521626	0.949439	0.742925	1.01702e-05	0.10548	0.241743	1.49924	2.25548e-07	0.051576	0.512345	0.719271	2.94502e-06	0.0117588	0.867132	1.7076	6.34493e-09	0.0884065	0.175239	1.09065	0.280365	0.0420468	0.65226	1.12652	0.128884	-0.0516747	0.522275	1.28309	0.00396233	9;9	3;3	neoAT1G22410.11;AT1G22410.1 | Class-II DAHP synthetase family protein | Chr1:7912120-7914742 FORWARD LENGTH=527	19.1	4	Class-II DAHP synthetase family protein;	plastid	'2-dehydro-3-deoxyphosphoheptonate aldolase, putative / 3-deoxy-D-arabino-heptulosonate 7-phosphate synthase, putative / DAHP synthetase, putative | chr1:7912046-7915003 FORWARD'
AT1G22430.2	-0.0197723	0.868658	0.848042	0.17026	-0.0635525	0.584159	1.28352	0.0303416	-0.0590417	0.65088	0.80128	0.0555302	-0.162387	0.222932	1.06714	0.668117	-0.0157994	0.867149	1.04885	0.833083	0.02347	0.849755	1.11006	0.574401	-0.0753643	0.512645	0.92292	0.688366	4;4;2;2;2	4;4;2;2;2	AT1G22430.2 | GroES-like zinc-binding dehydrogenase family protein | Chr1:7919235-7921594 FORWARD LENGTH=388;AT1G22430.1 | GroES-like zinc-binding dehydrogenase family protein | Chr1:7919235-7921594 FORWARD LENGTH=388;AT1G22430.5 | GroES-like zinc-bin	15.2	2	GroES-like zinc-binding dehydrogenase family protein;	cytosol	'alcohol dehydrogenase, putative | chr1:7919144-7921832 FORWARD'
AT1G22450.1	-0.215366	0.14747	0.852214	0.0198763	0.0137196	0.884363	1.02953	0.761605	-0.116674	0.430082	0.803833	0.00206511	0.23077	0.08606	1.02172	0.831949	-0.257252	0.0072774	0.857802	0.113582	-0.355944	0.0289534	0.909432	0.348555	-0.138893	0.226315	0.902532	0.305646	9;1;1	9;1;1	AT1G22450.1 | Symbols:ATCOX6B2,COX6B | cytochrome C oxidase 6B,CYTOCHROME C OXIDASE 6B2 | cytochrome C oxidase 6B | Chr1:7925447-7926918 FORWARD LENGTH=191	49.2	4	cytochrome C oxidase 6B;subunit 6b of cytochrome c oxidase	mitochondrion	'Symbols: COX6B, ATCOX6B2 | COX6B (CYTOCHROME C OXIDASE 6B); cytochrome-c oxidase | chr1:7925121-7927278 FORWARD'
AT1G22520.1	0.0662012	0.393271	1.01952	0.950149	0.176849	0.102091	1.21803	0.338588	0.0157156	0.829931	0.806325	0.286676	0.198973	0.0391191	1.33706	0.126893	-0.00581411	0.945194	1.15522	0.644358	0.0446714	0.705477	1.46067	0.14867	0.0667959	0.354522	1.60342	0.0697172	3;2	3;2	AT1G22520.1 | MICOS complex subunit Mic10-like protein (DUF543) | Chr1:7953299-7954304 REVERSE LENGTH=99;AT1G22520.2 | MICOS complex subunit Mic10-like protein (DUF543) | Chr1:7952996-7954304 REVERSE LENGTH=179	40.4	4	Domain of unknown function (DUF543);	cytosol,plasma membrane	'unknown protein | chr1:7952996-7954418 REVERSE'
AT1G22530.1	0.0479434	0.5434	17.0497	2.50215e-10	-0.0210091	0.792997	0.858728	0.599532	0.0276081	0.807091	13.2923	8.29951e-10	0.120241	0.128256	0.737227	0.210667	-0.0741282	0.332793	1.02127	0.969199	-0.0537929	0.446899	1.30996	0.440779	0.0874572	0.24773	1.12462	0.785144	45;42	42;39	AT1G22530.1 | Symbols:PATL2 | PATELLIN 2 | PATELLIN 2 | Chr1:7955773-7958326 REVERSE LENGTH=683;AT1G22530.2 | Symbols:PATL2 | PATELLIN 2 | PATELLIN 2 | Chr1:7955773-7958326 REVERSE LENGTH=649	76.6	4	PATELLIN 2;	cytosol	'Symbols: PATL2 | PATL2 (PATELLIN 2); transporter | chr1:7955493-7958442 REVERSE'
AT1G22620.1			1.51556	0.000208839			0.374112	6.6118e-09			1.31439	0.0080276			0.243034	6.05048e-11			1.0352	0.867605			1.19364	0.226481			0.775424	0.0769717	2	2	AT1G22620.1 | Symbols:ATSAC1,SAC1 | suppressor of actin 1 | Phosphoinositide phosphatase family protein | Chr1:7997889-8002787 REVERSE LENGTH=912	2.2	0	Phosphoinositide phosphatase family protein;SAC domain phosphoinositide (3,5)P2 phosphatase. Colocalized with a Golgi Marker. Required for normal cell morphogenesis, cell wall synthesis, and actin organization.	golgi	'Symbols: ATSAC1 | ATSAC1 (suppressor of actin 1); phosphatidylinositol-4,5-bisphosphate 5-phosphatase | chr1:7997676-8002944 REVERSE'
AT1G22660.5			0.998647	0.995709			1.05422	0.781699			0.906886	0.553319			1.11798	0.483909			0.956055	0.868908			1.05279	0.84687			1.11646	0.620062	2;2;2;2;2;2;2;2;2;2	2;2;2;2;2;2;2;2;2;2	neoAT1G22660.51;neoAT1G22660.31;AT1G22660.5 | Polynucleotide adenylyltransferase family protein | Chr1:8017410-8020551 FORWARD LENGTH=541;neoAT1G22660.21;AT1G22660.3 | Polynucleotide adenylyltransferase family protein | Chr1:8017395-8020551 FORWARD LEN	3.3	0			'tRNA-nucleotidyltransferase, putative / tRNA adenylyltransferase, putative | chr1:8017397-8021712 FORWARD'
AT1G22700.2	-0.135114	0.136103	0.919802	0.306497	-0.280937	0.0119471	1.04374	0.659687	-0.0850039	0.32859	0.909881	0.234652	-0.252584	0.0025123	0.870433	0.0637691	-0.0317056	0.67271	1.22888	0.0485971	-0.0818154	0.458679	1.24228	0.0395369	-0.0534622	0.535998	1.036	0.802816	5;5;5;5;5	5;5;5;5;5	neoAT1G22700.21;neoAT1G22700.11;AT1G22700.3 | Tetratricopeptide repeat (TPR)-like superfamily protein | Chr1:8028323-8029289 REVERSE LENGTH=211;AT1G22700.2 | Tetratricopeptide repeat (TPR)-like superfamily protein | Chr1:8028323-8029878 REVERSE LENGTH=	31	4	Tetratricopeptide repeat (TPR)-like superfamily protein;Encodes a TPR protein with homology to Ycf37 from Synechocystis that is localized to the thylakoid membrane and is involved in photosystem I biogenesis.	plastid	'tetratricopeptide repeat (TPR)-containing protein | chr1:8028158-8029962 REVERSE'
AT1G22710.1	0.022038	0.887407	1.09532	0.504414	-0.147624	0.386716	0.598743	6.93929e-05	-0.00285034	0.985593	0.962084	0.81559	0.00810776	0.930431	0.440552	2.58397e-07	-0.201146	0.0884741	0.814094	0.203304	-0.176258	0.157517	0.926833	0.70203	-0.0205264	0.872477	0.681958	0.0197277	2	2	AT1G22710.1 | Symbols:SUC2,SUT1,ATSUC2 | SUCROSE TRANSPORTER 1,sucrose-proton symporter 2,ARABIDOPSIS THALIANA SUCROSE-PROTON SYMPORTER 2 | sucrose-proton symporter 2 | Chr1:8030911-8032970 REVERSE LENGTH=512	5.7	2	sucrose-proton symporter 2;Encodes for a high-affinity transporter essential for phloem loading and long-distance transport. A major sucrose transporter, AtSUC2 can also transport a wide range of physiological and synthetic glucose conjugates with both &#945;- or &#946;-linkage.	plasma membrane	'Symbols: SUC2, SUT1, ATSUC2 | SUC2 (SUCROSE-PROTON SYMPORTER 2); carbohydrate transmembrane transporter/ sucrose transmembrane transporter/ sucrose:hydrogen symporter/ sugar:hydrogen symporter | chr1:8030641-8033117 REVERSE'
AT1G22740.1	0.519141	0.0457417	6.8803	5.39792e-07	0.492272	0.0469145	0.84339	0.641737	0.943678	0.0170558	8.25046	1.71662e-07	0.623131	0.0235626	0.675954	0.187618	-0.0296558	0.850527	1.3208	0.534913	-0.454193	0.050902	1.10145	0.86614	-0.323334	0.10816	0.882782	0.819633	4	1	AT1G22740.1 | Symbols:RABG3B,RAB7,ATRABG3B,RAB75 | RAB GTPase homolog G3B | RAB GTPase homolog G3B | Chr1:8049247-8050494 FORWARD LENGTH=203	28.6	1	RAB GTPase homolog G3B;GTP-binding protein Rab7	vacuole	'Symbols: RAB7, ATRABG3B, RAB75, RABG3B | RABG3B; GTP binding | chr1:8049100-8050708 FORWARD'
AT1G22750.3			0.605058	7.37881e-05			1.08077	0.577358			0.684139	0.00117753			1.0271	0.877262			1.31716	0.0797392			1.16491	0.355878			1.10706	0.573009	1;1;1;1	1;1;1;1	AT1G22750.3 | transmembrane protein | Chr1:8050911-8052618 FORWARD LENGTH=241;AT1G22750.1 | transmembrane protein | Chr1:8050911-8052618 FORWARD LENGTH=244;AT1G22750.2 | transmembrane protein | Chr1:8050911-8052631 FORWARD LENGTH=247;AT1G22750.4 | t	7.1	0	;	extracellular,plasma membrane	'unknown protein | chr1:8050860-8052904 FORWARD'
AT1G22800.1			1.20521	0.206589			0.916073	0.623666			1.25628	0.109739			1.04675	0.823701			1.12038	0.624586			1.07484	0.78182			1.22817	0.314671	1;1	1;1	neoAT1G22800.11;AT1G22800.1 | S-adenosyl-L-methionine-dependent methyltransferases superfamily protein | Chr1:8072020-8074039 FORWARD LENGTH=355	3.1	0	S-adenosyl-L-methionine-dependent methyltransferases superfamily protein;	mitochondrion	'methyltransferase | chr1:8071935-8074357 FORWARD'
AT1G22840.1	-0.0998129	0.56075	0.873532	0.343696	-0.170867	0.374862	1.4231	0.00643878	-0.135701	0.417878	0.744168	0.0210922	-0.210661	0.0821442	1.30344	0.0387611	0.380632	0.0172571	0.996431	0.990725	0.41652	0.00359404	1.16965	0.417645	0.376726	0.0368091	1.0713	0.770754	5;4	3;3	AT1G22840.1 | Symbols:ATCYTC-A,CYTC-1 | CYTOCHROME C-A,CYTOCHROME C-1 | CYTOCHROME C-1 | Chr1:8079384-8080286 FORWARD LENGTH=114;AT1G22840.2 | Symbols:ATCYTC-A,CYTC-1 | CYTOCHROME C-A,CYTOCHROME C-1 | CYTOCHROME C-1 | Chr1:8079384-8080246 FORWARD LENGT	46.5	4	CYTOCHROME C-1;Encodes cytochrome c. Contains two site II (TGGGCC/T) elements, which interact with a TCP-domain transcription factor, and a downstream internal telomeric repeat, and are required for expression of the Cytc-1 gene. Promoter directs preferential expression in root and shoot meristems and in anthers.	mitochondrion	'Symbols: CYTC-1, ATCYTC-A | CYTC-1 (CYTOCHROME C-1); electron carrier/ heme binding / iron ion binding | chr1:8079287-8080574 FORWARD'
AT1G22850.2			0.612372	1.00941e-05			1.25729	0.0126784			0.645482	3.72269e-05			1.34103	0.0019352			1.09534	0.528278			1.03917	0.829883			1.1084	0.464297	2;2;2;2	2;2;2;2	neoAT1G22850.21;neoAT1G22850.11;AT1G22850.2 | SNARE associated Golgi protein family | Chr1:8081181-8082816 REVERSE LENGTH=298;AT1G22850.1 | SNARE associated Golgi protein family | Chr1:8080671-8082816 REVERSE LENGTH=344	12.6	0			'INVOLVED IN: biological_process unknown; LOCATED IN: chloroplast; EXPRESSED IN: 22 plant structures; EXPRESSED DURING: 15 growth stages; CONTAINS InterPro DOMAIN/s: SNARE associated Golgi protein (InterPro:IPR015414); BEST Arabidopsis thaliana protein match is: unknown protein (TAIR:AT1G03260.1); Has 3098 Blast hits to 3098 proteins in 664 species: Archae - 6; Bacteria - 1614; Metazoa - 182; Fun…
AT1G22870.2	0.230934	0.177423	1.12652	0.615551	0.0303886	0.811045	0.7259	0.0900405	0.350011	0.0200815	1.35631	0.109024	0.1624	0.165328	0.734301	0.103726	0.100483	0.313168	1.1007	0.782673	-0.0185946	0.913582	0.914215	0.799889	0.113417	0.40277	0.924796	0.830148	2;2;2;1;1;1	2;2;2;1;1;1	AT1G22870.2 | kinase family with ARM repeat domain-containing protein | Chr1:8090316-8094173 FORWARD LENGTH=692;AT1G22870.3 | kinase family with ARM repeat domain-containing protein | Chr1:8090065-8094173 FORWARD LENGTH=748;AT1G22870.1 | kinase family	2.3	3			'protein kinase family protein | chr1:8089501-8094173 FORWARD'
AT1G22910.2			0.90452	0.679949			0.709744	0.0632635			1.24102	0.278862			0.736043	0.100653			1.35448	0.251221			0.987221	0.976986			1.0238	0.955212	2;2;2;1;1;1	1;1;1;1;1;1	AT1G22910.2 | RNA-binding (RRM/RBD/RNP motifs) family protein | Chr1:8105808-8107618 FORWARD LENGTH=242;AT1G22910.1 | RNA-binding (RRM/RBD/RNP motifs) family protein | Chr1:8105808-8107659 FORWARD LENGTH=249;AT1G22910.3 | RNA-binding (RRM/RBD/RNP moti	10.3	0	RNA-binding (RRM/RBD/RNP motifs) family protein;	nucleus	'RNA recognition motif (RRM)-containing protein | chr1:8105589-8108164 FORWARD'
AT1G22920.2	-0.364175	0.0231515	1.19921	0.345579	0.456205	0.432479	0.923779	0.738698	-0.383561	0.713068	1.04058	0.882251	-1.06307	0.17957	0.85532	0.435655	0.986255	0.12813	0.895241	0.717195	1.00564	0.0632156	1.03171	0.934574	-0.513633	0.175081	0.955256	0.899073	5;5	5;5	AT1G22920.2 | Symbols:CSN5A,AJH1 | ARABIDOPSIS JAB1 HOMOLOG 1,COP9 signalosome 5A | COP9 signalosome 5A | Chr1:8109998-8111895 REVERSE LENGTH=351;AT1G22920.1 | Symbols:CSN5A,AJH1 | ARABIDOPSIS JAB1 HOMOLOG 1,COP9 signalosome 5A | COP9 signalosome 5A |	15.1	2	COP9 signalosome 5A;AJH1 encodes a protein similar to JAB1, a specific mammalian coactivator of AP-1 transcription. Encodes a subunit of the COP9 complex that is involved in protein deneddylation. Plants with mutations in CSN5A and CSN5B have a de-etiolated phenotype.	cytosol	'Symbols: CSN5A, JAB1, AJH1 | CSN5A (COP9 SIGNALOSOME 5A) | chr1:8109714-8112051 REVERSE'
AT1G22940.1	0.0750814	0.607371	1.34968	0.00283543	0.0594016	0.691329	0.835648	0.0689686	-0.0294513	0.771082	1.10283	0.376643	-0.147305	0.0805122	0.75714	0.0051269	0.0564211	0.493004	0.902138	0.499756	0.160954	0.133257	1.10406	0.520405	-0.0457529	0.642848	1.00034	0.998934	5	5	AT1G22940.1 | Symbols:TH1,TH-1,THIE | THIAMINEE,THIAMINE REQUIRING 1 | thiamin biosynthesis protein | Chr1:8122384-8124908 FORWARD LENGTH=522	12.8	3	thiamin biosynthesis protein, putative;Encodes a bifunctional enzyme required for thiamine (vitamin B1) biosynthesis. TH1 can phosphorylate HMP-P to produce HMP-PP, the pyrimidine heterocyclic subunit of thiamine. TH1 also catalyzes the condensation of HMP-PP and HET to form thiamine monophosphate (TMP). TH1 also appears capable of phosphorylating HMP based on E.coli mutant complementation assays…	plastid	'Symbols: TH1, TH-1, THIE | TH1 (THIAMINE REQUIRING 1); hydroxymethylpyrimidine kinase/ phosphomethylpyrimidine kinase/ thiamin-phosphate diphosphorylase | chr1:8122339-8125068 FORWARD'
AT1G23080.4	0.222209	0.0495549	1.13744	0.621534	0.17136	0.0922901	0.292016	2.46485e-06	0.0795777	0.429539	1.096	0.745281	-0.108819	0.226116	0.344984	1.39866e-05	-0.147376	0.0886672	0.695202	0.212404	-0.00474468	0.959095	0.721491	0.269643	-0.284923	0.0158795	0.852358	0.642434	4;4;4;3	3;3;3;3	AT1G23080.4 | Symbols:PIN7,ATPIN7 | PIN-FORMED 7,ARABIDOPSIS PIN-FORMED 7 | Auxin efflux carrier family protein | Chr1:8180768-8183406 REVERSE LENGTH=615;AT1G23080.3 | Symbols:PIN7,ATPIN7 | PIN-FORMED 7,ARABIDOPSIS PIN-FORMED 7 | Auxin efflux carrier fa	7.3	3			'Symbols: PIN7, ATPIN7 | PIN7 (PIN-FORMED 7); auxin efflux transmembrane transporter/ auxin:hydrogen symporter/ transporter | chr1:8180577-8183570 REVERSE'
AT1G23100.1	0.004968	0.966425	1.23614	0.139871	0.143521	0.251426	2.74531	2.4198e-07	0.00247681	0.984358	0.797349	0.1112	-0.00917209	0.921349	2.24895	3.72329e-06	0.0054684	0.958714	0.929506	0.777366	0.00795959	0.940491	1.44103	0.0618755	-0.144734	0.22955	1.18049	0.432398	2	2	AT1G23100.1 | GroES-like family protein | Chr1:8195867-8196336 FORWARD LENGTH=97	24.7	2	GroES-like family protein;	mitochondrion	'10 kDa chaperonin, putative | chr1:8195776-8196475 FORWARD'
AT1G23130.1	-0.116499	0.183002	1.11552	0.484739	-0.0309753	0.71346	0.808796	0.114876	0.0351524	0.703011	1.02119	0.921298	0.015103	0.844834	0.800896	0.0970209	-0.191208	0.0548418	0.713722	0.066266	-0.342859	0.00683349	0.779627	0.180613	-0.296781	0.0143875	0.772098	0.162835	5	5	AT1G23130.1 | Polyketide cyclase/dehydrase and lipid transport superfamily protein | Chr1:8200434-8200997 FORWARD LENGTH=160	31.2	4	Polyketide cyclase/dehydrase and lipid transport superfamily protein;	cytosol	'Bet v I allergen family protein | chr1:8200383-8201235 FORWARD'
AT1G23180.1	0.0682916	0.403032	0.469335	8.71058e-07	0.0800581	0.372622	1.39614	0.00447867	0.148774	0.348146	0.443531	3.51974e-07	0.096163	0.164831	1.31163	0.0188159	0.0767936	0.675925	0.96784	0.891439	-0.00368834	0.959377	1.02415	0.923746	0.0124166	0.871985	0.962151	0.869227	8;8;7;7	8;8;7;7	neoAT1G23180.11;AT1G23180.1 | ARM repeat superfamily protein | Chr1:8216125-8219515 FORWARD LENGTH=834;neoAT1G23180.21;AT1G23180.2 | ARM repeat superfamily protein | Chr1:8216125-8218829 FORWARD LENGTH=630	12.8	4	ARM repeat superfamily protein;	plastid	'armadillo/beta-catenin repeat family protein | chr1:8215721-8219584 FORWARD'
AT1G23190.1	-0.00665997	0.924912	0.401194	1.37668e-08	0.0813466	0.295297	1.1594	0.15659	-0.00717186	0.939999	0.36779	4.17251e-09	0.0926585	0.217022	1.28678	0.0124852	-0.0743747	0.227304	0.890139	0.449553	-0.0738628	0.325483	0.970984	0.887795	-0.0625509	0.417408	1.07767	0.663296	33	20	AT1G23190.1 | Symbols:PGM3 | phosphoglucomutase 3 | Phosphoglucomutase/phosphomannomutase family protein | Chr1:8219946-8224186 FORWARD LENGTH=583	68.6	4	Phosphoglucomutase/phosphomannomutase family protein;Encodes a cytosolic phosphoglucomutase (PGM). Two Arabidopsis PGM proteins (AT1G70730/PGM2 and AT1G23190/PGM3) have high sequence similarities and redundant functions. Mature plants possessing a single cPGM allele had a major reduction in cPGM activity. Whereas pgm2 and pgm3 single mutants are undistinguishable from the wild type, loss of both …	cytosol	'phosphoglucomutase, cytoplasmic, putative / glucose phosphomutase, putative | chr1:8219869-8224469 FORWARD'
AT1G23205.1			0.588149	0.0139715			3.27692	7.25077e-06			0.52847	0.0037106			2.55783	0.000100823			1.04052	0.933079			1.15803	0.696305			0.903908	0.806037	1;1	1;1	neoAT1G23205.11;AT1G23205.1 | Plant invertase/pectin methylesterase inhibitor superfamily protein | Chr1:8234234-8234851 REVERSE LENGTH=205	5	0	Plant invertase/pectin methylesterase inhibitor superfamily protein;	extracellular	'invertase/pectin methylesterase inhibitor family protein | chr1:8233997-8234893 REVERSE'
AT1G23230.2			0.828747	0.300713			0.907433	0.651942			1.00745	0.979077			0.905592	0.643478			1.25005	0.362866			1.02832	0.939651			1.02623	0.944489	2;2;2	2;2;2	AT1G23230.2 | mediator of RNA polymerase II transcription subunit | Chr1:8244481-8251741 FORWARD LENGTH=1592;AT1G23230.3 | mediator of RNA polymerase II transcription subunit | Chr1:8244481-8251741 FORWARD LENGTH=1596;AT1G23230.1 | mediator of RNA pol	1.7	0	;	cytosol,nucleus	'unknown protein | chr1:8244440-8251741 FORWARD'
AT1G23290.1	0.0274301	0.760185	0.935816	0.642362	-0.0734846	0.385704	1.1592	0.2059	0.0356958	0.680064	0.802428	0.0468392	-0.0460048	0.606858	1.53648	0.000324931	0.212073	0.0257761	0.475273	0.000158676	0.203808	0.0714375	0.554278	0.00143999	0.231287	0.0164788	0.734674	0.0473074	9;8	9;8	AT1G23290.1 | Symbols:RPL27AB,RPL27A | RIBOSOMAL PROTEIN L27A | Ribosomal protein L18e/L15 superfamily protein | Chr1:8263007-8263447 FORWARD LENGTH=146;AT1G70600.1 | Ribosomal protein L18e/L15 superfamily protein | Chr1:26621168-26621608 REVERSE LENGT	44.5	4	Ribosomal protein L18e/L15 superfamily protein;Encodes a ribosomal protein L27A, a constituent of the large subunit of the ribosomal complex. Regulated by TCP20.	cytosol	'Symbols: RPL27A, RPL27AB | RPL27AB; structural constituent of ribosome | chr1:8262984-8263587 FORWARD'
AT1G23310.1	-0.042689	0.57493	1.15979	0.0150958	-0.142282	0.0724743	0.875752	0.0294389	0.0268819	0.824589	1.07507	0.273116	-0.0812757	0.20873	0.754072	5.24552e-05	0.487584	0.000319473	0.884352	0.154273	0.418013	0.000472431	0.954045	0.647384	0.479019	0.000273575	0.821486	0.0246089	32;27	15;11	AT1G23310.1 | Symbols:GGT1,AOAT1,GGAT1 | GLUTAMATE:GLYOXYLATE AMINOTRANSFERASE 1,glutamate:glyoxylate aminotransferase,ALANINE-2-OXOGLUTARATE AMINOTRANSFERASE 1 | glutamate:glyoxylate aminotransferase | Chr1:8268720-8271329 REVERSE LENGTH=481;AT1G23310.2	58.4	4	glutamate:glyoxylate aminotransferase;Identified by cloning the gene that corresponded to a purified protein having glyoxylate aminotransferase activity. Localized to the peroxisome and thought to be involved in photorespiration/ metabolic salvage pathway.	peroxisome	'Symbols: GGT1, AOAT1 | GGT1 (GLUTAMATE:GLYOXYLATE AMINOTRANSFERASE); L-alanine:2-oxoglutarate aminotransferase/ glycine:2-oxoglutarate aminotransferase | chr1:8268416-8271933 REVERSE'
AT1G23440.1	0.0449892	0.80804	1.2385	0.0889782	0.039936	0.820454	0.985052	0.941385	-0.0156285	0.94094	1.23844	0.0890626	0.155329	0.355916	0.900549	0.475301	-0.0236599	0.880346	1.12399	0.555635	0.0369578	0.829263	1.12405	0.555404	0.152351	0.388724	1.02762	0.918101	3;3;1	3;3;1	AT1G23440.1 | Peptidase C15%2C pyroglutamyl peptidase I-like protein | Chr1:8321940-8324019 FORWARD LENGTH=217;AT1G23440.3 | Peptidase C15%2C pyroglutamyl peptidase I-like protein | Chr1:8321940-8324019 FORWARD LENGTH=217	15.2	1	Peptidase C15, pyroglutamyl peptidase I-like;	plasma membrane	'pyrrolidone-carboxylate peptidase family protein | chr1:8321680-8324240 FORWARD'
AT1G23740.1	-0.0764952	0.281014	0.390411	1.27276e-09	-0.0866061	0.200358	1.40896	0.000265582	-0.118751	0.159323	0.339499	2.15301e-10	-0.001407	0.981519	1.25199	0.00972806	0.0212595	0.704866	0.981274	0.91834	0.0635151	0.413607	1.12843	0.34174	0.148714	0.0570262	1.00271	0.989951	30;29	30;29	neoAT1G23740.11;AT1G23740.1 | Symbols:AOR | alkenal/one oxidoreductase | Oxidoreductase%2C zinc-binding dehydrogenase family protein | Chr1:8398245-8399656 REVERSE LENGTH=386	86.3	4	Oxidoreductase, zinc-binding dehydrogenase family protein;	plastid	'oxidoreductase, zinc-binding dehydrogenase family protein | chr1:8398115-8399749 REVERSE'
AT1G23820.2	-0.0933041	0.377149	0.811538	0.0246842	0.00117424	0.986406	1.63078	1.24944e-05	-0.10097	0.287783	0.843884	0.0701693	0.0911949	0.230009	1.72971	3.21712e-06	-0.0856386	0.222202	1.05689	0.741991	-0.077973	0.319274	1.01638	0.937268	0.0120477	0.854582	1.07803	0.627655	8;8;8	5;5;5	neoAT1G23820.21;AT1G23820.2 | Symbols:SPDS1 | spermidine synthase 1 | spermidine synthase | Chr1:8420278-8422480 FORWARD LENGTH=327;AT1G23820.1 | Symbols:SPDS1 | spermidine synthase 1 | spermidine synthase | Chr1:8420410-8422724 FORWARD LENGTH=334	33.1	4	spermidine synthase 1;Spermidine synthase.	mitochondrion	'Symbols: SPDS1 | SPDS1 (spermidine synthase 1); spermidine synthase | chr1:8420265-8422985 FORWARD'
AT1G23870.1			9.55399	1.46161e-09			0.510841	0.0019166			12.6272	3.11266e-10			0.451686	0.000410016			1.41315	0.251876			1.06922	0.875363			0.945406	0.89777	2	1	AT1G23870.1 | Symbols:TPS9,ATTPS9 | trehalose-phosphatase/synthase 9,TREHALOSE -6-PHOSPHATASE SYNTHASE S9 | trehalose-phosphatase/synthase 9 | Chr1:8432695-8435506 FORWARD LENGTH=867	2.7	0	trehalose-phosphatase/synthase 9;Encodes an enzyme putatively involved in trehalose biosynthesis. The protein has a trehalose synthase (TPS)-like domain that may or may not be active as well as a trehalose phosphatase (TPP)-like domain.	golgi,peroxisome	'Symbols: ATTPS9, TPS9 | ATTPS9; transferase, transferring glycosyl groups / trehalose-phosphatase | chr1:8432179-8435656 FORWARD'
AT1G23900.3	0.102627	0.603758	0.93376	0.732662	0.676564	0.0264885	0.755093	0.0560029	0.358485	0.071437	0.986212	0.954948	0.153312	0.179275	0.817603	0.19022	0.0432734	0.751745	1.0061	0.986355	-0.212584	0.0181545	0.952593	0.87008	-0.735836	0.0252612	1.03145	0.92143	5;5;5;2;2;2	5;5;5;2;2;2	AT1G23900.3 | Symbols:Gamma-ADR,GAMMA-ADAPTIN 1 | Gamma-adaptin,gamma-adaptin 1 | gamma-adaptin 1 | Chr1:8441772-8447152 FORWARD LENGTH=864;AT1G23900.2 | Symbols:Gamma-ADR,GAMMA-ADAPTIN 1 | Gamma-adaptin,gamma-adaptin 1 | gamma-adaptin 1 | Chr1:8441379	5.4	4			'Symbols: GAMMA-ADAPTIN 1, Gamma-ADR | GAMMA-ADAPTIN 1 (GAMMA-ADAPTIN 1); binding / clathrin binding / protein binding / protein transporter | chr1:8441171-8447519 FORWARD'
AT1G24020.2	0.00692041	0.934037	0.66189	0.0561285	0.148311	0.0468207	1.42816	0.103824	0.0523844	0.66412	0.512395	0.00249562	0.160685	0.0832819	1.38403	0.143547	-0.189398	0.131262	0.664213	0.18058	-0.234862	0.0323915	0.858002	0.680194	-0.222488	0.0108729	0.831486	0.600552	14;14	14;14	AT1G24020.2 | Symbols:MLP423 | MLP-like protein 423 | MLP-like protein 423 | Chr1:8500653-8501458 REVERSE LENGTH=155;AT1G24020.1 | Symbols:MLP423 | MLP-like protein 423 | MLP-like protein 423 | Chr1:8500653-8501458 REVERSE LENGTH=155	82.6	4	MLP-like protein 423;	cytosol	'Symbols: MLP423 | MLP423 (MLP-LIKE PROTEIN 423) | chr1:8500451-8501520 REVERSE'
AT1G24040.3			0.933286	0.752629			0.931708	0.745757			0.941853	0.790788			0.886862	0.532419			0.848042	0.503551			0.840327	0.474723			0.799881	0.335428	1;1;1;1;1;1	1;1;1;1;1;1	neoAT1G24040.31;neoAT1G24040.21;neoAT1G24040.11;AT1G24040.3 | Acyl-CoA N-acyltransferases (NAT) superfamily protein | Chr1:8505794-8506753 REVERSE LENGTH=319;AT1G24040.2 | Acyl-CoA N-acyltransferases (NAT) superfamily protein | Chr1:8505794-8506753 REV	4.5	0			'GCN5-related N-acetyltransferase (GNAT) family protein | chr1:8503777-8506795 REVERSE'
AT1G24050.1	-0.102321	0.24714	0.994599	0.979644	-0.0303468	0.750687	1.06895	0.685886	-0.149152	0.206058	1.13877	0.346879	-0.0351334	0.514725	1.0238	0.904715	-0.0891733	0.283098	1.14495	0.478531	-0.0423423	0.66535	1	1	-0.0471289	0.529497	0.957765	0.862274	4	4	AT1G24050.1 | RNA-processing%2C Lsm domain-containing protein | Chr1:8507057-8508439 FORWARD LENGTH=188	23.4	4	RNA-processing, Lsm domain;	cytosol	'unknown protein | chr1:8507010-8508864 FORWARD'
AT1G24100.1	0.0272264	0.729522	0.174769	4.00522e-09	0.0934837	0.281601	1.01329	0.96481	-0.075254	0.399106	0.155311	1.71782e-09	0.0647923	0.338058	1.10687	0.656055	-0.0326864	0.701537	0.836564	0.515551	0.0697939	0.349671	0.941375	0.863837	0.0411026	0.558029	1.02832	0.943265	10	10	AT1G24100.1 | Symbols:UGT74B1 | UDP-glucosyl transferase 74B1 | UDP-glucosyl transferase 74B1 | Chr1:8525547-8527010 REVERSE LENGTH=460	29.3	4	UDP-glucosyl transferase 74B1;Encodes a UDP-glucose:thiohydroximate S-glucosyltransferase, involved in glucosinolate biosynthesis	plasma membrane	'Symbols: UGT74B1 | UGT74B1 (UDP-glucosyl transferase 74B1); UDP-glycosyltransferase/ thiohydroximate beta-D-glucosyltransferase/ transferase, transferring glycosyl groups | chr1:8525435-8527087 REVERSE'
AT1G24160.2	-0.0737056	0.519806	2.19918	3.46919e-08	-0.145991	0.39838	0.610303	1.12571e-05	-0.270153	0.125377	2.06802	9.61822e-08	-0.220475	0.058883	0.635385	3.01775e-05	-0.0915161	0.281184	0.928344	0.633447	0.104931	0.331272	0.987221	0.951091	0.0304472	0.89702	1.02779	0.887087	3;3	3;3	AT1G24160.2 | triadin | Chr1:8553669-8555830 REVERSE LENGTH=540;AT1G24160.1 | triadin | Chr1:8553669-8555830 REVERSE LENGTH=540	5.7	3	;	nucleus	'unknown protein | chr1:8553420-8556290 REVERSE'
AT1G24180.1	0.0768967	0.44773	0.946167	0.649656	0.202491	0.0427015	0.837488	0.0598602	0.192989	0.0786367	1.06481	0.594188	0.0885794	0.326083	0.76889	0.00565266	-0.0247637	0.788414	1.1294	0.384131	-0.140856	0.192281	1.00356	0.98756	-0.254767	0.0379354	0.921359	0.592965	10;10	4;4	neoAT1G24180.11;AT1G24180.1 | Symbols:IAR4 | IAA-CONJUGATE-RESISTANT 4 | Thiamin diphosphate-binding fold (THDP-binding) superfamily protein | Chr1:8560777-8563382 REVERSE LENGTH=393	24.7	3	Thiamin diphosphate-binding fold (THDP-binding) superfamily protein;Arabidopsis thaliana pyruvate dehydrogenase E1a-like subunit. 81% identical to a previously characterized Arabidopsis mitochondrial PDH E1a-subunit, At1g59900	mitochondrion	'Symbols: IAR4 | IAR4; oxidoreductase, acting on the aldehyde or oxo group of donors, disulfide as acceptor / pyruvate dehydrogenase (acetyl-transferring) | chr1:8560525-8563495 REVERSE'
AT1G24300.2	-0.0862886	0.370881	1.40301	0.0824812	0.0850724	0.239825	1.05922	0.841253	0.114179	0.348725	1.29893	0.197724	0.167906	0.0778737	0.872645	0.568719	-0.0764193	0.350082	1.06976	0.861691	-0.276887	0.0134802	1.15548	0.659788	-0.194053	0.0258288	0.951948	0.903465	2;2;2;1;1;1	2;2;2;1;1;1	AT1G24300.2 | GYF domain-containing protein | Chr1:8614515-8620420 REVERSE LENGTH=1490;AT1G27430.1 | GYF domain-containing protein | Chr1:9521045-9526928 REVERSE LENGTH=1492;AT1G24300.1 | GYF domain-containing protein | Chr1:8614515-8620420 REVERSE L	2.1	4	GYF domain-containing protein;	nucleus	'LOCATED IN: chloroplast; EXPRESSED IN: cultured cell; CONTAINS InterPro DOMAIN/s: GYF (InterPro:IPR003169); BEST Arabidopsis thaliana protein match is: GYF domain-containing protein (TAIR:AT1G27430.1); Has 21766 Blast hits to 10819 proteins in 514 species: Archae - 0; Bacteria - 738; Metazoa - 8216; Fungi - 1952; Plants - 1070; Viruses - 89; Other Eukaryotes - 9701 (source: NCBI BLink). | chr1:8…
AT1G24310.1			1.09263	0.53209			1.66311	9.84189e-05			0.6933	0.00226032			1.36034	0.00867254			0.868003	0.421327			1.36796	0.055514			1.11892	0.543447	2	2	AT1G24310.1 | Symbols:NUP54 | | nuclear pore complex protein | Chr1:8624192-8626179 FORWARD LENGTH=377	7.7	0	;	nucleus	'unknown protein | chr1:8624061-8626405 FORWARD'
AT1G24360.1	-0.048008	0.517254	0.878572	0.204457	-0.0313647	0.685549	0.993422	0.96824	0.0773781	0.409585	0.811904	0.0310243	0.0578698	0.446177	1.01123	0.944585	0.0460402	0.460001	0.985507	0.946372	-0.0793458	0.368575	1.06641	0.70216	0.00988873	0.890399	1.08558	0.602881	12;11;1;1	12;11;1;1	AT1G24360.1 | NAD(P)-binding Rossmann-fold superfamily protein | Chr1:8640820-8643283 FORWARD LENGTH=319;neoAT1G24360.11	53.6	4	NAD(P)-binding Rossmann-fold superfamily protein;	plastid	'3-oxoacyl-(acyl-carrier protein) reductase, chloroplast / 3-ketoacyl-acyl carrier protein reductase | chr1:8640582-8643478 FORWARD'
AT1G24490.2	-0.0354601	0.714453	0.804156	0.000440017	-0.017431	0.86929	1.53466	1.85945e-07	0.0956517	0.402265	0.62632	6.14761e-08	0.0365694	0.678175	1.43738	1.4997e-06	-0.0719526	0.340314	0.87384	0.0975763	-0.203064	0.0482317	1.12196	0.160015	-0.149064	0.135733	1.05083	0.600732	4;4;4;4	4;4;4;4	neoAT1G24490.21;neoAT1G24490.11;AT1G24490.2 | Symbols:ALB4,ARTEMIS | ARABIDOPSIS THALIANA ENVELOPE MEMBRANE INTEGRASE,ALBINA 4 | OxaA/YidC-like membrane insertion protein | Chr1:8682364-8684966 FORWARD LENGTH=462;AT1G24490.1 | Symbols:ALB4,ARTEMIS | ARA	7.2	3	OxaA/YidC-like membrane insertion protein;Homologue of the Alb3/Oxa1/YidC family. ALB4 is almost identical to the Alb3/Oxa1/YidC domain of the previously described 110 kDa inner envelope protein ARTEMIS. However, ALB4 is expressed as a separate 55 kDa protein and is located in the thylakoid membrane of chloroplasts. Analysis of a T-DNA insertion line with a reduced level of Alb4 revealed chloropl…	plastid	'Symbols: ALB4, ARTEMIS | ALB4 (ALBINA 4) | chr1:8682234-8685271 FORWARD'
AT1G24510.1	-0.0895231	0.211494	1.15627	0.213634	-0.0326299	0.634072	1.16097	0.198366	0.0121349	0.885621	0.957617	0.78199	0.046843	0.463379	1.21422	0.0813939	0.0592161	0.4313	0.88037	0.449553	-0.0424419	0.503865	1.06299	0.762495	0.037031	0.581624	1.11175	0.545189	15;14;14	15;14;14	AT1G24510.1 | TCP-1/cpn60 chaperonin family protein | Chr1:8685504-8688101 REVERSE LENGTH=535;AT1G24510.2 | TCP-1/cpn60 chaperonin family protein | Chr1:8685504-8687660 REVERSE LENGTH=459;AT1G24510.3 | TCP-1/cpn60 chaperonin family protein | Chr1:868	30.3	4	TCP-1/cpn60 chaperonin family protein;	cytosol	'T-complex protein 1 epsilon subunit, putative / TCP-1-epsilon, putative / chaperonin, putative | chr1:8685271-8688227 REVERSE'
AT1G24610.1	-0.0256446	0.859161	1.07439	0.785928	-0.0906262	0.495835	1.18961	0.415752	-0.0019671	0.989808	0.96799	0.912913	-0.0212357	0.788415	0.976752	0.938522	0.024501	0.802614	1.13643	0.691792	0.000823507	0.993577	1.26134	0.404673	0.070214	0.388151	1.03565	0.931582	2	2	AT1G24610.1 | Rubisco methyltransferase family protein | Chr1:8720906-8722711 REVERSE LENGTH=476	4.6	3	Rubisco methyltransferase family protein;	plastid	'SET domain-containing protein | chr1:8720651-8722746 REVERSE'
AT1G25220.1	-0.00372495	0.95803	1.41114	0.132994	0.0530621	0.528898	0.930034	0.824585	0.081934	0.36363	0.916783	0.783936	0.0293044	0.649684	0.860164	0.589511	0.101029	0.157164	0.766983	0.432869	0.0153697	0.844474	1.18056	0.662065	-0.00838805	0.921542	1.09187	0.841859	2;2;1;1	2;2;1;1	AT1G25220.1 | Symbols:WEI7,ASB1,TRP4 | TRYPTOPHAN BIOSYNTHESIS 4,WEAK ETHYLENE INSENSITIVE7,anthranilate synthase beta subunit 1 | anthranilate synthase beta subunit 1 | Chr1:8837430-8839478 REVERSE LENGTH=276;AT1G25220.2 | Symbols:WEI7,ASB1,TRP4 | TRYP	6.5	4	anthranilate synthase beta subunit 1;Catalyzes the first step of tryptophan biosynthesis: Chorismate L-Glutamine = Anthranilate Pyruvate L-Glutamate. Functions as a heterocomplex with anthranilate synthase alpha subunit (ASA1 or ASA2).	plastid	'Symbols: ASB1, TRP4, WEI7 | ASB1 (ANTHRANILATE SYNTHASE BETA SUBUNIT 1); anthranilate synthase | chr1:8837070-8839501 REVERSE'
AT1G25230.2			4.54899	5.51598e-07			0.138511	1.89392e-08			4.83702	3.34878e-07			0.146119	2.73483e-08			0.802768	0.533198			0.754965	0.400508			0.796436	0.515191	1;1;1;1;1	1;1;1;1;1	AT1G25230.2 | Calcineurin-like metallo-phosphoesterase superfamily protein | Chr1:8840474-8842026 REVERSE LENGTH=271;neoAT1G25230.31;neoAT1G25230.11;AT1G25230.1 | Calcineurin-like metallo-phosphoesterase superfamily protein | Chr1:8840474-8842298 REVER	3.3	0			'purple acid phosphatase family protein | chr1:8840402-8842317 REVERSE'
AT1G25290.2			0.987221	0.964234			0.678102	0.0209595			1.33568	0.0897395			0.671423	0.0179595			1.53476	0.069799			1.13436	0.659873			1.12319	0.691253	1;1	1;1	AT1G25290.2 | Symbols:ATRBL10,ATRBL7,RBL8,AtRBL8,RBL10 | RHOMBOID-like protein 8,RHOMBOID-like protein 10,RHOMBOID-like protein 7 | RHOMBOID-like protein 10 | Chr1:8867157-8868945 FORWARD LENGTH=336;AT1G25290.1 | Symbols:ATRBL10,ATRBL7,RBL8,AtRBL8,RBL10	4.2	0	RHOMBOID-like protein 10;	plastid	'Symbols: ATRBL10 | ATRBL10 (ARABIDOPSIS RHOMBOID-LIKE PROTEIN 10) | chr1:8867108-8869092 FORWARD'
AT1G25350.1	-0.0763231	0.370943	0.820931	0.032408	-0.081982	0.408611	1.34035	0.00207992	-0.0958725	0.478366	0.820647	0.0321072	0.0767101	0.431919	1.31229	0.00383391	-0.0108775	0.870766	0.940413	0.703426	0.0086719	0.924735	0.940738	0.705766	0.167364	0.113466	0.921048	0.582204	5;5	5;5	AT1G25350.1 | Symbols:OVA9 | ovule abortion 9 | glutamine-tRNA ligase%2C putative / glutaminyl-tRNA synthetase%2C putative / GlnRS | Chr1:8889280-8894205 REVERSE LENGTH=795;AT1G25350.2 | Symbols:OVA9 | ovule abortion 9 | glutamine-tRNA ligase%2C putativ	6.2	4	glutamine-tRNA ligase, putative / glutaminyl-tRNA synthetase, putative / GlnRS, putative;	cytosol	'Symbols: OVA9 | OVA9 (ovule abortion 9); glutamine-tRNA ligase | chr1:8889110-8894258 REVERSE'
AT1G25380.2	0.940681	0.00763313	1.13398	0.574279	0.0760952	0.668734	1.00356	0.991455	0.301679	0.218924	0.917182	0.724907	-1.03734	0.0059735	1.27724	0.196488	0.314233	0.118264	0.901181	0.750681	0.953235	0.00498033	1.1142	0.738614	-0.1602	0.36707	1.41805	0.171145	1;1	1;1	AT1G25380.2 | Symbols:NDT2,ATNDT2 | ARABIDOPSIS THALIANA NAD+ TRANSPORTER 2,NAD+ transporter 2 | NAD+ transporter 2 | Chr1:8903726-8905818 FORWARD LENGTH=363;AT1G25380.1 | Symbols:NDT2,ATNDT2 | ARABIDOPSIS THALIANA NAD+ TRANSPORTER 2,NAD+ transporter 2	2.2	1			'mitochondrial substrate carrier family protein | chr1:8903470-8906002 FORWARD'
AT1G25450.1	-0.00331068	0.963688	2.28839	0.00302371	0.133023	0.126992	0.862661	0.683522	0.0389236	0.64817	2.22621	0.00396876	0.0280176	0.682492	1.0225	0.961656	-0.0551513	0.440146	0.662137	0.299243	-0.0973855	0.183632	0.680632	0.336463	-0.202391	0.0169201	0.806746	0.639097	1;1	1;1	AT1G25450.1 | Symbols:CER60,KCS5 | ECERIFERUM 60,3-ketoacyl-CoA synthase 5 | 3-ketoacyl-CoA synthase 5 | Chr1:8938679-8940282 REVERSE LENGTH=492;AT1G68530.1 | Symbols:G2,KCS6,CER6,POP1,AtCUT1,CUT1 | CUTICULAR 1,ECERIFERUM 6,3-ketoacyl-CoA synthase 6,POL	1.6	4	3-ketoacyl-CoA synthase 5;Encodes KCS5, a member of the 3-ketoacyl-CoA synthase family involved in the biosynthesis of VLCFA (very long chain fatty acids).	plasma membrane	'Symbols: KCS5, CER60 | KCS5 (3-KETOACYL-COA SYNTHASE 5); fatty acid elongase | chr1:8938479-8940387 REVERSE'
AT1G25490.1	-0.0663552	0.459705	1.19062	0.0412153	-0.0130999	0.882982	0.913287	0.339528	-0.0530154	0.557006	1.22193	0.0188988	-0.00541039	0.923679	0.987054	0.925069	0.0506025	0.419974	1.03976	0.811784	0.0372627	0.611933	1.01312	0.945981	0.0449523	0.596761	1.09495	0.493692	8	6	AT1G25490.1 | Symbols:EER1,ATB BETA BETA,RCN1,REGA | ROOTS CURL IN NPA,ENHANCED ETHYLENE RESPONSE 1 | ARM repeat superfamily protein | Chr1:8951700-8954899 FORWARD LENGTH=588	15	4	ARM repeat superfamily protein;One of three genes encoding phosphoprotein phosphatase 2A regulatory subunit A; Recessive ethylene-response mutant EER1 displays increased ethylene sensitivity in the hypocotyl and stem	plasma membrane	'Symbols: RCN1, REGA, ATB BETA BETA, EER1 | RCN1 (ROOTS CURL IN NPA); protein phosphatase type 2A regulator | chr1:8951202-8955107 FORWARD'
AT1G25520.1			1.46352	0.0611683			1.44188	0.0728963			1.4657	0.0600768			1.45168	0.0673054			1.03168	0.945208			1.03014	0.948261			1.03714	0.93473	1	1	AT1G25520.1 | Uncharacterized protein family (UPF0016) | Chr1:8962324-8964173 FORWARD LENGTH=230	5.7	0	Uncharacterized protein family (UPF0016);	plasma membrane	'unknown protein | chr1:8962125-8964564 FORWARD'
AT1G25570.1	-0.0203198	0.919443	0.699727	0.013729	-0.131885	0.339941	1.17421	0.313441	0.163603	0.319997	1.02309	0.922077	-0.12199	0.180583	1.1876	0.272575	0.184588	0.143844	1.73055	0.0108515	0.0006651	0.99651	1.18359	0.445116	0.01056	0.898441	1.19708	0.407694	2;2	2;2	neoAT1G25570.11;AT1G25570.1 | Di-glucose binding protein with Leucine-rich repeat domain-containing protein | Chr1:8992183-8995430 REVERSE LENGTH=628	3	3	Di-glucose binding protein with Leucine-rich repeat domain;	plasma membrane	'leucine-rich repeat protein-related | chr1:8991826-8995496 REVERSE'
AT1G26090.1	0.0881631	0.467832	0.749238	0.0594393	-0.168949	0.297717	0.844176	0.313139	-0.00837567	0.94818	0.841344	0.301116	-0.0701175	0.515264	0.912206	0.640674	-0.00713362	0.946321	1.01383	0.969907	0.0894052	0.417582	0.902838	0.701114	0.188237	0.170927	0.975596	0.942281	1;1	1;1	neoAT1G26090.11;AT1G26090.1 | P-loop containing nucleoside triphosphate hydrolases superfamily protein | Chr1:9020509-9022619 FORWARD LENGTH=455	2.9	2	P-loop containing nucleoside triphosphate hydrolases superfamily protein;	plastid	'unknown protein | chr1:9020380-9022769 FORWARD'
AT1G26110.2	-0.00908009	0.899077	0.992582	0.969796	-0.0631162	0.402566	0.76035	0.0162428	0.055513	0.599575	1.05541	0.729267	-0.0598795	0.646243	0.797785	0.0478034	0.0827948	0.274146	1.10344	0.597243	0.0182017	0.864079	1.03776	0.87288	0.0214384	0.765821	1.08885	0.660965	4;4	4;4	AT1G26110.2 | Symbols:DCP5 | decapping 5 | decapping 5 | Chr1:9024616-9027556 REVERSE LENGTH=605;AT1G26110.1 | Symbols:DCP5 | decapping 5 | decapping 5 | Chr1:9024616-9027556 REVERSE LENGTH=611	7.6	4	decapping 5;Encodes Decapping 5, required for mRNA decapping, P-body formation and translational repression during postembryonic development.	nucleus	'unknown protein | chr1:9024345-9027786 REVERSE'
AT1G26160.1	-0.15241	0.226654	0.915763	0.58832	-0.197767	0.131899	1.12424	0.43749	-0.175595	0.215934	0.971402	0.886022	-0.12085	0.242331	1.12633	0.428233	0.108802	0.299541	1.16936	0.426287	0.131987	0.252645	1.10238	0.659254	0.208904	0.103414	1.10444	0.651372	1;1	1;1	neoAT1G26160.11;AT1G26160.1 | Metal-dependent phosphohydrolase | Chr1:9044784-9046945 REVERSE LENGTH=258	5.8	2	Metal-dependent phosphohydrolase;	plastid	'metal-dependent phosphohydrolase HD domain-containing protein | chr1:9044441-9046979 REVERSE'
AT1G26230.5	0.162503	0.412896	0.723937	0.00158391	0.120061	0.408928	1.59908	3.85853e-05	0.0561877	0.664728	0.591803	1.08001e-05	-0.240279	0.121435	1.36784	0.00206881	0.097726	0.434942	0.817479	0.148307	0.204041	0.320592	1	1	-0.156299	0.223735	0.855392	0.273699	7;7;7;7;7;7;7;7	5;5;5;5;5;5;5;5	neoAT1G26230.51;AT1G26230.5 | Symbols:Cpn60beta4 | chaperonin-60beta4 | TCP-1/cpn60 chaperonin family protein | Chr1:9073110-9075272 REVERSE LENGTH=470;neoAT1G26230.21;AT1G26230.3 | Symbols:Cpn60beta4 | chaperonin-60beta4 | TCP-1/cpn60 chaperonin family	18.3	3			'chaperonin, putative | chr1:9072388-9075279 REVERSE'
AT1G26300.1	-0.00240476	0.977321	1.55032	0.0356758	-0.056964	0.579493	1.01414	0.968844	-0.00644967	0.950805	1.46132	0.0713881	-0.114541	0.0945954	1.12329	0.672899	-0.136953	0.106306	0.874289	0.715567	-0.132908	0.0786957	0.927539	0.856965	-0.190485	0.131212	1.02736	0.95475	3;2;2	2;1;1	AT1G26300.1 | BSD domain-containing protein | Chr1:9096023-9099746 REVERSE LENGTH=316;AT1G26300.3 | BSD domain-containing protein | Chr1:9098937-9099746 REVERSE LENGTH=213;AT1G26300.2 | BSD domain-containing protein | Chr1:9098937-9099746 REVERSE LEN	10.1	4	BSD domain-containing protein;	nucleus	'BSD domain-containing protein | chr1:9095900-9099754 REVERSE'
AT1G26340.1	-0.0823702	0.279899	0.894777	0.527634	0.0239389	0.725591	2.37138	2.80658e-06	0.022206	0.840033	0.652018	0.00379406	0.0531603	0.437711	2.06203	2.27148e-05	0.00985231	0.900676	0.834333	0.405322	-0.0947239	0.193332	1.14497	0.559859	-0.0655024	0.387264	0.99561	0.990181	2	2	AT1G26340.1 | Symbols:ATCB5-A,B5 #6,CB5-A | ARABIDOPSIS CYTOCHROME B5 ISOFORM A,cytochrome B5 isoform A | cytochrome B5 isoform A | Chr1:9113992-9114755 FORWARD LENGTH=135	16.3	4	cytochrome B5 isoform A;encodes a member of the cytochromes b5 family of proteins that localizes to the outer envelope of the chloroplast. The C-terminal portion of the protein appears to be capable of inserting into a plant microsomal membrane in vitro.	plastid	'Symbols: B5 #6, ATCB5-A, CB5-A | CB5-A (CYTOCHROME B5 ISOFORM A); heme binding | chr1:9113900-9114977 FORWARD'
AT1G26520.1			0.860328	0.369197			1.46414	0.01073			0.579929	0.000580281			1.21135	0.226233			0.820491	0.370757			1.2172	0.37421			1.00705	0.984698	1	1	AT1G26520.1 | Cobalamin biosynthesis CobW-like protein | Chr1:9163448-9165594 REVERSE LENGTH=374	1.9	0	Cobalamin biosynthesis CobW-like protein;	cytosol,nucleus	'FUNCTIONS IN: molecular_function unknown; INVOLVED IN: biological_process unknown; LOCATED IN: cellular_component unknown; EXPRESSED IN: 22 plant structures; EXPRESSED DURING: 13 growth stages; CONTAINS InterPro DOMAIN/s: Cobalamin (vitamin B12) biosynthesis CobW-like (InterPro:IPR003495), Cobalamin (vitamin B12) biosynthesis CobW-like, C-terminal (InterPro:IPR011629); BEST Arabidopsis thaliana …
AT1G26550.1	-0.0605226	0.446226	0.712995	0.000101923	0.019615	0.756823	0.919802	0.332077	-0.0887462	0.402991	0.717225	0.000122603	-0.041482	0.438337	0.870433	0.076931	-0.163298	0.0323023	0.985045	0.92957	-0.135074	0.0684402	0.979235	0.896802	-0.196171	0.0145396	0.926676	0.536232	5	5	AT1G26550.1 | FKBP-like peptidyl-prolyl cis-trans isomerase family protein | Chr1:9171800-9172716 FORWARD LENGTH=142	38.7	4	FKBP-like peptidyl-prolyl cis-trans isomerase family protein;	nucleus	'peptidyl-prolyl cis-trans isomerase PPIC-type family protein | chr1:9171130-9172940 FORWARD'
AT1G26560.1	0.0642508	0.729852	0.267011	5.04299e-09	0.0561328	0.750682	1.04888	0.80656	0.0802061	0.707455	0.277123	7.29615e-09	-0.0465575	0.764878	0.854235	0.281993	0.0318005	0.839938	0.904928	0.663741	0.0158452	0.926127	0.871907	0.516441	-0.0868451	0.611655	0.710105	0.0700338	4;4	4;4	neoAT1G26560.11;AT1G26560.1 | Symbols:BGLU40 | beta glucosidase 40 | beta glucosidase 40 | Chr1:9178513-9181726 FORWARD LENGTH=510	10.6	1	beta glucosidase 40;	vacuole	'Symbols: BGLU40 | BGLU40 (BETA GLUCOSIDASE 40); catalytic/ cation binding / hydrolase, hydrolyzing O-glycosyl compounds | chr1:9178378-9181835 FORWARD'
AT1G26570.1			1.21581	0.259735			0.980271	0.940022			1.11409	0.592342			0.973699	0.917962			0.923297	0.792644			1.0076	0.984728			1.00085	0.998249	5	1	AT1G26570.1 | Symbols:UGD1,ATUGD1 | UDP-GLUCOSE DEHYDROGENASE 1,UDP-glucose dehydrogenase 1 | UDP-glucose dehydrogenase 1 | Chr1:9182801-9184246 FORWARD LENGTH=481	10.2	0	UDP-glucose dehydrogenase 1;	extracellular	'Symbols: UGD1, ATUGD1 | UGD1 (UDP-GLUCOSE DEHYDROGENASE 1); NAD or NADH binding / UDP-glucose 6-dehydrogenase/ binding / catalytic/ coenzyme binding / oxidoreductase/ oxidoreductase, acting on the CH-OH group of donors, NAD or NADP as acceptor | chr1:9182204-9184393 FORWARD'
AT1G26630.1	-0.116116	0.385824	0.926833	0.490387	-0.168363	0.113733	1.12025	0.253602	-0.140024	0.408574	0.7736	0.0060461	-0.0760653	0.516567	1.00526	0.973544	0.229248	0.102332	0.863111	0.271314	0.253157	0.0462671	1.03407	0.855869	0.345454	0.0177675	0.927931	0.627063	11;8;2	7;4;0	AT1G26630.1 | Symbols:FBR12,ATELF5A-2,ELF5A-2 | FUMONISIN B1-RESISTANT12,EUKARYOTIC ELONGATION FACTOR 5A-2 | Eukaryotic translation initiation factor 5A-1 (eIF-5A 1) protein | Chr1:9205968-9207098 FORWARD LENGTH=159;AT1G26630.2 | Symbols:FBR12,ATELF5A-2	57.9	4	Eukaryotic translation initiation factor 5A-1 (eIF-5A 1) protein;Eukaryotic translation initiation factor 5A-2. Involved in programmed cell death triggered as a response to pseudomonas syringae infection. Loss of function mutants are more resistant to infection.	cytosol	'Symbols: FBR12, ATELF5A-2, ELF5A-2 | FBR12 (FUMONISIN B1-RESISTANT12); translation initiation factor | chr1:9205836-9207383 FORWARD'
AT1G26665.2			1.46537	0.0995205			0.842249	0.537459			1.95332	0.00396381			0.649848	0.0601419			1.0395	0.939256			0.779832	0.480184			0.601689	0.114711	1;1	1;1	AT1G26665.2 | Mediator complex%2C subunit Med10 | Chr1:9214510-9215426 FORWARD LENGTH=189;AT1G26665.1 | Mediator complex%2C subunit Med10 | Chr1:9214510-9215426 FORWARD LENGTH=189	10.1	0	Mediator complex, subunit Med10;	nucleus	'FUNCTIONS IN: molecular_function unknown; INVOLVED IN: biological_process unknown; LOCATED IN: cellular_component unknown; EXPRESSED IN: 24 plant structures; EXPRESSED DURING: 15 growth stages; BEST Arabidopsis thaliana protein match is: RNA polymerase II mediator complex protein-related (TAIR:AT5G41910.1); Has 223 Blast hits to 223 proteins in 105 species: Archae - 0; Bacteria - 0; Metazoa - 11…
AT1G26670.1			1.46513	0.0234138			0.567759	0.00128437			1.48692	0.0186329			0.600875	0.00314026			1.06935	0.840584			1.05368	0.880029			1.11514	0.713914	2	2	AT1G26670.1 | Symbols:VTI1B,ATVTI12,VTI12 | VESICAL TRANSPORT V-SNARE 12 | Vesicle transport v-SNARE family protein | Chr1:9216103-9217793 FORWARD LENGTH=222	7.2	0	Vesicle transport v-SNARE family protein;member of VTI1 Gene Family. Normally localizes to the transgolgi network and plasma membrane. A dominant mutation (zip1) alters the subcellular localization of VTI12 and suppresses loss of function mutation (zag1) of VTI11. Interacts with members of the SYP family. Involved in protein trafficking to protein storage vacuoles.	golgi	'Symbols: VTI12, ATVTI12, VTI1B | VTI1B; SNARE binding / receptor/ soluble NSF attachment protein | chr1:9215901-9218010 FORWARD'
AT1G26761.1	0.111348	0.354709	0.678189	0.0148085	0.000221575	0.99864	1.04755	0.845107	-0.174511	0.215961	0.612168	0.00266037	-0.224492	0.0676467	0.867932	0.445142	-0.0604848	0.533453	1.02654	0.941282	0.225374	0.0821943	1.13725	0.627431	0.000660578	0.9958	0.942252	0.850749	4;4	4;4	neoAT1G26761.11;AT1G26761.1 | Arabinanase/levansucrase/invertase | Chr1:9250269-9251603 REVERSE LENGTH=444	11.4	2	Arabinanase/levansucrase/invertase;	plastid	'unknown protein | chr1:9250224-9251644 REVERSE'
AT1G26850.2	0.145002	0.220032	0.839901	0.131315	0.0647359	0.357187	1.06642	0.662338	-0.00330912	0.971524	0.875931	0.278263	-0.0120146	0.871447	1.06606	0.664667	-0.172309	0.193579	1.02818	0.906553	-0.0239979	0.734046	0.985886	0.955859	-0.100748	0.189083	0.985552	0.954737	11;11;10;10;9;8	11;11;10;10;9;8	AT1G26850.2 | S-adenosyl-L-methionine-dependent methyltransferases superfamily protein | Chr1:9301146-9303432 REVERSE LENGTH=616;AT1G26850.1 | S-adenosyl-L-methionine-dependent methyltransferases superfamily protein | Chr1:9301146-9303432 REVERSE LENGT	20.1	4	S-adenosyl-L-methionine-dependent methyltransferases superfamily protein;	extracellular	'dehydration-responsive family protein | chr1:9300873-9304139 REVERSE'
AT1G26880.1	0.0332197	0.678735	0.503993	0.00107921	0.0731826	0.331332	1.66508	0.0111507	0.0125916	0.870045	0.461044	0.000339104	-0.0571881	0.420855	1.7262	0.00688403	-0.000553253	0.993172	0.832918	0.570492	0.0200749	0.804177	0.91051	0.806164	-0.110296	0.178736	0.943928	0.889432	6;4	2;2	AT1G26880.1 | Ribosomal protein L34e superfamily protein | Chr1:9315640-9316681 REVERSE LENGTH=120;AT1G26880.2 | Ribosomal protein L34e superfamily protein | Chr1:9315798-9316681 REVERSE LENGTH=96	35	4	Ribosomal protein L34e superfamily protein;	cytosol,nucleus	'60S ribosomal protein L34 (RPL34A) | chr1:9315383-9316729 REVERSE'
AT1G26940.2			0.892131	0.526751			0.617314	0.00171955			1.21145	0.224943			0.641109	0.00338743			1.29487	0.223833			0.953561	0.87511			0.990317	0.978673	1;1;1	1;1;1	AT1G26940.2 | Cyclophilin-like peptidyl-prolyl cis-trans isomerase family protein | Chr1:9343516-9344962 FORWARD LENGTH=195;neoAT1G26940.11;AT1G26940.1 | Cyclophilin-like peptidyl-prolyl cis-trans isomerase family protein | Chr1:9343193-9344962 FORWARD	6.2	0			'peptidyl-prolyl cis-trans isomerase cyclophilin-type family protein | chr1:9343126-9345145 FORWARD'
AT1G27030.1	-0.462975	0.0619446	0.620929	0.0675998	-0.308315	0.142354	0.858438	0.650129	-0.159481	0.472058	0.556475	0.0235298	-0.112503	0.487297	0.884839	0.729874	0.31611	0.116836	0.567218	0.120644	0.0126152	0.941141	0.632917	0.216242	0.208427	0.256141	0.652382	0.252539	1	1	AT1G27030.1 | hypothetical protein | Chr1:9381842-9383712 FORWARD LENGTH=310	6.5	1	;	cytosol	'unknown protein | chr1:9381803-9383984 FORWARD'
AT1G27090.1	-0.00188079	0.984099	2.25342	6.6229e-08	0.050976	0.66574	0.751397	0.00526395	-0.0850469	0.50251	2.02475	3.90352e-07	-0.0400403	0.588891	0.728361	0.00230691	0.037494	0.737355	0.984982	0.946801	0.12066	0.12897	1.09624	0.571143	0.0296437	0.74042	1.06271	0.736948	7	7	AT1G27090.1 | glycine-rich protein | Chr1:9404041-9406098 REVERSE LENGTH=420	16.7	4	glycine-rich protein;	nucleus	'glycine-rich protein | chr1:9403900-9406256 REVERSE'
AT1G27130.1	-0.16221	0.161628	0.73542	0.0960738	-0.194185	0.252588	0.731325	0.0894675	-0.170431	0.214392	0.799408	0.25215	0.0591144	0.502409	0.785494	0.209557	-0.056139	0.538256	1.03974	0.92031	-0.047918	0.501766	0.95651	0.907223	0.205382	0.0675467	1.02736	0.947409	7;1	7;1	AT1G27130.1 | Symbols:GSTU13,ATGSTU13,GST12 | glutathione S-transferase tau 13,GLUTATHIONE S-TRANSFERASE 12 | glutathione S-transferase tau 13 | Chr1:9425582-9426597 FORWARD LENGTH=227	22	4	glutathione S-transferase tau 13;Encodes glutathione transferase belonging to the tau class of GSTs. Naming convention according to Wagner et al. (2002).	cytosol	'Symbols: ATGSTU13, GST12 | ATGSTU13 (ARABIDOPSIS THALIANA GLUTATHIONE S-TRANSFERASE TAU 13); glutathione transferase | chr1:9425460-9426886 FORWARD'
AT1G27150.1	-0.0501225	0.695551	1.13494	0.677273	0.00422557	0.974941	0.40327	0.000275512	0.181405	0.218837	1.16474	0.598411	-0.116551	0.253653	0.408179	0.000314656	0.12824	0.252278	1.0171	0.975607	-0.103288	0.40631	0.991071	0.987222	-0.224064	0.0760425	1.00314	0.995436	1	1	AT1G27150.1 | Tetratricopeptide repeat (TPR)-like superfamily protein | Chr1:9429177-9432068 FORWARD LENGTH=468	1.7	2	Tetratricopeptide repeat (TPR)-like superfamily protein;	cytosol	'binding | chr1:9429047-9432274 FORWARD'
AT1G27190.1	0.0595678	0.748534	1.21288	0.417456	-0.0552565	0.754388	0.611854	0.0176098	-0.260525	0.272955	0.874419	0.60902	-0.229501	0.207239	0.398589	8.1474e-05	-0.283128	0.145259	0.964434	0.937144	0.0369653	0.829229	1.33774	0.338039	-0.137279	0.433325	0.871464	0.704188	3;3;1;1	3;3;1;1	neoAT1G27190.11;AT1G27190.1 | Symbols:BIR3 | BAK1-interacting receptor-like kinase 3 | Leucine-rich repeat protein kinase family protein | Chr1:9446923-9448728 REVERSE LENGTH=601	5.7	1	Leucine-rich repeat protein kinase family protein;	plasma membrane	'leucine-rich repeat transmembrane protein kinase, putative | chr1:9446657-9448825 REVERSE'
AT1G27310.1	-0.014721	0.845138	1.0994	0.427647	0.0962731	0.194163	0.883791	0.269451	-0.018186	0.810222	1.17015	0.140469	0.0969317	0.197475	0.854524	0.140248	-0.137216	0.0676088	1.16245	0.319505	-0.133751	0.0963727	1.09217	0.603025	-0.133093	0.0807819	1.056	0.77632	2	2	AT1G27310.1 | Symbols:NTF2A | nuclear transport factor 2A | nuclear transport factor 2A | Chr1:9484615-9485790 REVERSE LENGTH=122	14.8	4	nuclear transport factor 2A;Encodes an ortholog of yeast NTF2, a nuclear envelop transport protein that functions as the nuclear import receptor for RanGDP, an essential player in nucleocytoplasmic transport.	cytosol,nucleus	'Symbols: NTF2A | NTF2A (NUCLEAR TRANSPORT FACTOR 2A); Ran GTPase binding / protein transporter | chr1:9484316-9485896 REVERSE'
[truncated: 5,030 more rows]
