# Supplementary material for: Light Changes Promote Distinct Responses of Plastid Protein Acetylation Marks
Source: Mol Cell Proteomics. 2024 Sep 24;23(11):100845. doi: 10.1016/j.mcpro.2024.100845 (PMC11546460; doi:10.1016/j.mcpro.2024.100845)
Supplement: Supplemental Data Set 4 [file mmc4.xlsx]

## Sheet: Legend
Supplemental Data Set 4 - Protein NTA analysis
#1 A.t. gnat2 Total Dataset
Complete eNcounter dataset, containing all the identified N-termini of the 9 WT (3 light conditions, each with 3 biological replicates) and the corresponding gnat2 KO samples. In the summary table (#17), these entries are referred to as "Identified N-termini".
#2 A.t. gnat2 Consolidated Data
Created from the #1 dataset, selecting the N-termini that are considered validated (when they are proteotypic ("T" in the column D) and with an average eNcounter score (column I) of at least 130) and compiling then to allow direct comparison across all samples.
#3 A.t. WT HL x C
Dataset extracted from #2 displaying only the protein N-termini that have quantitative values in both the "WT HL" and "WT C" conditions.
#4 A.t. WT D x C
Dataset extracted from #2 displaying only the protein N-termini that have quantitative values in both the "WT D" and "WT C" conditions.
#5 A.t. WT VarLight Tables
Table and corresponding graphs, made from datasets #3 and #4, showing the protein N-termini that may vary in the "WT HL" or "WT D" conditions compared to "WT C".
#6 A.t. C gnat2 x WT
Dataset extracted from #2 displaying only the protein N-termini that have quantitative values in both the "gnat2 C" and "WT C" conditions.
#7 A.t. C gnat2 x WT Table
Table and corresponding graphs, made from dataset #6, showing the protein N-termini that may vary in the "gnat2 C" condition compared to "WT C".
#8 A.t. D gnat2 x WT
Dataset extracted from #2 displaying only the protein N-termini that have quantitative values in both the "gnat2 D" and "WT D" conditions.
#9 A.t. D gnat2 x WT Table
Table and corresponding graphs, made from dataset #6, showing the protein N-termini that may vary in the "gnat2 D" condition compared to "WT D".
#10 A.t. HL gnat2 x WT
Dataset extracted from #2 displaying only the protein N-termini that have quantitative values in both the "gnat2 HL" and "WT HL" conditions.
#11 A.t. HL gnat2 x WT Table
Table and corresponding graphs, made from dataset #6, showing the protein N-termini that may vary in the "gnat2 HL" condition compared to "WT HL".
#12 A.t. gnat2 Combined Groups
Created from the #2 dataset, by grouping together all light conditions of each sample, considering them as biological replicates. This could be done after it was observed that the light variation doesn't have an effect on the N-terminal acetylation among either sample group.
#13 A.t. Combined gnat2 x WT
Dataset extracted from #12 displaying only the protein N-termini that have quantitative values in both the "gnat2" and "WT" conditions.
#14 A.t. gnat2 Combined Table
Table and corresponding graphs, made from dataset #13, showing the protein N-termini that may vary in the "gnat2" condition compared to "WT".
#15 A.t. gnat2 Localization
Data extracted from #12 comiling the subcellular localisations of all identified N-termini as well as the quantified ones in either sample condition group.
#16 A.t. gnat2 Modified Residue
Data extracted from #12 comparing the N-terminal acetylated residues in each sample group and their relative abundance.
#17 A.t. gnat2 Summary
Summary table and the corresponding graphs, extracted from #2.

## Sheet: #1 A.t. gnat2 Total Dataset
Araport-11 Accession (Primary)	Araport-11 Accession (Secundary)	Translation version	Proteotypic	Start Position	N-terminal Modification	N-1 residue	N-terminal Sequence	eNcounter score Av.	eNcounter score Min	eNcounter score Max	Associated Queries	Queries used for quantitation	H/L ratio	Deviation	% NTA (Av)	% NTA (Min)	% NTA (Max)	Sample	Validated N-terminus
AT1G22730.1		F	T	1	l	-	MEHQDLTDSR	257	257	257	0	1						WT_RepBio1_HL	T
AT5G25754.1		F	T	2	l	M	ASSNEYEEGP	854.6	854.6	854.6	1	1	0.000579	1	99.94	99.94	99.94	WT_RepBio1_HL	T
ATCG00800.1		F	T	2	h	M	GQKINPLGFR	306.7	306.7	306.7	2	2	195.7	2.512	0.5084	0.203	1.267	WT_RepBio1_HL	T
AT1G51680.1		F	T	2	h	M	APQEQAVSQV	968.2	968.2	968.2	0	2						WT_RepBio1_HL	T
AT5G08670.1		F	T	58	h	A	SSAAPSSAPA	482.2	482.2	482.2	0	1						WT_RepBio1_HL	T
AT1G16880.1		F	T	60	h	R	ASNATAVENG	175.6	175.6	175.6	0	1						WT_RepBio1_HL	T
AT1G63940.1		F	T	48	h	A	SFANENREFV	200.9	200.9	200.9	1	2	85.79	1	1.152	1.152	1.152	WT_RepBio1_HL	T
AT1G73060.1		F	T	26	h	G	ATANSGGAIS	1044	1044	1044	0	1						WT_RepBio1_HL	T
AT5G53480.1		F	T	2	l	M	AMEVTQLLIN	656.8	656.8	656.8	2	3	0.0009273	12.2	99.91	98.88	99.99	WT_RepBio1_HL	T
AT2G17560.1		F	T	1	h	-	MKGGESKAEA	547.8	547.8	547.8	2	2	16.84	1.038	5.604	5.412	5.802	WT_RepBio1_HL	T
AT5G46790.1		F	T	2	l	M	ANSESSSSPV	917	917	917	0	3						WT_RepBio1_HL	T
AT2G25840.1		F	T	53	l	C	SVATDDTSPS	364.1	364.1	364.1	1	1	0.5165	1	65.94	65.94	65.94	WT_RepBio1_HL	T
AT4G35890.1		F	T	2	l	M	ASATSNNPAS	949.5	949.5	949.5	0	1						WT_RepBio1_HL	T
AT4G36530.2		F	T	53	h	A	SGVSVMDTSS	240.8	240.8	240.8	1	2	2.822	1	26.16	26.16	26.16	WT_RepBio1_HL	T
AT2G39730.1	AT2G39730.2 | AT2G39730.3	T	T	63	h	E	DKQTDGDRWR	1533	766.6	1533	1	2	439.9	1	0.2268	0.2268	0.2268	WT_RepBio1_HL	T
AT5G27700.1		F	T	1	l	-	MQNEEGQVTE	331.7	331.7	331.7	1	2	0.001456	1	99.85	99.85	99.85	WT_RepBio1_HL	T
AT2G38960.1		F	T	2	h	M	AETDVGSVKG	965.6	965.6	965.6	0	1						WT_RepBio1_HL	T
AT3G57560.1		F	T	51	l	A	TVSTPPSIAT	246.8	246.8	246.8	0	1						WT_RepBio1_HL	T
AT1G14450.1		F	T	2	h	M	AKPLGTTGEF	515.2	515.2	515.2	0	1						WT_RepBio1_HL	T
AT1G52220.1		F	T	57	h	A	SGESSDSSTD	936.9	936.9	936.9	0	1						WT_RepBio1_HL	T
AT5G62030.1		F	T	1	l	-	MELSDPNNGK	391.5	391.5	391.5	1	1	0.005752	1	99.43	99.43	99.43	WT_RepBio1_HL	T
AT4G27440.1		F	T	68	l	Q	TAATSSPTVT	678.1	678.1	678.1	4	5	0.09661	1.359	91.19	88.4	93.36	WT_RepBio1_HL	T
AT3G46970.1		F	T	2	l	M	ANANGKAATS	791.4	791.4	791.4	0	1						WT_RepBio1_HL	T
AT5G52520.1		F	T	41	h	F	ATAPSGTASP	291.9	291.9	291.9	3	4	21.21	1.234	4.502	3.681	5.496	WT_RepBio1_HL	T
AT1G32080.1		F	T	78	l	A	MDGAGTGNTS	204.7	204.7	204.7	0	2						WT_RepBio1_HL	T
AT2G39730.1	AT2G39730.2 | AT2G39730.3	T	T	73	h	R	GLAYDTSDDQ	241.4	241.4	241.4	0	3						WT_RepBio1_HL	T
AT1G01610.1		F	T	2	h	M	SPAKKSRSFP	624.3	624.3	624.3	0	1						WT_RepBio1_HL	T
AT2G30520.1		F	T	2	l	M	ATEGKNPINM	713.7	713.7	713.7	2	4	2.276e-05	3.251	100	99.99	100	WT_RepBio1_HL	T
AT1G72370.1		F	T	2	l	M	ATNGSASSAQ	857.6	857.6	857.6	2	2	0.000456	17.54	99.95	99.21	100	WT_RepBio1_HL	T
AT4G16310.1		F	T	1	l	-	MDGKEKKSGS	419.5	419.5	419.5	0	1						WT_RepBio1_HL	T
AT5G19220.1		F	T	67	h	M	SLNSVAGESK	203	203	203	2	2	47.28	1.347	2.071	1.546	2.77	WT_RepBio1_HL	T
AT1G22840.1		F	T	2	l	M	ASFDEAPPGN	650.2	650.2	650.2	1	2	0.000108	1	99.99	99.99	99.99	WT_RepBio1_HL	T
AT5G39730.1		F	T	2	l	M	SSSDSPQLHN	534.4	534.4	534.4	0	1						WT_RepBio1_HL	T
AT3G04260.1		F	T	31	h	C	SISAPEKKPR	207.4	207.4	207.4	0	1						WT_RepBio1_HL	T
AT3G11560.1		F	T	74	h	A	SAEDGVAING	195.2	195.2	195.2	0	1						WT_RepBio1_HL	T
AT3G22480.1		F	T	2	l	M	ASKSGSGGLR	720.6	720.6	720.6	0	1						WT_RepBio1_HL	T
AT1G27300.1		F	T	1	l	-	MESSEDVENL	490.9	490.9	490.9	0	1						WT_RepBio1_HL	T
AT3G04770.2		F	T	2	l	M	AANGVATAGR	704.5	704.5	704.5	0	1						WT_RepBio1_HL	T
AT3G12050.1		F	T	2	l	M	AKFGEGDKRW	444.2	444.2	444.2	0	1						WT_RepBio1_HL	T
AT3G48090.1		F	T	2	l	M	AFEALTGING	542.1	542.1	542.1	0	1						WT_RepBio1_HL	T
AT2G39670.1		F	T	39	h	A	ATTVVPSPKP	295.1	295.1	295.1	0	1						WT_RepBio1_HL	T
AT2G35410.1		F	T	70	h	A	EKETSADEET	966.1	966.1	966.1	1	1	112.6	1	0.8806	0.8806	0.8806	WT_RepBio1_HL	T
AT3G26740.1		F	T	42	h	R	SNNSSSSSSL	198.5	198.5	198.5	1	1	3124	1	0.032	0.032	0.032	WT_RepBio1_HL	T
AT5G56950.1		F	T	2	l	M	SNDKDSFNVS	563.2	563.2	563.2	0	2						WT_RepBio1_HL	T
AT2G36530.1		F	T	2	l	M	ATITVVKARQ	593.9	593.9	593.9	2	2	0.0001916	1.509	99.98	99.97	99.99	WT_RepBio1_HL	T
AT5G66120.2		F	T	60	h	A	GASQLMNEPL	1258	1258	1258	0	1						WT_RepBio1_HL	T
AT1G09795.1		F	T	57	l	C	VSNAQKSVLN	322.1	322.1	322.1	0	2						WT_RepBio1_HL	T
AT5G12470.1		F	T	62	l	S	ASSGNGGSDN	258.4	258.4	258.4	0	2						WT_RepBio1_HL	T
AT3G23580.1		F	T	2	l	M	GSLKEGQGRD	432.4	432.4	432.4	0	1						WT_RepBio1_HL	T
AT2G31610.1		F	T	2	l	M	ATQISKKRKF	526.7	526.7	526.7	0	1						WT_RepBio1_HL	T
AT2G38210.1		F	T	2	l	M	AGTGVVAVYG	633.5	633.5	633.5	0	1						WT_RepBio1_HL	T
AT3G19340.1		F	T	2	l	M	AEQHNKEVIR	438.1	438.1	438.1	0	1						WT_RepBio1_HL	T
ATCG00730.1		F	T	2	h	M	GVTKKPDLND	635.5	635.5	635.5	4	8	182.3	1.208	0.5455	0.4521	0.658	WT_RepBio1_HL	T
AT1G31850.1		F	T	1	l	-	MKSGKQSSQP	513.4	513.4	513.4	1	1	0.001181	1	99.88	99.88	99.88	WT_RepBio1_HL	T
AT3G17880.1		F	T	2	l	M	VDAIQVAELR	476.1	476.1	476.1	0	1						WT_RepBio1_HL	T
AT5G19990.1		F	T	2	l	M	AAVGVDSRRP	549.1	549.1	549.1	0	1						WT_RepBio1_HL	T
AT2G35520.1		F	T	2	h	M	VKSTSKDAQD	577.9	577.9	577.9	0	1						WT_RepBio1_HL	T
AT5G42970.1		F	T	1	l	-	MDEALTNASA	383.8	383.8	383.8	0	1						WT_RepBio1_HL	T
AT5G51110.1		F	T	52	h	S	NLAQDFLGDF	174.9	174.9	174.9	1	1	29.31	1	3.3	3.3	3.3	WT_RepBio1_HL	T
AT5G46290.1		F	T	46	h	A	SASTVSAPKR	356.1	356.1	356.1	0	1						WT_RepBio1_HL	T
AT5G26600.1		F	T	35	h	G	TVESSVSDFV	162.3	162.3	162.3	0	1						WT_RepBio1_HL	T
AT3G52140.1		F	T	2	h	M	AGKSNKSKAK	710.1	710.1	710.1	1	2	8.633	1	10.38	10.38	10.38	WT_RepBio1_HL	T
AT5G08060.1		F	T	2	l	M	AKSVSTAASS	812.3	812.3	812.3	0	1						WT_RepBio1_HL	T
AT4G10840.1		F	T	2	h	M	PAMPGLVSVK	577.6	577.6	577.6	0	1						WT_RepBio1_HL	T
AT1G03630.1		F	T	68	h	A	QTVTATPPAN	1071	1071	1071	1	1	59.49	1	1.653	1.653	1.653	WT_RepBio1_HL	T
AT4G24820.1		F	T	1	l	-	MDGGAEGSQQ	361.9	361.9	361.9	3	6	0.0001209	1.379	99.99	99.98	99.99	WT_RepBio1_HL	T
AT2G05520.1		F	T	31	h	N	SESKETVKPD	161.8	161.8	161.8	0	1						WT_RepBio1_HL	T
AT5G45930.1		F	T	59	l	N	VATEINSVEQ	209.2	209.2	209.2	0	1						WT_RepBio1_HL	T
AT5G38660.1		F	T	66	h	R	AADSTSSSPS	358.1	358.1	358.1	2	2	2.019	1.009	33.13	32.93	33.33	WT_RepBio1_HL	T
AT5G19940.1		F	T	53	l	S	SVSAPNVELR	381.2	381.2	381.2	0	1						WT_RepBio1_HL	T
AT2G16380.1		F	T	2	l	M	ADTKQDMENS	703.1	703.1	703.1	1	1	2e-06	1	100	100	100	WT_RepBio1_HL	T
AT4G38970.1		F	T	47	h	R	AASSYADELV	1289	1289	1289	0	1						WT_RepBio1_HL	T
AT4G36470.1		F	T	1	l	-	MDKKDMEREF	363	363	363	0	1						WT_RepBio1_HL	T
AT5G23250.1		F	T	38	h	F	GTTPPPPAAV	292.5	292.5	292.5	0	1						WT_RepBio1_HL	T
AT2G24820.1		F	T	51	l	S	AVAGTAVSDQ	385.6	385.6	385.6	2	4	0.02414	1.912	97.64	95.59	98.75	WT_RepBio1_HL	T
AT1G65270.1		F	T	21	h	A	FQSDELLVDD	162.6	162.6	162.6	0	1						WT_RepBio1_HL	T
AT5G42650.1		F	T	34	h	A	SGSETPDLTV	423.2	423.2	423.2	0	1						WT_RepBio1_HL	T
AT5G01240.1		F	T	2	l	M	SGEKQAEESI	799.4	799.4	799.4	0	2						WT_RepBio1_HL	T
AT3G56110.1		F	T	2	l	M	ATPPTLPVTN	749.7	749.7	749.7	0	1						WT_RepBio1_HL	T
AT1G06550.1		F	T	2	l	M	AQEGQNIDEP	635.4	635.4	635.4	1	2	0.004716	1	99.53	99.53	99.53	WT_RepBio1_HL	T
AT3G03250.1		F	T	2	l	M	AATTENLPQL	900.9	900.9	900.9	0	1						WT_RepBio1_HL	T
AT5G28450.1		F	T	1	h	-	MACLQLIANV	385.7	385.7	385.7	0	1						WT_RepBio1_HL	T
AT5G03370.1		F	T	67	h	M	TTQAESGSSQ	277.7	277.7	277.7	1	2	5.739	1	14.84	14.84	14.84	WT_RepBio1_HL	T
AT5G25920.1		F	T	1	l	-	MLEIETLEIT	453.5	453.5	453.5	0	1						WT_RepBio1_HL	T
AT2G27030.1		F	T	2	l	M	ADQLTDDQIS	640.1	640.1	640.1	0	1						WT_RepBio1_HL	T
AT2G17870.1		F	T	2	l	M	AMEDQSAARS	545.2	545.2	545.2	0	2						WT_RepBio1_HL	T
AT5G16440.1		F	T	55	h	F	SAVTMTDSND	1292	1292	1292	0	2						WT_RepBio1_HL	T
AT1G71500.1		F	T	64	h	C	EATEVSSSSS	450.9	450.9	450.9	1	2	10.73	1	8.527	8.527	8.527	WT_RepBio1_HL	T
AT2G24540.1		F	T	2	l	M	AEQETTSNIN	640.9	640.9	640.9	0	1						WT_RepBio1_HL	T
AT2G19520.1		F	T	1	l	-	MESDEAAAVS	490.3	490.3	490.3	2	2	0.01238	3.296	98.78	96.08	99.63	WT_RepBio1_HL	T
AT1G80890.1		F	T	2	h	M	GNESKSNLGG	577	577	577	0	1						WT_RepBio1_HL	T
AT5G08500.1		F	T	2	l	M	ASPAGETAAV	860.3	860.3	860.3	0	1						WT_RepBio1_HL	T
AT3G23990.1		F	T	32	h	Y	AAKEIKFGVE	130.3	130.3	130.3	0	1						WT_RepBio1_HL	T
AT4G20780.1		F	T	1	l	-	MESNNNEKKK	440.5	440.5	440.5	0	3						WT_RepBio1_HL	T
AT3G03780.1		F	T	2	l	M	ASHIVGYPRM	428.9	428.9	428.9	1	1	0.003029	1	99.7	99.7	99.7	WT_RepBio1_HL	T
AT1G64190.1		F	T	1	l	-	MESAALSRIG	433.5	433.5	433.5	0	1						WT_RepBio1_HL	T
AT1G07210.1		F	T	30	h	A	TNANEDPNQN	340.1	340.1	340.1	0	1						WT_RepBio1_HL	T
AT1G16080.1		F	T	44	h	M	AAASAATAKK	1685	1685	1685	0	2						WT_RepBio1_HL	T
AT1G56190.1		F	T	75	h	M	AKKSVGDLNS	332.7	332.7	332.7	0	3						WT_RepBio1_HL	T
AT3G09840.1		F	T	2	l	M	STPAESSDSK	964.3	964.3	964.3	0	4						WT_RepBio1_HL	T
AT4G23400.1		F	T	1	l	-	MEGKEEDVNV	427.1	427.1	427.1	6	8	0.0003448	16.48	99.97	99.44	100	WT_RepBio1_HL	T
AT3G11400.1		F	T	2	h	M	TIDSQQKTSK	444.3	444.3	444.3	1	2	47.53	1	2.061	2.061	2.061	WT_RepBio1_HL	T
AT1G28350.1		F	T	1	l	-	MEALSINAPT	465.5	465.5	465.5	0	1						WT_RepBio1_HL	T
AT4G09040.1		F	T	67	h	S	TTTQEPVLES	414.6	414.6	414.6	0	1						WT_RepBio1_HL	T
AT4G38970.1		F	T	48	h	A	ASSYADELVK	2193	2193	2193	2	10	118.7	1.457	0.8354	0.5747	1.213	WT_RepBio1_HL	T
AT2G44610.1		F	T	2	h	M	APVSALAKYK	639.3	639.3	639.3	1	1	801	1	0.1247	0.1247	0.1247	WT_RepBio1_HL	T
AT4G02530.1		F	T	74	h	A	AILEADDDEE	279.3	279.3	279.3	2	5	314.5	3.703	0.317	0.08581	1.164	WT_RepBio1_HL	T
AT5G27670.1		F	T	1	l	-	MESSQATTKP	665.8	665.8	665.8	1	1	0.000655	1	99.93	99.93	99.93	WT_RepBio1_HL	T
AT4G16500.1		F	T	23	h	G	LGGGGGLGSR	194.5	194.5	194.5	0	2						WT_RepBio1_HL	T
AT1G27595.2		F	T	2	l	M	AAPAAATARA	813.5	813.5	813.5	0	1						WT_RepBio1_HL	T
AT1G48610.1		F	T	2	h	M	AKTALTPPAS	986.3	986.3	986.3	0	1						WT_RepBio1_HL	T
AT3G52300.1		F	T	2	l	M	SGAGKKIADV	759.7	759.7	759.7	2	5	0.0009535	3.829	99.9	99.64	99.98	WT_RepBio1_HL	T
AT4G34290.1		F	T	52	h	A	ASSDPTTTTK	514.9	514.9	514.9	1	2	8.702	1	10.31	10.31	10.31	WT_RepBio1_HL	T
AT1G22940.1		F	T	20	h	A	SMTTTESVRK	206.9	206.9	206.9	0	1						WT_RepBio1_HL	T
AT1G78630.1		F	T	58	h	C	EAEPTTTTSL	197.2	197.2	197.2	1	1	45.48	1	2.152	2.152	2.152	WT_RepBio1_HL	T
AT2G19740.1		F	T	1	l	-	MEKGKGRKEE	367.7	367.7	367.7	0	2						WT_RepBio1_HL	T
AT3G20810.1		F	T	2	l	M	SGATTASSGD	681.7	681.7	681.7	0	1						WT_RepBio1_HL	T
AT2G41530.1		F	T	2	l	M	ASGLSEIGST	730.1	730.1	730.1	3	6	0.00223	4.165	99.78	99.08	99.95	WT_RepBio1_HL	T
AT1G47750.1		F	T	2	l	M	ATKAPEKITK	764.6	764.6	764.6	0	1						WT_RepBio1_HL	T
AT1G76030.1		F	T	2	h	M	GTNDLDIEEG	583.8	583.8	583.8	1	2	5.598	1	15.16	15.16	15.16	WT_RepBio1_HL	T
AT1G22850.1		F	T	50	h	S	SLKQTKKKKQ	212.9	212.9	212.9	0	1						WT_RepBio1_HL	T
AT2G34420.1		F	T	14	h	F	AGKAVKPAAS	677.7	677.7	677.7	0	3						WT_RepBio1_HL	T
AT1G80480.1		F	T	70	h	A	SATQTEDSDV	811.4	811.4	811.4	0	1						WT_RepBio1_HL	T
AT4G24940.1		F	T	1	l	-	MDGEELTEQE	393.2	393.2	393.2	1	1	0.008412	1	99.17	99.17	99.17	WT_RepBio1_HL	T
AT3G18890.1		F	T	64	l	R	ASSVVTEASP	341.4	341.4	341.4	0	3						WT_RepBio1_HL	T
AT3G11170.1		F	T	66	l	N	VSTPLTTPIF	134.9	134.9	134.9	0	3						WT_RepBio1_HL	T
AT1G20950.1		F	T	1	l	-	MDSDFGIPRE	342.5	342.5	342.5	1	1	1e-06	1	100	100	100	WT_RepBio1_HL	T
AT3G53470.1		F	T	31	h	C	SNNEPPRKGN	249.1	249.1	249.1	0	1						WT_RepBio1_HL	T
AT4G11220.1		F	T	2	l	M	ADEHKHEESS	650.1	650.1	650.1	0	1						WT_RepBio1_HL	T
AT1G02560.1		F	T	102	l	G	QGPPPMVQER	137.7	137.7	137.7	0	1						WT_RepBio1_HL	T
AT4G18950.1		F	T	1	l	-	MEEDYQQPRF	304.4	304.4	304.4	0	1						WT_RepBio1_HL	T
AT4G22340.1		F	T	1	l	-	MQKEIAGDAP	432.9	432.9	432.9	0	2						WT_RepBio1_HL	T
AT3G08740.1		F	T	52	h	C	SMSANDIKAG	296.2	296.2	296.2	1	2	25.57	1	3.764	3.764	3.764	WT_RepBio1_HL	T
AT2G45070.1		F	T	2	h	M	VGSGAPQRGS	756.7	756.7	756.7	1	2	2954	1	0.03384	0.03384	0.03384	WT_RepBio1_HL	T
AT1G09310.1		F	T	2	h	M	GLVTEEVRAK	519.6	519.6	519.6	2	3	21.51	1.277	4.443	3.513	5.604	WT_RepBio1_HL	T
AT1G11430.1		F	T	60	h	A	ATVDSDYSSK	1557	1557	1557	1	1	17.08	1	5.532	5.532	5.532	WT_RepBio1_HL	T
AT2G45730.1		F	T	1	l	-	MELNKDQTVM	382.4	382.4	382.4	0	2						WT_RepBio1_HL	T
AT5G67030.1		F	T	64	h	A	LVEKEEKREA	808.8	808.8	808.8	0	1						WT_RepBio1_HL	T
AT5G51545.1		F	T	32	h	C	QNSQIESDTT	294.5	294.5	294.5	1	1	12.38	1	7.474	7.474	7.474	WT_RepBio1_HL	T
AT3G55030.1		F	T	2	h	M	GEEDTATVDQ	645.5	645.5	645.5	0	1						WT_RepBio1_HL	T
AT3G13120.1		F	T	57	h	F	AVPDTLDPTP	197.5	197.5	197.5	0	1						WT_RepBio1_HL	T
AT3G04840.1		F	T	2	h	M	AVGKNKRISK	652.4	652.4	652.4	1	1	354.4	1	0.2814	0.2814	0.2814	WT_RepBio1_HL	T
AT3G51250.1		F	T	1	l	-	MNPSHGGDDK	287.2	287.2	287.2	0	1						WT_RepBio1_HL	T
AT1G11650.1		F	T	2	l	M	MQQPPPGGIL	669.2	669.2	669.2	0	1						WT_RepBio1_HL	T
AT1G53840.1		F	T	1	l	-	MDSVNSFKGY	460.7	460.7	460.7	0	1						WT_RepBio1_HL	T
AT2G45740.1		F	T	2	l	M	GTTLDVSRAE	553.6	553.6	553.6	1	1	0.000206	1	99.98	99.98	99.98	WT_RepBio1_HL	T
AT5G03660.1		F	T	1	l	-	MQPTETSQPA	563.4	563.4	563.4	3	4	0.006418	2.138	99.36	98.65	99.7	WT_RepBio1_HL	T
AT5G55710.1		F	T	52	l	S	KGDDSVDASD	303.7	303.7	303.7	0	1						WT_RepBio1_HL	T
AT3G20170.1		F	T	2	l	M	GSSETESESR	684.8	684.8	684.8	0	1						WT_RepBio1_HL	T
AT5G38660.1		F	T	68	h	A	DSTSSSPSVA	381.6	381.6	381.6	0	1						WT_RepBio1_HL	T
AT1G19770.1		F	T	2	l	M	AQNQQPIFQT	470.4	470.4	470.4	0	1						WT_RepBio1_HL	T
AT4G14400.1		F	T	1	l	-	MDSSGADLDR	410.4	410.4	410.4	0	1						WT_RepBio1_HL	T
AT5G67030.1		F	T	61	h	A	ATALVEKEEK	1507	1507	1507	1	2	2.788	1	26.4	26.4	26.4	WT_RepBio1_HL	T
AT1G64770.1		F	T	19	l	S	SISAPQTQTI	295.9	295.9	295.9	0	3						WT_RepBio1_HL	T
AT4G30950.1		F	T	70	l	A	VAAPVAPPSA	336.2	336.2	336.2	1	2	0.2304	1	81.27	81.27	81.27	WT_RepBio1_HL	T
AT4G28750.1		F	T	47	h	A	EDPAPASSSS	2633	2633	2633	0	2						WT_RepBio1_HL	T
ATCG00140.1		F	T	21	h	A	SIGPGVGQGT	169.3	169.3	169.3	0	1						WT_RepBio1_HL	T
AT1G67140.1		F	T	2	h	M	TKNIASDNVP	606.2	606.2	606.2	0	1						WT_RepBio1_HL	T
AT4G15550.1		F	T	2	l	M	ANNNSNSPTG	385.2	385.2	385.2	0	2						WT_RepBio1_HL	T
AT5G42950.1		F	T	2	l	M	ANSSAGSAAD	671.6	671.6	671.6	2	2	3.561e-05	8.902	100	99.97	100	WT_RepBio1_HL	T
AT4G19390.1		F	T	78	l	S	ASTSTSAAVT	272	272	272	0	1						WT_RepBio1_HL	T
AT5G08670.1		F	T	52	h	Y	ATSSPASSAA	527.5	527.5	527.5	1	3	76.21	1	1.295	1.295	1.295	WT_RepBio1_HL	T
AT1G26850.1		F	T	2	h	M	ALKSSSADGK	657.2	657.2	657.2	0	1						WT_RepBio1_HL	T
AT5G13390.1		F	T	1	l	-	MMPPELQPRL	269.6	269.6	269.6	0	1						WT_RepBio1_HL	T
AT2G28190.1		F	T	64	h	A	AKKAVAVLKG	783	783	783	1	1	39.01	1	2.5	2.5	2.5	WT_RepBio1_HL	T
AT5G46750.1		F	T	2	l	M	ATENLTDKNV	760	760	760	0	1						WT_RepBio1_HL	T
AT3G58600.1		F	T	1	l	-	MDQASSSSTM	547.8	547.8	547.8	1	1	0.006624	1	99.34	99.34	99.34	WT_RepBio1_HL	T
AT4G32770.1		F	T	49	h	A	SISTPNSETD	356.5	356.5	356.5	0	1						WT_RepBio1_HL	T
AT1G79040.1		F	T	42	h	A	SGVKKIKTDK	1202	1202	1202	9	10	58.33	1.511	1.686	1.122	2.525	WT_RepBio1_HL	T
AT4G30310.1		F	T	2	l	M	TTAELNPFPS	717.4	717.4	717.4	0	1						WT_RepBio1_HL	T
AT1G05560.1		F	T	2	h	M	APPHFLLVTF	411.7	411.7	411.7	0	1						WT_RepBio1_HL	T
AT3G53420.1		F	T	2	h	M	AKDVEAVPGE	591.5	591.5	591.5	3	5	2.427	1.023	29.18	28.72	29.65	WT_RepBio1_HL	T
AT1G30630.1		F	T	2	l	M	ASMAGPDHLF	489.5	489.5	489.5	0	1						WT_RepBio1_HL	T
AT4G21150.1		F	T	22	h	A	ASVFQPISDS	188.2	188.2	188.2	0	1						WT_RepBio1_HL	T
AT3G30390.1		F	T	2	h	M	TVVGDVAPIP	518.4	518.4	518.4	0	1						WT_RepBio1_HL	T
AT5G49530.1		F	T	1	l	-	MDFDDDDKPK	400.7	400.7	400.7	0	2						WT_RepBio1_HL	T
AT5G06530.1		F	T	2	l	M	SMEKPPLASG	701.9	701.9	701.9	0	1						WT_RepBio1_HL	T
AT1G06820.1		F	T	57	l	S	VSSSVVASTV	218.7	218.7	218.7	0	1						WT_RepBio1_HL	T
AT1G05820.4		F	T	1	h	-	MVCGEKDTSL	402.5	402.5	402.5	0	1						WT_RepBio1_HL	T
AT1G48850.1		F	T	51	h	A	TGSSYGTHFR	144.5	144.5	144.5	0	1						WT_RepBio1_HL	T
AT2G24200.1		F	T	2	l	M	AHTLGLTQPN	500.3	500.3	500.3	1	1	0.005562	1	99.45	99.45	99.45	WT_RepBio1_HL	T
AT2G39730.1		F	T	62	h	K	EDKQTDGDRW	1141	1141	1141	0	1						WT_RepBio1_HL	T
AT3G10670.1		F	T	68	h	A	SSVSSAVDSD	506.5	506.5	506.5	0	2						WT_RepBio1_HL	T
AT4G08390.4		F	T	93	h	S	TTAATKSSSS	1838	1838	1838	0	1						WT_RepBio1_HL	T
AT4G31990.1		F	T	45	h	M	TVAVKPSRFE	181	181	181	0	1						WT_RepBio1_HL	T
AT4G27490.1		F	T	2	l	M	AAKPGAATPT	941	941	941	0	1						WT_RepBio1_HL	T
AT2G38465.1		F	T	1	l	-	MQDAETSRQP	557.3	557.3	557.3	0	1						WT_RepBio1_HL	T
AT1G52220.1		F	T	56	h	K	ASGESSDSST	488.3	488.3	488.3	1	1	50.73	1	1.933	1.933	1.933	WT_RepBio1_HL	T
AT3G10960.1		F	T	1	l	-	MEQQQQQQLP	349	349	349	0	1						WT_RepBio1_HL	T
AT1G21770.1		F	T	2	l	M	ATGTATEKPK	706.8	706.8	706.8	0	1						WT_RepBio1_HL	T
AT2G28190.1		F	T	63	h	S	AAKKAVAVLK	660.3	660.3	660.3	1	2	95.62	1	1.035	1.035	1.035	WT_RepBio1_HL	T
AT2G14880.1		F	T	44	h	R	AVTSATESSE	2294	2294	2294	2	2	45.87	1.054	2.134	2.027	2.246	WT_RepBio1_HL	T
AT3G44890.1		F	T	43	h	S	QKKAKKLRKV	135.6	135.6	135.6	1	2	119.9	1	0.8271	0.8271	0.8271	WT_RepBio1_HL	T
AT1G32080.1		F	T	77	l	Q	AMDGAGTGNT	193.8	193.8	193.8	3	4	0.0002428	4.639	99.98	99.89	99.99	WT_RepBio1_HL	T
AT5G09650.1		F	T	60	h	A	IYNPQVKVQE	265.2	265.2	265.2	3	4	10.64	1.064	8.592	8.121	9.088	WT_RepBio1_HL	T
AT5G26570.1		F	T	55	J	A	TSSSTIEEQR	717.9	717.9	717.9	0	1						WT_RepBio1_HL	T
AT4G27440.1		F	T	76	h	T	VTKSVDGKKT	146.8	146.8	146.8	0	1						WT_RepBio1_HL	T
AT5G22480.1		F	T	1	l	-	MDNKNDQDID	374	374	374	0	1						WT_RepBio1_HL	T
AT2G15620.1		F	T	29	h	A	AQTTAPAEST	1378	1378	1378	1	1	14.65	1	6.389	6.389	6.389	WT_RepBio1_HL	T
AT4G33010.1		F	T	68	h	S	ISVDAVKPSD	160.4	160.4	160.4	2	3	758.6	8.787	0.1316	0.015	1.145	WT_RepBio1_HL	T
AT5G35970.1		F	T	50	h	C	SGVNGGSSVT	147.9	147.9	147.9	0	2						WT_RepBio1_HL	T
AT4G04470.1		F	T	2	l	M	GSSPPKKTTL	594.3	594.3	594.3	0	1						WT_RepBio1_HL	T
AT3G13490.1		F	T	48	l	S	AASSSSSSAT	383.7	383.7	383.7	1	1	0.7975	1	55.63	55.63	55.63	WT_RepBio1_HL	T
AT2G17630.1		F	T	51	h	C	ASASTTVGSE	458.8	458.8	458.8	0	1						WT_RepBio1_HL	T
AT1G08520.1		F	T	53	h	A	NATVESPNGV	1131	1131	1131	1	1	301.5	1	0.3306	0.3306	0.3306	WT_RepBio1_HL	T
AT2G03430.1		F	T	1	l	-	MEIATDTAKQ	358.6	358.6	358.6	0	1						WT_RepBio1_HL	T
AT5G41480.1		F	T	35	h	L	STISSTEDPE	173.6	173.6	173.6	0	1						WT_RepBio1_HL	T
AT5G08410.1		F	T	73	h	C	DIAVKSAASV	222.3	222.3	222.3	0	1						WT_RepBio1_HL	T
AT1G73060.1		F	T	25	h	C	GATANSGGAI	1342	1342	1342	1	2	2.072	1	32.55	32.55	32.55	WT_RepBio1_HL	T
AT4G24800.1		F	T	1	l	-	MEGFLTDQQR	289.6	289.6	289.6	0	1						WT_RepBio1_HL	T
AT3G13580.1		F	T	2	h	M	TEAESKTVVP	770.4	770.4	770.4	1	1	2.061	1	32.67	32.67	32.67	WT_RepBio1_HL	T
AT3G59050.1		F	T	1	l	-	MESGGKTNRQ	330.6	330.6	330.6	0	1						WT_RepBio1_HL	T
AT5G64500.1		F	T	1	l	-	MDVDGEGDRG	324.4	324.4	324.4	0	1						WT_RepBio1_HL	T
AT5G19760.1		F	T	2	l	M	AEEKKAPISV	698.3	698.3	698.3	1	1	9e-06	1	100	100	100	WT_RepBio1_HL	T
AT1G69200.1		F	T	52	h	L	SESAPLEEEG	168.3	168.3	168.3	2	3	510.3	1.688	0.1956	0.116	0.3297	WT_RepBio1_HL	T
AT1G35720.1		F	T	2	l	M	ATLKVSDSVP	874.9	874.9	874.9	3	5	0.0005285	6.319	99.95	99.67	99.99	WT_RepBio1_HL	T
AT1G24510.1		F	T	2	l	M	ALAFDEFGRP	489.7	489.7	489.7	1	2	0.000754	1	99.92	99.92	99.92	WT_RepBio1_HL	T
AT5G49510.1		F	T	2	l	M	SSSSPSGSGS	888	888	888	0	1						WT_RepBio1_HL	T
AT4G03560.1		F	T	1	l	-	MEDPLIGRDS	390.2	390.2	390.2	1	1	7.9e-05	1	99.99	99.99	99.99	WT_RepBio1_HL	T
AT1G43860.1		F	T	2	l	M	SKTLVQPVGQ	644.1	644.1	644.1	0	1						WT_RepBio1_HL	T
AT1G01930.1		F	T	2	l	M	ATTGAAATTE	888.4	888.4	888.4	0	1						WT_RepBio1_HL	T
AT5G64940.1		F	T	57	h	R	ASKDDNVAVE	236.3	236.3	236.3	0	1						WT_RepBio1_HL	T
AT2G33380.1		F	T	2	l	M	AGEAEALATT	913.2	913.2	913.2	1	1	0.01865	1	98.17	98.17	98.17	WT_RepBio1_HL	T
AT5G50580.1		F	T	1	l	-	MDGDELTEQE	383.8	383.8	383.8	0	1						WT_RepBio1_HL	T
ATCG00720.1		F	T	2	h	M	SKVYDWFEER	470.2	470.2	470.2	2	2	27.14	1.015	3.554	3.505	3.604	WT_RepBio1_HL	T
AT3G20050.1		F	T	2	l	M	SISAQNPDIS	893.7	893.7	893.7	0	2						WT_RepBio1_HL	T
ATCG00330.1		F	T	2	h	M	AKKSLIYREK	557.2	557.2	557.2	1	2	386.3	1	0.2582	0.2582	0.2582	WT_RepBio1_HL	T
AT2G32410.1		F	T	2	l	M	AEPKTKYDRQ	505.6	505.6	505.6	0	1						WT_RepBio1_HL	T
AT2G40490.1		F	T	37	h	C	SVEGTTVTER	305.5	305.5	305.5	1	1	124.6	1	0.7961	0.7961	0.7961	WT_RepBio1_HL	T
AT3G21220.1		F	T	1	l	-	MKPIQSPSGV	445.8	445.8	445.8	0	1						WT_RepBio1_HL	T
AT2G20260.1		F	T	66	h	A	AAAPAKVPAA	880.1	880.1	880.1	0	1						WT_RepBio1_HL	T
AT5G44200.1		F	T	2	l	M	ASLFKEQAKL	568.2	568.2	568.2	0	1						WT_RepBio1_HL	T
AT3G08950.1		F	T	30	l	S	ASSPSPACIS	222.1	222.1	222.1	0	1						WT_RepBio1_HL	T
AT4G12800.1		F	T	51	h	R	AVKSDKTTFQ	191.8	191.8	191.8	0	1						WT_RepBio1_HL	T
AT1G50020.1		F	T	50	h	S	SALNGGDNQS	227.1	227.1	227.1	0	1						WT_RepBio1_HL	T
AT1G15820.1		F	T	30	h	A	SGVGTGAQRV	164	164	164	0	1						WT_RepBio1_HL	T
AT1G08830.1		F	T	2	h	M	AKGVAVLNSS	620.7	620.7	620.7	0	1						WT_RepBio1_HL	T
AT4G28440.1		F	T	2	l	M	ATTGTAAVAT	1214	1214	1214	1	2	4.1e-05	1	100	100	100	WT_RepBio1_HL	T
AT2G21385.1		F	T	62	l	A	VKGDPEDAFK	589.5	589.5	589.5	1	3	0.3284	1	75.28	75.28	75.28	WT_RepBio1_HL	T
AT3G54050.1		F	T	64	h	A	DAAETKTAAR	1121	1121	1121	0	1						WT_RepBio1_HL	T
AT1G08420.1		F	T	1	l	-	MDEDSSMVAD	371.3	371.3	371.3	2	3	0.0005422	28.54	99.95	98.48	100	WT_RepBio1_HL	T
AT5G24520.1		F	T	1	l	-	MDNSAPDSLS	544.4	544.4	544.4	0	1						WT_RepBio1_HL	T
AT5G61970.1		F	T	2	h	M	GKKQSEISAM	544.1	544.1	544.1	0	1						WT_RepBio1_HL	T
AT2G18740.1		F	T	2	l	M	ASTKVQRIMT	608.4	608.4	608.4	0	1						WT_RepBio1_HL	T
AT5G35620.1		F	T	2	l	M	ATDDVNEPLP	762.9	762.9	762.9	1	3	0.01415	1	98.6	98.6	98.6	WT_RepBio1_HL	T
AT3G02080.1		F	T	2	l	M	ATGKTVKDVS	631.4	631.4	631.4	0	1						WT_RepBio1_HL	T
AT3G49140.1		F	T	78	h	A	TAEYVDSASD	251.6	251.6	251.6	0	1						WT_RepBio1_HL	T
AT3G27380.1		F	T	29	h	W	TSTGAEAETK	315.2	315.2	315.2	0	2						WT_RepBio1_HL	T
AT1G11870.2		F	T	51	l	F	SASAAVQDIP	242.3	242.3	242.3	1	2	0.3097	1	76.35	76.35	76.35	WT_RepBio1_HL	T
AT3G16520.1		F	T	2	l	M	GEEAIVLYPA	529.2	529.2	529.2	0	1						WT_RepBio1_HL	T
AT4G05180.1		F	T	83	h	A	EAIPIKVGGP	162.1	162.1	162.1	3	4	543.7	2.542	0.1836	0.0723	0.4654	WT_RepBio1_HL	T
AT4G02030.1		F	T	2	l	M	ATEAAPMDEK	804.9	804.9	804.9	0	3						WT_RepBio1_HL	T
AT4G10840.1		F	T	37	l	P	MKKTPSSTPS	136	136	136	0	1						WT_RepBio1_HL	T
AT1G32210.1		F	T	2	h	M	VKSTSKDAQD	731.6	731.6	731.6	0	2						WT_RepBio1_HL	T
AT1G20693.1		F	T	1	h	-	MKGAKSKTET	559.3	559.3	559.3	0	4						WT_RepBio1_HL	T
AT2G25970.1		F	T	2	l	M	ADESQYSSDT	705.6	705.6	705.6	1	1	0.01266	1	98.75	98.75	98.75	WT_RepBio1_HL	T
AT2G39010.1		F	T	2	h	M	TKDELTEEES	644	644	644	0	1						WT_RepBio1_HL	T
AT1G17490.1		F	T	2	l	M	AEPKQSSLSE	825.2	825.2	825.2	0	2						WT_RepBio1_HL	T
AT4G05180.1		F	T	88	h	I	KVGGPPLPSG	267	267	267	0	1						WT_RepBio1_HL	T
AT5G41770.1		F	T	2	l	M	ASGGKDSDRT	622	622	622	0	1						WT_RepBio1_HL	T
AT4G25370.1		F	T	65	h	A	STVLNVPIAQ	177.1	177.1	177.1	0	1						WT_RepBio1_HL	T
AT1G26110.1		F	T	2	l	M	AADNTGSKSS	1105	1105	1105	0	1						WT_RepBio1_HL	T
AT5G35100.1		F	T	34	h	A	TVTPPPPAKP	232.7	232.7	232.7	0	1						WT_RepBio1_HL	T
AT3G52930.1		F	T	2	l	M	SAFTSKFADE	630.6	630.6	630.6	0	1						WT_RepBio1_HL	T
AT2G17240.1		F	T	63	h	A	PEEEKLTRRN	131.6	131.6	131.6	1	2	136.6	1	0.7268	0.7268	0.7268	WT_RepBio1_HL	T
AT1G09210.1		F	T	23	h	A	AVIFEERFDD	171.4	171.4	171.4	1	1	1114	1	0.08965	0.08965	0.08965	WT_RepBio1_HL	T
AT4G38970.1		F	T	49	h	A	SSYADELVKT	1738	1738	1738	0	1						WT_RepBio1_HL	T
AT5G67630.1		F	T	2	l	M	AELKLSESRD	504.9	504.9	504.9	0	2						WT_RepBio1_HL	T
AT1G47870.1		F	T	47	l	R	PFSVSQSLPN	131.3	131.3	131.3	0	1						WT_RepBio1_HL	T
AT1G78900.1		F	T	2	h	M	PAFYGGKLTT	545.4	545.4	545.4	1	2	83.7	1	1.181	1.181	1.181	WT_RepBio1_HL	T
AT3G51510.1		F	T	60	h	A	ATEGSKKSKE	282.2	282.2	282.2	0	1						WT_RepBio1_HL	T
AT1G01960.1		F	T	2	l	M	ASTEVDSRLG	773	773	773	0	1						WT_RepBio1_HL	T
AT1G76420.1		F	T	2	h	M	MLAVEDVLSE	564.4	564.4	564.4	0	1						WT_RepBio1_HL	T
AT4G16450.1		F	T	1	l	-	MNTDITALEK	398.2	398.2	398.2	1	3	0.00089	1	99.91	99.91	99.91	WT_RepBio1_HL	T
AT5G56680.1		F	T	2	l	M	ADEIVPPATQ	717.2	717.2	717.2	0	1						WT_RepBio1_HL	T
AT2G34420.1		F	T	15	h	A	GKAVKPAASD	747.1	747.1	747.1	0	1						WT_RepBio1_HL	T
AT4G01310.1		F	T	43	h	A	SGTVLVEKSE	413.2	413.2	413.2	4	4	46.94	1.245	2.086	1.683	2.583	WT_RepBio1_HL	T
AT1G80480.1		F	T	71	h	S	ATQTEDSDVT	875.3	875.3	875.3	0	1						WT_RepBio1_HL	T
AT5G13650.1		F	T	59	h	C	SASPSTAEPA	591.5	552.1	591.5	1	1	10.4	1	8.775	8.775	8.775	WT_RepBio1_HL	T
AT1G09830.1		F	T	76	h	C	VSEESQPSLS	286.8	286.8	286.8	0	1						WT_RepBio1_HL	T
AT4G18480.1		F	T	64	l	N	VATEINSTEQ	200	200	200	3	4	0.2574	1.024	79.53	79.14	79.91	WT_RepBio1_HL	T
AT3G14090.1		F	T	1	l	-	MEPPENSLDS	499.6	499.6	499.6	0	1						WT_RepBio1_HL	T
AT5G30510.1		F	T	45	h	A	AVAMSSGQTK	204	204	204	2	4	26.45	1.069	3.643	3.418	3.883	WT_RepBio1_HL	T
AT3G22231.1		F	T	1	l	-	MNQSAQNYFS	380.4	380.4	380.4	1	2	0.02789	1	97.29	97.29	97.29	WT_RepBio1_HL	T
AT1G02560.1		F	T	101	l	Q	GQGPPPMVQE	148.1	148.1	148.1	0	1						WT_RepBio1_HL	T
AT3G05590.1		F	T	2	h	M	GIDLIAGGKS	470.1	470.1	470.1	2	4	60.54	1.28	1.625	1.274	2.07	WT_RepBio1_HL	T
AT3G23700.1		F	T	55	h	F	SSSATADTDR	362.3	362.3	362.3	1	1	3.839	1	20.67	20.67	20.67	WT_RepBio1_HL	T
AT1G03630.1		F	T	69	h	Q	TVTATPPANE	752.4	752.4	752.4	1	1	1.017	1	49.57	49.57	49.57	WT_RepBio1_HL	T
AT3G54050.1		F	T	60	J	M	AVAADAAETK	1984	1984	1984	3	4	1.261	1.091	44.23	42.09	46.39	WT_RepBio1_HL	T
AT3G52230.1		F	T	2	l	M	AEEAQVDRSN	790.8	790.8	790.8	1	1	3e-06	1	100	100	100	WT_RepBio1_HL	T
AT5G22030.1		F	T	1	l	-	MNGTSPDESP	450.9	450.9	450.9	0	1						WT_RepBio1_HL	T
AT4G21280.1		F	T	76	h	A	DAISIKVGPP	200.1	200.1	200.1	4	5	442.2	5.175	0.2256	0.04368	1.157	WT_RepBio1_HL	T
AT1G15820.1		F	T	48	J	A	AAAAQPKKSW	272.9	272.9	272.9	1	1	5.549	1	15.27	15.27	15.27	WT_RepBio1_HL	T
AT1G61010.1		F	T	2	l	M	ASSSTSLKRR	779.1	779.1	779.1	0	1						WT_RepBio1_HL	T
AT2G04842.1		F	T	49	l	A	VATEPAISSS	288.1	288.1	288.1	0	1						WT_RepBio1_HL	T
AT4G23710.1		F	T	1	l	-	MESAGIQQLL	452.3	452.3	452.3	0	1						WT_RepBio1_HL	T
AT5G63510.1		F	T	23	h	F	AAEAALARKT	385.8	385.8	385.8	0	1						WT_RepBio1_HL	T
AT5G20890.1		F	T	2	h	M	PIDKIFKDDA	560.7	560.7	560.7	0	3						WT_RepBio1_HL	T
AT1G45474.1		F	T	33	l	K	AAGGGINPTV	156.5	156.5	156.5	2	2	0.3947	1.067	71.7	70.37	72.99	WT_RepBio1_HL	T
AT4G32180.1		F	T	2	l	M	AGQEDEYDPI	631	631	631	0	2						WT_RepBio1_HL	T
AT2G01470.1		F	T	2	l	M	ANQSTETNQP	621.6	621.6	621.6	1	1	0.000135	1	99.99	99.99	99.99	WT_RepBio1_HL	T
AT5G63860.1		F	T	2	l	M	AEDMAADEVT	702.5	702.5	702.5	1	2	0.000103	1	99.99	99.99	99.99	WT_RepBio1_HL	T
AT4G37460.1		F	T	2	l	M	ATATATSERF	748.2	748.2	748.2	0	1						WT_RepBio1_HL	T
AT3G04710.1		F	T	2	h	M	APDASTALAA	613.1	613.1	613.1	1	1	28.94	1	3.34	3.34	3.34	WT_RepBio1_HL	T
AT4G18440.1		F	T	47	h	C	SVSTTTDSPK	706.7	706.7	706.7	0	3						WT_RepBio1_HL	T
AT1G64680.1		F	T	22	h	C	GIAEPSGEPA	262.4	262.4	262.4	1	3	98.64	1	1.004	1.004	1.004	WT_RepBio1_HL	T
AT3G16470.1		F	T	2	l	M	AKKLEAQGGR	505.7	505.7	505.7	1	1	0.3205	1	75.73	75.73	75.73	WT_RepBio1_HL	T
AT3G61470.1		F	T	36	l	A	VSRPDASVRA	231.6	231.6	231.6	0	1						WT_RepBio1_HL	T
AT3G19820.1		F	T	2	h	M	SDLQTPLVRP	446.5	446.5	446.5	0	1						WT_RepBio1_HL	T
AT1G20020.1		F	T	57	h	A	QITTETDTPT	280.1	280.1	280.1	1	2	3.361	1	22.93	22.93	22.93	WT_RepBio1_HL	T
AT1G05940.1		F	T	2	l	M	GGHEGFSNQR	321.9	321.9	321.9	0	1						WT_RepBio1_HL	T
AT4G28750.1		F	T	46	h	A	AEDPAPASSS	4172	4172	4172	2	6	60.54	1.058	1.625	1.538	1.717	WT_RepBio1_HL	T
AT3G60750.1		F	T	66	h	R	AAAVETVEPT	883.8	883.8	883.8	0	1						WT_RepBio1_HL	T
AT1G50140.1		F	T	75	h	F	SSEGDGNNAS	144.5	144.5	144.5	1	1	809.6	1	0.1234	0.1234	0.1234	WT_RepBio1_HL	T
AT1G73060.1		F	T	29	l	A	NSGGAISSTS	1588	1588	1588	0	1						WT_RepBio1_HL	T
AT3G22320.1		F	T	1	h	-	MLTEEELKRL	315.8	315.8	315.8	0	1						WT_RepBio1_HL	T
AT2G29630.1		F	T	55	l	A	TLTFDPPTTN	160.5	160.5	160.5	0	1						WT_RepBio1_HL	T
AT1G20960.1		F	T	2	l	M	ANLGGGAEAH	429.2	429.2	429.2	0	1						WT_RepBio1_HL	T
AT4G15630.1		F	T	1	l	-	MEHESKNKVD	348.5	348.5	348.5	0	2						WT_RepBio1_HL	T
AT4G38370.1		F	T	1	l	-	MDSSSVGNTN	299.8	299.8	299.8	0	1						WT_RepBio1_HL	T
AT3G22230.1		F	T	2	h	M	VKFLKQNKAV	380.4	380.4	380.4	1	1	504.3	1	0.1979	0.1979	0.1979	WT_RepBio1_HL	T
AT1G79040.1		F	T	43	h	S	GVKKIKTDKP	842.2	842.2	842.2	2	2	16770	140	0.005963	4.259e-05	0.8281	WT_RepBio1_HL	T
AT1G20440.1		F	T	2	l	M	AEEYKNNVPE	550.7	550.7	550.7	2	2	0.009536	1.473	99.06	98.61	99.36	WT_RepBio1_HL	T
AT1G09340.1		F	T	51	h	A	SSEKKILIMG	140.3	140.3	140.3	2	5	445.8	7.114	0.2238	0.03152	1.571	WT_RepBio1_HL	T
AT1G27450.1		F	T	62	l	M	ATEDVQDPRI	224.3	224.3	224.3	1	2	0.001999	1	99.8	99.8	99.8	WT_RepBio1_HL	T
AT3G54890.1		F	T	45	h	M	AAHWMPGEPR	145.3	145.3	145.3	0	2						WT_RepBio1_HL	T
AT1G20696.1		F	T	1	h	-	MKGAKSKAET	525.4	525.4	525.4	2	3	10.05	1.235	9.054	7.46	10.95	WT_RepBio1_HL	T
AT3G12490.1		F	T	2	l	M	ALVGGVGDVP	708.8	708.8	708.8	2	5	0.03133	2.68	96.96	92.25	98.84	WT_RepBio1_HL	T
AT4G31700.1		F	T	1	h	-	MKFNVANPTT	340.8	340.8	340.8	0	2						WT_RepBio1_HL	T
AT4G11150.1		F	T	1	l	-	MNDGDVSRQI	271.4	271.4	271.4	1	3	4e-06	1	100	100	100	WT_RepBio1_HL	T
AT4G27440.1		F	T	67	h	A	QTAATSSPTV	1336	1336	1336	1	1	4.693	1	17.57	17.57	17.57	WT_RepBio1_HL	T
AT4G20360.1		F	T	102	h	M	ALASIGSSVA	415.8	415.8	415.8	0	1						WT_RepBio1_HL	T
AT4G04950.1		F	T	2	l	M	SGTVKDIVSK	824	824	824	1	2	0.002359	1	99.76	99.76	99.76	WT_RepBio1_HL	T
AT2G39730.1	AT2G39730.2 | AT2G39730.3	T	T	61	h	V	KEDKQTDGDR	1006	502.9	1006	1	2	154.8	1	0.6417	0.6417	0.6417	WT_RepBio1_HL	T
AT1G17050.1		F	T	61	h	R	AVPAKSKENS	195	195	195	0	3						WT_RepBio1_HL	T
AT4G08390.4		F	T	92	h	N	STTAATKSSS	2131	2131	2131	1	3	298.7	1	0.3336	0.3336	0.3336	WT_RepBio1_HL	T
AT4G09000.1		F	T	2	l	M	ATPGASSARD	663.1	663.1	663.1	1	1	0.000177	1	99.98	99.98	99.98	WT_RepBio1_HL	T
AT1G29850.1		F	T	2	l	M	ADPELEAIRQ	393.2	393.2	393.2	1	1	0.006349	1	99.37	99.37	99.37	WT_RepBio1_HL	T
AT4G03200.1		F	T	64	h	M	AEESSSSSTS	244.2	244.2	244.2	1	1	0.7616	1	56.77	56.77	56.77	WT_RepBio1_HL	T
AT3G48560.1		F	T	18	h	S	TKPSPSSSKS	164.3	164.3	164.3	0	1						WT_RepBio1_HL	T
AT5G54770.1		F	T	50	h	A	GYDLNAFTFD	366	366	366	1	2	99.17	1	0.9983	0.9983	0.9983	WT_RepBio1_HL	T
AT2G14880.1		F	T	45	h	A	VTSATESSEP	3894	3894	3894	0	1						WT_RepBio1_HL	T
AT3G05040.1		F	T	1	l	-	MEDSNSTASN	500.5	500.5	500.5	0	1						WT_RepBio1_HL	T
AT1G56190.2		F	T	2	h	M	AKKSVGDLNS	990.6	990.6	990.6	0	1						WT_RepBio1_HL	T
AT4G33470.1		F	T	45	l	C	SFSTEKNPLL	147.1	147.1	147.1	0	1						WT_RepBio1_HL	T
AT4G37980.1		F	T	2	l	M	GKVLEKEAFG	627.4	627.4	627.4	1	2	0.03362	1	96.75	96.75	96.75	WT_RepBio1_HL	T
AT2G43710.1		F	T	37	h	A	SSSPALSSGP	824.3	824.3	824.3	0	1						WT_RepBio1_HL	T
AT3G27310.1		F	T	22	l	S	MEASSSAQAK	142.3	142.3	142.3	0	1						WT_RepBio1_HL	T
AT4G26840.1		F	T	2	l	M	SANQEEDKKP	567.2	567.2	567.2	1	4	0.006965	1	99.31	99.31	99.31	WT_RepBio1_HL	T
AT1G68660.1		F	T	49	l	G	KGGGVLDKPI	132	132	132	0	1						WT_RepBio1_HL	T
AT3G18130.1		F	T	2	l	M	AEGLVLKGIM	411.7	411.7	411.7	0	1						WT_RepBio1_HL	T
AT2G23000.1		F	T	22	h	S	AAIVKSLPGL	200.5	200.5	200.5	0	1						WT_RepBio1_HL	T
AT1G27770.1		F	T	1	l	-	MESYLNENFG	380.1	380.1	380.1	0	1						WT_RepBio1_HL	T
AT2G35720.1		F	T	1	l	-	MMGQEAAPTG	347.1	347.1	347.1	0	2						WT_RepBio1_HL	T
AT3G53460.1		F	T	67	l	N	VAVSSDFEVE	162.8	162.8	162.8	0	1						WT_RepBio1_HL	T
AT2G15620.1		F	T	28	h	A	AAQTTAPAES	1478	1478	1478	3	4	40.24	1.182	2.425	2.059	2.853	WT_RepBio1_HL	T
AT4G39210.1		F	T	62	l	A	IATSKNAKEA	305	305	305	0	1						WT_RepBio1_HL	T
AT1G05850.1		F	T	27	h	G	EDKTIKVKKV	146.5	146.5	146.5	0	2						WT_RepBio1_HL	T
AT2G17630.1		F	T	52	h	A	SASTTVGSEQ	502.6	502.6	502.6	0	1						WT_RepBio1_HL	T
AT5G14200.1		F	T	39	h	A	AASPGKKRYN	262.4	262.4	262.4	0	1						WT_RepBio1_HL	T
AT4G34050.1		F	T	2	l	M	ATTTTEATKT	2214	2214	2214	2	5	0.005837	1.711	99.42	99.01	99.66	WT_RepBio1_HL	T
AT4G15790.1		F	T	2	l	M	ADQTSDSTSP	970.3	970.3	970.3	1	1	0.05283	1	94.98	94.98	94.98	WT_RepBio1_HL	T
AT5G02120.1		F	T	42	h	A	AKLPEGVIVP	209.1	209.1	209.1	0	1						WT_RepBio1_HL	T
AT3G19460.1		F	T	2	l	M	GDSVSSSSRV	588.6	588.6	588.6	0	1						WT_RepBio1_HL	T
AT3G50210.1		F	T	2	l	M	ATDFKSLPVI	672.3	672.3	672.3	0	1						WT_RepBio1_HL	T
AT3G05070.1		F	T	2	J	M	ASEDESIEQK	808.1	808.1	808.1	1	1	1.061	1	48.52	48.52	48.52	WT_RepBio1_HL	T
AT5G62790.1		F	T	51	h	C	SVKVQQQQQP	193	193	193	1	3	142.9	1	0.695	0.695	0.695	WT_RepBio1_HL	T
AT2G37170.1		F	T	2	h	M	AKDVEGPEGF	662.4	662.4	662.4	1	2	1.757	1	36.27	36.27	36.27	WT_RepBio1_HL	T
AT5G21160.1		F	T	1	l	-	MMAETEGSVA	953.6	953.6	953.6	0	1						WT_RepBio1_HL	T
AT2G34690.1		F	T	2	l	M	ADSEADKPLR	815.9	815.9	815.9	0	1						WT_RepBio1_HL	T
AT5G20720.1		F	T	53	h	A	SVVAPKYTSI	731.5	731.5	731.5	0	1						WT_RepBio1_HL	T
AT4G29480.1		F	T	2	l	M	ASKLIQVQSK	707	707	707	0	1						WT_RepBio1_HL	T
AT2G06990.1		F	T	2	l	M	SAQMEEPETL	853.5	853.5	853.5	1	1	0.0291	1	97.17	97.17	97.17	WT_RepBio1_HL	T
AT1G14000.1		F	T	2	l	M	SSDSPAAGDG	856.8	856.8	856.8	1	1	0.000237	1	99.98	99.98	99.98	WT_RepBio1_HL	T
AT3G51840.1		F	T	2	h	M	AVLSSADRAS	786	786	786	0	1						WT_RepBio1_HL	T
AT1G55490.1		F	T	55	h	C	AAKELHFNKD	441	441	441	1	2	141.4	1	0.7024	0.7024	0.7024	WT_RepBio1_HL	T
AT1G04420.1		F	T	49	h	A	KASTKNAMEY	351.1	351.1	351.1	0	3						WT_RepBio1_HL	T
AT1G35160.1		F	T	2	l	M	AAPPASSSAR	743.5	743.5	743.5	1	1	7.9e-05	1	99.99	99.99	99.99	WT_RepBio1_HL	T
AT3G02710.1		F	T	1	l	-	MEVSNQTRKR	361	361	361	0	1						WT_RepBio1_HL	T
AT1G76860.1		F	T	2	l	M	SGEEEATVRE	537.7	537.7	537.7	0	1						WT_RepBio1_HL	T
AT1G76180.1		F	T	2	l	M	AEEIKNVPEQ	596.6	596.6	596.6	4	5	0.0004148	3.522	99.96	99.85	99.99	WT_RepBio1_HL	T
AT5G61170.1		F	T	2	l	M	ATGKTVKDVS	649.2	649.2	649.2	0	1						WT_RepBio1_HL	T
AT3G10350.1		F	T	68	l	S	VASPTETISE	339.2	339.2	339.2	0	1						WT_RepBio1_HL	T
AT2G20260.1		F	T	65	h	T	AAAAPAKVPA	353	353	353	0	1						WT_RepBio1_HL	T
AT2G20340.1		F	T	1	l	-	MENGSGKVLK	398.4	398.4	398.4	0	1						WT_RepBio1_HL	T
AT3G45780.1		F	T	1	l	-	MEPTEKPSTK	575.6	575.6	575.6	1	2	1e-06	1	100	100	100	WT_RepBio1_HL	T
AT2G34160.1		F	T	1	l	-	MEEITDGVNN	306.9	306.9	306.9	1	5	0.000981	1	99.9	99.9	99.9	WT_RepBio1_HL	T
AT2G21230.1		F	T	2	h	M	GGGGDTTDTN	460.6	460.6	460.6	1	1	87.83	1	1.126	1.126	1.126	WT_RepBio1_HL	T
AT4G22890.1		F	T	61	h	K	ATTEQSGPVG	323.9	323.9	323.9	1	1	12.61	1	7.346	7.346	7.346	WT_RepBio1_HL	T
AT4G33480.1		F	T	53	h	S	ALNPQTGQPT	349.4	349.4	349.4	1	1	18.32	1	5.177	5.177	5.177	WT_RepBio1_HL	T
AT1G52380.1		F	T	2	l	M	GDSENVQQPS	639.9	639.9	639.9	0	3						WT_RepBio1_HL	T
AT5G53140.1		F	T	62	l	K	MMVDTSAGEK	198.6	198.6	198.6	1	3	0.000277	1	99.97	99.97	99.97	WT_RepBio1_HL	T
AT1G80230.1		F	T	55	h	I	GSAAADTAVK	378.6	378.6	378.6	0	2						WT_RepBio1_HL	T
AT1G54500.1		F	T	66	h	L	SSSDQTQETE	296.5	296.5	296.5	0	1						WT_RepBio1_HL	T
AT2G23090.1		F	T	2	h	M	GGGNAQKSAM	526.4	526.4	526.4	0	1						WT_RepBio1_HL	T
AT1G58080.1		F	T	50	l	C	VSTVQSSVAT	383.7	383.7	383.7	0	1						WT_RepBio1_HL	T
AT5G11390.1		F	T	1	l	-	METETEHDRT	434.2	434.2	434.2	0	1						WT_RepBio1_HL	T
AT5G14520.1		F	T	2	h	M	PKHYRPTGKK	426.4	426.4	426.4	0	1						WT_RepBio1_HL	T
AT2G27100.1		F	T	2	l	M	ADVNLPPSDS	792.1	792.1	792.1	0	1						WT_RepBio1_HL	T
AT1G04300.1		F	T	2	l	M	AEAVDEDSGV	802.8	802.8	802.8	0	1						WT_RepBio1_HL	T
AT3G06050.1		F	T	31	h	F	SKLAEGTDIT	215.4	215.4	215.4	2	3	145.1	1.155	0.6847	0.5932	0.7902	WT_RepBio1_HL	T
AT5G24650.1		F	T	2	h	M	GKDGEGDKKR	507.8	507.8	507.8	1	2	112.3	1	0.883	0.883	0.883	WT_RepBio1_HL	T
AT3G04600.1		F	T	1	l	-	MEVDKKDERE	510.5	510.5	510.5	1	2	9e-06	1	100	100	100	WT_RepBio1_HL	T
AT5G13420.1		F	T	63	l	C	SVSGGNGTAG	206.6	206.6	206.6	0	1						WT_RepBio1_HL	T
AT4G29060.1		F	T	82	h	A	AVEEQDSTPV	234.6	234.6	234.6	1	2	98.5	1	1.005	1.005	1.005	WT_RepBio1_HL	T
AT3G25545.1		F	T	1	l	-	MEDVLTENPP	378.7	378.7	378.7	0	1						WT_RepBio1_HL	T
AT2G36290.1		F	T	2	h	M	ATGSTTDSAR	921.6	921.6	921.6	0	1						WT_RepBio1_HL	T
AT2G35040.1		F	T	53	h	M	AESQTAQRNQ	161.9	161.9	161.9	1	1	9.154	1	9.848	9.848	9.848	WT_RepBio1_HL	T
AT2G04520.1		F	T	2	h	M	PKNKGKGGKN	419.2	419.2	419.2	1	2	108.9	1	0.9103	0.9103	0.9103	WT_RepBio1_HL	T
AT3G07170.1		F	T	1	l	-	MYADKLEAES	563.2	563.2	563.2	0	1						WT_RepBio1_HL	T
AT4G09670.1		F	T	2	l	M	ATETQIRIGV	571.3	571.3	571.3	0	1						WT_RepBio1_HL	T
AT2G35450.1		F	T	46	l	M	AAFAGSDSET	435.7	435.7	435.7	0	1						WT_RepBio1_HL	T
AT1G70820.1		F	T	51	l	S	SNVTKFDEVT	260.2	260.2	260.2	0	1						WT_RepBio1_HL	T
ATCG00560.1		F	T	2	h	M	TQSNPNEQSV	544.4	544.4	544.4	2	4	2.926	1.086	25.47	23.93	27.07	WT_RepBio1_HL	T
AT3G02780.1		F	T	48	h	F	SGTAMTDTKD	1391	1391	1391	2	4	14.69	1.221	6.374	5.28	7.676	WT_RepBio1_HL	T
AT2G21150.1		F	T	2	l	M	SGMGDGYVGT	572.4	572.4	572.4	0	1						WT_RepBio1_HL	T
AT3G47810.1		F	T	2	h	M	VLVLALGDLH	448.1	448.1	448.1	1	1	142.5	1	0.6969	0.6969	0.6969	WT_RepBio1_HL	T
AT5G61780.1		F	T	2	l	M	ATGAATENQW	760.3	760.3	760.3	1	1	0.00127	1	99.87	99.87	99.87	WT_RepBio1_HL	T
AT1G17210.1		F	T	1	h	-	MKEEDVSSQN	413.1	413.1	413.1	0	1						WT_RepBio1_HL	T
AT1G57720.1		F	T	2	l	M	ALVMHTYKGN	498.6	498.6	498.6	0	4						WT_RepBio1_HL	T
AT5G38520.1		F	T	39	l	A	TASSSATVSG	491.9	491.9	491.9	0	1						WT_RepBio1_HL	T
AT3G56750.1		F	T	2	h	M	ATMSKAQRTK	717.6	717.6	717.6	0	1						WT_RepBio1_HL	T
AT1G48350.1		F	T	49	h	A	KTKTSSEDRI	235.1	235.1	235.1	0	2						WT_RepBio1_HL	T
AT4G14710.1		F	T	2	l	M	GEVVKDGREE	417.9	417.9	417.9	0	1						WT_RepBio1_HL	T
AT4G02770.1		F	T	45	h	R	AEKTDSSAAA	203	203	203	0	1						WT_RepBio1_HL	T
AT1G47530.1		F	T	2	h	M	GKDKTLPLLD	535.2	535.2	535.2	0	2						WT_RepBio1_HL	T
AT5G19850.1		F	T	60	h	C	SSVTDEASSE	343.1	343.1	343.1	0	1						WT_RepBio1_HL	T
AT2G19480.1		F	T	2	l	M	SNDKDSMNMS	497.9	497.9	497.9	1	7	0.000684	1	99.93	99.93	99.93	WT_RepBio1_HL	T
AT1G02560.1		F	T	100	h	A	QGQGPPPMVQ	233.9	233.9	233.9	0	1						WT_RepBio1_HL	T
AT5G01010.1		F	T	2	l	M	ASTEGLMPIT	555.6	555.6	555.6	0	1						WT_RepBio1_HL	T
AT3G13720.1		F	T	2	h	M	TNYGAIPTSS	657.1	657.1	657.1	0	1						WT_RepBio1_HL	T
AT3G44880.1		F	T	50	l	R	VAAPPSVPTS	226.5	226.5	226.5	1	2	0.03236	1	96.87	96.87	96.87	WT_RepBio1_HL	T
AT2G42810.1		F	T	1	l	-	METKNENSDV	394.7	394.7	394.7	2	2	0.0001149	2.445	99.99	99.97	100	WT_RepBio1_HL	T
AT3G54050.1		F	T	61	l	A	VAADAAETKT	1996	1996	1996	2	2	0.1117	1.566	89.95	85.11	93.35	WT_RepBio1_HL	T
AT3G53890.1		F	T	1	l	-	MENDAGQVTE	350.3	350.3	350.3	1	3	0.000281	1	99.97	99.97	99.97	WT_RepBio1_HL	T
AT4G33580.1		F	T	58	h	A	SGKTPGLTQE	300.6	300.6	300.6	0	1						WT_RepBio1_HL	T
AT2G37620.1		F	T	2	l	M	ADGEDIQPLV	581.7	581.7	581.7	0	2						WT_RepBio1_HL	T
AT5G67290.1		F	T	29	l	M	AAKKQIGEET	192.3	192.3	192.3	0	2						WT_RepBio1_HL	T
AT4G28210.1		F	T	74	h	C	EKENAPKGGI	203.3	203.3	203.3	0	1						WT_RepBio1_HL	T
AT5G23890.1		F	T	48	l	C	VSQKPEVDAW	200.9	200.9	200.9	0	1						WT_RepBio1_HL	T
AT2G21385.1		F	T	61	h	C	AVKGDPEDAF	484.7	484.7	484.7	1	3	133.1	1	0.7455	0.7455	0.7455	WT_RepBio1_HL	T
AT5G46230.1		F	T	2	l	M	SSQETKSDQR	589.9	589.9	589.9	0	1						WT_RepBio1_HL	T
AT2G43710.1		F	T	36	h	L	ASSSPALSSG	573.6	573.6	573.6	0	1						WT_RepBio1_HL	T
AT1G76140.1		F	T	66	l	M	GSSSVFGEQL	144	144	144	0	1						WT_RepBio1_HL	T
AT3G12220.1		F	T	1	l	-	MGSWIPKLLL	364.4	364.4	364.4	0	1						WT_RepBio1_HL	T
AT3G27080.1		F	T	1	l	-	MDTETEFDRI	300.8	300.8	300.8	1	1	0.000102	1	99.99	99.99	99.99	WT_RepBio1_HL	T
AT5G36210.1		F	T	56	l	M	SSSSPDAAQT	358.5	358.5	358.5	0	1						WT_RepBio1_HL	T
AT1G10940.1		F	T	1	l	-	MDKYELVKDI	435.8	435.8	435.8	1	2	0.01451	1	98.57	98.57	98.57	WT_RepBio1_HL	T
AT5G20920.1		F	T	2	l	M	ADEINEIREE	427.4	427.4	427.4	0	1						WT_RepBio1_HL	T
AT2G16850.1		F	T	2	l	M	SKEVSEEGRH	518.1	518.1	518.1	0	1						WT_RepBio1_HL	T
AT4G34350.1		F	T	40	h	C	SSGDENAPSP	370.2	370.2	370.2	0	3						WT_RepBio1_HL	T
AT2G32230.1		F	T	71	h	A	AAKQSAASPS	285	285	285	1	1	98.91	1	1.001	1.001	1.001	WT_RepBio1_HL	T
AT1G52510.1		F	T	41	h	A	TSENGNSGGS	234.4	234.4	234.4	1	1	6.613	1	13.13	13.13	13.13	WT_RepBio1_HL	T
AT3G12780.1		F	T	78	h	M	AKKSVGDLTS	879.6	879.6	879.6	6	8	496.4	10.22	0.201	0.01971	2.017	WT_RepBio1_HL	T
AT5G05520.1		F	T	1	l	-	MENPAEKPDP	471.1	471.1	471.1	0	1						WT_RepBio1_HL	T
AT2G32500.1		F	T	40	h	C	AADDQIASSK	175.2	175.2	175.2	0	2						WT_RepBio1_HL	T
AT3G60750.1		F	T	68	h	A	AVETVEPTTD	2136	2136	2136	4	4	282.7	3.906	0.3525	0.09048	1.363	WT_RepBio1_HL	T
AT5G27640.1		F	T	1	l	-	MEVVDIDARA	488.9	488.9	488.9	1	1	0.000217	1	99.98	99.98	99.98	WT_RepBio1_HL	T
AT3G11900.1		F	T	2	h	M	AIKDLTATTG	687.3	687.3	687.3	0	1						WT_RepBio1_HL	T
AT1G69410.1		F	T	2	l	M	SDDEHHFESS	543.9	543.9	543.9	1	1	0.002513	1	99.75	99.75	99.75	WT_RepBio1_HL	T
AT3G11710.1		F	T	1	l	-	MEGAADQTTK	503.1	503.1	503.1	0	2						WT_RepBio1_HL	T
AT5G16150.1		F	T	84	h	A	SSDGDEEEAI	154	154	154	0	1						WT_RepBio1_HL	T
AT2G44310.1		F	T	2	h	M	GVVLIDGSTV	526.5	526.5	526.5	1	1	12.72	1	7.287	7.287	7.287	WT_RepBio1_HL	T
AT3G60750.1		F	T	67	h	A	AAVETVEPTT	1808	1808	1808	5	7	18.25	1.073	5.195	4.86	5.551	WT_RepBio1_HL	T
AT5G59290.1		F	T	2	l	M	AATSEKQNTT	985.8	985.8	985.8	2	2	0.00937	2.764	99.07	97.48	99.66	WT_RepBio1_HL	T
AT5G08670.1		F	T	54	h	T	SSPASSAAPS	754.5	754.5	754.5	1	1	111.9	1	0.8858	0.8858	0.8858	WT_RepBio1_HL	T
AT4G12060.1		F	T	76	h	S	SLPTANPDLV	283.5	283.5	283.5	0	1						WT_RepBio1_HL	T
AT5G54310.1		F	T	1	l	-	MNEKANVSKE	323	323	323	0	1						WT_RepBio1_HL	T
AT3G15020.1		F	T	23	h	F	ASESVPDRKV	171.1	171.1	171.1	0	1						WT_RepBio1_HL	T
AT4G13780.1		F	T	1	l	-	MEDDGKSSPK	519.9	519.9	519.9	1	3	0.003558	1	99.65	99.65	99.65	WT_RepBio1_HL	T
AT1G66750.1		F	T	2	l	M	SKSGDNQPVD	460.6	460.6	460.6	0	1						WT_RepBio1_HL	T
AT2G33040.1		F	T	43	h	S	ISTQVVRNRM	143.1	143.1	143.1	1	2	66.56	1	1.48	1.48	1.48	WT_RepBio1_HL	T
AT5G53620.1		F	T	1	l	-	METAASSVAT	621	621	621	0	1						WT_RepBio1_HL	T
AT3G59400.1		F	T	64	h	S	AVSTTNASAT	348.7	348.7	348.7	0	1						WT_RepBio1_HL	T
AT5G17010.1		F	T	2	l	M	ALDPEQQQPI	647.3	647.3	647.3	0	1						WT_RepBio1_HL	T
AT4G23470.1		F	T	2	h	M	PKQDMEKMEL	370	370	370	1	3	99.02	1	0.9998	0.9998	0.9998	WT_RepBio1_HL	T
AT3G16810.1		F	T	2	l	M	SSKGLKPQKS	891	891	891	0	1						WT_RepBio1_HL	T
AT2G39730.1	AT2G39730.2 | AT2G39730.3	T	T	60	h	A	VKEDKQTDGD	2746	1373	2746	3	5	13.97	1.073	6.682	6.253	7.137	WT_RepBio1_HL	T
AT4G31710.1		F	T	76	l	A	DSRDDVVGAA	162.2	162.2	162.2	0	1						WT_RepBio1_HL	T
AT1G14610.1		F	T	46	l	M	SESEKKILTE	252.4	252.4	252.4	0	1						WT_RepBio1_HL	T
AT4G08390.4		F	T	91	h	F	NSTTAATKSS	1005	1005	1005	0	1						WT_RepBio1_HL	T
AT1G71860.1		F	T	2	l	M	ATGKTSSAAN	762.4	762.4	762.4	0	1						WT_RepBio1_HL	T
AT5G13630.1		F	T	50	l	S	AVSGNGLFTQ	194.9	194.9	194.9	0	1						WT_RepBio1_HL	T
AT3G54660.1		F	T	74	h	C	ASTDNGAESD	274.7	274.7	274.7	0	1						WT_RepBio1_HL	T
AT1G65220.1		F	T	2	l	M	SSKEKPTLGG	850.4	850.4	850.4	1	2	0.000167	1	99.98	99.98	99.98	WT_RepBio1_HL	T
AT5G56740.1		F	T	2	h	M	VQKQQASAGP	728.5	728.5	728.5	0	1						WT_RepBio1_HL	T
AT1G70660.1		F	T	2	l	M	GSEEEKVVVP	477	477	477	0	1						WT_RepBio1_HL	T
AT5G63980.1		F	T	2	h	M	AYEKELDAAK	800.9	800.9	800.9	0	3						WT_RepBio1_HL	T
AT3G62600.1		F	T	24	h	A	GKSYYDVLQV	174.2	174.2	174.2	0	2						WT_RepBio1_HL	T
AT2G47380.1		F	T	2	h	M	AGHKVAHATL	607.3	607.3	607.3	0	1						WT_RepBio1_HL	T
AT2G03550.1		F	T	1	l	-	MDSVIAFDRS	342.1	342.1	342.1	0	1						WT_RepBio1_HL	T
AT4G31480.1		F	T	1	l	-	MDKSSTMLVH	395.1	395.1	395.1	1	3	5.5e-05	1	99.99	99.99	99.99	WT_RepBio1_HL	T
AT1G31190.1		F	T	61	J	A	VLSEVSDQTR	191.8	191.8	191.8	1	2	0.8785	1	53.23	53.23	53.23	WT_RepBio1_HL	T
AT3G15640.1		F	T	56	h	F	SSDSVETPAT	289.8	289.8	289.8	1	1	83.24	1	1.187	1.187	1.187	WT_RepBio1_HL	T
AT2G17340.1		F	T	1	l	-	MESDSEMVPF	375.3	375.3	375.3	0	1						WT_RepBio1_HL	T
AT2G47960.1		F	T	2	l	M	SATQTQTHGP	535.9	535.9	535.9	0	1						WT_RepBio1_HL	T
AT1G29970.1	AT1G29970.2 | AT1G29970.3	T	T	1	l	-	MDEEAAKPRD	334.6	334.6	334.6	0	1						WT_RepBio1_HL	T
AT1G09620.1		F	T	2	l	M	ASESKSYARR	538.7	538.7	538.7	0	2						WT_RepBio1_HL	T
AT2G30860.1		F	T	2	h	M	VLKVYGPHFA	502.7	502.7	502.7	1	2	988.9	1	0.101	0.101	0.101	WT_RepBio1_HL	T
AT3G55410.1		F	T	48	h	K	AQSAPVPRAV	149.7	149.7	149.7	0	1						WT_RepBio1_HL	T
AT1G17745.1		F	T	51	h	A	ALKTVEQTTL	228.4	228.4	228.4	0	1						WT_RepBio1_HL	T
AT1G53240.1		F	T	23	h	F	SSGSVPERKV	214.6	214.6	214.6	1	2	3251	1	0.03075	0.03075	0.03075	WT_RepBio1_HL	T
AT5G08740.1		F	T	53	h	R	AVTNNSGTTE	429	429	429	0	2						WT_RepBio1_HL	T
AT3G19900.1		F	T	67	h	C	SIVDDEGNLD	144.4	144.4	144.4	2	2	18.45	1.003	5.141	5.127	5.155	WT_RepBio1_HL	T
AT4G27800.1		F	T	43	l	S	AIAIDAPSSL	133.5	133.5	133.5	0	1						WT_RepBio1_HL	T
AT5G14200.1		F	T	38	h	C	AAASPGKKRY	384.2	384.2	384.2	0	1						WT_RepBio1_HL	T
AT5G17310.2		F	T	2	l	M	AATATEKLPQ	1128	1128	1128	0	1						WT_RepBio1_HL	T
AT3G54820.1		F	T	2	h	M	TKEVVGDKRS	590.7	590.7	590.7	1	2	21.28	1	4.488	4.488	4.488	WT_RepBio1_HL	T
AT5G35200.1		F	T	2	l	M	SGGGGSQSSL	504.3	504.3	504.3	0	1						WT_RepBio1_HL	T
AT4G16370.1		F	T	1	l	-	MDAEKATDKT	381	381	381	2	2	0.0006109	3.32	99.94	99.8	99.98	WT_RepBio1_HL	T
AT1G11360.1		F	T	2	l	M	TSPGKSPRSD	669.4	669.4	669.4	0	1						WT_RepBio1_HL	T
AT2G15620.1		F	T	36	h	A	ESTASVDADR	178.1	178.1	178.1	0	1						WT_RepBio1_HL	T
AT5G43830.1		F	T	1	l	-	MLAVFEKTVA	497.8	497.8	497.8	1	1	0.07255	1	93.24	93.24	93.24	WT_RepBio1_HL	T
AT2G04700.1		F	T	33	h	A	KTEPSEKSVE	400.6	400.6	400.6	3	6	96.71	1.904	1.023	0.5401	1.931	WT_RepBio1_HL	T
AT4G35570.1		F	T	1	h	-	MKDNQTEVES	482.7	482.7	482.7	1	2	100.4	1	0.9862	0.9862	0.9862	WT_RepBio1_HL	T
AT5G20720.1		F	T	52	h	A	ASVVAPKYTS	1001	1001	1001	1	5	52.91	1	1.855	1.855	1.855	WT_RepBio1_HL	T
AT3G18740.1		F	T	2	h	M	VAEKKAKKSH	653.3	653.3	653.3	0	3						WT_RepBio1_HL	T
AT2G21620.1		F	T	1	l	-	MEALPEDEEY	452.9	452.9	452.9	0	2						WT_RepBio1_HL	T
AT4G33760.1		F	T	53	l	A	AASGDVVVKP	378.5	378.5	378.5	0	2						WT_RepBio1_HL	T
AT3G03710.1		F	T	65	h	A	LVRPDDTDDA	266.2	266.2	266.2	0	1						WT_RepBio1_HL	T
AT3G01280.1		F	T	2	h	M	VKGPGLYTEI	536.1	536.1	536.1	2	3	122.4	1.028	0.8101	0.7883	0.8325	WT_RepBio1_HL	T
AT1G56580.1		F	T	2	h	M	GLVTDEVRAR	474.9	474.9	474.9	0	1						WT_RepBio1_HL	T
AT3G21865.1		F	T	2	l	M	AESSSPSPTE	1003	1003	1003	0	1						WT_RepBio1_HL	T
AT1G09640.1		F	T	2	l	M	ALVLHTYKGN	532.4	532.4	532.4	0	1						WT_RepBio1_HL	T
AT5G39740.1		F	T	2	h	M	VFVKSSKSNA	496.4	496.4	496.4	3	6	158.6	2.675	0.6267	0.2352	1.659	WT_RepBio1_HL	T
AT1G77940.1		F	T	2	h	M	VTEKKTKKSH	655.6	655.6	655.6	1	1	113.1	1	0.8763	0.8763	0.8763	WT_RepBio1_HL	T
AT2G44060.1		F	T	2	l	M	STSEDKPEII	632	632	632	1	1	0.001372	1	99.86	99.86	99.86	WT_RepBio1_HL	T
AT5G50950.1		F	T	2	l	M	AALTMQFEGE	1511	1511	1511	1	4	0.01783	1	98.25	98.25	98.25	WT_RepBio1_HL	T
AT1G54410.1		F	T	2	l	M	AGLINKIGDA	562.3	562.3	562.3	1	1	0.009248	1	99.08	99.08	99.08	WT_RepBio1_HL	T
AT2G20260.1		F	T	71	h	A	KVPAAKAKPP	407.2	407.2	407.2	0	1						WT_RepBio1_HL	T
AT5G12140.1		F	T	2	l	M	ADQQAGTIVG	612.3	612.3	612.3	0	2						WT_RepBio1_HL	T
ATCG00550.1		F	T	1	l	-	MADTTGRIPL	430.7	430.7	430.7	0	1						WT_RepBio1_HL	T
AT3G63520.1		F	T	2	l	M	AEKLSDGSSI	591.5	591.5	591.5	1	1	0.001821	1	99.82	99.82	99.82	WT_RepBio1_HL	T
AT3G60370.1		F	T	68	h	A	KTKSKSPYDE	153	153	153	1	1	95.56	1	1.036	1.036	1.036	WT_RepBio1_HL	T
AT2G43160.1		F	T	1	l	-	MKKVFGQTVR	316.6	316.6	316.6	0	1						WT_RepBio1_HL	T
AT4G25640.1		F	T	1	l	-	MDPTAPLLTH	465	465	465	0	1						WT_RepBio1_HL	T
AT1G55450.1		F	T	2	l	M	AALSDKLADA	713.2	713.2	713.2	0	1						WT_RepBio1_HL	T
AT4G35250.1		F	T	65	l	C	SAAAVNLAPG	453.8	453.8	453.8	0	1						WT_RepBio1_HL	T
AT4G25100.1		F	T	2	l	M	AASSAVTANY	818.7	818.7	818.7	3	3	0.00396	14.11	99.61	94.71	99.97	WT_RepBio1_HL	T
AT3G10110.1		F	T	2	l	M	ADSSAAEPTT	1168	1168	1168	1	1	0.01923	1	98.11	98.11	98.11	WT_RepBio1_HL	T
AT1G03630.1		F	T	67	h	R	AQTVTATPPA	724.4	724.4	724.4	0	1						WT_RepBio1_HL	T
AT3G63260.1		F	T	2	l	M	ASGGGEADKS	812.7	812.7	812.7	0	2						WT_RepBio1_HL	T
AT2G26230.1		F	T	2	l	M	AQEADGIRLD	560.4	560.4	560.4	0	1						WT_RepBio1_HL	T
AT2G34420.1		F	T	17	h	K	AVKPAASDVL	412.6	412.6	412.6	0	1						WT_RepBio1_HL	T
AT4G17510.1		F	T	2	l	M	ATASESSSSK	945.3	945.3	945.3	1	1	0.000601	1	99.94	99.94	99.94	WT_RepBio1_HL	T
AT4G15802.1		F	T	1	l	-	MDGHDSEDTK	385.7	385.7	385.7	1	1	0.003206	1	99.68	99.68	99.68	WT_RepBio1_HL	T
AT1G16210.1		F	T	2	h	M	PKKMGLNSKA	973.6	973.6	973.6	0	2						WT_RepBio1_HL	T
AT5G40930.1		F	T	1	l	-	MDMQNENERL	204	204	204	1	1	2.3e-05	1	100	100	100	WT_RepBio1_HL	T
AT5G12040.1		F	T	64	l	M	ASSFNPEQAR	276.1	276.1	276.1	0	1						WT_RepBio1_HL	T
AT5G53140.1		F	T	61	h	A	KMMVDTSAGE	262.5	262.5	262.5	0	1						WT_RepBio1_HL	T
AT1G80230.1		F	T	54	h	L	IGSAAADTAV	474.6	474.6	474.6	2	2	1021	2.949	0.09788	0.03321	0.2881	WT_RepBio1_HL	T
AT1G54500.1		F	T	67	h	S	SSDQTQETET	258	258	258	0	1						WT_RepBio1_HL	T
AT5G03430.1		F	T	1	l	-	MEIDKAIGES	433.5	433.5	433.5	2	2	0.0007986	8.681	99.92	99.31	99.99	WT_RepBio1_HL	T
AT1G23820.1		F	T	1	l	-	MDAKETSATD	592.8	592.8	592.8	0	6						WT_RepBio1_HL	T
AT1G50950.1		F	T	2	h	M	VSTSKIKSVD	670.9	670.9	670.9	0	1						WT_RepBio1_HL	T
AT2G39940.1		F	T	1	l	-	MEDPDIKRCK	318.7	318.7	318.7	0	1						WT_RepBio1_HL	T
ATCG00430.1		F	T	2	h	M	NSIKFPILDR	474.1	474.1	474.1	0	1						WT_RepBio1_HL	T
AT2G34970.1		F	T	2	h	M	GAQKKGGAAA	679.7	679.7	679.7	0	1						WT_RepBio1_HL	T
AT3G11270.1		F	T	1	l	-	MDVIKTQQIS	397.1	397.1	397.1	1	2	8e-05	1	99.99	99.99	99.99	WT_RepBio1_HL	T
AT1G55805.1		F	T	53	l	M	SSVEKTGSDS	594	594	594	1	1	0.0802	1	92.58	92.58	92.58	WT_RepBio1_HL	T
AT5G53850.1		F	T	2	l	M	AVAAAAMIGL	693.8	693.8	693.8	0	1						WT_RepBio1_HL	T
AT3G13750.1		F	T	33	h	G	SVSYDSRAIT	144.6	144.6	144.6	0	1						WT_RepBio1_HL	T
AT3G11200.1		F	T	2	l	M	AAAAVSSNPR	883.4	883.4	883.4	1	1	0.000105	1	99.99	99.99	99.99	WT_RepBio1_HL	T
AT1G56200.1		F	T	70	h	C	SEGQTQTVTR	149.9	149.9	149.9	1	1	232.4	1	0.4285	0.4285	0.4285	WT_RepBio1_HL	T
AT1G23290.1		F	T	2	h	M	ATALKKNRKK	511.8	511.8	511.8	0	1						WT_RepBio1_HL	T
AT1G07780.1		F	T	47	h	C	SVSNTENVAP	149.3	149.3	149.3	1	1	7.932	1	11.2	11.2	11.2	WT_RepBio1_HL	T
AT3G44330.1		F	T	39	h	A	ATVVDVYRLI	132.7	132.7	132.7	0	1						WT_RepBio1_HL	T
AT3G54010.1		F	T	2	h	M	AVGDQTEQNY	617.8	617.8	617.8	1	1	74.61	1	1.323	1.323	1.323	WT_RepBio1_HL	T
AT5G20570.1		F	T	2	l	M	ATLDSDVTMI	699.1	699.1	699.1	1	3	0.008764	1	99.13	99.13	99.13	WT_RepBio1_HL	T
AT5G63420.1		F	T	60	h	C	SVTSAPASGT	333.4	333.4	333.4	1	3	8.899	1	10.1	10.1	10.1	WT_RepBio1_HL	T
AT4G19640.1		F	T	2	l	M	AAAGNKSINA	829.1	829.1	829.1	0	1						WT_RepBio1_HL	T
AT4G09320.1		F	T	1	l	-	MEQTFIMIKP	345.5	345.5	345.5	3	8	0.0006386	3.637	99.94	99.77	99.98	WT_RepBio1_HL	T
AT1G16890.2		F	T	2	l	M	ANSNLPRRII	436.7	436.7	436.7	0	1						WT_RepBio1_HL	T
AT1G68010.1		F	T	2	l	M	AKPVSIEVYN	539.7	539.7	539.7	2	4	0.0005059	10.76	99.95	99.46	100	WT_RepBio1_HL	T
AT3G15190.1		F	T	79	h	C	EAAAPTKKAD	260.1	260.1	260.1	3	4	122.9	1.161	0.8069	0.6956	0.9358	WT_RepBio1_HL	T
AT2G35450.1		F	T	47	l	A	AFAGSDSETT	488.5	488.5	488.5	0	1						WT_RepBio1_HL	T
AT4G01070.1		F	T	1	l	-	MEESKTPHVA	466.1	466.1	466.1	3	3	1.138e-05	3.679	100	100	100	WT_RepBio1_HL	T
AT1G56410.1		F	T	2	l	M	AGKGEGPAIG	608.8	608.8	608.8	1	1	0.01519	1	98.5	98.5	98.5	WT_RepBio1_HL	T
AT3G48560.1		F	T	65	h	A	VLNTTTNVTT	479.8	479.8	479.8	0	1						WT_RepBio1_HL	T
AT1G27090.1		F	T	2	J	M	AATASSEASE	843.6	843.6	843.6	0	3						WT_RepBio1_HL	T
AT3G28450.1		F	T	29	h	A	ADEDDIRCLR	167.6	167.6	167.6	0	1						WT_RepBio1_HL	T
ATCG00640.1		F	T	2	h	M	AKGKDVRVTI	443.4	443.4	443.4	0	1						WT_RepBio1_HL	T
AT4G28750.1		F	T	68	h	D	GATATKPKPP	839.7	839.7	839.7	2	4	226.6	1.8	0.4394	0.2446	0.7881	WT_RepBio1_HL	T
AT2G38880.1		F	T	2	l	M	ADTPSSPAGD	1074	1074	1074	1	1	0.01737	1	98.29	98.29	98.29	WT_RepBio1_HL	T
AT1G50200.1		F	T	50	h	M	PGSEPSETQW	289.1	289.1	289.1	0	1						WT_RepBio1_HL	T
AT1G31730.1		F	T	1	l	-	MEQLKTIGRE	367	367	367	0	1						WT_RepBio1_HL	T
AT5G47190.1		F	T	72	h	K	AEESTEGETE	164	164	164	0	1						WT_RepBio1_HL	T
AT5G26830.1		F	T	35	l	M	AANHPKDEAY	392.9	392.9	392.9	1	1	0.02458	1	97.6	97.6	97.6	WT_RepBio1_HL	T
AT2G18110.1		F	T	2	l	M	AAFPNLNSGS	606.4	606.4	606.4	0	1						WT_RepBio1_HL	T
AT3G52150.1		F	T	57	h	Y	AVTETEEKPA	860	860	860	3	4	135.7	1.778	0.7315	0.4128	1.293	WT_RepBio1_HL	T
AT4G22150.1		F	T	2	l	M	SSKDKKLSKP	866.7	866.7	866.7	1	1	8.5e-05	1	99.99	99.99	99.99	WT_RepBio1_HL	T
AT4G35100.1		F	T	2	l	M	SKEVSEEGKT	580.3	580.3	580.3	2	8	3.742e-05	1.069	100	100	100	WT_RepBio1_HL	T
AT1G73110.1		F	T	41	h	C	SKPSSNDGGK	368.6	368.6	368.6	2	5	89.3	1.317	1.107	0.8429	1.454	WT_RepBio1_HL	T
AT3G54050.1		F	T	62	h	V	AADAAETKTA	1209	1209	1209	0	1						WT_RepBio1_HL	T
AT1G13950.1		F	T	2	l	M	SDEEHHFESS	554.3	554.3	554.3	0	1						WT_RepBio1_HL	T
AT1G29530.1		F	T	2	h	M	PSGAKKRKAL	588.7	588.7	588.7	0	1						WT_RepBio1_HL	T
AT2G26670.1		F	T	56	h	A	ATTAAEKQKK	492.5	492.5	492.5	1	2	27.46	1	3.513	3.513	3.513	WT_RepBio1_HL	T
AT3G53900.1		F	T	2	h	M	AASEASINGS	693.9	693.9	693.9	0	1						WT_RepBio1_HL	T
AT5G08050.1		F	T	32	h	S	KKSTATPQVK	207	207	207	3	3	16.44	1.059	5.735	5.433	6.053	WT_RepBio1_HL	T
AT1G10590.1		F	T	2	l	M	AEATSALRKP	699.5	699.5	699.5	0	1						WT_RepBio1_HL	T
AT1G56070.1		F	T	2	h	M	VKFTADELRR	316.7	316.7	316.7	2	2	862.2	1.142	0.1158	0.1015	0.1323	WT_RepBio1_HL	T
AT3G23660.1		F	T	2	l	M	AETANTDLEG	600.8	600.8	600.8	0	1						WT_RepBio1_HL	T
AT2G24940.1		F	T	1	l	-	MEFTAEQLSQ	404.1	404.1	404.1	0	2						WT_RepBio1_HL	T
AT5G60600.1		F	T	50	h	N	SNQGSDLAEL	304.2	304.2	304.2	2	3	122.6	1.044	0.809	0.7748	0.8447	WT_RepBio1_HL	T
AT4G29060.1		F	T	79	h	D	VVAAVEEQDS	554.7	554.7	554.7	0	1						WT_RepBio1_HL	T
AT2G46910.1		F	T	42	h	V	AVASGETSAR	184.9	184.9	184.9	0	1						WT_RepBio1_HL	T
AT5G14740.2		F	T	2	h	M	GNESYEDAIE	477.7	477.7	477.7	1	1	1.578	1	38.79	38.79	38.79	WT_RepBio1_HL	T
AT1G77210.1		F	T	2	h	M	AGGALTDEGG	608.2	608.2	608.2	0	1						WT_RepBio1_HL	T
AT5G55710.1		F	T	51	l	Q	SKGDDSVDAS	396.3	396.3	396.3	1	3	0.4308	1	69.89	69.89	69.89	WT_RepBio1_HL	T
AT3G09050.1		F	T	35	h	C	LSKSGDGTSD	211.7	211.7	211.7	1	1	18.12	1	5.229	5.229	5.229	WT_RepBio1_HL	T
AT4G24190.1		F	T	31	h	A	EESSDDVTDP	235.7	235.7	235.7	0	1						WT_RepBio1_HL	T
AT4G35470.1		F	T	1	l	-	MDLMQMDKRL	289.2	289.2	289.2	1	1	0.003959	1	99.61	99.61	99.61	WT_RepBio1_HL	T
AT1G17980.1		F	T	2	l	M	ASVQQNGQRF	521.3	521.3	521.3	0	2						WT_RepBio1_HL	T
AT2G19750.1		F	T	2	h	M	GKVHGSLARA	491.2	491.2	491.2	0	1						WT_RepBio1_HL	T
AT4G05160.1		F	T	1	l	-	MEKSGYGRDG	281.6	281.6	281.6	0	1						WT_RepBio1_HL	T
AT5G40950.1		F	T	59	h	S	AHKKGAGSTK	167.8	167.8	167.8	1	1	127	1	0.7813	0.7813	0.7813	WT_RepBio1_HL	T
AT1G23310.1		F	T	2	l	M	ALKALDYDTL	639.1	639.1	639.1	0	2						WT_RepBio1_HL	T
AT4G20360.1		F	T	104	h	L	ASIGSSVAKK	346.9	346.9	346.9	1	1	180.2	1	0.5517	0.5517	0.5517	WT_RepBio1_HL	T
AT1G04350.1		F	T	1	l	-	METKEFDSYS	395	395	395	0	1						WT_RepBio1_HL	T
AT2G34460.1		F	T	36	h	M	EKGEAENAVK	209.4	209.4	209.4	1	2	117.8	1	0.8419	0.8419	0.8419	WT_RepBio1_HL	T
AT2G34560.1		F	T	2	l	M	ATDEPSQTRW	627.5	627.5	627.5	0	1						WT_RepBio1_HL	T
AT1G29250.1		F	T	1	l	-	MEEITEGVNN	296.5	296.5	296.5	0	1						WT_RepBio1_HL	T
AT1G79040.1		F	T	46	h	K	KIKTDKPFGI	1002	1002	1002	0	1						WT_RepBio1_HL	T
AT3G29185.1		F	T	44	h	M	TVQEDDKRTS	162	162	162	0	2						WT_RepBio1_HL	T
AT3G25920.1		F	T	66	h	V	SQTAATSSAV	442.1	442.1	442.1	0	1						WT_RepBio1_HL	T
AT1G24360.1		F	T	61	h	A	TATEQSPGEV	944.3	944.3	944.3	0	1						WT_RepBio1_HL	T
ATCG00270.1		F	T	2	l	M	TIALGKFTKD	412.9	412.9	412.9	2	2	4.324e-05	1.272	100	99.99	100	WT_RepBio1_HL	T
AT2G45710.1		F	T	2	h	M	VLQNDIDLLN	574	574	574	1	4	135.5	1	0.7326	0.7326	0.7326	WT_RepBio1_HL	T
AT2G38000.1		F	T	1	l	-	MDKPLLSGSE	542.5	542.5	542.5	0	1						WT_RepBio1_HL	T
AT5G35360.1		F	T	72	h	C	SGGDKILVAN	184	184	184	1	1	94.13	1	1.051	1.051	1.051	WT_RepBio1_HL	T
AT4G18440.1		F	T	48	l	S	VSTTTDSPKL	689.3	689.3	689.3	0	1						WT_RepBio1_HL	T
AT3G09740.1		F	T	2	h	M	TVIDILTRVD	400.8	400.8	400.8	1	1	37.47	1	2.599	2.599	2.599	WT_RepBio1_HL	T
AT2G20260.1		F	T	48	h	A	AEDTPPATAS	468.7	468.7	468.7	1	1	47.19	1	2.075	2.075	2.075	WT_RepBio1_HL	T
ATCG00670.1		F	T	2	h	M	PIGVPKVPFR	469.5	469.5	469.5	1	1	3966	1	0.02521	0.02521	0.02521	WT_RepBio1_HL	T
AT1G08880.1		F	T	2	l	M	STGAGSGTTK	857	857	857	0	1						WT_RepBio1_HL	T
AT2G29400.1		F	T	2	l	M	AEKPAQEQEQ	616.9	616.9	616.9	0	1						WT_RepBio1_HL	T
AT2G32080.1		F	T	1	l	-	MEANSGGGGG	444.4	444.4	444.4	1	2	6e-05	1	99.99	99.99	99.99	WT_RepBio1_HL	T
AT5G02240.1		F	T	2	l	M	ANLPTVLVTG	708.6	708.6	708.6	1	1	0.1679	1	85.63	85.63	85.63	WT_RepBio1_HL	T
AT2G35410.1		F	T	67	h	C	SVAEKETSAD	1800	1800	1800	2	4	35.56	1.042	2.736	2.628	2.848	WT_RepBio1_HL	T
AT4G16720.1		F	T	2	h	M	GAYKYVSELW	537	537	537	0	1						WT_RepBio1_HL	T
AT1G20050.1		F	T	1	l	-	MEELAHPYVP	327.3	327.3	327.3	0	1						WT_RepBio1_HL	T
AT2G44120.1		F	T	2	l	M	AESKVVVPES	837.2	837.2	837.2	2	3	0.003382	3.549	99.66	98.81	99.9	WT_RepBio1_HL	T
AT2G42740.1		F	T	2	l	M	ASEKKLSNPM	671.5	671.5	671.5	2	4	5.383e-05	2.563	99.99	99.99	100	WT_RepBio1_HL	T
AT1G24360.1		F	T	58	h	K	AQATATEQSP	1073	1073	1073	0	1						WT_RepBio1_HL	T
AT1G65420.1		F	T	60	l	F	ALDTGSSIPG	167.5	167.5	167.5	0	1						WT_RepBio1_HL	T
AT5G59960.1		F	T	1	l	-	MEKVSSPSSS	553.4	553.4	553.4	0	1						WT_RepBio1_HL	T
AT5G10780.1		F	T	1	l	-	MDKGKAVMGT	386.5	386.5	386.5	0	3						WT_RepBio1_HL	T
AT2G20260.1		F	T	57	h	A	SSDSSSTTAA	291.4	291.4	291.4	0	1						WT_RepBio1_HL	T
AT3G26590.1		F	T	2	h	M	AKDKDITETL	724.4	724.4	724.4	0	1						WT_RepBio1_HL	T
AT3G54170.1		F	T	1	l	-	MEFSSQDDDF	466.1	466.1	466.1	1	1	0.009828	1	99.03	99.03	99.03	WT_RepBio1_HL	T
AT5G51400.1		F	T	1	l	-	MMSDGGAPSR	345.8	345.8	345.8	0	1						WT_RepBio1_HL	T
AT4G35000.1		F	T	2	l	M	AAPIVDAEYL	761	761	761	2	3	0.001005	1.413	99.9	99.86	99.93	WT_RepBio1_HL	T
AT2G26080.1		F	T	73	h	S	ISVDALKPSD	143.8	143.8	143.8	1	2	283.2	1	0.3518	0.3518	0.3518	WT_RepBio1_HL	T
AT1G68590.1		F	T	50	l	L	AAPETLTAET	148.5	148.5	148.5	0	2						WT_RepBio1_HL	T
AT1G09290.1		F	T	2	l	M	AAVEEVDDVG	808.1	808.1	808.1	0	1						WT_RepBio1_HL	T
AT4G13360.1		F	T	42	l	M	AGAGVDDFVK	219.3	219.3	219.3	1	1	0.04855	1	95.37	95.37	95.37	WT_RepBio1_HL	T
AT2G39730.1	AT2G39730.2 | AT2G39730.3	T	T	59	h	L	AVKEDKQTDG	2096	1048	2096	1	2	718.4	1	0.139	0.139	0.139	WT_RepBio1_HL	T
AT5G19250.1		F	T	25	h	S	DTADEEDVLL	423.3	423.3	423.3	1	1	259.5	1	0.3839	0.3839	0.3839	WT_RepBio1_HL	T
AT2G39730.1	AT2G39730.2 | AT2G39730.3	T	T	76	h	A	YDTSDDQQDI	325.7	325.7	325.7	1	2	64.28	1	1.532	1.532	1.532	WT_RepBio1_HL	T
AT1G31330.1		F	T	68	h	A	DISGLTPCKD	230.9	230.9	230.9	1	3	84.01	1	1.176	1.176	1.176	WT_RepBio1_HL	T
AT4G17890.1		F	T	2	l	M	ASSSADNLTD	882.2	882.2	882.2	0	1						WT_RepBio1_HL	T
AT4G33630.1		F	T	48	h	C	SSSSGSNSSS	196.2	196.2	196.2	0	1						WT_RepBio1_HL	T
AT1G55900.1		F	T	27	h	S	AEASSTNSTS	390	390	390	0	1						WT_RepBio1_HL	T
AT5G63680.1		F	T	2	l	M	SNIDIEGILK	550.7	550.7	550.7	2	2	0.0001214	40.48	99.99	99.51	100	WT_RepBio1_HL	T
AT4G36020.1		F	T	2	l	M	ASEDQSAARS	616.6	616.6	616.6	1	1	0.000587	1	99.94	99.94	99.94	WT_RepBio1_HL	T
AT2G37240.1		F	T	53	J	S	AITGASSGAG	437.7	437.7	437.7	0	1						WT_RepBio1_HL	T
AT5G07870.1		F	T	1	l	-	MDSSSSEVRI	363	363	363	0	1						WT_RepBio1_HL	T
AT3G18780.1		F	T	2	l	M	AEADDIQPIV	586	586	586	0	2						WT_RepBio1_HL	T
AT2G29360.1		F	T	2	l	M	AKTGESLRDK	578.5	578.5	578.5	0	1						WT_RepBio1_HL	T
AT1G49670.1		F	T	1	h	-	MEIKPGLSAL	468.4	468.4	468.4	0	1						WT_RepBio1_HL	T
AT3G27830.1		F	T	59	h	A	AVEAPEKIEK	256.5	256.5	256.5	0	2						WT_RepBio1_HL	T
AT5G49460.1		F	T	2	l	M	ATGQLFSRTT	469	469	469	0	1						WT_RepBio1_HL	T
AT5G40890.1		F	T	1	l	-	MDEDGNLQIS	327.2	327.2	327.2	0	2						WT_RepBio1_HL	T
AT3G47070.1		F	T	57	h	K	KVDEKEGTTT	142.6	142.6	142.6	0	1						WT_RepBio1_HL	T
AT5G49400.1		F	T	2	l	M	SNSKDEKSQD	744.3	744.3	744.3	1	2	0.006051	1	99.4	99.4	99.4	WT_RepBio1_HL	T
AT4G34450.1		F	T	2	l	M	AQPLVKKDDD	489	489	489	0	1						WT_RepBio1_HL	T
AT4G24750.1		F	T	59	h	Q	AVDEDIDLKQ	357.5	357.5	357.5	1	1	1.033	1	49.2	49.2	49.2	WT_RepBio1_HL	T
AT5G42850.1		F	T	2	h	M	TLKKVDANPS	712.1	712.1	712.1	0	1						WT_RepBio1_HL	T
AT2G31810.1		F	T	63	h	S	VDGKISDASF	144.2	144.2	144.2	0	1						WT_RepBio1_HL	T
AT2G16600.1		F	T	2	l	M	ATNPKVYFDM	712.8	712.8	712.8	3	5	0.0008642	1.872	99.91	99.84	99.95	WT_RepBio1_HL	T
AT5G47210.1		F	T	27	h	Q	KVEKAAAAVQ	333.4	333.4	333.4	0	1						WT_RepBio1_HL	T
AT1G59870.1		F	T	1	l	-	MDYNPNLPPL	442.1	442.1	442.1	1	4	0.0128	1	98.74	98.74	98.74	WT_RepBio1_HL	T
AT3G24590.1		F	T	65	h	Y	GIKDSSETTK	151	151	151	2	2	46.81	1.261	2.092	1.666	2.622	WT_RepBio1_HL	T
AT1G08520.1		F	T	54	h	N	ATVESPNGVP	791.4	791.4	791.4	1	1	184.4	1	0.5395	0.5395	0.5395	WT_RepBio1_HL	T
AT2G36835.1		F	T	2	l	M	AKKGGATLAE	685.5	685.5	685.5	0	1						WT_RepBio1_HL	T
AT5G66120.2		F	T	59	h	R	AGASQLMNEP	769.1	769.1	769.1	0	2						WT_RepBio1_HL	T
AT3G51140.1		F	T	69	l	M	SASFGDMADD	220.2	220.2	220.2	0	1						WT_RepBio1_HL	T
AT5G07350.1		F	T	2	l	M	ATGAENQWLK	653.4	653.4	653.4	0	1						WT_RepBio1_HL	T
AT5G44650.1		F	T	64	h	K	QEKGDVTEIR	132.5	132.5	132.5	1	1	326.3	1	0.3055	0.3055	0.3055	WT_RepBio1_HL	T
AT4G36250.1		F	T	1	l	-	MEAMKETVEE	407.6	407.6	407.6	0	2						WT_RepBio1_HL	T
AT5G50850.1		F	T	30	h	Y	AAGAKEMTVR	217	217	217	2	3	274.6	1.317	0.3629	0.2759	0.4773	WT_RepBio1_HL	T
AT5G27290.1		F	T	34	h	C	SSETGLSIRR	138.4	138.4	138.4	0	1						WT_RepBio1_HL	T
AT5G05820.1		F	T	1	h	-	MKMATNGRFF	319.3	319.3	319.3	0	1						WT_RepBio1_HL	T
AT1G24100.1		F	T	2	l	M	AETTPKVKGH	731.5	731.5	731.5	1	2	0	1	100	100	100	WT_RepBio1_HL	T
AT4G17090.1		F	T	1	l	-	MELTLNSSSS	534.9	534.9	534.9	0	1						WT_RepBio1_HL	T
AT3G18480.1		F	T	1	l	-	MEVSQDGSER	493.9	493.9	493.9	1	2	0.002273	1	99.77	99.77	99.77	WT_RepBio1_HL	T
AT1G63830.1		F	T	2	l	M	AASQDKLDKM	673.1	673.1	673.1	2	7	0.0001676	1.164	99.98	99.98	99.99	WT_RepBio1_HL	T
AT4G10360.1		F	T	2	h	M	TTDSDDGFVS	525	525	525	0	1						WT_RepBio1_HL	T
AT3G51040.1		F	T	2	l	M	GETATDSEHR	530.1	530.1	530.1	0	1						WT_RepBio1_HL	T
AT2G23940.1		F	T	2	h	M	ANQGAKKRKE	492.9	492.9	492.9	1	1	551.5	1	0.181	0.181	0.181	WT_RepBio1_HL	T
AT1G76440.1		F	T	1	l	-	MNAENNQTTT	368.5	368.5	368.5	1	1	0.01169	1	98.84	98.84	98.84	WT_RepBio1_HL	T
AT2G26570.1		F	T	1	l	-	MEDLKTVEAS	521.1	521.1	521.1	0	1						WT_RepBio1_HL	T
AT4G34490.1		F	T	1	l	-	MEEDLIKRLE	371.7	371.7	371.7	1	1	2.4e-05	1	100	100	100	WT_RepBio1_HL	T
AT5G47210.1		F	T	25	h	L	SQKVEKAAAA	251.3	251.3	251.3	0	1						WT_RepBio1_HL	T
AT2G36580.1		F	T	1	h	-	MHSSHLLLEE	328.5	328.5	328.5	0	1						WT_RepBio1_HL	T
AT2G40980.1		F	T	1	l	-	MEGKSPDLES	436.5	436.5	436.5	0	1						WT_RepBio1_HL	T
AT5G64940.1		F	T	58	h	A	SKDDNVAVED	350.4	350.4	350.4	0	2						WT_RepBio1_HL	T
AT1G23190.1		F	T	2	h	M	VFKVSTVSTS	651.1	651.1	651.1	0	2						WT_RepBio1_HL	T
AT1G01620.1		F	T	1	l	-	MEGKEEDVRV	406.2	406.2	406.2	4	5	1.849e-05	6.088	100	99.99	100	WT_RepBio1_HL	T
AT4G38740.1		F	T	2	l	M	AFPKVYFDMT	473.8	473.8	473.8	0	1						WT_RepBio1_HL	T
AT4G18370.1		F	T	74	h	A	LEQFKEKEEE	172.6	172.6	172.6	1	2	40.61	1	2.403	2.403	2.403	WT_RepBio1_HL	T
AT1G05010.1		F	T	1	l	-	MESFPIINLE	437.1	437.1	437.1	0	2						WT_RepBio1_HL	T
AT1G36320.1		F	T	66	h	S	AVVDDKSVVA	253.7	253.7	253.7	0	1						WT_RepBio1_HL	T
AT3G15190.1		F	T	80	h	E	AAAPTKKADS	213.1	213.1	213.1	0	1						WT_RepBio1_HL	T
AT1G15230.1		F	T	1	l	-	MEATKERVGL	457.9	457.9	457.9	0	1						WT_RepBio1_HL	T
AT3G51890.1		F	T	2	l	M	SSTLSNEESG	721.2	721.2	721.2	0	1						WT_RepBio1_HL	T
AT5G47210.1		F	T	32	h	A	AAAVQPPKAA	367	367	367	0	2						WT_RepBio1_HL	T
AT3G16240.1		F	T	2	h	M	AGVAFGSFDD	794.5	794.5	794.5	4	6	7.549	1.094	11.7	10.8	12.66	WT_RepBio1_HL	T
AT5G14260.1		F	T	53	h	S	SDTLVASGSP	2349	2349	2349	0	1						WT_RepBio1_HL	T
AT5G35460.1		F	T	2	l	M	ANNEDSNSNG	632	632	632	1	1	0.03187	1	96.91	96.91	96.91	WT_RepBio1_HL	T
AT5G18520.1		F	T	25	h	A	EIKSLVISDD	168	168	168	0	1						WT_RepBio1_HL	T
ATCG00280.1		F	T	19	h	N	GTLALAGRDQ	145	145	145	0	1						WT_RepBio1_HL	T
AT2G24220.2		F	T	2	l	M	TTFKDDNPQS	474	474	474	0	1						WT_RepBio1_HL	T
AT4G18040.1		F	T	2	h	M	AVEDTPKSVV	809.4	809.4	809.4	1	2	13.26	1	7.015	7.015	7.015	WT_RepBio1_HL	T
AT5G58590.1		F	T	2	l	M	ASTEPERENR	570	570	570	1	1	0.01319	1	98.7	98.7	98.7	WT_RepBio1_HL	T
AT2G39260.1		F	T	1	l	-	MDHPEDESHS	453.2	453.2	453.2	0	1						WT_RepBio1_HL	T
AT4G15620.1		F	T	1	l	-	MEHEGKNNMN	264.2	264.2	264.2	0	1						WT_RepBio1_HL	T
AT1G53520.1		F	T	73	l	S	AASSVGNAED	225.7	225.7	225.7	0	1						WT_RepBio1_HL	T
AT5G06160.1		F	T	2	l	M	SSTLLEQTRS	576.1	576.1	576.1	0	1						WT_RepBio1_HL	T
AT2G01110.1		F	T	61	h	S	ALNDDDSPTE	263.1	263.1	263.1	1	1	33.02	1	2.94	2.94	2.94	WT_RepBio1_HL	T
AT1G49380.1		F	T	38	h	C	KLQKPQDGNQ	131.1	131.1	131.1	0	1						WT_RepBio1_HL	T
AT3G09980.1		F	T	1	l	-	MKEMQAIETS	443.7	443.7	443.7	0	1						WT_RepBio1_HL	T
AT3G42050.1		F	T	1	l	-	MDQAELSIEQ	413.2	413.2	413.2	1	4	0.003736	1	99.63	99.63	99.63	WT_RepBio1_HL	T
AT1G29900.1		F	T	78	h	S	ELADTTTKPF	231.1	231.1	231.1	1	3	5.228	1	16.06	16.06	16.06	WT_RepBio1_HL	T
AT1G47550.1		F	T	2	l	M	AKSSADDEEL	675.8	675.8	675.8	0	1						WT_RepBio1_HL	T
AT4G28750.1		F	T	73	h	T	KPKPPPIGPK	186.7	186.7	186.7	1	3	169	1	0.5882	0.5882	0.5882	WT_RepBio1_HL	T
AT3G49140.1		F	T	80	h	A	EYVDSASDPE	174.4	174.4	174.4	1	1	43.42	1	2.251	2.251	2.251	WT_RepBio1_HL	T
AT3G43300.1		F	T	2	l	M	AAGGFLTRAF	577.3	577.3	577.3	0	1						WT_RepBio1_HL	T
AT1G03600.1		F	T	69	h	A	AEDEEYIKDT	341.4	341.4	341.4	4	4	136.2	1.202	0.729	0.6071	0.8751	WT_RepBio1_HL	T
AT3G11630.1		F	T	67	h	K	AQADDLPLVG	331.2	331.2	331.2	1	1	517.1	1	0.193	0.193	0.193	WT_RepBio1_HL	T
AT5G04590.1		F	T	51	h	S	ASSSSSSPIQ	248.4	248.4	248.4	0	1						WT_RepBio1_HL	T
AT1G31780.1		F	T	2	l	M	ASTVGLAPGL	755.9	755.9	755.9	0	1						WT_RepBio1_HL	T
ATCG00710.1		F	T	2	h	M	ATQTVEDSSR	1848	1848	1848	4	9	464.6	2.738	0.2148	0.07855	0.5858	WT_RepBio1_HL	T
AT4G24920.1		F	T	1	l	-	MDAIDSVVDP	430.6	430.6	430.6	1	3	7.1e-05	1	99.99	99.99	99.99	WT_RepBio1_HL	T
AT3G58140.1		F	T	55	h	A	VDIGGVAIAR	146.8	146.8	146.8	1	1	577.1	1	0.173	0.173	0.173	WT_RepBio1_HL	T
AT2G38120.1		F	T	2	l	M	SEGVEAIVAN	528.4	528.4	528.4	2	2	0.01693	1.288	98.34	97.87	98.7	WT_RepBio1_HL	T
AT4G36810.1		F	T	57	h	S	SSVVTKEDNL	317.2	317.2	317.2	0	2						WT_RepBio1_HL	T
ATCG00770.1		F	T	2	h	M	GKDTIADIIT	552.8	552.8	552.8	1	3	288.6	1	0.3454	0.3454	0.3454	WT_RepBio1_HL	T
AT5G61790.1		F	T	26	h	C	DDQTVLYESF	192	192	192	2	2	153.4	4.154	0.6479	0.1567	2.637	WT_RepBio1_HL	T
AT4G27700.1		F	T	49	h	C	TSTKPAKPAA	144.1	144.1	144.1	1	3	1.633	1	37.98	37.98	37.98	WT_RepBio1_HL	T
AT1G44575.1		F	T	53	l	A	LFKPKTKAAP	277	277	277	1	1	0.001291	1	99.87	99.87	99.87	WT_RepBio1_HL	T
AT2G31060.2		F	T	40	h	A	ATASTAAAGA	348.7	348.7	348.7	1	1	19.84	1	4.8	4.8	4.8	WT_RepBio1_HL	T
AT4G15530.1		F	T	69	h	R	AILSPVSDPA	153	153	153	1	2	11.49	1	8.006	8.006	8.006	WT_RepBio1_HL	T
AT3G12345.1		F	T	73	h	R	SGTGKKAEVR	135.1	135.1	135.1	0	1						WT_RepBio1_HL	T
AT1G09160.1		F	T	2	l	M	SVSKASRTQH	610.5	610.5	610.5	0	1						WT_RepBio1_HL	T
AT2G30150.2		F	T	1	l	-	MNPIKPQPLG	305.3	305.3	305.3	0	1						WT_RepBio1_HL	T
AT5G10160.1		F	T	50	h	C	STDESKSTAE	549.7	549.7	549.7	0	3						WT_RepBio1_HL	T
AT5G12120.1		F	T	2	l	M	SSASKMKSRD	708.5	708.5	708.5	0	1						WT_RepBio1_HL	T
AT3G18190.1		F	T	2	l	M	AAVAAPMASK	941.5	941.5	941.5	2	3	0.0001182	1.641	99.99	99.98	99.99	WT_RepBio1_HL	T
AT1G64520.1		F	T	1	l	-	MDPQLTEVSQ	364.7	364.7	364.7	0	1						WT_RepBio1_HL	T
AT3G12345.1		F	T	33	h	H	ATDVESTEDT	133	133	133	2	2	38.87	1.172	2.508	2.148	2.927	WT_RepBio1_HL	T
AT5G18660.1		F	T	62	h	S	SLDSGISEIA	225.8	225.8	225.8	0	1						WT_RepBio1_HL	T
AT5G08080.1		F	T	1	l	-	MNDLLKGSFE	368.8	368.8	368.8	0	2						WT_RepBio1_HL	T
AT1G11430.1		F	T	59	h	K	AATVDSDYSS	1416	1416	1416	0	1						WT_RepBio1_HL	T
AT1G11310.1		F	T	2	h	M	ADQVKERTLE	660.1	660.1	660.1	0	1						WT_RepBio1_HL	T
AT5G39080.1		F	T	2	h	M	VSSLNIIEVA	599.8	599.8	599.8	0	1						WT_RepBio1_HL	T
AT1G49720.1		F	T	39	h	Q	STLGEPGKDF	150.1	150.1	150.1	0	1						WT_RepBio1_HL	T
AT2G24420.1		F	T	26	h	A	DAGIDGGDEP	226.4	226.4	226.4	1	2	97.78	1	1.012	1.012	1.012	WT_RepBio1_HL	T
AT4G08390.4		F	T	96	h	A	ATKSSSSDPD	2252	2252	2252	3	3	115.9	1.495	0.8552	0.5736	1.273	WT_RepBio1_HL	T
AT1G11650.1		F	T	1	l	-	MMQQPPPGGI	574	574	574	0	1						WT_RepBio1_HL	T
AT1G03130.1		F	T	45	h	A	EKTESSSAAP	372	372	372	1	4	28.46	1	3.395	3.395	3.395	WT_RepBio1_HL	T
AT2G26670.1		F	T	57	h	A	TTAAEKQKKR	488.7	488.7	488.7	0	2						WT_RepBio1_HL	T
AT3G48030.1		F	T	2	l	M	SSVEPDMEDL	762.4	762.4	762.4	0	1						WT_RepBio1_HL	T
AT1G61790.1		F	T	23	h	A	ASFSDSDSDS	344.8	344.8	344.8	0	3						WT_RepBio1_HL	T
AT4G39220.1		F	T	1	l	-	MDESGGDSGS	565.4	565.4	565.4	2	3	0.002065	2.543	99.79	99.48	99.92	WT_RepBio1_HL	T
AT1G29760.1		F	T	1	l	-	MDSESESESN	543	543	543	1	1	5e-06	1	100	100	100	WT_RepBio1_HL	T
AT4G17300.1		F	T	60	J	C	TAVSESLGSG	463.3	463.3	463.3	1	3	0.4783	1	67.64	67.64	67.64	WT_RepBio1_HL	T
AT2G03420.1		F	T	66	h	A	GLMSGSPGIE	161.5	161.5	161.5	0	1						WT_RepBio1_HL	T
AT3G17210.1		F	T	1	l	-	MEEAKGPVKH	461.1	461.1	461.1	2	3	0.0002194	1.472	99.98	99.97	99.99	WT_RepBio1_HL	T
AT4G09180.1		F	T	1	l	-	MQPTSVGSSG	606.5	606.5	606.5	0	1						WT_RepBio1_HL	T
AT4G26860.1		F	T	2	l	M	AAPAVEATVA	910.7	910.7	910.7	0	1						WT_RepBio1_HL	T
AT4G24830.1		F	T	75	l	A	VLSGDGTALT	278	278	278	2	3	0.04905	1.16	95.32	94.62	95.94	WT_RepBio1_HL	T
AT4G37870.1		F	T	2	l	M	SAGNGNATNG	596.9	596.9	596.9	0	1						WT_RepBio1_HL	T
AT2G39855.1		F	T	2	h	M	DKKKSVSGSS	867.9	867.9	867.9	0	1						WT_RepBio1_HL	T
AT1G78380.1		F	T	2	l	M	ANEVILLDFW	435.9	435.9	435.9	0	1						WT_RepBio1_HL	T
AT3G25920.1		F	T	68	h	Q	TAATSSAVVA	320.5	320.5	320.5	2	2	3.354	1.013	22.97	22.75	23.19	WT_RepBio1_HL	T
AT1G66130.1		F	T	2	l	M	SDTKTVRFGL	464.2	464.2	464.2	0	1						WT_RepBio1_HL	T
AT1G74960.1		F	T	112	l	A	VMEMEKEAAV	180.8	180.8	180.8	1	4	0.2501	1	79.99	79.99	79.99	WT_RepBio1_HL	T
AT4G11420.1		F	T	2	l	M	ANFAKPENAL	488.9	488.9	488.9	1	2	4.6e-05	1	100	100	100	WT_RepBio1_HL	T
AT4G21860.1		F	T	66	h	M	GSSAPESVNK	226.2	226.2	226.2	0	1						WT_RepBio1_HL	T
AT3G15850.1		F	T	68	J	A	AAATEGDYRR	186.2	186.2	186.2	0	1						WT_RepBio1_HL	T
AT2G22090.1		F	T	2	h	M	AKTLDKSKKR	713.9	713.9	713.9	0	1						WT_RepBio1_HL	T
AT2G37660.1		F	T	71	h	A	AATTEPLTVL	878.8	878.8	878.8	2	2	33.71	1.085	2.881	2.661	3.119	WT_RepBio1_HL	T
AT5G24400.1		F	T	71	h	M	ATTNIGKEEK	354.6	354.6	354.6	1	1	1.918	1	34.27	34.27	34.27	WT_RepBio1_HL	T
AT1G20260.1		F	T	2	h	M	VETSIDMEEG	632.8	632.8	632.8	0	1						WT_RepBio1_HL	T
AT1G66530.1		F	T	2	l	M	ATIVASKEFT	683.2	683.2	683.2	0	1						WT_RepBio1_HL	T
AT4G20360.1		F	T	105	h	A	SIGSSVAKKY	569.9	569.9	569.9	1	1	70.78	1	1.393	1.393	1.393	WT_RepBio1_HL	T
AT2G42070.1		F	T	58	l	M	SSSLPGSDPV	328.1	328.1	328.1	0	1						WT_RepBio1_HL	T
AT5G60150.1		F	T	54	h	P	PFSPIGRVTG	165.5	165.5	165.5	0	1						WT_RepBio1_HL	T
AT2G28000.1		F	T	47	h	A	NVKEIAFDQH	146.3	146.3	146.3	1	1	352.1	1	0.2832	0.2832	0.2832	WT_RepBio1_HL	T
AT1G24360.1		F	T	60	h	Q	ATATEQSPGE	1072	1072	1072	2	2	12.27	1.032	7.534	7.314	7.76	WT_RepBio1_HL	T
AT1G70310.1		F	T	2	l	M	SSTQEASVTD	812	812	812	0	2						WT_RepBio1_HL	T
AT5G27760.1		F	T	2	l	M	AEPKTKVAEI	525.2	525.2	525.2	0	1						WT_RepBio1_HL	T
AT3G44850.1		F	T	2	l	M	AEDKNNGRVN	444.5	444.5	444.5	0	1						WT_RepBio1_HL	T
AT5G58070.1		F	T	2	l	M	TEKKEMEVVK	455.9	455.9	455.9	0	3						WT_RepBio1_HL	T
AT4G28080.1		F	T	2	h	M	APKAGKTKPH	750.4	750.4	750.4	1	2	193.1	1	0.5153	0.5153	0.5153	WT_RepBio1_HL	T
AT1G66410.1		F	T	2	l	M	ADQLTDEQIS	618.8	618.8	618.8	0	1						WT_RepBio1_HL	T
AT3G21390.1		F	T	2	l	M	SGTELDEPGK	736.6	736.6	736.6	0	1						WT_RepBio1_HL	T
AT1G79440.1		F	T	35	h	M	SMDAQSVSEK	196.5	196.5	196.5	0	2						WT_RepBio1_HL	T
AT5G07340.1		F	T	26	h	C	DDQTILYESF	242.6	242.6	242.6	0	2						WT_RepBio1_HL	T
AT1G07400.1		F	T	2	l	M	SLIPSFFGNN	402.9	402.9	402.9	0	1						WT_RepBio1_HL	T
AT2G14880.1		F	T	49	h	A	TESSEPTATN	1660	1660	1660	0	2						WT_RepBio1_HL	T
AT4G28750.1		F	T	49	h	D	PAPASSSSKD	2132	2132	2132	1	1	72.84	1	1.354	1.354	1.354	WT_RepBio1_HL	T
AT2G05990.1		F	T	77	h	M	SESSENKAPS	310.6	310.6	310.6	3	3	237.1	2.732	0.4201	0.1542	1.139	WT_RepBio1_HL	T
AT3G13470.1		F	T	69	h	Q	TGVNKLADLV	189.4	189.4	189.4	1	2	150.9	1	0.6584	0.6584	0.6584	WT_RepBio1_HL	T
AT2G43090.1		F	T	60	h	R	SAAEPQERKT	167.2	167.2	167.2	0	2						WT_RepBio1_HL	T
AT1G52300.1		F	T	2	h	M	TKGTGSFGKR	323.9	323.9	323.9	0	1						WT_RepBio1_HL	T
AT5G43940.1		F	T	2	l	M	ATQGQVITCK	628	628	628	0	1						WT_RepBio1_HL	T
AT3G20600.1		F	T	1	l	-	MNNQNEDTEG	206.6	206.6	206.6	1	1	0.07676	1	92.87	92.87	92.87	WT_RepBio1_HL	T
AT2G39730.1	AT2G39730.2 | AT2G39730.3	T	T	75	h	L	AYDTSDDQQD	306.4	306.4	306.4	1	2	35.79	1	2.718	2.718	2.718	WT_RepBio1_HL	T
AT3G10090.1		F	T	1	l	-	MDSQIKHAVV	337.2	337.2	337.2	1	5	0.000159	1	99.98	99.98	99.98	WT_RepBio1_HL	T
AT1G04270.1		F	T	2	l	M	ADVEPEVAAA	738	738	738	3	3	0.003137	1.93	99.69	99.4	99.84	WT_RepBio1_HL	T
AT1G10510.1		F	T	62	h	A	AYNSDGGSKR	183.1	183.1	183.1	0	1						WT_RepBio1_HL	T
AT4G36940.1		F	T	1	l	-	MEKKENGLDG	345	345	345	0	2						WT_RepBio1_HL	T
AT5G55160.1		F	T	2	l	M	SATPEEDKKP	677.8	677.8	677.8	1	3	0.01895	1	98.14	98.14	98.14	WT_RepBio1_HL	T
AT2G05620.1		F	T	61	h	M	KNVNEGKGLF	182	182	182	0	2						WT_RepBio1_HL	T
AT3G21670.1		F	T	2	h	M	VHVSSSHGAK	530.7	530.7	530.7	2	3	213.9	2.44	0.4654	0.1913	1.128	WT_RepBio1_HL	T
AT5G57000.1		F	T	2	l	M	TTAVNTVSGD	797.7	797.7	797.7	0	1						WT_RepBio1_HL	T
AT5G16730.1		F	T	2	l	M	ASKTKTSLSE	996.5	996.5	996.5	0	1						WT_RepBio1_HL	T
AT5G63260.1		F	T	2	l	M	SKPEETSDPN	778.7	778.7	778.7	1	2	0.03975	1	96.18	96.18	96.18	WT_RepBio1_HL	T
AT5G50000.1		F	T	1	l	-	MKEGKDGFVR	365.4	365.4	365.4	0	1						WT_RepBio1_HL	T
AT2G43810.1		F	T	2	l	M	SGVGEKASGT	985.6	985.6	985.6	0	1						WT_RepBio1_HL	T
AT1G42550.1		F	T	2	l	M	AGEYSGSRSS	613.8	613.8	613.8	0	2						WT_RepBio1_HL	T
AT5G02870.1		F	T	2	h	M	VASAAARPLV	845.4	845.4	845.4	1	1	290.7	1	0.3429	0.3429	0.3429	WT_RepBio1_HL	T
AT2G27680.1		F	T	37	h	C	SVEITEADRS	238.7	238.7	238.7	1	2	59.4	1	1.656	1.656	1.656	WT_RepBio1_HL	T
AT4G13590.1		F	T	68	l	A	SDAGVGSGSY	244.4	244.4	244.4	0	1						WT_RepBio1_HL	T
AT3G19990.1		F	T	2	l	M	GSSSSPSPND	916.8	916.8	916.8	0	1						WT_RepBio1_HL	T
AT3G07480.1		F	T	28	h	S	ATSAPSPSLG	591.5	591.5	591.5	0	1						WT_RepBio1_HL	T
AT4G24750.1		F	T	58	h	M	QAVDEDIDLK	571	571	571	0	2						WT_RepBio1_HL	T
AT4G21445.1		F	T	55	h	A	SAETGEEESD	277.1	277.1	277.1	2	4	26.83	1.141	3.593	3.164	4.077	WT_RepBio1_HL	T
AT1G15250.1		F	T	2	h	M	GKGTGSFGKR	313.1	313.1	313.1	0	1						WT_RepBio1_HL	T
AT4G23100.1		F	T	75	h	A	ASPPTEEAVV	363.4	363.4	363.4	2	2	90.91	1.376	1.088	0.7931	1.491	WT_RepBio1_HL	T
AT3G05060.1		F	T	2	h	M	VLVLYETAAG	548.9	548.9	548.9	0	1						WT_RepBio1_HL	T
AT2G35410.1		F	T	68	h	S	VAEKETSADE	1521	1521	1521	0	2						WT_RepBio1_HL	T
AT3G06035.1		F	T	25	h	S	DTDEEDILLT	287.7	287.7	287.7	1	1	89.04	1	1.111	1.111	1.111	WT_RepBio1_HL	T
AT4G19120.1		F	T	1	l	-	MKYKDEKYEK	387	387	387	0	1						WT_RepBio1_HL	T
AT5G04280.1		F	T	2	l	M	AAKEGSRIFV	665.7	665.7	665.7	0	1						WT_RepBio1_HL	T
AT1G05520.1		F	T	2	l	M	SEMASMDPEG	477.2	477.2	477.2	0	1						WT_RepBio1_HL	T
AT4G33090.1		F	T	1	l	-	MDQFKGEPRL	360.6	360.6	360.6	0	2						WT_RepBio1_HL	T
AT2G16280.1		F	T	1	l	-	MEAANEPVNG	450.7	450.7	450.7	0	1						WT_RepBio1_HL	T
AT1G34000.1		F	T	44	l	C	SQTEGPLRRP	205.1	205.1	205.1	0	1						WT_RepBio1_HL	T
AT3G23940.1		F	T	35	h	C	SAQSVTADPS	493.5	493.5	493.5	1	2	26.73	1	3.607	3.607	3.607	WT_RepBio1_HL	T
AT4G09650.1		F	T	48	h	M	SATAASSYAM	226	226	226	2	5	108.9	1.027	0.91	0.8865	0.9342	WT_RepBio1_HL	T
AT4G21160.1		F	T	2	l	M	SYSGAGLGKP	709.4	709.4	709.4	0	1						WT_RepBio1_HL	T
AT1G22780.1		F	T	2	l	M	SLVANEEFQH	415.6	415.6	415.6	1	2	23.77	1	4.038	4.038	4.038	WT_RepBio1_HL	T
AT5G19690.1		F	T	2	h	M	AALESPLPGT	612	612	612	0	1						WT_RepBio1_HL	T
AT1G11840.1		F	T	2	l	M	AEASDLLEWP	679.7	679.7	679.7	2	4	0.03005	1.24	97.08	96.41	97.63	WT_RepBio1_HL	T
AT1G67430.2		F	T	2	h	M	VKYSQEPDNQ	629.8	629.8	629.8	0	1						WT_RepBio1_HL	T
AT1G08360.1		F	T	2	l	M	SKLQSEAVRE	538.5	538.5	538.5	1	1	0.001402	1	99.86	99.86	99.86	WT_RepBio1_HL	T
AT5G45390.1		F	T	66	h	M	SQTQESAIRG	183.8	183.8	183.8	1	1	1.263	1	44.18	44.18	44.18	WT_RepBio1_HL	T
AT1G04860.1		F	T	2	h	M	GKKAKKKARA	518.3	518.3	518.3	1	1	92.09	1	1.074	1.074	1.074	WT_RepBio1_HL	T
AT1G67280.1		F	T	62	h	L	GVAESGKAAQ	188.2	188.2	188.2	1	1	21.76	1	4.393	4.393	4.393	WT_RepBio1_HL	T
AT5G14260.1		F	T	51	h	V	SSSDTLVASG	1834	1834	1834	0	1						WT_RepBio1_HL	T
AT5G08740.1		F	T	58	h	N	SGTTEISDNE	673.1	673.1	673.1	0	1						WT_RepBio1_HL	T
AT1G58290.1		F	T	62	h	C	ELSASSDSAS	240.2	240.2	240.2	0	2						WT_RepBio1_HL	T
AT4G28730.1		F	T	52	l	M	TSSSSAASSS	273.2	273.2	273.2	0	1						WT_RepBio1_HL	T
AT2G44640.1		F	T	2	l	M	ANLNSAIDSV	466.4	466.4	466.4	0	1						WT_RepBio1_HL	T
AT3G63130.1		F	T	1	l	-	MDHSAKTTQN	368.6	368.6	368.6	1	2	0.000127	1	99.99	99.99	99.99	WT_RepBio1_HL	T
AT1G65930.1		F	T	2	l	M	AFEKIKVANP	446.5	446.5	446.5	7	13	0.0009362	26.56	99.91	97.57	100	WT_RepBio1_HL	T
AT5G04430.1		F	T	1	l	-	MESTESYAAG	631.1	631.1	631.1	1	4	0.001113	1	99.89	99.89	99.89	WT_RepBio1_HL	T
AT2G26540.1		F	T	46	h	N	SISSSVSSSS	373	373	373	0	1						WT_RepBio1_HL	T
AT4G39330.2	AT4G39330.1	T	T	2	l	M	AKSPETEHPN	670.9	670.9	670.9	0	1						WT_RepBio1_HL	T
AT4G24840.1		F	T	2	l	M	SDLVATSPSP	823.8	823.8	823.8	0	1						WT_RepBio1_HL	T
AT2G42770.1		F	T	37	h	N	SGSSDSVDVS	152.1	152.1	152.1	0	2						WT_RepBio1_HL	T
AT5G35980.1		F	T	1	l	-	MDDIDSSDGA	515.3	515.3	515.3	0	1						WT_RepBio1_HL	T
AT3G16400.1		F	T	2	l	M	AQKLEAKGGE	505.4	505.4	505.4	3	3	0.02106	1.74	97.94	96.46	98.8	WT_RepBio1_HL	T
AT5G14260.1		F	T	52	h	S	SSDTLVASGS	3058	3058	3058	1	2	26.21	1	3.675	3.675	3.675	WT_RepBio1_HL	T
AT2G04030.1		F	T	62	h	C	DAAVAEKETT	457.6	457.6	457.6	2	2	56.86	1.022	1.728	1.692	1.765	WT_RepBio1_HL	T
AT4G35630.1		F	T	52	l	C	VASTTQVQDG	207.6	207.6	207.6	0	2						WT_RepBio1_HL	T
AT5G25460.1		F	T	20	h	A	AKSTVSFRDG	147.3	147.3	147.3	0	1						WT_RepBio1_HL	T
AT5G16440.1		F	T	60	l	M	TDSNDAGMDA	430.3	430.3	430.3	1	3	0.000103	1	99.99	99.99	99.99	WT_RepBio1_HL	T
AT2G13360.1		F	T	1	l	-	MDYMYGPGRH	248.5	248.5	248.5	2	5	0.0001299	2.063	99.99	99.97	99.99	WT_RepBio1_HL	T
AT2G37180.1		F	T	2	J	M	AKDVEGPDGF	647.6	647.6	647.6	1	1	1.153	1	46.44	46.44	46.44	WT_RepBio1_HL	T
AT3G56240.1		F	T	2	l	M	AQTVVLKVGM	507.2	507.2	507.2	0	1						WT_RepBio1_HL	T
AT5G11670.1		F	T	2	l	M	GSTPTDLPGE	1591	1591	1591	2	2	0.0003331	1.207	99.97	99.96	99.97	WT_RepBio1_HL	T
AT3G01500.1		F	T	2	l	M	GTEAYDEAIE	558	558	558	1	1	0.03653	1	96.48	96.48	96.48	WT_RepBio1_HL	T
AT1G18170.1		F	T	29	l	Y	ASSSNPPEPE	189.2	189.2	189.2	1	1	0.614	1	61.96	61.96	61.96	WT_RepBio1_HL	T
AT4G17560.1		F	T	72	h	R	AEEGNTEAES	183.1	183.1	183.1	0	2						WT_RepBio1_HL	T
AT4G26900.1		F	T	57	h	A	SSTSDSVVTL	471.2	471.2	471.2	0	1						WT_RepBio1_HL	T
AT5G16440.1		F	T	53	l	R	AFSAVTMTDS	534.9	534.9	534.9	0	1						WT_RepBio1_HL	T
AT3G02780.1		F	T	46	l	R	AFSGTAMTDT	453.6	453.6	453.6	1	1	0.000743	1	99.93	99.93	99.93	WT_RepBio1_HL	T
AT5G19820.1		F	T	2	l	M	ASEANQLQQA	634.7	634.7	634.7	0	3						WT_RepBio1_HL	T
AT3G23810.1		F	T	2	l	M	ALLVEKTSSG	640.7	640.7	640.7	1	2	0.000182	1	99.98	99.98	99.98	WT_RepBio1_HL	T
AT1G79340.1		F	T	2	h	M	TKKAVLIGIN	508.2	508.2	508.2	3	3	81.33	1.266	1.215	0.9617	1.533	WT_RepBio1_HL	T
AT5G07110.1		F	T	2	l	M	ASPLLPTSTT	775.5	775.5	775.5	0	1						WT_RepBio1_HL	T
AT3G08920.1		F	T	34	h	A	VSGKELILSG	350.8	350.8	350.8	0	1						WT_RepBio1_HL	T
AT3G10020.1		F	T	1	l	-	MQAVSVDETK	485.8	485.8	485.8	1	2	5e-05	1	100	100	100	WT_RepBio1_HL	T
AT1G70730.1		F	T	2	h	M	VSFKVSLVST	726.8	726.8	726.8	0	1						WT_RepBio1_HL	T
AT1G16080.1		F	T	42	l	M	AMAAASAATA	1761	1761	1761	0	1						WT_RepBio1_HL	T
AT2G23350.1		F	T	2	l	M	AQVQAPSSHS	711.8	711.8	711.8	0	1						WT_RepBio1_HL	T
AT5G58190.1		F	T	1	l	-	MDPASSSSSN	464.4	464.4	464.4	0	1						WT_RepBio1_HL	T
AT3G26900.1		F	T	55	h	R	SLADQSASTG	255.3	255.3	255.3	0	1						WT_RepBio1_HL	T
AT3G06680.2		F	T	2	h	M	AKSKNHTAHN	483.4	483.4	483.4	2	4	296.7	2.303	0.3359	0.1461	0.7701	WT_RepBio1_HL	T
AT4G30550.1		F	T	2	h	M	VVIEQKKRFA	424.8	424.8	424.8	0	2						WT_RepBio1_HL	T
AT5G66420.2		F	T	1	h	-	MKGETYRVFC	323	323	323	0	1						WT_RepBio1_HL	T
AT5G63110.1		F	T	1	l	-	MEADESGISL	569.9	569.9	569.9	0	2						WT_RepBio1_HL	T
AT2G01140.1		F	T	42	h	A	GAYSDELVKT	476.3	476.3	476.3	0	2						WT_RepBio1_HL	T
AT1G80460.1		F	T	2	l	M	AKENGFIGSI	518.8	518.8	518.8	1	2	0.1088	1	90.18	90.18	90.18	WT_RepBio1_HL	T
AT3G27925.1		F	T	106	h	A	FVVSTPKKLQ	149.3	149.3	149.3	1	4	365	1	0.2732	0.2732	0.2732	WT_RepBio1_HL	T
AT1G55805.1		F	T	37	h	F	NSESKSTGTG	194.5	194.5	194.5	0	1						WT_RepBio1_HL	T
AT4G34290.1		F	T	51	h	A	AASSDPTTTT	711.5	711.5	711.5	1	1	2.957	1	25.27	25.27	25.27	WT_RepBio1_HL	T
AT5G51820.1		F	T	63	h	A	GTDSIEIKSL	297.5	297.5	297.5	0	1						WT_RepBio1_HL	T
AT3G21055.1		F	T	73	h	A	EEEEPKRGTE	152.7	152.7	152.7	0	1						WT_RepBio1_HL	T
AT5G56610.1		F	T	2	h	M	TDETEEDDTT	766.3	766.3	766.3	1	1	2.58	1	27.94	27.94	27.94	WT_RepBio1_HL	T
AT3G44310.1		F	T	2	l	M	SSTKDMSTVQ	734.9	734.9	734.9	2	6	0.002075	1.452	99.79	99.7	99.86	WT_RepBio1_HL	T
AT1G18080.1		F	T	2	l	M	AEGLVLKGTM	461.8	461.8	461.8	2	2	0.0003076	1.226	99.97	99.96	99.97	WT_RepBio1_HL	T
AT1G54690.1		F	T	2	l	M	SSGAGSGTTK	863.3	863.3	863.3	0	1						WT_RepBio1_HL	T
AT4G01480.1		F	T	1	l	-	MNGEEVKTSQ	364.4	364.4	364.4	0	2						WT_RepBio1_HL	T
AT5G09900.1		F	T	2	l	M	GDSGKLEATI	619.2	619.2	619.2	1	1	0.00886	1	99.12	99.12	99.12	WT_RepBio1_HL	T
AT3G26450.1		F	T	2	l	M	ATSGTYVTQV	761.5	761.5	761.5	2	7	0.003433	2.326	99.66	99.21	99.85	WT_RepBio1_HL	T
AT1G75780.1		F	T	1	l	-	MREILHVQGG	236.3	236.3	236.3	0	1						WT_RepBio1_HL	T
AT1G29930.1		F	T	15	h	A	GKAVKLSPAA	395.6	395.6	395.6	0	1						WT_RepBio1_HL	T
AT1G68680.1		F	T	2	l	M	ASSSDPSKPV	1130	1130	1130	1	2	0.231	1	81.24	81.24	81.24	WT_RepBio1_HL	T
AT5G52650.1		F	T	1	h	-	MIISEANRKE	248.9	248.9	248.9	0	1						WT_RepBio1_HL	T
AT4G29060.1		F	T	74	h	R	ATGTDVVAAV	608.4	608.4	608.4	3	5	81.19	1.246	1.217	0.979	1.511	WT_RepBio1_HL	T
AT4G37930.1		F	T	31	h	S	SLPSEAVDEK	315.8	315.8	315.8	2	3	69.1	2.01	1.427	0.7148	2.827	WT_RepBio1_HL	T
AT2G18230.1		F	T	2	l	M	AEIKDEGSAK	557.2	557.2	557.2	0	1						WT_RepBio1_HL	T
AT5G63570.1		F	T	38	h	M	SVSVDEKKKS	308.9	308.9	308.9	0	1						WT_RepBio1_HL	T
AT3G54660.1		F	T	75	h	A	STDNGAESDR	327.7	327.7	327.7	1	1	400.2	1	0.2492	0.2492	0.2492	WT_RepBio1_HL	T
AT4G38200.1		F	T	2	l	M	SSSQNLGGAT	537.2	537.2	537.2	0	1						WT_RepBio1_HL	T
AT4G20360.1		F	T	100	h	L	TMALASIGSS	382.3	382.3	382.3	0	1						WT_RepBio1_HL	T
AT4G05530.1		F	T	1	l	-	MEKKLPRRLE	369.5	369.5	369.5	0	2						WT_RepBio1_HL	T
AT3G63410.1		F	T	51	J	C	SSSSVSSSRP	372.2	372.2	372.2	0	2						WT_RepBio1_HL	T
AT5G60980.1		F	T	2	l	M	AQQEASPSPG	806.7	806.7	806.7	1	2	9.2e-05	1	99.99	99.99	99.99	WT_RepBio1_HL	T
AT1G30230.1		F	T	2	l	M	AAFPNLNSDA	619.9	619.9	619.9	1	3	0.004126	1	99.59	99.59	99.59	WT_RepBio1_HL	T
AT2G21060.1		F	T	2	l	M	SGGGDVNMSG	693.2	693.2	693.2	0	1						WT_RepBio1_HL	T
AT5G51545.1		F	T	34	h	N	SQIESDTTED	281.7	281.7	281.7	0	1						WT_RepBio1_HL	T
AT3G55360.1		F	T	1	h	-	MKVTVVSRSG	470.7	470.7	470.7	3	3	458.9	1.229	0.2174	0.177	0.2671	WT_RepBio1_HL	T
AT4G18030.1		F	T	2	h	M	GSKHNPPGNN	490.2	490.2	490.2	0	1						WT_RepBio1_HL	T
AT4G23630.1		F	T	2	l	M	AEEHKHDESV	611.4	611.4	611.4	2	2	0.04512	1.147	95.68	95.08	96.22	WT_RepBio1_HL	T
AT4G28750.1		F	T	45	h	R	AAEDPAPASS	2667	2667	2667	2	7	43.2	1.078	2.263	2.102	2.435	WT_RepBio1_HL	T
AT1G79040.1		F	T	49	h	K	TDKPFGINGS	170.7	170.7	170.7	0	1						WT_RepBio1_HL	T
AT3G12780.1		F	T	77	h	S	MAKKSVGDLT	399	399	399	0	2						WT_RepBio1_HL	T
AT2G37660.1		F	T	70	h	S	AAATTEPLTV	796.5	796.5	796.5	4	4	54.09	1.781	1.815	1.027	3.188	WT_RepBio1_HL	T
AT5G57020.1		F	T	2	l	M	ADNNSPPGSV	645.4	645.4	645.4	0	1						WT_RepBio1_HL	T
AT4G32410.1		F	T	1	l	-	MEASAGLVAG	523.6	523.6	523.6	0	1						WT_RepBio1_HL	T
AT4G28750.1		F	T	53	h	A	SSSSKDSPAA	676.6	676.6	676.6	1	2	138.5	1	0.7166	0.7166	0.7166	WT_RepBio1_HL	T
AT1G35670.1		F	T	1	l	-	METKPNPRRP	309.8	309.8	309.8	0	1						WT_RepBio1_HL	T
AT5G12380.1		F	T	2	l	M	ATIVSPPHFS	686.4	686.4	686.4	0	1						WT_RepBio1_HL	T
AT1G54270.1		F	T	2	l	M	AGSAPEGTQF	834.3	834.3	834.3	1	2	0.003971	1	99.6	99.6	99.6	WT_RepBio1_HL	T
AT3G56130.1		F	T	60	h	A	AKSSTTTISD	1229	1229	1229	0	1						WT_RepBio1_HL	T
AT4G26300.1		F	T	54	l	M	AANEEFTGNL	175.6	175.6	175.6	1	2	0.3146	1	76.07	76.07	76.07	WT_RepBio1_HL	T
AT3G14595.1		F	T	2	J	M	TSGGDDKNRS	429.6	429.6	429.6	1	1	0.8532	1	53.96	53.96	53.96	WT_RepBio1_HL	T
AT1G09330.1		F	T	1	l	-	MDPNNQIQAP	319.7	319.7	319.7	0	2						WT_RepBio1_HL	T
AT1G63810.1		F	T	1	l	-	MEADTKTDSR	480.2	480.2	480.2	0	1						WT_RepBio1_HL	T
AT1G77670.1		F	T	42	l	M	TTVSTQNEST	239	239	239	0	2						WT_RepBio1_HL	T
AT1G51100.1		F	T	40	h	C	SSNPESKDQF	175.9	175.9	175.9	0	1						WT_RepBio1_HL	T
AT3G48990.1		F	T	1	l	-	MDSDTLSGLL	510.8	510.8	510.8	0	1						WT_RepBio1_HL	T
AT4G13720.1		F	T	2	l	M	AAAAAKAAVV	997.6	997.6	997.6	0	1						WT_RepBio1_HL	T
AT4G15545.1		F	T	2	l	M	SEIEEEEEEG	767.4	767.4	767.4	2	3	0.013	1.448	98.72	98.15	99.11	WT_RepBio1_HL	T
AT2G14880.1		F	T	46	h	V	TSATESSEPT	3047	3047	3047	0	1						WT_RepBio1_HL	T
AT4G02520.1		F	T	2	l	M	AGIKVFGHPA	554.5	554.5	554.5	0	1						WT_RepBio1_HL	T
AT1G62020.1		F	T	1	h	-	MLTKFETKSN	338.6	338.6	338.6	1	3	11.48	1	8.01	8.01	8.01	WT_RepBio1_HL	T
AT5G47930.1		F	T	2	h	M	VLQNDIDLLH	556.1	556.1	556.1	1	2	99.13	1	0.9987	0.9987	0.9987	WT_RepBio1_HL	T
AT1G75680.1		F	T	1	h	-	MEEKSKSRGW	243.7	243.7	243.7	0	1						WT_RepBio1_HL	T
AT5G08680.1		F	T	55	h	Y	STSSPANSAA	187.3	187.3	187.3	0	1						WT_RepBio1_HL	T
AT1G01050.1		F	T	2	l	M	SEETKDNQRL	479.3	479.3	479.3	0	1						WT_RepBio1_HL	T
AT2G38170.2		F	T	2	l	M	AGIVTEPWSV	689.1	689.1	689.1	0	1						WT_RepBio1_HL	T
AT5G40200.1		F	T	1	h	-	MKNSEKRGRK	366.9	366.9	366.9	0	1						WT_RepBio1_HL	T
AT1G54320.1		F	T	2	l	M	SSNTASSSAG	1190	1190	1190	1	2	0.008608	1	99.15	99.15	99.15	WT_RepBio1_HL	T
AT3G27960.1		F	T	1	l	-	MDVGESNERV	420.8	420.8	420.8	0	1						WT_RepBio1_HL	T
AT2G27710.1		F	T	1	h	-	MKVVAAYLLA	544.2	544.2	544.2	0	2						WT_RepBio1_HL	T
AT5G26570.1		F	T	53	h	C	TATSSSTIEE	459.3	459.3	459.3	0	1						WT_RepBio1_HL	T
AT5G10480.1		F	T	2	h	M	AGFLSVVRRV	288.5	288.5	288.5	1	1	802	1	0.1245	0.1245	0.1245	WT_RepBio1_HL	T
AT3G11930.1		F	T	2	l	M	AEEQAATAME	728	728	728	1	4	0.002792	1	99.72	99.72	99.72	WT_RepBio1_HL	T
AT1G62380.1		F	T	1	l	-	MEKNMKFPVV	339	339	339	0	1						WT_RepBio1_HL	T
AT3G52560.1		F	T	2	h	M	TLGSGGSSVV	552.5	552.5	552.5	0	2						WT_RepBio1_HL	T
AT4G10040.1		F	T	2	l	M	ASFDEAPPGN	612.6	612.6	612.6	0	1						WT_RepBio1_HL	T
AT5G24165.1		F	T	33	h	N	VTASSDVPAA	225.1	225.1	225.1	0	1						WT_RepBio1_HL	T
AT2G24440.1		F	T	2	l	M	ASKKVDGEGK	802.8	802.8	802.8	0	2						WT_RepBio1_HL	T
AT1G48860.1		F	T	72	h	A	SVSTAEKASE	236.9	236.9	236.9	1	4	6.991	1	12.51	12.51	12.51	WT_RepBio1_HL	T
AT1G08520.1		F	T	51	h	A	SANATVESPN	1736	1736	1736	2	2	92.8	2.341	1.066	0.4583	2.46	WT_RepBio1_HL	T
AT5G54770.1		F	T	47	h	A	TTAGYDLNAF	850.8	850.8	850.8	4	4	94.32	2.438	1.049	0.4329	2.52	WT_RepBio1_HL	T
AT5G08410.1		F	T	79	h	S	AASVDADADL	150	150	150	0	1						WT_RepBio1_HL	T
AT5G48230.2		F	T	2	l	M	AHTSESVNPR	625.2	625.2	625.2	0	1						WT_RepBio1_HL	T
AT3G12800.1		F	T	1	l	-	MDSPFKPDVV	352.2	352.2	352.2	1	1	0.00015	1	99.99	99.99	99.99	WT_RepBio1_HL	T
AT4G39460.1		F	T	39	h	A	SVNTQEDKPF	159.6	159.6	159.6	0	2						WT_RepBio1_HL	T
AT4G09350.1		F	T	46	l	A	SQGPTKPSKP	287.1	287.1	287.1	0	1						WT_RepBio1_HL	T
AT1G59840.1		F	T	34	l	A	SSSSTSQKPK	315.6	315.6	315.6	1	1	0.4386	1	69.51	69.51	69.51	WT_RepBio1_HL	T
AT1G13270.1		F	T	62	h	A	KKVSGLEEAI	221.3	221.3	221.3	0	1						WT_RepBio1_HL	T
AT5G08740.1		F	T	54	h	A	VTNNSGTTEI	907.3	907.3	907.3	0	1						WT_RepBio1_HL	T
AT2G43180.1		F	T	56	h	N	STVVSDESGN	322.4	322.4	322.4	0	2						WT_RepBio1_HL	T
AT3G13920.1		F	T	2	l	M	AGSAPEGTQF	828.7	828.7	828.7	0	2						WT_RepBio1_HL	T
AT1G02090.1		F	T	1	l	-	MDIEQKQAEI	353.1	353.1	353.1	1	1	0.02266	1	97.78	97.78	97.78	WT_RepBio1_HL	T
AT3G51460.1		F	T	1	l	-	METVDSRNKL	300.6	300.6	300.6	0	1						WT_RepBio1_HL	T
AT5G66120.2		F	T	61	J	G	ASQLMNEPLN	1181	1181	1181	0	1						WT_RepBio1_HL	T
AT3G11620.1		F	T	1	l	-	METQNKLMNE	407	407	407	0	1						WT_RepBio1_HL	T
AT5G06970.1		F	T	1	l	-	MEEENAVEIL	334.8	334.8	334.8	0	1						WT_RepBio1_HL	T
AT3G03630.1		F	T	57	l	G	AISGKSSTGT	459.5	459.5	459.5	2	3	0.01016	2.002	98.99	98.01	99.49	WT_RepBio1_HL	T
AT1G30070.1		F	T	2	l	M	AEEVGLDLEE	439	439	439	0	1						WT_RepBio1_HL	T
AT3G25520.1		F	T	2	h	M	VFVKSTKSNA	496.4	496.4	496.4	2	6	37.85	1.266	2.574	2.043	3.238	WT_RepBio1_HL	T
AT4G21580.1		F	T	1	h	-	MKAIVISEPG	493	493	493	0	2						WT_RepBio1_HL	T
AT1G22920.1		F	T	1	l	-	MEGSSSAIAR	353.8	353.8	353.8	0	1						WT_RepBio1_HL	T
AT5G04810.1		F	T	34	h	F	SLKQPPPQPP	177.2	177.2	177.2	0	1						WT_RepBio1_HL	T
AT5G22820.1		F	T	1	l	-	MEDDEATKQR	354	354	354	0	1						WT_RepBio1_HL	T
AT4G39980.1		F	T	49	l	A	VHAAEPARNA	153	153	153	0	1						WT_RepBio1_HL	T
AT5G14260.1		F	T	50	l	C	VSSSDTLVAS	2750	2750	2750	1	3	0.2926	1	77.36	77.36	77.36	WT_RepBio1_HL	T
AT1G18070.1		F	T	1	l	-	MDLEAEIRAL	348.3	348.3	348.3	1	2	0.005034	1	99.5	99.5	99.5	WT_RepBio1_HL	T
AT5G54430.1		F	T	1	l	-	MNPADSDHPQ	327.6	327.6	327.6	1	1	7.8e-05	1	99.99	99.99	99.99	WT_RepBio1_HL	T
AT4G38130.1		F	T	1	l	-	MDTGGNSLAS	595.2	595.2	595.2	1	1	1.6e-05	1	100	100	100	WT_RepBio1_HL	T
AT1G26180.1		F	T	51	l	F	AFSSVSGASL	168.7	168.7	168.7	0	1						WT_RepBio1_HL	T
AT5G67590.1		F	T	25	h	F	ATDAVVESDY	213.5	213.5	213.5	0	1						WT_RepBio1_HL	T
AT5G64460.1		F	T	1	l	-	METGAGIGLY	325.1	325.1	325.1	0	1						WT_RepBio1_HL	T
AT1G63970.1		F	T	50	l	A	SVSAASSAVD	279.4	279.4	279.4	0	1						WT_RepBio1_HL	T
AT2G04030.1		F	T	63	h	D	AAVAEKETTE	390.7	390.7	390.7	0	2						WT_RepBio1_HL	T
AT3G02780.1		F	T	53	l	M	TDTKDAGMDA	410.6	410.6	410.6	1	3	3.7e-05	1	100	100	100	WT_RepBio1_HL	T
AT4G10300.1		F	T	39	h	A	ESTEKLGITI	255.6	255.6	255.6	1	1	66.72	1	1.477	1.477	1.477	WT_RepBio1_HL	T
AT4G15470.1		F	T	1	l	-	MDKPYGYASV	473.4	473.4	473.4	0	1						WT_RepBio1_HL	T
AT3G42170.1		F	T	1	l	-	MEVYNDDTEM	366.2	366.2	366.2	0	1						WT_RepBio1_HL	T
AT5G01220.1		F	T	69	h	K	EAVSGSNDMT	163.2	163.2	163.2	0	1						WT_RepBio1_HL	T
AT1G56220.1		F	T	36	h	S	SGNDQSEAGS	134.5	134.5	134.5	0	1						WT_RepBio1_HL	T
AT1G26630.1		F	T	2	l	M	SDDEHHFEAS	534.2	534.2	534.2	2	2	0.004724	3.705	99.53	98.28	99.87	WT_RepBio1_HL	T
AT4G10340.1		F	T	51	h	K	AVSETSDELA	182.2	182.2	182.2	0	3						WT_RepBio1_HL	T
AT5G55510.1		F	T	2	l	M	AAENSSNAIN	678.9	678.9	678.9	0	1						WT_RepBio1_HL	T
AT2G27020.1		F	T	2	l	M	SSIGTGYDLS	783.3	783.3	783.3	0	1						WT_RepBio1_HL	T
AT2G21530.1		F	T	73	h	A	SLDENQSPTS	178.3	178.3	178.3	0	2						WT_RepBio1_HL	T
AT1G06000.1		F	T	2	l	M	TTTTTKKPHV	682	682	682	0	1						WT_RepBio1_HL	T
AT4G37300.1		F	T	2	l	M	STMKPSRSDE	559.2	559.2	559.2	1	1	0.002956	1	99.71	99.71	99.71	WT_RepBio1_HL	T
AT5G28840.1		F	T	2	l	M	GTTNGTDYGA	1125	1125	1125	3	4	0.0114	1.135	98.87	98.72	99	WT_RepBio1_HL	T
AT1G71500.1		F	T	65	h	E	ATEVSSSSSV	331.7	331.7	331.7	1	1	5.634	1	15.07	15.07	15.07	WT_RepBio1_HL	T
AT2G09990.1		F	T	2	l	M	ATQPATESVQ	718.5	718.5	718.5	0	1						WT_RepBio1_HL	T
AT5G08300.1		F	T	43	h	F	ASDPHPPAAV	195.4	195.4	195.4	1	2	89.36	1	1.107	1.107	1.107	WT_RepBio1_HL	T
AT4G18100.1		F	T	2	h	M	AVPLLTKKVV	667.5	667.5	667.5	4	4	116.1	1.695	0.8538	0.5054	1.439	WT_RepBio1_HL	T
AT5G04590.1		F	T	62	l	A	VSTPAKPETA	441.1	441.1	441.1	0	1						WT_RepBio1_HL	T
AT5G64410.1		F	T	2	l	M	ATADEFSDED	982.4	982.4	982.4	0	1						WT_RepBio1_HL	T
AT5G10010.1		F	T	1	h	-	MKKGAKRKGV	498.7	498.7	498.7	1	1	9.289	1	9.719	9.719	9.719	WT_RepBio1_HL	T
AT2G26640.1		F	T	1	l	-	MDVEQKKPLI	461.3	461.3	461.3	0	2						WT_RepBio1_HL	T
AT1G36050.1		F	T	2	l	M	AGILNKLRNL	416.4	416.4	416.4	0	1						WT_RepBio1_HL	T
AT1G55805.1		F	T	54	h	S	SVEKTGSDSG	530.8	530.8	530.8	0	1						WT_RepBio1_HL	T
AT5G26210.1		F	T	1	l	-	MEAGGAYNPR	403.7	403.7	403.7	0	1						WT_RepBio1_HL	T
AT5G02500.1		F	T	2	l	M	SGKGEGPAIG	590.1	590.1	590.1	1	1	7.5e-05	1	99.99	99.99	99.99	WT_RepBio1_HL	T
AT3G14210.1		F	T	29	h	A	GEGVPNVALF	183.1	183.1	183.1	0	1						WT_RepBio1_HL	T
AT1G07210.1		F	T	29	h	L	ATNANEDPNQ	287.5	287.5	287.5	0	1						WT_RepBio1_HL	T
AT1G16080.1		F	T	45	J	A	AASAATAKKL	2005	2005	2005	1	3	0.7117	1	58.42	58.42	58.42	WT_RepBio1_HL	T
AT2G01250.1		F	T	2	h	M	VESKVVVPES	711	711	711	1	1	69.24	1	1.424	1.424	1.424	WT_RepBio1_HL	T
AT4G09040.1		F	T	66	h	F	STTTQEPVLE	661.4	661.4	661.4	1	2	38.59	1	2.526	2.526	2.526	WT_RepBio1_HL	T
AT3G57410.1		F	T	2	l	M	SGSTKVLDPA	829.7	829.7	829.7	1	2	0.01021	1	98.99	98.99	98.99	WT_RepBio1_HL	T
AT1G71880.1		F	T	2	h	M	GAYETEKPTK	667.7	667.7	667.7	1	1	17.73	1	5.339	5.339	5.339	WT_RepBio1_HL	T
AT2G44650.1		F	T	43	h	A	ISTKWEPTKV	223.7	223.7	223.7	1	1	3.342	1	23.03	23.03	23.03	WT_RepBio1_HL	T
AT4G34540.1		F	T	1	l	-	MEEEKKKSRV	444.8	444.8	444.8	0	1						WT_RepBio1_HL	T
AT2G30060.1		F	T	2	l	M	ASISNEPERE	557.3	557.3	557.3	0	3						WT_RepBio1_HL	T
AT3G20800.1		F	T	2	l	M	ANLPSSLSMG	615.3	615.3	615.3	0	1						WT_RepBio1_HL	T
AT5G59950.1		F	T	2	l	M	STGLDMSLDD	597.2	597.2	597.2	0	2						WT_RepBio1_HL	T
AT4G28750.1		F	T	64	h	A	AAPDGATATK	504.6	504.6	504.6	0	1						WT_RepBio1_HL	T
AT3G20920.1		F	T	1	l	-	MKKPVGAEKK	490.9	490.9	490.9	0	2						WT_RepBio1_HL	T
AT4G33680.1		F	T	46	l	C	VATPQEKIEY	165.4	165.4	165.4	1	2	0.1275	1	88.69	88.69	88.69	WT_RepBio1_HL	T
AT1G02080.2		F	T	1	l	-	MTPSKVAGHT	333.3	333.3	333.3	0	1						WT_RepBio1_HL	T
AT1G77090.1		F	T	72	h	A	VVKQGLLAGR	150.8	150.8	150.8	1	1	480.4	1	0.2077	0.2077	0.2077	WT_RepBio1_HL	T
AT3G44860.1		F	T	2	l	M	STSFTMIGGE	602.1	602.1	602.1	1	1	9.73	1	9.319	9.319	9.319	WT_RepBio1_HL	T
AT4G17300.1		F	T	62	h	A	VSESLGSGDG	623.3	623.3	623.3	0	1						WT_RepBio1_HL	T
AT3G47070.1		F	T	56	h	L	KKVDEKEGTT	151.4	151.4	151.4	0	1						WT_RepBio1_HL	T
AT3G56130.1		F	T	59	h	K	AAKSSTTTIS	495.4	495.4	495.4	1	2	62.95	1	1.564	1.564	1.564	WT_RepBio1_HL	T
AT1G29350.1		F	T	2	l	M	SSSKVGGGAR	653.6	653.6	653.6	1	1	3.7e-05	1	100	100	100	WT_RepBio1_HL	T
AT3G55630.1		F	T	2	l	M	ATEDDGELSA	599.6	599.6	599.6	0	1						WT_RepBio1_HL	T
AT1G11430.1		F	T	61	h	A	TVDSDYSSKR	824.1	824.1	824.1	0	2						WT_RepBio1_HL	T
AT4G08390.4		F	T	97	h	A	TKSSSSDPDQ	976.4	976.4	976.4	2	2	81.98	1.172	1.205	1.03	1.409	WT_RepBio1_HL	T
AT5G39590.1		F	T	2	h	M	GASSSTDDKE	792.1	792.1	792.1	1	1	11.91	1	7.749	7.749	7.749	WT_RepBio1_HL	T
AT5G02270.1		F	T	2	h	M	AVTEEEKKRN	704.5	704.5	704.5	0	1						WT_RepBio1_HL	T
AT3G48680.1		F	T	28	h	A	AEAVAVATTE	772.9	772.9	772.9	0	2						WT_RepBio1_HL	T
AT1G29930.1		F	T	14	h	F	AGKAVKLSPA	276	276	276	1	2	37.72	1	2.583	2.583	2.583	WT_RepBio1_HL	T
ATCG00780.1		F	T	1	h	-	MIQPQTYLNV	434.7	434.7	434.7	1	2	20.02	1	4.758	4.758	4.758	WT_RepBio1_HL	T
AT1G78370.1		F	T	2	l	M	ANLPILLDYW	414.7	414.7	414.7	0	1						WT_RepBio1_HL	T
AT2G31790.1		F	T	2	l	M	SEAKKGHVLF	481.8	481.8	481.8	1	2	6.8e-05	1	99.99	99.99	99.99	WT_RepBio1_HL	T
AT3G52150.1		F	T	58	h	A	VTETEEKPAA	1034	1034	1034	4	5	160.4	2.627	0.6198	0.2368	1.612	WT_RepBio1_HL	T
AT5G37850.1		F	T	36	l	M	TTPPVLSLAL	171.6	171.6	171.6	1	1	2e-05	1	100	100	100	WT_RepBio1_HL	T
AT4G27320.1		F	T	1	l	-	MNPDSDYPHL	255	255	255	0	1						WT_RepBio1_HL	T
AT4G29060.1		F	T	75	h	A	TGTDVVAAVE	755.9	755.9	755.9	0	2						WT_RepBio1_HL	T
AT4G37930.1		F	T	30	h	M	SSLPSEAVDE	433.1	433.1	433.1	1	1	316.9	1	0.3145	0.3145	0.3145	WT_RepBio1_HL	T
AT5G43560.1		F	T	2	l	M	SESTNEDSGA	851.9	851.9	851.9	0	1						WT_RepBio1_HL	T
AT1G33120.1		F	T	1	h	-	MKTILSSETM	456.5	456.5	456.5	5	8	34.09	14.87	2.85	0.1969	30.37	WT_RepBio1_HL	T
AT5G48870.1		F	T	2	l	M	ANNPSQLLPS	571.4	571.4	571.4	0	1						WT_RepBio1_HL	T
AT3G06670.1		F	T	2	h	M	GAPEKSQSNT	627.8	627.8	627.8	1	1	467.7	1	0.2133	0.2133	0.2133	WT_RepBio1_HL	T
AT3G02420.1		F	T	2	l	M	AEGGEDSQRL	645.9	645.9	645.9	0	1						WT_RepBio1_HL	T
AT4G13430.1		F	T	48	l	S	VMAPQKDRSP	173.2	173.2	173.2	0	1						WT_RepBio1_HL	T
AT1G60420.1		F	T	2	l	M	AETSKQVNGD	659.3	659.3	659.3	1	3	0.01583	1	98.44	98.44	98.44	WT_RepBio1_HL	T
AT3G48680.1		F	T	27	h	F	AAEAVAVATT	712.4	712.4	712.4	1	2	623.7	1	0.1601	0.1601	0.1601	WT_RepBio1_HL	T
AT3G49560.1		F	T	2	h	M	VVGGGGEGDQ	520.3	520.3	520.3	0	1						WT_RepBio1_HL	T
AT1G13930.1		F	T	1	l	-	MNFISDQVKK	325.4	325.4	325.4	0	1						WT_RepBio1_HL	T
AT4G03110.1		F	T	2	l	M	AEAKEENREK	645.5	645.5	645.5	0	1						WT_RepBio1_HL	T
AT4G13550.2		F	T	51	h	F	AQSETKEVSL	171.3	171.3	171.3	0	1						WT_RepBio1_HL	T
AT3G12740.1		F	T	2	l	M	SSSNTPSSSA	1190	1190	1190	1	1	0.02097	1	97.95	97.95	97.95	WT_RepBio1_HL	T
AT3G46670.1		F	T	1	l	-	MEEKPAGRRV	308.6	308.6	308.6	0	1						WT_RepBio1_HL	T
AT4G23940.1		F	T	55	h	C	ELKTGSSSSG	265.3	265.3	265.3	1	1	107.4	1	0.9225	0.9225	0.9225	WT_RepBio1_HL	T
AT5G67030.1		F	T	60	h	K	AATALVEKEE	939.3	939.3	939.3	0	1						WT_RepBio1_HL	T
AT4G16444.1		F	T	1	h	-	MEGEKLIEDR	361.2	361.2	361.2	0	1						WT_RepBio1_HL	T
AT1G68370.1		F	T	2	l	M	SAKKLEGSSA	747.6	747.6	747.6	0	1						WT_RepBio1_HL	T
AT3G52950.1		F	T	2	l	M	STQATGPSST	957.8	957.8	957.8	1	1	0.005778	1	99.43	99.43	99.43	WT_RepBio1_HL	T
AT4G29120.1		F	T	24	l	M	ASSTISSDII	327.3	327.3	327.3	0	1						WT_RepBio1_HL	T
AT1G79850.1		F	T	50	h	A	MKTMQGRVVC	159.4	159.4	159.4	1	3	243.9	1	0.4084	0.4084	0.4084	WT_RepBio1_HL	T
AT5G24400.1		F	T	69	h	K	SMATTNIGKE	311.4	311.4	311.4	0	1						WT_RepBio1_HL	T
AT1G55490.1		F	T	56	h	A	AKELHFNKDG	386.9	386.9	386.9	0	1						WT_RepBio1_HL	T
AT4G29910.1		F	T	146	h	K	PSDFVNLLRE	4.611	4.611	4.611	0	1						WT_RepBio1_HL	F
AT5G54060.1		F	T	166	h	E	MSGEELAKTP	6.801	6.801	6.801	0	1						WT_RepBio1_HL	F
AT3G02520.1		F	T	251	h	A	SKHEPEEGKP	2.381	2.381	2.381	0	1						WT_RepBio1_HL	F
AT3G57350.1	AT2G41620.1	F	F	118	h	I	QEAQKDNVRS	2.183	2.183	2.183	0	1						WT_RepBio1_HL	F
AT1G76180.1		F	T	77	h	R	SDSSSSSSSE	128.7	128.7	128.7	1	1	238.5	1	0.4175	0.4175	0.4175	WT_RepBio1_HL	F
AT3G12660.1		F	T	221	h	S	ENAGSANGVS	2.884	2.884	2.884	0	1						WT_RepBio1_HL	F
AT2G30110.1		F	T	64	h	M	AFGNSNRQEI	88.41	88.41	88.41	0	1						WT_RepBio1_HL	F
AT5G53850.4		F	T	359	h	K	EIKETLGVDD	3.741	3.741	3.741	0	1						WT_RepBio1_HL	F
AT1G67030.1		F	T	171	l	R	FAGDSDRSSG	3.519	3.519	3.519	0	1						WT_RepBio1_HL	F
AT1G16330.1		F	T	452	h	L	TMDLLDRYLS	2.021	2.021	2.021	0	1						WT_RepBio1_HL	F
AT2G19210.1		F	T	723	l	R	SVALDGNNQD	3.891	3.891	3.891	0	2						WT_RepBio1_HL	F
AT1G16300.1		F	T	257	h	L	MTTVHATTAT	4.47	4.47	4.47	0	1						WT_RepBio1_HL	F
AT5G43068.1		F	T	61	l	L	GKSFAYRLAS	115.5	115.5	115.5	0	1						WT_RepBio1_HL	F
AT1G65660.1		F	T	225	h	V	RTTGGGSTGT	3.37	3.37	3.37	0	1						WT_RepBio1_HL	F
AT3G27500.1		F	T	228	h	K	SSPPVALSNM	2.226	2.226	2.226	0	1						WT_RepBio1_HL	F
AT5G27600.1		F	T	233	h	R	GTGVTIVSYQ	3.131	3.131	3.131	0	1						WT_RepBio1_HL	F
AT5G47570.1		F	T	31	h	R	AGMGLPVGKH	103.2	103.2	103.2	0	2						WT_RepBio1_HL	F
AT4G20360.1		F	T	243	h	A	LLAVETLTEN	17.7	17.7	17.7	0	2						WT_RepBio1_HL	F
AT2G05520.1	AT2G05520.4 | AT2G05520.6	T	T	72	h	Y	QGGGGNYQGG	72.42	72.42	72.42	0	1						WT_RepBio1_HL	F
AT1G52310.1		F	T	421	l	P	WEVMQERTVM	1.853	1.853	1.853	0	1						WT_RepBio1_HL	F
AT5G04500.1		F	T	436	l	R	TDALLNLETA	2.497	2.497	2.497	0	1						WT_RepBio1_HL	F
AT5G54470.1		F	T	169	h	N	QSRPLKRLSR	2.891	2.891	2.891	0	1						WT_RepBio1_HL	F
AT5G21160.1		F	T	3	l	M	AETEGSVADD	23.99	23.99	23.99	0	1						WT_RepBio1_HL	F
AT5G05090.1		F	T	139	h	R	MKSGGGGGGS	3.249	3.249	3.249	0	1						WT_RepBio1_HL	F
AT5G07810.1		F	T	125	h	N	DDGGKAGVYK	2.615	2.615	2.615	0	1						WT_RepBio1_HL	F
AT1G61870.1		F	T	256	h	I	GVSTYNIRIQ	3.226	3.226	3.226	0	1						WT_RepBio1_HL	F
AT2G39730.1		F	T	257	h	N	IADNPTNVQL	9.957	9.957	9.957	0	1						WT_RepBio1_HL	F
AT3G21410.1		F	T	227	l	K	GLSLKGNMYW	2.942	2.942	2.942	0	1						WT_RepBio1_HL	F
AT1G14685.1		F	T	33	h	D	RNTKPFLPGR	46.04	46.04	46.04	0	1						WT_RepBio1_HL	F
ATCG00180.1		F	T	363	h	G	KEGRFRETLL	3.78	3.78	3.78	0	1						WT_RepBio1_HL	F
AT2G01520.1	AT4G23670.1 | AT4G14060.1	F	F	2	l	M	ATSGTYVTEV	910.2	910.2	910.2	6	8	0.0007436	6.131	99.93	99.55	99.99	WT_RepBio1_HL	F
AT3G61260.1		F	T	92	h	R	DVKLADLSKE	37.05	37.05	37.05	0	1						WT_RepBio1_HL	F
AT1G52290.1	AT1G24030.1 | AT1G52290.2 | AT2G18470.1 | AT2G18470.2 | AT2G18470.3 | AT2G18470.4	T	F	244	l	K	IALGAAKGLA	3.007	3.007	3.007	0	1						WT_RepBio1_HL	F
ATMG01190.1		F	T	7	h	R	AAELTNLFES	10.06	10.06	10.06	0	1						WT_RepBio1_HL	F
ATCG00490.1		F	T	228	h	K	SQAETGEIKG	4.439	4.439	4.439	0	1						WT_RepBio1_HL	F
AT1G62750.1		F	T	82	h	A	AAEAEAKRAV	122.9	122.9	122.9	0	2						WT_RepBio1_HL	F
AT3G56760.1		F	T	81	l	K	HIRALLARRH	44.46	44.46	44.46	0	1						WT_RepBio1_HL	F
AT3G25770.1		F	T	66	h	R	ALSQNGNIEN	94.98	94.98	94.98	0	2						WT_RepBio1_HL	F
AT5G54270.1		F	T	43	h	M	GNDLWYGPDR	82.27	82.27	82.27	0	3						WT_RepBio1_HL	F
AT5G50950.1		F	T	6	l	T	MQFEGEKKNV	15.87	15.87	15.87	0	1						WT_RepBio1_HL	F
AT4G10340.1		F	T	258	h	H	LSDPFGNNLL	17.42	17.42	17.42	0	1						WT_RepBio1_HL	F
AT5G56400.1		F	T	134	h	R	NICELIIKHY	1.076	1.076	1.076	0	1						WT_RepBio1_HL	F
AT5G51545.1		F	T	90	l	R	APVEKPVFMS	59.04	59.04	59.04	0	1						WT_RepBio1_HL	F
AT2G04930.1		F	T	237	l	D	GGLANVLKLL	2.207	2.207	2.207	0	1						WT_RepBio1_HL	F
AT5G45260.1		F	T	633	h	C	TRLQNFPAAG	1.969	1.969	1.969	0	1						WT_RepBio1_HL	F
AT4G32200.1		F	T	1068	l	K	GGANQSKKRS	4.68	4.68	4.68	0	1						WT_RepBio1_HL	F
AT1G29930.1	AT2G34420.1 | AT1G29910.1 | AT1G29920.1	F	F	40	h	V	AKPKGPSGSP	233.8	233.8	233.8	1	1	234.9	1	0.4239	0.4239	0.4239	WT_RepBio1_HL	F
ATCG00730.1		F	T	16	h	R	AKLAKGMGHN	43.43	43.43	43.43	0	1						WT_RepBio1_HL	F
ATCG00020.1		F	T	226	h	R	ETTENESANE	5.159	5.159	5.159	0	1						WT_RepBio1_HL	F
AT5G08350.1		F	T	148	h	S	PQGDIIRVHY	3.744	3.744	3.744	0	1						WT_RepBio1_HL	F
AT5G37510.1		F	T	39	h	S	PESAAVSEPE	121.7	121.7	121.7	1	2	179.4	1	0.5544	0.5544	0.5544	WT_RepBio1_HL	F
AT5G26000.1		F	T	286	h	H	SQESKDATER	3.362	3.362	3.362	0	1						WT_RepBio1_HL	F
AT5G28840.1		F	T	3	h	G	TTNGTDYGAY	19.66	19.66	19.66	0	2						WT_RepBio1_HL	F
AT1G29930.1	AT2G34420.1 | AT1G29910.1 | AT1G29920.1 | AT2G34430.1	F	F	82	h	D	TAGLSADPET	109.3	109.3	109.3	0	1						WT_RepBio1_HL	F
AT1G79340.1		F	T	191	h	R	GFHIGGNKKD	2.275	2.275	2.275	0	1						WT_RepBio1_HL	F
AT5G41220.1		F	T	145	l	L	TTLDTFWLKG	3.048	3.048	3.048	0	1						WT_RepBio1_HL	F
AT1G05500.1		F	T	222	h	G	LSEAIEETIR	3.905	3.905	3.905	0	1						WT_RepBio1_HL	F
AT4G21280.1		F	T	82	h	K	VGPPPAPSGG	43.7	43.7	43.7	0	1						WT_RepBio1_HL	F
AT5G01530.1		F	T	96	h	D	SLDQNLAKNL	26.75	26.75	26.75	0	2						WT_RepBio1_HL	F
AT2G39100.1		F	T	243	l	R	QTGQTGMLVE	4.364	4.364	4.364	0	1						WT_RepBio1_HL	F
AT3G11710.1		F	T	512	h	R	SKSGLTERFE	2.125	2.125	2.125	0	1						WT_RepBio1_HL	F
AT5G49910.1		F	T	90	h	N	SAVAAMEGGK	52.98	52.98	52.98	0	1						WT_RepBio1_HL	F
AT4G23670.1	AT2G01520.1 | AT4G14060.1	F	F	2	l	M	ATSGTYVTEV	910.2	910.2	910.2	6	11	0.0007436	6.131	99.93	99.55	99.99	WT_RepBio1_HL	F
AT1G74310.1		F	T	642	h	Q	HSVSRLIGAP	2.567	2.567	2.567	0	2						WT_RepBio1_HL	F
AT4G29900.1		F	T	247	h	F	QNLNEEKRNI	2.806	2.806	2.806	0	1						WT_RepBio1_HL	F
AT2G39730.1		F	T	454	h	D	PVAENFDPTA	4.542	4.542	4.542	0	1						WT_RepBio1_HL	F
AT5G01530.1		F	T	105	h	N	LAGDVIGTRT	60.85	60.85	60.85	0	1						WT_RepBio1_HL	F
AT2G30950.1		F	T	83	h	A	DEQGVSSSRM	58.08	58.08	58.08	0	3						WT_RepBio1_HL	F
AT1G58190.1		F	T	608	l	N	VMLLDLRNNK	1.827	1.827	1.827	0	1						WT_RepBio1_HL	F
AT2G47610.1		F	T	204	h	K	LEFSKILEAI	2.846	2.846	2.846	0	1						WT_RepBio1_HL	F
AT5G27140.1		F	T	329	l	R	SLAAKSALAI	4.886	4.886	4.886	0	1						WT_RepBio1_HL	F
AT4G29060.1		F	T	94	h	A	EDKETVASEK	61.67	61.67	61.67	0	1						WT_RepBio1_HL	F
AT2G34585.1		F	T	39	h	R	SLNPDYDPDD	102.4	102.4	102.4	0	1						WT_RepBio1_HL	F
AT3G49850.1		F	T	167	l	R	LKYLTNVGTL	3.08	3.08	3.08	0	1						WT_RepBio1_HL	F
AT5G63750.1		F	T	430	h	D	ATSLVESFSK	6.359	6.359	6.359	0	1						WT_RepBio1_HL	F
AT5G63860.1		F	T	287	h	R	HTMALTSDGK	3.078	3.078	3.078	0	1						WT_RepBio1_HL	F
AT1G26665.1		F	T	159	h	R	EIRASSAAEA	2.811	2.811	2.811	0	2						WT_RepBio1_HL	F
AT4G17210.1		F	T	316	h	S	LVGSLTVELD	3.02	3.02	3.02	0	1						WT_RepBio1_HL	F
AT4G38970.1		F	T	211	h	R	YAAISQDSGL	4.048	4.048	4.048	0	1						WT_RepBio1_HL	F
AT3G27160.1		F	T	82	h	F	SSGYNVQVFV	53.17	53.17	53.17	0	2						WT_RepBio1_HL	F
AT1G15890.1		F	T	727	h	R	KGRGELKCTS	2.319	2.319	2.319	0	1						WT_RepBio1_HL	F
AT2G02780.1		F	T	222	l	K	KLNNLQSLDL	3.734	3.734	3.734	0	1						WT_RepBio1_HL	F
AT5G49910.1	AT4G24280.1	F	F	78	h	N	EKVVGIDLGT	147.6	147.6	147.6	2	3	209	1.04	0.4763	0.4581	0.4951	WT_RepBio1_HL	F
AT1G16560.1		F	T	23	h	A	SAGDADPDYR	111.5	111.5	111.5	0	1						WT_RepBio1_HL	F
AT3G54890.1		F	T	55	h	R	PAYLDGSAPG	49.88	49.88	49.88	0	1						WT_RepBio1_HL	F
AT4G29720.1		F	T	445	l	W	GSDPLFRGSY	2.077	2.077	2.077	0	1						WT_RepBio1_HL	F
AT5G17920.1		F	T	543	h	W	SAMAQSMTSR	4.439	4.439	4.439	0	1						WT_RepBio1_HL	F
AT2G34310.1		F	T	91	h	G	GQVAKGEDVI	32.73	32.73	32.73	0	1						WT_RepBio1_HL	F
AT5G58470.1		F	T	66	h	G	GGGYQGGDRG	59.85	59.85	59.85	0	1						WT_RepBio1_HL	F
ATCG00120.1		F	T	88	h	S	SVKATGKIAQ	34.85	34.85	34.85	0	1						WT_RepBio1_HL	F
ATCG00270.1		F	T	246	h	Y	SMVTANRFWS	2.763	2.763	2.763	0	1						WT_RepBio1_HL	F
AT1G58270.1		F	T	83	h	S	QAVTTDTRTR	81.34	81.34	81.34	0	2						WT_RepBio1_HL	F
AT1G56070.1		F	T	578	h	M	SKSPNKHNRL	4.629	4.629	4.629	0	1						WT_RepBio1_HL	F
AT3G45310.1		F	T	85	l	K	ENLDLIRSTN	42.61	42.61	42.61	0	1						WT_RepBio1_HL	F
AT5G36700.1		F	T	55	l	M	TSSNITPRAM	120.5	120.5	120.5	0	1						WT_RepBio1_HL	F
AT1G18470.1		F	T	171	l	K	LSGDVVALGW	2.747	2.747	2.747	0	1						WT_RepBio1_HL	F
AT3G18830.1		F	T	522	h	P	EVEIGSNKQW	2.719	2.719	2.719	0	1						WT_RepBio1_HL	F
AT3G16290.1		F	T	80	h	A	AAKVTERKRT	102.7	102.7	102.7	0	1						WT_RepBio1_HL	F
AT4G34110.1		F	T	57	h	F	GQMGTVVTVR	59.55	59.55	59.55	0	1						WT_RepBio1_HL	F
AT2G45290.1	AT3G60750.1 | AT2G45290.2	T	F	343	h	A	ALGEKEVEAT	42.86	21.43	42.86	0	1						WT_RepBio1_HL	F
AT1G44120.1		F	T	483	l	R	WAVTSAGGIP	3.276	3.276	3.276	0	1						WT_RepBio1_HL	F
AT2G05070.1		F	T	256	h	W	SYATNFVPGK	1.21	1.21	1.21	0	1						WT_RepBio1_HL	F
AT1G51680.1		F	T	3	h	A	PQEQAVSQVM	16.24	16.24	16.24	0	2						WT_RepBio1_HL	F
AT2G30530.1		F	T	17	l	E	METEKDKERM	28.33	28.33	28.33	0	1						WT_RepBio1_HL	F
AT4G01020.1		F	T	617	h	Q	VSQSSARQRA	3.761	3.761	3.761	0	1						WT_RepBio1_HL	F
AT5G66570.1		F	T	142	h	T	SFTVKADSVS	3.85	3.85	3.85	0	1						WT_RepBio1_HL	F
AT4G20360.1		F	T	127	h	R	GITINTATVE	4.64	4.64	4.64	0	1						WT_RepBio1_HL	F
AT1G24150.1	AT5G63510.1 | AT1G24150.2	T	F	124	h	L	AEAALAREGF	5.084	5.084	5.084	0	1						WT_RepBio1_HL	F
AT3G13470.1	AT1G55490.1 | AT1G55490.2 | AT1G55490.3 | AT1G55490.4 | AT1G55490.5 | AT5G56500.1 | AT5G56500.2	F	F	73	h	N	KLADLVGVTL	152	152	152	0	1						WT_RepBio1_HL	F
AT1G10620.1		F	T	471	l	R	IAIGAAKGLA	3.26	3.26	3.26	0	1						WT_RepBio1_HL	F
AT3G60750.1	AT2G45290.1 | AT2G45290.2	F	F	341	h	H	GAALGEKEVE	16.87	16.87	16.87	0	1						WT_RepBio1_HL	F
AT5G58020.1		F	T	85	h	G	GGDGGATGAE	57.08	57.08	57.08	0	1						WT_RepBio1_HL	F
AT5G06190.1		F	T	31	h	S	VLIVLGNMEL	97.58	97.58	97.58	0	1						WT_RepBio1_HL	F
AT2G05520.1		F	T	66	h	Q	GGGGNYQGGG	41.01	41.01	41.01	0	1						WT_RepBio1_HL	F
AT2G41620.1	AT3G57350.1	F	F	118	h	I	QEAQKDNVRS	2.085	2.085	2.085	0	1						WT_RepBio1_HL	F
AT1G07890.1		F	T	149	l	Q	MGLSDKDIVA	3.072	3.072	3.072	0	4						WT_RepBio1_HL	F
AT4G31780.2		F	T	104	h	A	SVGGVGLSSD	56.93	56.93	56.93	0	1						WT_RepBio1_HL	F
AT1G11780.1		F	T	255	h	P	IVSMSLGCKA	1.883	1.883	1.883	0	1						WT_RepBio1_HL	F
AT2G34480.1	AT1G29970.2 | AT1G29965.1 | AT2G34480.2 | AT3G14600.1	T	F	147	h	N	SKIKFPLVFR	3.913	3.913	3.913	0	1						WT_RepBio1_HL	F
AT2G26250.1		F	T	18	h	R	GIEPSGPNAG	76.18	76.18	76.18	0	1						WT_RepBio1_HL	F
AT5G27660.1		F	T	337	l	N	NLIVAQLKER	3.175	3.175	3.175	0	1						WT_RepBio1_HL	F
AT5G28540.1		F	T	646	h	R	SGGAPGGAGG	3.882	3.882	3.882	0	1						WT_RepBio1_HL	F
AT1G67090.1		F	T	71	h	L	SYLPDLTDSE	44.59	44.59	44.59	0	1						WT_RepBio1_HL	F
AT5G13730.1		F	T	313	h	D	RVASQNGRMT	6.928	6.928	6.928	0	1						WT_RepBio1_HL	F
AT5G63120.2		F	T	570	l	G	GFGDKRSRST	4.822	4.822	4.822	0	1						WT_RepBio1_HL	F
ATCG00280.1		F	T	344	h	R	SPTGEVIFGG	2.919	2.919	2.919	0	2						WT_RepBio1_HL	F
AT5G15780.1		F	T	109	h	K	IKRCSVKLLS	32.96	32.96	32.96	0	1						WT_RepBio1_HL	F
AT2G34430.1	AT2G34420.1 | AT1G29910.1 | AT1G29920.1 | AT1G29930.1	F	F	83	h	A	GLSADPETFA	192	192	192	0	1						WT_RepBio1_HL	F
AT1G12150.1		F	T	387	l	A	NMNRKIESLK	3.318	3.318	3.318	0	1						WT_RepBio1_HL	F
AT2G39730.1	AT2G39730.2 | AT2G39730.3	T	T	256	h	M	NIADNPTNVQ	9.377	4.689	9.377	0	4						WT_RepBio1_HL	F
AT4G30580.1		F	T	102	l	R	ADLSGAATPD	64.83	64.83	64.83	0	1						WT_RepBio1_HL	F
AT1G04020.1		F	T	58	h	S	GCPVCKSKHP	68.09	68.09	68.09	0	1						WT_RepBio1_HL	F
ATCG00280.1		F	T	392	h	R	SAEYMTHAPL	4.656	4.656	4.656	0	2						WT_RepBio1_HL	F
AT3G45780.1		F	T	693	h	K	AMDKAVMLNR	3.346	3.346	3.346	0	1						WT_RepBio1_HL	F
AT5G55720.1		F	T	130	l	K	QDLQVASYKT	2.301	2.301	2.301	0	1						WT_RepBio1_HL	F
AT5G25910.1		F	T	380	h	K	LQSVIVYSNN	2.396	2.396	2.396	0	1						WT_RepBio1_HL	F
AT2G22250.1		F	T	9	h	M	AKPNDAETLS	36.7	36.7	36.7	0	1						WT_RepBio1_HL	F
AT2G05070.1		F	T	85	h	L	SADPETFAKN	57.12	57.12	57.12	0	1						WT_RepBio1_HL	F
AT2G21730.1		F	T	215	h	E	KEREAIDRLG	3.18	3.18	3.18	0	1						WT_RepBio1_HL	F
AT2G25310.1		F	T	35	h	G	SEDSYTITGR	108.6	108.6	108.6	0	1						WT_RepBio1_HL	F
AT1G19150.1		F	T	217	h	M	VLRTKEIKNG	2.899	2.899	2.899	0	1						WT_RepBio1_HL	F
AT2G03440.1		F	T	85	h	R	HESDKLDKAK	40.33	40.33	40.33	0	1						WT_RepBio1_HL	F
AT5G42240.1		F	T	27	h	G	YPEEDLVVRL	61.21	61.21	61.21	0	1						WT_RepBio1_HL	F
AT1G63110.1		F	T	288	l	K	YGGLEEMFKR	2.554	2.554	2.554	0	1						WT_RepBio1_HL	F
AT5G35630.1		F	T	52	h	A	LQSDNSTVNR	119.6	119.6	119.6	2	5	549.2	1.217	0.1818	0.1493	0.2212	WT_RepBio1_HL	F
AT5G48790.1		F	T	51	l	C	SVSGGYNNNT	118.3	118.3	118.3	1	1	0.03123	1	96.97	96.97	96.97	WT_RepBio1_HL	F
AT1G12060.1		F	T	97	h	I	RSDEKERLRM	24.83	24.83	24.83	0	1						WT_RepBio1_HL	F
AT1G09010.1		F	T	492	h	S	DKDSDPSVYL	4.607	4.607	4.607	0	1						WT_RepBio1_HL	F
AT4G15510.3		F	T	80	h	Y	TSLEDLGSPE	60.93	60.93	60.93	0	1						WT_RepBio1_HL	F
AT3G10420.1		F	T	123	h	I	EVVMDLGRKP	3.055	3.055	3.055	0	1						WT_RepBio1_HL	F
AT3G59820.1		F	T	113	h	A	TTVAAKKPEE	11.07	11.07	11.07	0	1						WT_RepBio1_HL	F
AT1G47495.1		F	T	41	l	Q	DGEGSRLLRL	39.22	39.22	39.22	0	1						WT_RepBio1_HL	F
AT1G27910.1		F	T	167	l	A	ATRLGITSSR	4.224	4.224	4.224	0	1						WT_RepBio1_HL	F
AT1G29930.1	AT2G34420.1 | AT1G29910.1 | AT1G29920.1 | AT2G34430.1	F	F	81	h	W	DTAGLSADPE	198.5	198.5	198.5	0	1						WT_RepBio1_HL	F
AT1G66410.1		F	T	79	h	K	DTDSEEELKE	40.44	40.44	40.44	0	1						WT_RepBio1_HL	F
AT5G23830.1		F	T	81	l	R	SGDFTGLLKT	44.36	44.36	44.36	0	1						WT_RepBio1_HL	F
AT1G59870.1		F	T	89	h	K	EVDVTKLDGE	18.96	18.96	18.96	0	1						WT_RepBio1_HL	F
AT5G54480.1		F	T	238	h	R	ESSSVASEID	3.859	3.859	3.859	0	1						WT_RepBio1_HL	F
AT5G45950.1		F	T	24	h	S	LDVHLLRQLA	100.6	100.6	100.6	0	1						WT_RepBio1_HL	F
AT2G39730.1	AT2G39730.2 | AT2G39730.3	T	T	190	h	M	SAGELESGNA	6.993	6.993	6.993	0	2						WT_RepBio1_HL	F
AT5G60040.1		F	T	1270	l	V	MGNHGMSIDI	1.748	1.748	1.748	0	1						WT_RepBio1_HL	F
AT2G38090.1		F	T	127	l	R	GSAARTAEHE	2.727	2.727	2.727	0	1						WT_RepBio1_HL	F
AT5G11710.1		F	T	254	h	R	SYVSAAPSNN	4.153	4.153	4.153	0	1						WT_RepBio1_HL	F
AT1G24030.1	AT1G52290.1 | AT1G52290.2 | AT2G18470.1 | AT2G18470.2 | AT2G18470.3 | AT2G18470.4	F	F	180	l	R	IALGAAKGLA	4.004	4.004	4.004	0	1						WT_RepBio1_HL	F
AT5G08050.1		F	T	16	h	M	ANKKPSPSAA	110.5	110.5	110.5	0	1						WT_RepBio1_HL	F
AT1G77460.1		F	T	418	h	G	NSSLSCYLDD	3.428	3.428	3.428	0	1						WT_RepBio1_HL	F
AT1G77490.1		F	T	369	h	K	ELSDSMKKKI	4.249	4.249	4.249	0	1						WT_RepBio1_HL	F
AT3G03590.1		F	T	126	h	K	VGFLEISKLL	2.121	2.121	2.121	0	1						WT_RepBio1_HL	F
AT2G33040.1		F	T	67	h	K	MVAASKLRAV	69.38	69.38	69.38	0	1						WT_RepBio1_HL	F
AT1G10720.1		F	T	49	h	L	SPEEEAQARG	121.3	121.3	121.3	0	1						WT_RepBio1_HL	F
AT1G15820.1		F	T	179	h	W	SKTAENFANY	2.946	2.946	2.946	0	2						WT_RepBio1_HL	F
AT1G52260.1		F	T	523	h	N	EELLKPKNGS	3.493	3.493	3.493	0	1						WT_RepBio1_HL	F
AT5G65500.1		F	T	394	h	M	ITEIEKLRSQ	3.081	3.081	3.081	0	1						WT_RepBio1_HL	F
AT1G52050.1		F	T	168	h	K	SELQGGITGG	3.742	3.742	3.742	0	1						WT_RepBio1_HL	F
AT2G13370.1		F	T	1630	h	K	QEKEEEEGVG	4.008	4.008	4.008	0	1						WT_RepBio1_HL	F
AT1G30530.1		F	T	355	h	N	SVLESVSAGV	2.354	2.354	2.354	0	1						WT_RepBio1_HL	F
AT1G77110.1		F	T	403	h	E	MPSAIVMMRL	2.365	2.365	2.365	0	1						WT_RepBio1_HL	F
AT3G46340.1		F	T	111	h	R	ATALYGNYDG	25.72	25.72	25.72	0	2						WT_RepBio1_HL	F
AT5G01280.1		F	T	345	h	K	TNNDDGRLIS	3.841	3.841	3.841	0	1						WT_RepBio1_HL	F
AT3G49142.1		F	T	63	l	H	SRIILEDLRC	74.49	74.49	74.49	0	1						WT_RepBio1_HL	F
AT2G21390.1		F	T	207	h	G	VNWASFHPTL	3.366	3.366	3.366	0	1						WT_RepBio1_HL	F
AT1G61000.1		F	T	137	h	R	PKAEELGLLD	3.02	3.02	3.02	0	1						WT_RepBio1_HL	F
AT4G28660.1		F	T	69	h	M	MVKPALQFIQ	119.5	119.5	119.5	0	1						WT_RepBio1_HL	F
AT2G03000.1		F	T	427	l	T	SSLMTLTRFI	3.146	3.146	3.146	0	1						WT_RepBio1_HL	F
AT4G17483.1		F	T	176	h	K	IPGEISKYLE	1.766	1.766	1.766	0	2						WT_RepBio1_HL	F
AT2G43500.1		F	T	770	l	E	ISDGMDPTIR	3.613	3.613	3.613	0	1						WT_RepBio1_HL	F
AT1G17880.1		F	T	8	h	M	KMANTVRTGG	14.24	14.24	14.24	0	1						WT_RepBio1_HL	F
AT2G34480.2	AT1G29970.2 | AT1G29965.1 | AT2G34480.1 | AT3G14600.1	T	F	186	h	N	SKIKFPLVFR	3.913	3.913	3.913	0	1						WT_RepBio1_HL	F
AT5G21130.1		F	T	192	l	K	QPAGNVTVIV	4.065	4.065	4.065	0	1						WT_RepBio1_HL	F
AT1G60160.1		F	T	17	h	V	GTGSSDRRWV	60.38	60.38	60.38	0	1						WT_RepBio1_HL	F
AT1G07320.1		F	T	116	h	Y	SQKKTGHARR	3.463	3.463	3.463	0	1						WT_RepBio1_HL	F
AT5G12080.1		F	T	691	h	T	ITFQENRERN	1.492	1.492	1.492	0	1						WT_RepBio1_HL	F
AT5G04885.1		F	T	24	h	G	DGEYLLYKDP	92.01	92.01	92.01	0	3						WT_RepBio1_HL	F
AT4G35090.3		F	T	5	h	M	QYRPASSYNS	7.781	7.781	7.781	0	2						WT_RepBio1_HL	F
AT3G47590.1		F	T	50	l	R	MDPSKGIQEQ	45.26	45.26	45.26	0	1						WT_RepBio1_HL	F
AT5G63510.1	AT1G24150.1 | AT1G24150.2	F	F	24	h	A	AEAALARKTE	641.9	641.9	641.9	1	1	736.3	1	0.1356	0.1356	0.1356	WT_RepBio1_HL	F
AT3G47610.1		F	T	269	h	R	EEIEEAERVK	3.155	3.155	3.155	0	1						WT_RepBio1_HL	F
AT5G54270.1		F	T	83	h	L	SADPEAFAKN	30.93	30.93	30.93	0	1						WT_RepBio1_HL	F
AT1G55490.1	AT3G13470.1 | AT1G55490.2 | AT1G55490.3 | AT1G55490.4 | AT1G55490.5 | AT5G56500.1 | AT5G56500.2	T	F	114	h	R	EVELEDPVEN	4.672	4.672	4.672	0	1						WT_RepBio1_HL	F
AT2G39730.1		F	T	401	h	L	VMEQENVKRV	1.507	1.507	1.507	0	1						WT_RepBio1_HL	F
AT1G29880.1		F	T	40	l	P	MDATEQSLRQ	96.33	96.33	96.33	0	2						WT_RepBio1_HL	F
AT2G45290.1	AT3G60750.1 | AT2G45290.2	T	F	342	h	G	AALGEKEVEA	53.48	26.74	53.48	0	1						WT_RepBio1_HL	F
AT2G34420.1	AT1G29910.1 | AT1G29920.1 | AT1G29930.1 | AT2G34430.1	F	F	82	h	A	GLSADPETFA	192	192	192	0	1						WT_RepBio1_HL	F
AT1G70140.1		F	T	647	h	V	KTMMTFLDSV	2.125	2.125	2.125	0	1						WT_RepBio1_HL	F
AT1G08190.1		F	T	61	l	D	AASCIAVAAR	56.42	56.42	56.42	0	1						WT_RepBio1_HL	F
AT5G09730.1		F	T	276	l	C	ADPDLLSGVI	3.659	3.659	3.659	0	1						WT_RepBio1_HL	F
AT5G56500.1	AT3G13470.1 | AT1G55490.1 | AT1G55490.2 | AT1G55490.3 | AT1G55490.4 | AT1G55490.5 | AT5G56500.2	T	F	110	h	R	EVELEDPVEN	46.72	46.72	46.72	0	1						WT_RepBio1_HL	F
AT1G52340.1		F	T	240	h	K	GVELTVDDVA	3.304	3.304	3.304	0	1						WT_RepBio1_HL	F
AT2G23060.1		F	T	105	l	K	PLYTKLAYIL	41.69	41.69	41.69	0	1						WT_RepBio1_HL	F
AT3G04650.1		F	T	40	h	C	DSQNNTGKSN	104	104	104	0	1						WT_RepBio1_HL	F
AT2G41290.1		F	T	142	l	G	VATQVLPREL	2.33	2.33	2.33	0	1						WT_RepBio1_HL	F
AT1G76720.1		F	T	1126	h	R	IASIENNHKP	3.213	3.213	3.213	0	5						WT_RepBio1_HL	F
AT1G33040.1		F	T	157	h	L	AEEEDEDDVD	5.267	5.267	5.267	0	1						WT_RepBio1_HL	F
AT3G29630.1		F	T	374	h	E	LEVSVKVKRD	3.234	3.234	3.234	0	1						WT_RepBio1_HL	F
AT1G74830.1		F	T	304	h	N	QLKKEVRLDK	3.323	3.323	3.323	0	2						WT_RepBio1_HL	F
AT4G23670.1		F	T	57	h	R	SWDYTYDGKK	43.98	43.98	43.98	0	2						WT_RepBio1_HL	F
AT3G16840.1		F	T	7	l	K	ESSLMKKRNK	7.569	7.569	7.569	0	1						WT_RepBio1_HL	F
AT1G03970.1		F	T	17	h	R	RNSSSASSSP	82.16	82.16	82.16	0	1						WT_RepBio1_HL	F
AT4G01740.1		F	T	583	h	L	LNNIVSRPFC	3.864	3.864	3.864	0	1						WT_RepBio1_HL	F
AT5G23920.1		F	T	9	h	K	DLTDSKPSPP	16.92	16.92	16.92	0	2						WT_RepBio1_HL	F
AT2G39730.1		F	T	89	l	G	KGMVDSVFQA	18.34	18.34	18.34	0	2						WT_RepBio1_HL	F
AT5G27400.1		F	T	356	h	S	YDRSTVRLFS	2.269	2.269	2.269	0	1						WT_RepBio1_HL	F
AT3G53000.1		F	T	158	h	F	EVDGTVRFHL	2.374	2.374	2.374	0	1						WT_RepBio1_HL	F
AT1G73660.1		F	T	435	h	R	SSTKSSGERN	3.269	3.269	3.269	0	1						WT_RepBio1_HL	F
AT1G08030.1		F	T	141	h	T	YEFSVEVAAR	3.655	3.655	3.655	0	1						WT_RepBio1_HL	F
AT2G05520.1	AT2G05520.4 | AT2G05520.6	T	T	73	h	Q	GGGGNYQGGG	79.85	79.85	79.85	0	1						WT_RepBio1_HL	F
AT1G03055.1		F	T	127	h	R	ALPTVISSLI	3.979	3.979	3.979	0	1						WT_RepBio1_HL	F
AT2G44920.1		F	T	82	h	A	FKGGGPYGQG	92.75	92.75	92.75	0	1						WT_RepBio1_HL	F
AT4G30160.1		F	T	819	h	R	SVTPDSSKFA	7.174	7.174	7.174	0	1						WT_RepBio1_HL	F
AT4G20360.1		F	T	248	h	E	TLTENPKVKR	14.39	14.39	14.39	0	1						WT_RepBio1_HL	F
AT4G16830.1		F	T	261	h	M	QQLSNKKSND	3.977	3.977	3.977	0	1						WT_RepBio1_HL	F
AT2G32360.1		F	T	41	l	R	LILVIGDEET	40.4	40.4	40.4	0	1						WT_RepBio1_HL	F
AT1G02190.1		F	T	465	l	K	VASAVVFALC	3.573	3.573	3.573	0	1						WT_RepBio1_HL	F
AT4G24860.1		F	T	765	l	P	AKVTLSRESI	3.276	3.276	3.276	0	1						WT_RepBio1_HL	F
AT3G02020.1		F	T	424	l	K	LGISVDVVAT	3.451	3.451	3.451	0	1						WT_RepBio1_HL	F
AT3G08030.1		F	T	22	h	G	APASEGYLRN	104.8	104.8	104.8	0	1						WT_RepBio1_HL	F
AT2G34420.1	AT1G29910.1 | AT1G29920.1 | AT1G29930.1	F	F	38	h	V	AKPKGPSGSP	228	228	228	1	1	234.9	1	0.4239	0.4239	0.4239	WT_RepBio1_HL	F
AT3G10690.1		F	T	111	l	A	TESYMSYALS	55.55	55.55	55.55	0	1						WT_RepBio1_HL	F
AT3G08580.1		F	T	108	h	L	IQNQDEMIKA	40.62	40.62	40.62	0	1						WT_RepBio1_HL	F
ATCG00350.1		F	T	420	h	R	YNDLLDRVLR	1.515	1.515	1.515	0	1						WT_RepBio1_HL	F
AT1G18730.1		F	T	66	h	M	AVMVQQIEGM	81.24	81.24	81.24	0	5						WT_RepBio1_HL	F
AT1G66510.1		F	T	185	h	T	EQPKGNRFYY	2.093	2.093	2.093	0	1						WT_RepBio1_HL	F
AT2G05070.1		F	T	83	h	A	GLSADPETFA	88.06	88.06	88.06	0	1						WT_RepBio1_HL	F
AT2G27520.1		F	T	178	h	K	HYYGGVSFKG	3.064	3.064	3.064	0	1						WT_RepBio1_HL	F
AT5G64040.1		F	T	96	h	R	SKTNKELNDK	35.6	35.6	35.6	0	2						WT_RepBio1_HL	F
AT5G22750.1		F	T	1010	l	G	ALTDQEVRSA	5.073	5.073	5.073	0	1						WT_RepBio1_HL	F
AT1G70610.1		F	T	591	l	D	DLLSGGQKQR	2.019	2.019	2.019	0	1						WT_RepBio1_HL	F
AT2G13360.1		F	T	147	h	N	ETATGVTNDI	3.601	3.601	3.601	0	1						WT_RepBio1_HL	F
AT2G34640.1		F	T	460	h	E	NDDDEDDADV	2.603	2.603	2.603	0	1						WT_RepBio1_HL	F
AT5G23575.1		F	T	3	h	A	PPAGQTAAVA	16.01	16.01	16.01	0	1						WT_RepBio1_HL	F
AT1G70100.3		F	T	436	h	R	SSSVVSKSNG	5.737	5.737	5.737	0	1						WT_RepBio1_HL	F
AT3G60100.1		F	T	223	l	K	DGSIIPLDDS	4.765	4.765	4.765	0	1						WT_RepBio1_HL	F
AT1G72125.1		F	T	221	l	V	FMVISLVLFV	2.562	2.562	2.562	0	1						WT_RepBio1_HL	F
AT5G27395.1		F	T	98	h	S	ATTQVKAPPQ	77.68	77.68	77.68	0	1						WT_RepBio1_HL	F
AT1G29910.1	AT2G34420.1 | AT1G29920.1 | AT1G29930.1 | AT2G34430.1	F	F	82	h	D	TAGLSADPET	109.3	109.3	109.3	0	1						WT_RepBio1_HL	F
AT3G56010.1		F	T	128	h	L	KESDKKSKRK	4.831	4.831	4.831	0	1						WT_RepBio1_HL	F
AT5G07360.1		F	T	598	l	R	RTTINAGIYA	3.071	3.071	3.071	0	2						WT_RepBio1_HL	F
AT5G63490.1		F	T	263	l	D	KLRGIFTSKD	2.662	2.662	2.662	0	1						WT_RepBio1_HL	F
ATCG00270.1		F	T	222	h	N	TLFEDGDGAN	3.509	3.509	3.509	0	1						WT_RepBio1_HL	F
AT4G24280.1		F	T	418	h	I	PAVQELVRKV	3.061	3.061	3.061	0	1						WT_RepBio1_HL	F
AT1G29920.1	AT2G34420.1 | AT1G29910.1 | AT1G29930.1 | AT2G34430.1	F	F	81	h	W	DTAGLSADPE	198.5	198.5	198.5	0	1						WT_RepBio1_HL	F
AT5G25070.1		F	T	542	h	K	ERSSKKSIIQ	2.556	2.556	2.556	0	1						WT_RepBio1_HL	F
AT3G08580.1		F	T	219	h	K	AAKKGGGGRQ	3.894	3.894	3.894	0	1						WT_RepBio1_HL	F
AT1G06680.1		F	T	100	h	N	GDGFKVQVPA	43.78	43.78	43.78	0	1						WT_RepBio1_HL	F
ATCG00280.1		F	T	406	h	N	SVGGVATEIN	4.575	4.575	4.575	0	1						WT_RepBio1_HL	F
AT2G21660.1		F	T	112	h	Y	SGGGGSYGGG	40.23	40.23	40.23	0	1						WT_RepBio1_HL	F
AT1G13630.1		F	T	350	h	L	LKDMLSRGFE	2.052	2.052	2.052	0	1						WT_RepBio1_HL	F
AT5G46190.1		F	T	416	l	G	KSGSIISEIR	3.895	3.895	3.895	0	1						WT_RepBio1_HL	F
AT1G29910.1	AT2G34420.1 | AT1G29920.1 | AT1G29930.1	F	F	40	h	V	AKPKGPSGSP	233.8	233.8	233.8	1	1	234.9	1	0.4239	0.4239	0.4239	WT_RepBio1_HL	F
AT4G17870.1		F	T	172	l	L	ATVAEAMARN	3.655	3.655	3.655	0	1						WT_RepBio1_HL	F
AT1G19380.1		F	T	110	l	E	FLISDSAAVR	33.81	33.81	33.81	0	1						WT_RepBio1_HL	F
AT5G46800.1		F	T	30	h	K	VKLQSQPTPA	54.59	54.59	54.59	0	1						WT_RepBio1_HL	F
AT3G46520.1		F	T	50	h	M	GQKDAYVGDE	106.9	106.9	106.9	0	2						WT_RepBio1_HL	F
AT3G27160.1		F	T	89	h	Q	VFVEDNESEE	61.63	61.63	61.63	0	1						WT_RepBio1_HL	F
AT4G03260.1		F	T	38	h	G	LSSIIFGRNI	51.14	51.14	51.14	0	1						WT_RepBio1_HL	F
ATCG00120.1		F	T	400	h	F	SSDLDKATQN	4.627	4.627	4.627	0	1						WT_RepBio1_HL	F
ATCG00480.1		F	T	7	h	T	TSNPEVSIRE	21.56	21.56	21.56	0	1						WT_RepBio1_HL	F
AT5G10620.1		F	T	124	h	A	ELLGDAGNSG	4.049	4.049	4.049	0	1						WT_RepBio1_HL	F
AT1G68560.1		F	T	28	h	S	YKTIGKGYRL	117.7	117.7	117.7	0	2						WT_RepBio1_HL	F
AT2G05520.4	AT2G05520.1 | AT2G05520.6	T	T	58	h	Y	QGGGGNYQGG	64.18	64.18	64.18	0	1						WT_RepBio1_HL	F
AT3G13470.1	AT1G55490.1 | AT1G55490.2 | AT1G55490.3 | AT1G55490.4 | AT1G55490.5 | AT5G56500.1 | AT5G56500.2	F	F	110	h	R	EVELEDPVEN	46.72	46.72	46.72	0	1						WT_RepBio1_HL	F
AT3G49010.4		F	T	129	h	R	ARKAGDSTPE	7.935	7.935	7.935	0	1						WT_RepBio1_HL	F
ATCG00490.1		F	T	351	h	R	DDYVEKDRSR	2.207	2.207	2.207	0	1						WT_RepBio1_HL	F
ATCG00490.1		F	T	296	h	R	AMHAVIDRQK	2.82	2.82	2.82	0	2						WT_RepBio1_HL	F
AT2G39730.1	AT2G39730.2 | AT2G39730.3	T	T	421	h	A	ALGDANADAI	4.311	4.311	4.311	0	1						WT_RepBio1_HL	F
AT1G56310.1		F	T	500	h	T	RRNSDWEQRP	2.906	2.906	2.906	0	1						WT_RepBio1_HL	F
AT4G30810.1		F	T	383	l	S	GDADAVVPVT	5.347	5.347	5.347	0	1						WT_RepBio1_HL	F
AT5G22830.1		F	T	83	h	N	VSDDDDGSDS	45.09	45.09	45.09	0	1						WT_RepBio1_HL	F
ATCG00490.1		F	T	320	h	R	LSGGDHIHAG	3.061	3.061	3.061	0	1						WT_RepBio1_HL	F
AT1G73880.1		F	T	444	l	K	AALDAIQERG	3.613	3.613	3.613	0	1						WT_RepBio1_HL	F
AT3G28730.1		F	T	602	h	R	QMSADDKEPY	2.826	2.826	2.826	0	1						WT_RepBio1_HL	F
AT3G01330.1		F	T	237	l	L	FNSGEPKRVF	4.124	4.124	4.124	0	1						WT_RepBio1_HL	F
AT1G33120.1		F	T	69	h	K	TSASIRTALS	82.11	82.11	82.11	0	1						WT_RepBio1_HL	F
AT5G38410.1		F	T	109	h	R	EHGNTPGYYD	15.82	15.82	15.82	0	1						WT_RepBio1_HL	F
AT4G21070.1		F	T	870	h	V	AAGGTILRRR	2.273	2.273	2.273	0	1						WT_RepBio1_HL	F
AT1G62260.1		F	T	392	h	K	EAVDLFIRMN	1.878	1.878	1.878	0	1						WT_RepBio1_HL	F
AT2G43945.1		F	T	96	h	C	VLESDEDSGL	34.18	34.18	34.18	0	1						WT_RepBio1_HL	F
AT5G58870.1		F	T	92	h	C	QEGDQKASSS	125.4	125.4	125.4	1	1	47.32	1	2.07	2.07	2.07	WT_RepBio1_HL	F
AT1G01690.1		F	T	278	h	K	ENLPEQRGQA	4.874	4.874	4.874	0	1						WT_RepBio1_HL	F
AT3G27720.1		F	T	49	h	F	LSVTENQART	70.74	70.74	70.74	0	1						WT_RepBio1_HL	F
ATCG00490.1		F	T	195	h	R	GGLDFTKDDE	3.562	3.562	3.562	0	2						WT_RepBio1_HL	F
AT5G41520.1		F	T	95	h	K	QQKPLGRPFG	33.88	33.88	33.88	0	2						WT_RepBio1_HL	F
AT2G45290.1	AT3G60750.1 | AT2G45290.2	T	F	341	h	H	GAALGEKEVE	33.74	16.87	33.74	0	2						WT_RepBio1_HL	F
AT1G58390.1		F	T	307	l	A	VRGDIKYLNF	2.873	2.873	2.873	0	1						WT_RepBio1_HL	F
AT3G58920.1		F	T	24	l	E	AAFASVLSKR	70.56	70.56	70.56	0	1						WT_RepBio1_HL	F
AT4G29790.1		F	T	798	l	E	LEDDVSVIPL	2.146	2.146	2.146	0	1						WT_RepBio1_HL	F
AT5G60760.1		F	T	270	h	K	NTQQTDVGST	3.044	3.044	3.044	0	1						WT_RepBio1_HL	F
AT3G45140.1		F	T	5	h	R	ESLSSLQTLN	10.04	10.04	10.04	0	1						WT_RepBio1_HL	F
AT2G30090.1		F	T	180	h	R	KLKVKEAESL	2.896	2.896	2.896	0	1						WT_RepBio1_HL	F
AT3G05060.1		F	T	474	h	E	EEPSEKKKKK	2.572	2.572	2.572	0	1						WT_RepBio1_HL	F
AT1G13930.1		F	T	12	h	L	SSSTPEEPDH	54.85	54.85	54.85	0	2						WT_RepBio1_HL	F
AT3G53650.1		F	T	6	h	A	AEKKPAGKKP	19.99	19.99	19.99	0	1						WT_RepBio1_HL	F
AT2G41560.1		F	T	7	h	R	DFEVEAKNPS	9.814	9.814	9.814	0	1						WT_RepBio1_HL	F
AT2G04360.1		F	T	67	h	K	SSSNNPEEPE	121.9	121.9	121.9	0	1						WT_RepBio1_HL	F
AT1G60530.1		F	T	97	l	R	VPLVMRLQRS	37.95	37.95	37.95	0	1						WT_RepBio1_HL	F
AT3G60750.1	AT2G45290.1 | AT2G45290.2	F	F	343	h	A	ALGEKEVEAT	21.43	21.43	21.43	0	1						WT_RepBio1_HL	F
AT4G32210.1		F	T	106	h	F	STISGDIKTT	80.75	80.75	80.75	0	1						WT_RepBio1_HL	F
ATCG00280.1		F	T	324	h	R	LGANVGSAQG	3.261	3.261	3.261	0	1						WT_RepBio1_HL	F
AT3G16630.1		F	T	764	l	K	AAGLVSLQAR	4.092	4.092	4.092	0	1						WT_RepBio1_HL	F
AT1G08930.1		F	T	22	h	R	KFPNEDAFLE	91.51	91.51	91.51	0	1						WT_RepBio1_HL	F
AT2G34420.1	AT1G29910.1 | AT1G29920.1 | AT1G29930.1 | AT2G34430.1	F	F	79	h	W	DTAGLSADPE	195.7	195.7	195.7	0	1						WT_RepBio1_HL	F
AT2G39050.1		F	T	176	l	A	EPNYNLTIRD	3.858	3.858	3.858	0	1						WT_RepBio1_HL	F
AT3G01610.1		F	T	10	l	G	GGMGGGINRR	9.479	9.479	9.479	0	1						WT_RepBio1_HL	F
AT1G30730.1		F	T	508	l	K	TKFDEINFWR	2.01	2.01	2.01	0	1						WT_RepBio1_HL	F
AT5G04720.1		F	T	610	l	R	VHVPELSSST	3.983	3.983	3.983	0	1						WT_RepBio1_HL	F
AT5G26000.1		F	T	261	h	R	TKYKDDQKGM	3.219	3.219	3.219	0	1						WT_RepBio1_HL	F
AT3G44310.2	AT3G44310.1 | AT3G44300.1 | AT3G44310.4	T	F	214	h	T	KVEKAEDDSN	2.334	2.334	2.334	0	1						WT_RepBio1_HL	F
AT5G54430.3		F	T	245	l	V	SSGAFGIRYK	1.873	1.873	1.873	0	1						WT_RepBio1_HL	F
AT1G14480.1		F	T	218	l	I	DDLTFVDILR	5.428	5.428	5.428	0	1						WT_RepBio1_HL	F
AT4G20360.1		F	T	425	h	N	DKDEESKMVM	3.544	3.544	3.544	0	2						WT_RepBio1_HL	F
AT5G17920.1		F	T	675	h	R	SDEKLLSVFR	2.292	2.292	2.292	0	1						WT_RepBio1_HL	F
AT5G65730.1		F	T	31	h	A	RPATFVEDFK	129.3	129.3	129.3	1	1	59.01	1	1.666	1.666	1.666	WT_RepBio1_HL	F
AT4G10340.1		F	T	255	h	L	AKHLSDPFGN	22.5	22.5	22.5	0	1						WT_RepBio1_HL	F
AT1G54280.1		F	T	403	l	S	GTPAQARTSN	3.655	3.655	3.655	0	2						WT_RepBio1_HL	F
AT2G22330.1		F	T	120	h	K	QQDALFASRP	2.526	2.526	2.526	0	1						WT_RepBio1_HL	F
AT1G29910.1	AT2G34420.1 | AT1G29920.1 | AT1G29930.1 | AT2G34430.1	F	F	84	h	A	GLSADPETFA	210.8	210.8	210.8	0	1						WT_RepBio1_HL	F
AT3G18110.1		F	T	1107	l	S	SVIDAYLRSK	4.541	4.541	4.541	0	1						WT_RepBio1_HL	F
ATCG00350.1		F	T	705	h	N	KLKVAPATQP	3.064	3.064	3.064	0	1						WT_RepBio1_HL	F
AT1G73370.1		F	T	626	h	R	EEKAEIKKMH	3.109	3.109	3.109	0	1						WT_RepBio1_HL	F
AT1G22620.1		F	T	441	h	K	KKASQLSHAN	5.527	5.527	5.527	0	1						WT_RepBio1_HL	F
AT1G48350.1		F	T	157	h	I	EALAAAAREH	1.721	1.721	1.721	0	1						WT_RepBio1_HL	F
AT1G74690.1		F	T	14	h	L	GKKTSKSSGS	61.09	61.09	61.09	0	1						WT_RepBio1_HL	F
AT1G61520.1		F	T	65	h	S	YLDGSLPGDY	104.7	104.7	104.7	0	1						WT_RepBio1_HL	F
AT1G52670.1		F	T	239	l	D	VSGEIVKILR	2.532	2.532	2.532	0	1						WT_RepBio1_HL	F
AT5G04590.1		F	T	261	h	R	NDNSHGTNFV	1.639	1.639	1.639	0	1						WT_RepBio1_HL	F
AT1G19396.2		F	T	58	l	I	SILSTPR	27.23	27.23	27.23	0	1						WT_RepBio1_HL	F
AT4G31000.1		F	T	272	h	K	SNIVTVEDFL	2.739	2.739	2.739	0	1						WT_RepBio1_HL	F
AT5G52840.1		F	T	12	h	L	AKVKQTTGIV	26.8	26.8	26.8	0	2						WT_RepBio1_HL	F
AT4G05180.1		F	T	90	h	V	GGPPLPSGGL	108.8	108.8	108.8	0	2						WT_RepBio1_HL	F
AT1G29970.2	AT1G29965.1 | AT2G34480.1 | AT2G34480.2 | AT3G14600.1	F	F	281	h	N	SKIKFPLVFR	4.106	4.106	4.106	0	1						WT_RepBio1_HL	F
AT1G17220.1		F	T	92	h	G	SKDGDDSEVV	60.71	60.71	60.71	0	2						WT_RepBio1_HL	F
AT1G72150.1		F	T	255	h	R	SDVILTKFLR	1.874	1.874	1.874	0	1						WT_RepBio1_HL	F
AT3G42160.1		F	T	104	h	Q	EVLQEVTQRT	44.21	44.21	44.21	0	1						WT_RepBio1_HL	F
AT5G55060.1		F	T	626	h	T	EQKSTEPSPR	5.283	5.283	5.283	0	1						WT_RepBio1_HL	F
AT1G07920.1		F	T	371	h	R	SGKEIEKEPK	4.82	4.82	4.82	0	1						WT_RepBio1_HL	F
AT3G25670.1		F	T	271	h	R	ISGGLFENIE	3.838	3.838	3.838	0	1						WT_RepBio1_HL	F
AT1G06190.1		F	T	192	h	S	KFSSQGEVQG	27.95	27.95	27.95	0	1						WT_RepBio1_HL	F
AT1G20010.1		F	T	70	h	L	EPGTMDSIRS	55.72	55.72	55.72	0	1						WT_RepBio1_HL	F
AT3G13930.1		F	T	103	h	F	SSSSDLPPHQ	83.95	83.95	83.95	0	1						WT_RepBio1_HL	F
AT1G15690.1		F	T	711	h	K	SLGPKGSEPH	3.246	3.246	3.246	0	2						WT_RepBio1_HL	F
AT5G20720.1		F	T	225	h	Y	SKYAGNDFKG	4.589	4.589	4.589	0	1						WT_RepBio1_HL	F
AT4G18780.1		F	T	578	l	K	QPQDPSEIYK	5.723	5.723	5.723	0	1						WT_RepBio1_HL	F
AT3G50170.2		F	T	403	h	K	GSLLIPFLLF	1.835	1.835	1.835	0	1						WT_RepBio1_HL	F
AT3G10370.1		F	T	34	h	S	DKGGGPILDS	127.4	127.4	127.4	0	1						WT_RepBio1_HL	F
AT5G56500.1	AT3G13470.1 | AT1G55490.1 | AT1G55490.2 | AT1G55490.3 | AT1G55490.4 | AT1G55490.5 | AT5G56500.2	T	F	73	h	N	KLADLVGVTL	58.81	58.81	58.81	0	1						WT_RepBio1_HL	F
AT4G28740.1		F	T	84	J	F	AADEPSEISA	105.9	105.9	105.9	0	2						WT_RepBio1_HL	F
AT2G07732.1		F	T	75	h	A	TPGTCEEMIK	44.57	44.57	44.57	0	1						WT_RepBio1_HL	F
AT1G04090.1		F	T	523	h	R	EEIERLVNRF	1.407	1.407	1.407	0	1						WT_RepBio1_HL	F
AT2G39730.1		F	T	111	h	S	SYEYVSQGLR	31.93	31.93	31.93	0	1						WT_RepBio1_HL	F
AT1G04820.1		F	T	330	h	N	AAVGTIKTKR	3.044	3.044	3.044	0	1						WT_RepBio1_HL	F
AT1G30020.1		F	T	110	h	V	NDIFIKRKIL	22.96	22.96	22.96	0	1						WT_RepBio1_HL	F
AT2G24190.1		F	T	39	h	R	DEKQGLEAVE	73.64	73.64	73.64	0	1						WT_RepBio1_HL	F
AT2G23670.1		F	T	72	h	A	ENIPLFGIRK	110.6	110.6	110.6	0	2						WT_RepBio1_HL	F
AT4G12610.2		F	T	552	h	R	ESRVNKLNIR	2.853	2.853	2.853	0	1						WT_RepBio1_HL	F
AT5G44290.1		F	T	436	h	K	YPPSKEIDAK	3.893	3.893	3.893	0	1						WT_RepBio1_HL	F
AT3G44310.1	AT3G44300.1 | AT3G44310.2 | AT3G44310.4	T	F	336	h	T	KVEKAEDDSN	2.334	2.334	2.334	0	1						WT_RepBio1_HL	F
AT4G33970.1		F	T	664	l	K	ETPPAHAPAP	3.67	3.67	3.67	0	1						WT_RepBio1_HL	F
AT3G07770.1		F	T	78	h	N	ESSAAASDSS	124.5	124.5	124.5	2	2	88.12	1.596	1.122	0.706	1.779	WT_RepBio1_HL	F
AT5G08230.1		F	T	498	l	K	AKLLAGSTDS	6.324	6.324	6.324	0	1						WT_RepBio1_HL	F
AT5G55920.1		F	T	199	h	E	EELEEEARGP	1.759	1.759	1.759	0	1						WT_RepBio1_HL	F
AT5G10860.1		F	T	40	h	S	ESTQPARMEE	112.6	112.6	112.6	0	1						WT_RepBio1_HL	F
AT2G15290.1		F	T	84	l	F	SYPTSPSSVP	116.8	116.8	116.8	0	2						WT_RepBio1_HL	F
AT1G10870.1		F	T	23	h	G	TADELKDRCQ	56.2	56.2	56.2	0	2						WT_RepBio1_HL	F
AT1G05520.1		F	T	401	l	S	VFKDSFKRVF	2.905	2.905	2.905	0	1						WT_RepBio1_HL	F
AT4G31480.1		F	T	40	l	K	KAIMLLLNGE	37.29	37.29	37.29	0	1						WT_RepBio1_HL	F
AT4G03050.1		F	T	367	h	K	ELVDEKHPRA	3.189	3.189	3.189	0	1						WT_RepBio1_HL	F
AT3G45240.1		F	T	209	h	P	GALGEITARK	1.8	1.8	1.8	0	1						WT_RepBio1_HL	F
AT1G01880.1		F	T	554	h	R	SAKKAAAGQS	5.099	5.099	5.099	0	2						WT_RepBio1_HL	F
AT2G39730.1		F	T	184	l	G	INPIMMSAGE	3.342	3.342	3.342	0	1						WT_RepBio1_HL	F
AT4G21350.1		F	T	165	h	S	LEDDNKVGLV	5.055	5.055	5.055	0	2						WT_RepBio1_HL	F
AT3G18490.1		F	T	146	h	E	DLTTPVVSGA	7.013	7.013	7.013	0	3						WT_RepBio1_HL	F
AT4G01290.1		F	T	12	l	A	MDQLVETNDD	15.65	15.65	15.65	0	1						WT_RepBio1_HL	F
AT3G54650.1		F	T	229	h	L	EITTSGAAVN	3.45	3.45	3.45	0	1						WT_RepBio1_HL	F
AT2G28710.1		F	T	88	h	F	AVGQALGGHM	28.99	28.99	28.99	0	1						WT_RepBio1_HL	F
AT1G61620.1		F	T	82	h	R	LAAHSSQKKQ	23.82	23.82	23.82	0	1						WT_RepBio1_HL	F
AT2G34420.1	AT1G29910.1 | AT1G29920.1 | AT1G29930.1 | AT2G34430.1	F	F	80	h	D	TAGLSADPET	101.2	101.2	101.2	0	1						WT_RepBio1_HL	F
AT3G04120.1	AT1G13440.1	F	F	184	h	H	SITATQKTVD	4.205	4.205	4.205	0	1						WT_RepBio1_HL	F
AT1G13930.1		F	T	13	h	S	SSTPEEPDHN	53.31	53.31	53.31	0	1						WT_RepBio1_HL	F
AT1G72610.1		F	T	18	h	A	SVQDFCVANL	102.9	102.9	102.9	0	1						WT_RepBio1_HL	F
AT3G44300.1	AT3G44310.1 | AT3G44310.2 | AT3G44310.4	F	F	329	h	S	KVEKAEDDSN	2.01	2.01	2.01	0	1						WT_RepBio1_HL	F
AT4G32285.1		F	T	210	l	G	DVNEIGAREE	3.336	3.336	3.336	0	1						WT_RepBio1_HL	F
AT1G61150.1		F	T	19	l	M	ATSKKMITRE	72.91	72.91	72.91	0	1						WT_RepBio1_HL	F
AT3G05900.1		F	T	235	h	K	DVEALEVEPK	4.334	4.334	4.334	0	1						WT_RepBio1_HL	F
AT4G24280.1	AT5G49910.1	F	F	78	h	N	EKVVGIDLGT	135.8	135.8	135.8	5	8	144	1.753	0.6896	0.3945	1.203	WT_RepBio1_HL	F
AT5G54390.1		F	T	306	h	K	EKIWDHAAGV	3.183	3.183	3.183	0	1						WT_RepBio1_HL	F
AT4G32520.1		F	T	163	l	R	LDSTKWGVNV	3.661	3.661	3.661	0	1						WT_RepBio1_HL	F
AT2G05100.1		F	T	256	h	W	SYATNFVPGN	1.135	1.135	1.135	0	1						WT_RepBio1_HL	F
AT3G23030.1		F	T	55	h	T	PPTKTQIVGW	60.62	60.62	60.62	0	1						WT_RepBio1_HL	F
AT5G54600.1		F	T	142	h	Y	SKEKDVVSRV	3.431	3.431	3.431	0	1						WT_RepBio1_HL	F
AT2G47940.1		F	T	80	J	M	AFKAFGSPKK	64.2	64.2	64.2	0	1						WT_RepBio1_HL	F
AT4G20360.1		F	T	244	h	L	LAVETLTENP	17.52	17.52	17.52	0	1						WT_RepBio1_HL	F
AT3G24160.1		F	T	222	l	H	GIDRTAELTV	2.204	2.204	2.204	0	1						WT_RepBio1_HL	F
ATCG00280.1		F	T	15	l	E	TLFNGTLALA	105.4	105.4	105.4	0	4						WT_RepBio1_HL	F
AT5G49910.1		F	T	152	h	R	RMNEVAEESK	2.624	2.624	2.624	0	2						WT_RepBio1_HL	F
AT3G27570.1		F	T	41	l	M	AEEVAENVNA	97.15	97.15	97.15	0	2						WT_RepBio1_HL	F
AT3G46880.2		F	T	98	h	N	DANSSDASRG	21.08	21.08	21.08	0	1						WT_RepBio1_HL	F
AT3G61870.1		F	T	75	h	A	AGGEFGILEG	109.1	109.1	109.1	0	2						WT_RepBio1_HL	F
AT4G13760.1		F	T	10	l	K	VLCVSFLFIV	12.74	12.74	12.74	0	1						WT_RepBio1_HL	F
AT3G04840.1		F	T	71	h	L	ADLQGDEDNA	95.64	95.64	95.64	0	1						WT_RepBio1_HL	F
AT3G43610.1		F	T	1026	h	K	EKILKQELRW	1.613	1.613	1.613	0	1						WT_RepBio1_HL	F
AT1G12120.1		F	T	328	h	Q	NQDLQSKLVL	3.456	3.456	3.456	0	1						WT_RepBio1_HL	F
AT1G12350.1		F	T	290	h	S	NKPESIVEDN	4.627	4.627	4.627	0	1						WT_RepBio1_HL	F
AT2G31750.1		F	T	449	h	D	EFVAKIVR	0.9786	0.9786	0.9786	0	1						WT_RepBio1_HL	F
AT1G67700.1		F	T	55	h	A	KGKKGMAARQ	106.3	106.3	106.3	0	3						WT_RepBio1_HL	F
AT1G12900.1		F	T	64	h	A	KIKVAINGFG	107.2	107.2	107.2	0	3						WT_RepBio1_HL	F
AT1G48090.1		F	T	218	h	S	GALDKLRKFK	2.995	2.995	2.995	0	1						WT_RepBio1_HL	F
AT1G67950.1		F	T	85	l	M	LLTGAVIADL	39.82	39.82	39.82	0	1						WT_RepBio1_HL	F
AT4G10340.1		F	T	257	h	K	HLSDPFGNNL	15.65	15.65	15.65	0	1						WT_RepBio1_HL	F
AT3G43148.1	AT5G32590.1	F	F	499	l	R	GMELIQGAIV	3.217	3.217	3.217	0	1						WT_RepBio1_HL	F
AT5G10020.1		F	T	838	l	Q	ERLLLSDYLR	2.169	2.169	2.169	0	1						WT_RepBio1_HL	F
AT1G29920.1	AT2G34420.1 | AT1G29910.1 | AT1G29930.1 | AT2G34430.1	F	F	82	h	D	TAGLSADPET	109.3	109.3	109.3	0	1						WT_RepBio1_HL	F
ATCG00580.1		F	T	9	h	R	SFADIITSIR	8.232	8.232	8.232	0	1						WT_RepBio1_HL	F
AT2G25450.1		F	T	23	h	K	GLVDAGVTKV	36.34	36.34	36.34	0	1						WT_RepBio1_HL	F
AT4G14060.1	AT4G23670.1 | AT2G01520.1	F	F	2	l	M	ATSGTYVTEV	910.2	910.2	910.2	6	8	0.0007436	6.131	99.93	99.55	99.99	WT_RepBio1_HL	F
AT1G02500.1		F	T	271	h	F	SGKDPTKVDR	3.008	3.008	3.008	0	1						WT_RepBio1_HL	F
AT1G30780.1		F	T	248	l	R	LSAKSLTNFK	2.678	2.678	2.678	0	1						WT_RepBio1_HL	F
ATCG00490.1		F	T	145	h	Y	TKTFQGPPHG	6.365	6.365	6.365	0	1						WT_RepBio1_HL	F
AT1G77840.1	AT1G36730.1	F	F	2	l	M	ALQNIGASNR	401.5	401.5	401.5	0	1						WT_RepBio1_HL	F
AT5G53920.1		F	T	155	l	E	LDWITKNQDL	2.094	2.094	2.094	0	1						WT_RepBio1_HL	F
ATCG00490.1		F	T	412	h	W	GNAPGAVANR	2.548	2.548	2.548	0	1						WT_RepBio1_HL	F
AT1G29920.1	AT2G34420.1 | AT1G29910.1 | AT1G29930.1	F	F	37	h	R	KTVAKPKGPS	401.7	401.7	401.7	0	1						WT_RepBio1_HL	F
AT2G03500.1		F	T	160	h	R	NGSGAFLPFS	3.312	3.312	3.312	0	1						WT_RepBio1_HL	F
AT3G12780.1		F	T	231	h	R	AHASTEGVTK	5.626	5.626	5.626	0	1						WT_RepBio1_HL	F
AT1G29920.1	AT2G34420.1 | AT1G29910.1 | AT1G29930.1 | AT2G34430.1	F	F	84	h	A	GLSADPETFA	210.8	210.8	210.8	0	1						WT_RepBio1_HL	F
AT2G31970.1		F	T	1040	l	R	TTKAKVEELT	3.925	3.925	3.925	0	1						WT_RepBio1_HL	F
AT5G01260.2		F	T	308	h	K	QEPKAERNKK	2.57	2.57	2.57	0	2						WT_RepBio1_HL	F
AT1G49240.1		F	T	50	h	M	NQKDAYVGDE	94.03	94.03	94.03	0	2						WT_RepBio1_HL	F
AT1G09575.1		F	T	104	l	V	FARVLDDAGV	37.32	37.32	37.32	0	1						WT_RepBio1_HL	F
AT4G04670.1		F	T	930	l	R	PEGGILHVHG	3.362	3.362	3.362	0	2						WT_RepBio1_HL	F
AT3G53460.1		F	T	241	h	R	SSYGSGSGSG	12.05	12.05	12.05	0	2						WT_RepBio1_HL	F
AT1G44120.1		F	T	1596	l	I	ALMGLERSSV	5.108	5.108	5.108	0	1						WT_RepBio1_HL	F
AT4G23890.1		F	T	51	h	M	GKFNLWEVMG	78.43	78.43	78.43	0	2						WT_RepBio1_HL	F
AT1G12900.1		F	T	244	h	H	SYTGDQRLLD	3.428	3.428	3.428	0	1						WT_RepBio1_HL	F
AT1G11750.2		F	T	96	h	A	KKGNPPVMPS	80.94	80.94	80.94	0	2						WT_RepBio1_HL	F
ATCG00490.1		F	T	21	h	Y	KLTYYTPEYE	74.65	74.65	74.65	0	3						WT_RepBio1_HL	F
AT2G18470.1	AT1G24030.1 | AT1G52290.1 | AT1G52290.2 | AT2G18470.2 | AT2G18470.3 | AT2G18470.4	T	F	385	l	R	IALGAAKGLA	3.011	3.011	3.011	0	1						WT_RepBio1_HL	F
AT1G29965.1	AT1G29970.2 | AT2G34480.1 | AT2G34480.2 | AT3G14600.1	F	F	147	h	N	SKIKFPLVFR	4.106	4.106	4.106	0	1						WT_RepBio1_HL	F
AT1G77480.1		F	T	35	h	A	TKDSSAQVKL	92.24	92.24	92.24	0	1						WT_RepBio1_HL	F
AT3G53460.1		F	T	231	h	R	SGGGYGGSQR	3.031	3.031	3.031	0	1						WT_RepBio1_HL	F
AT1G80420.1		F	T	215	h	R	DDLSQTISWL	2.397	2.397	2.397	0	1						WT_RepBio1_HL	F
AT3G45780.1		F	T	99	h	K	KTITAEKPQK	62.62	62.62	62.62	0	1						WT_RepBio1_HL	F
AT5G11980.1		F	T	441	l	L	QAVSDSLLRY	4.033	4.033	4.033	0	1						WT_RepBio1_HL	F
AT5G14610.1		F	T	462	h	H	SRLEQILRSQ	2.52	2.52	2.52	0	1						WT_RepBio1_HL	F
AT1G29530.1		F	T	183	h	R	SAPETSKKVE	7.141	7.141	7.141	0	1						WT_RepBio1_HL	F
ATCG00490.1		F	T	340	h	R	ESTLGFVDLL	1.836	1.836	1.836	0	4						WT_RepBio1_HL	F
AT3G56060.1		F	T	26	h	S	DEAGNYRFMK	85.68	85.68	85.68	0	1						WT_RepBio1_HL	F
AT5G18520.1		F	T	427	h	E	EAAALALRDE	1.622	1.622	1.622	0	1						WT_RepBio1_HL	F
AT5G44650.1		F	T	212	h	S	TDTGIDPKEA	6.511	6.511	6.511	0	2						WT_RepBio1_HL	F
AT1G30380.1		F	T	90	h	R	DSGLQTGDPA	55.11	55.11	55.11	0	1						WT_RepBio1_HL	F
AT5G01270.1		F	T	237	l	P	EKNTVLTRIK	4.257	4.257	4.257	0	1						WT_RepBio1_HL	F
AT3G44310.1		F	T	94	h	R	KYHASAIHVP	23.41	23.41	23.41	0	1						WT_RepBio1_HL	F
AT5G61460.1		F	T	323	h	H	QSAKTAVREK	2.432	2.432	2.432	0	1						WT_RepBio1_HL	F
AT2G22670.1		F	T	239	h	T	LGQCGLHGAQ	3.192	3.192	3.192	0	1						WT_RepBio1_HL	F
AT3G14600.1	AT1G29970.2 | AT1G29965.1 | AT2G34480.1 | AT2G34480.2	F	F	147	h	N	SKIKFPLVFR	3.616	3.616	3.616	0	1						WT_RepBio1_HL	F
AT3G48195.1		F	T	891	h	K	NPGELQVSEK	4.108	4.108	4.108	0	1						WT_RepBio1_HL	F
AT3G55090.1		F	T	497	h	C	ADALPVFLQE	3.663	3.663	3.663	0	1						WT_RepBio1_HL	F
AT3G12120.1		F	T	12	h	T	SSKKSETDTT	27.55	27.55	27.55	0	1						WT_RepBio1_HL	F
AT1G76740.1		F	T	121	h	S	ENESNTRRGN	5.181	5.181	5.181	0	1						WT_RepBio1_HL	F
AT1G67720.1		F	T	288	h	I	EELGANETRK	2.2	2.2	2.2	0	1						WT_RepBio1_HL	F
AT2G39730.1		F	T	412	h	Q	LAETYLSQAA	6.863	6.863	6.863	0	2						WT_RepBio1_HL	F
ATCG00490.1		F	T	160	h	R	DKLNKYGRPL	2.351	2.351	2.351	0	2						WT_RepBio1_HL	F
AT5G19160.1		F	T	12	l	E	AMPISEVVIK	12.12	12.12	12.12	0	1						WT_RepBio1_HL	F
AT1G77510.1		F	T	472	h	F	INFVEKNSEK	3.276	3.276	3.276	0	1						WT_RepBio1_HL	F
AT5G64040.1		F	T	87	h	A	GVIDEYLERS	75.88	75.88	75.88	0	2						WT_RepBio1_HL	F
AT5G20720.1		F	T	92	h	Q	SKPQGGEVVA	37.05	37.05	37.05	0	1						WT_RepBio1_HL	F
AT2G45290.1		F	T	338	h	Y	SVHGAALGEK	23.64	23.64	23.64	0	2						WT_RepBio1_HL	F
AT2G05520.4	AT2G05520.1 | AT2G05520.6	T	T	59	h	Q	GGGGNYQGGG	94.04	94.04	94.04	0	1						WT_RepBio1_HL	F
AT3G18490.1		F	T	147	h	D	LTTPVVSGAS	7.373	7.373	7.373	0	1						WT_RepBio1_HL	F
AT1G80070.1		F	T	692	l	V	AKTVTKQRVE	4.63	4.63	4.63	0	1						WT_RepBio1_HL	F
AT1G55130.1		F	T	24	h	A	FYLPGVAPRD	94.78	94.78	94.78	0	1						WT_RepBio1_HL	F
AT2G34430.1	AT2G34420.1 | AT1G29910.1 | AT1G29920.1 | AT1G29930.1	F	F	80	h	W	DTAGLSADPE	195.7	195.7	195.7	0	1						WT_RepBio1_HL	F
AT4G10340.1		F	T	254	h	N	LAKHLSDPFG	22.56	22.56	22.56	0	1						WT_RepBio1_HL	F
AT5G25290.1		F	T	386	l	L	SSLKDARWFL	1.736	1.736	1.736	0	1						WT_RepBio1_HL	F
AT4G01150.1		F	T	63	l	R	ASSEETSSID	121.3	121.3	121.3	1	1	0.3899	1	71.95	71.95	71.95	WT_RepBio1_HL	F
AT2G38410.1		F	T	429	l	K	EQDMIDLLSI	3.279	3.279	3.279	0	1						WT_RepBio1_HL	F
AT5G63310.1		F	T	79	h	A	SMEDVEETYI	62.41	62.41	62.41	0	6						WT_RepBio1_HL	F
AT1G60600.2		F	T	69	l	K	SYGDAAKVYQ	115.2	115.2	115.2	0	1						WT_RepBio1_HL	F
AT2G24240.1		F	T	20	h	T	TATTLANAGR	70.53	70.53	70.53	0	1						WT_RepBio1_HL	F
AT4G09010.1		F	T	233	h	R	SDATEADPEG	3.346	3.346	3.346	0	1						WT_RepBio1_HL	F
AT1G76990.1		F	T	206	h	E	QDEKFARTSL	3.126	3.126	3.126	0	1						WT_RepBio1_HL	F
AT5G39980.1		F	T	655	l	A	DKLNDASRVM	3.249	3.249	3.249	0	1						WT_RepBio1_HL	F
AT2G43040.1		F	T	82	h	F	EGIDLQAAIQ	33.75	33.75	33.75	0	1						WT_RepBio1_HL	F
AT5G35970.1		F	T	706	h	K	ALEGGLGVSL	4.791	4.791	4.791	0	1						WT_RepBio1_HL	F
AT3G24093.1		F	T	126	h	G	VLIEAFVRFK	2.873	2.873	2.873	0	1						WT_RepBio1_HL	F
AT1G09700.1		F	T	68	h	R	KAAEQSAAEV	109.4	109.4	109.4	0	1						WT_RepBio1_HL	F
AT3G01510.1		F	T	38	l	R	GIAYLGSREK	67.21	67.21	67.21	0	1						WT_RepBio1_HL	F
AT4G01570.1		F	T	467	l	T	ISSLLIGFHK	2.547	2.547	2.547	0	1						WT_RepBio1_HL	F
AT4G34050.1		F	T	6	h	T	TEATKTSSTN	29.77	29.77	29.77	0	1						WT_RepBio1_HL	F
AT3G53460.1		F	T	191	h	R	SGGYGSERGG	3.596	3.596	3.596	0	1						WT_RepBio1_HL	F
AT1G04810.1		F	T	604	l	T	ANNKAIRQLL	2.435	2.435	2.435	0	1						WT_RepBio1_HL	F
AT5G06790.1		F	T	174	h	N	EIDKLADRFI	1.251	1.251	1.251	0	1						WT_RepBio1_HL	F
AT5G47630.1		F	T	39	h	F	TSEAAADGGQ	112	112	112	0	1						WT_RepBio1_HL	F
AT5G63800.1		F	T	26	h	G	ATAAKGVTYD	119.2	119.2	119.2	1	1	1549	1	0.06452	0.06452	0.06452	WT_RepBio1_HL	F
AT5G59950.1		F	T	227	h	A	EDLDADLDKY	5.165	5.165	5.165	0	2						WT_RepBio1_HL	F
AT1G30910.1		F	T	300	l	E	IGDSVVVLRK	1.991	1.991	1.991	0	1						WT_RepBio1_HL	F
AT2G44260.1		F	T	31	l	K	FPSPLPTFTR	68.37	68.37	68.37	0	1						WT_RepBio1_HL	F
AT5G13530.1		F	T	803	l	A	AKMIRENLDW	1.88	1.88	1.88	0	1						WT_RepBio1_HL	F
AT5G38410.1		F	T	56	l	C	MKVWPPIGKK	102.6	102.6	102.6	0	1						WT_RepBio1_HL	F
AT5G62190.1		F	T	305	l	K	RDQKTIDLVG	3.88	3.88	3.88	0	1						WT_RepBio1_HL	F
AT2G27020.1		F	T	98	h	R	SYESVYGDAV	46.85	46.85	46.85	0	1						WT_RepBio1_HL	F
AT1G67090.1		F	T	56	l	C	MQVWPPIGKK	89.36	89.36	89.36	0	1						WT_RepBio1_HL	F
AT5G06760.1		F	T	8	l	T	ASNIAASAKS	15.28	15.28	15.28	0	2						WT_RepBio1_HL	F
AT2G28620.1		F	T	410	l	K	DLYSEIERLK	3.83	3.83	3.83	0	1						WT_RepBio1_HL	F
AT2G18020.1		F	T	129	h	R	ASGDYAIVIA	3.736	3.736	3.736	0	1						WT_RepBio1_HL	F
AT5G21990.1		F	T	77	h	K	MAKASPEDIA	62.76	62.76	62.76	0	1						WT_RepBio1_HL	F
AT3G60810.1		F	T	60	h	G	AIFQLSGKKP	77.08	77.08	77.08	0	1						WT_RepBio1_HL	F
AT4G24550.1		F	T	195	l	K	ISVTFSSSGY	3.828	3.828	3.828	0	1						WT_RepBio1_HL	F
AT4G31970.1		F	T	510	h	L	EILISPRLKE	1.708	1.708	1.708	0	1						WT_RepBio1_HL	F
AT2G39730.1	AT2G39730.2 | AT2G39730.3	T	T	255	h	L	MNIADNPTNV	8.418	4.209	8.418	0	3						WT_RepBio1_HL	F
AT3G09090.1		F	T	333	h	L	EEDGSKESVD	6.564	6.564	6.564	0	1						WT_RepBio1_HL	F
AT3G19210.1		F	T	824	h	P	IESNVSPKTV	2.471	2.471	2.471	0	1						WT_RepBio1_HL	F
AT5G39830.1		F	T	91	h	A	LGDPSVATVE	89.09	89.09	89.09	0	1						WT_RepBio1_HL	F
AT2G26230.1		F	T	245	l	M	GSAVLKRFAD	4.918	4.918	4.918	0	1						WT_RepBio1_HL	F
AT1G04640.1		F	T	24	l	L	QEKLVSERKA	51.02	51.02	51.02	0	1						WT_RepBio1_HL	F
AT5G04430.1		F	T	19	h	R	SPEPHDSSEA	66.92	66.92	66.92	0	1						WT_RepBio1_HL	F
AT1G04980.1		F	T	363	l	A	MVALNAKKGA	3.123	3.123	3.123	0	1						WT_RepBio1_HL	F
AT1G69670.1		F	T	470	l	K	TSHDTLLGFY	2.322	2.322	2.322	0	1						WT_RepBio1_HL	F
AT2G36885.1		F	T	96	h	A	SLPGAETVRS	113.6	113.6	113.6	0	1						WT_RepBio1_HL	F
AT5G15725.1		F	T	19	h	V	IYLLQGPRGG	64.37	64.37	64.37	0	1						WT_RepBio1_HL	F
ATCG00540.1		F	T	36	h	A	YPIFAQQNYE	85.49	85.49	85.49	0	2						WT_RepBio1_HL	F
AT3G44400.1		F	T	883	h	R	FAMLPGTQVP	2.244	2.244	2.244	0	1						WT_RepBio1_HL	F
AT1G77490.1		F	T	364	h	Y	STGKKELSDS	9.429	9.429	9.429	0	1						WT_RepBio1_HL	F
AT3G53460.1		F	T	242	h	S	SYGSGSGSGS	13.24	13.24	13.24	0	1						WT_RepBio1_HL	F
AT1G19700.1		F	T	174	h	K	PAQNLLDEVV	4.653	4.653	4.653	0	1						WT_RepBio1_HL	F
AT5G05540.1		F	T	201	h	K	ATISVVDIQE	2.847	2.847	2.847	0	1						WT_RepBio1_HL	F
AT3G05590.1		F	T	96	l	P	AMKVTALRFT	31.63	31.63	31.63	0	1						WT_RepBio1_HL	F
AT1G18940.1		F	T	261	h	S	SPLLVAVRAH	4.923	4.923	4.923	0	1						WT_RepBio1_HL	F
ATCG00120.1		F	T	205	h	S	SVAQVVTSLQ	3.179	3.179	3.179	0	1						WT_RepBio1_HL	F
AT1G04910.1		F	T	199	h	R	EHSAIYLTPF	3.058	3.058	3.058	0	1						WT_RepBio1_HL	F
AT3G12915.1		F	T	58	l	Y	YEMTDASLKS	60.85	60.85	60.85	0	1						WT_RepBio1_HL	F
AT1G47128.1		F	T	135	h	G	DELPESIDWR	5.071	5.071	5.071	0	1						WT_RepBio1_HL	F
ATCG00710.1		F	T	3	h	A	TQTVEDSSRS	30.45	30.45	30.45	0	1						WT_RepBio1_HL	F
AT3G09660.1		F	T	371	h	K	AGITLSLFGG	4.578	4.578	4.578	0	1						WT_RepBio1_HL	F
AT4G38970.1		F	T	284	h	P	EQVAAYTLKL	3.833	3.833	3.833	0	1						WT_RepBio1_HL	F
AT2G13550.1		F	T	120	h	K	QSLKTGAANN	4.428	4.428	4.428	0	1						WT_RepBio1_HL	F
AT5G05450.1		F	T	521	h	E	EKKEKGKRKR	2.829	2.829	2.829	0	1						WT_RepBio1_HL	F
AT1G56410.1		F	T	330	l	D	SKMDKSMVHD	2.61	2.61	2.61	0	2						WT_RepBio1_HL	F
AT1G06190.1		F	T	194	h	F	SSQGEVQGDT	27.85	27.85	27.85	0	1						WT_RepBio1_HL	F
AT3G60240.2		F	T	33	h	R	SSSAAGYGKG	96.83	96.83	96.83	0	1						WT_RepBio1_HL	F
ATCG00500.1		F	T	26	h	M	DSFAPGEKTT	83.46	83.46	83.46	0	1						WT_RepBio1_HL	F
AT5G26610.1		F	T	134	h	T	EEIAKKREVL	2.046	2.046	2.046	0	1						WT_RepBio1_HL	F
ATCG00680.1		F	T	327	h	R	AGSMDNGDGI	2.491	2.491	2.491	0	1						WT_RepBio1_HL	F
AT5G52300.1		F	T	388	h	A	SATSAITNKA	4.804	4.804	4.804	0	1						WT_RepBio1_HL	F
AT5G20080.1		F	T	61	h	L	DQAKEETGPK	127.7	127.7	127.7	0	1						WT_RepBio1_HL	F
ATCG00490.1		F	T	181	h	L	SAKNYGRAVY	2.783	2.783	2.783	0	1						WT_RepBio1_HL	F
AT1G06430.1		F	T	74	h	A	DEQGQGVSSS	119.2	119.2	119.2	1	1	434.6	1	0.2296	0.2296	0.2296	WT_RepBio1_HL	F
AT2G28000.1		F	T	467	h	L	STVIPAIKET	9.033	9.033	9.033	0	1						WT_RepBio1_HL	F
AT5G32590.1	AT3G43148.1	F	F	592	l	R	GMELIQGAII	3.641	3.641	3.641	0	1						WT_RepBio1_HL	F
AT1G36730.1	AT1G77840.1	F	F	2	l	M	ALQNIGASNR	416	416	416	0	1						WT_RepBio1_HL	F
AT2G45810.1		F	T	189	h	A	LTGSDILARA	4.901	4.901	4.901	0	1						WT_RepBio1_HL	F
AT4G14760.1		F	T	1577	l	E	MNEKQRRFSN	4.076	4.076	4.076	0	1						WT_RepBio1_HL	F
AT4G15400.1		F	T	215	l	K	RFVFEPSKIA	4.083	4.083	4.083	0	1						WT_RepBio1_HL	F
AT4G32320.1		F	T	95	h	A	AEIYPVMQNE	54.35	54.35	54.35	0	1						WT_RepBio1_HL	F
AT3G04050.1		F	T	502	h	S	SVVKILNVE	1.388	1.388	1.388	0	1						WT_RepBio1_HL	F
AT1G19870.1		F	T	639	h	M	TITESQATPA	5.916	5.916	5.916	0	1						WT_RepBio1_HL	F
AT1G76450.1		F	T	81	h	A	ETNASEAFRV	60.27	60.27	60.27	0	1						WT_RepBio1_HL	F
AT3G52140.1		F	T	904	h	N	SSTAKNQKKD	5.181	5.181	5.181	0	1						WT_RepBio1_HL	F
AT3G28200.1		F	T	50	l	P	TTAAAVIRLF	49.71	49.71	49.71	0	1						WT_RepBio1_HL	F
ATCG00350.1		F	T	217	h	H	VSLPINQFLN	3.731	3.731	3.731	0	1						WT_RepBio1_HL	F
AT2G36780.1		F	T	308	h	K	ELGLGLEESR	2.798	2.798	2.798	0	1						WT_RepBio1_HL	F
AT3G62970.1		F	T	12	l	S	MEAAAAADSS	30.65	30.65	30.65	0	1						WT_RepBio1_HL	F
AT3G15520.1		F	T	115	h	A	VLYSPDTKVP	8.746	8.746	8.746	0	1						WT_RepBio1_HL	F
AT4G04020.1		F	T	56	h	R	ATDIDDEWGQ	92.22	92.22	92.22	0	2						WT_RepBio1_HL	F
AT5G23120.1		F	T	134	h	R	SIPSAEEEDF	3.14	3.14	3.14	0	1						WT_RepBio1_HL	F
AT4G02510.1		F	T	607	h	R	EFSFGGKEVD	3.417	3.417	3.417	0	2						WT_RepBio1_HL	F
AT2G34430.1	AT2G34420.1 | AT1G29910.1 | AT1G29920.1 | AT1G29930.1	F	F	81	h	D	TAGLSADPET	101.2	101.2	101.2	0	1						WT_RepBio1_HL	F
AT5G26000.1		F	T	424	h	F	STPGDEDFEK	3.47	3.47	3.47	0	1						WT_RepBio1_HL	F
AT3G01480.1		F	T	93	h	S	VLISGPPIKD	45.75	45.75	45.75	0	3						WT_RepBio1_HL	F
AT1G54780.1		F	T	85	h	A	SEFNILNDGP	76.07	76.07	76.07	0	4						WT_RepBio1_HL	F
AT3G46780.1		F	T	460	h	R	NLPPKKAVVK	4.541	4.541	4.541	0	2						WT_RepBio1_HL	F
AT1G59780.1		F	T	545	l	D	MKNSKLRSLL	5.553	5.553	5.553	0	1						WT_RepBio1_HL	F
AT4G20360.1		F	T	113	h	K	KYDEIDAAPE	5.697	5.697	5.697	0	1						WT_RepBio1_HL	F
AT3G61030.1		F	T	376	h	K	SVPFSINNSK	4.895	4.895	4.895	0	1						WT_RepBio1_HL	F
AT5G50100.1		F	T	50	l	A	IQGTSTDPVI	124.1	124.1	124.1	0	1						WT_RepBio1_HL	F
AT2G35605.1		F	T	13	h	M	AKAASSTGAK	61.97	61.97	61.97	0	2						WT_RepBio1_HL	F
AT3G50820.1		F	T	247	h	R	GGSTGYDNAV	6.871	6.871	6.871	0	1						WT_RepBio1_HL	F
AT5G55660.1		F	T	488	h	R	TPKKSSPAAG	4.884	4.884	4.884	0	1						WT_RepBio1_HL	F
AT5G42530.1		F	T	62	h	R	SFKGTLEPGH	39.07	39.07	39.07	0	1						WT_RepBio1_HL	F
AT1G64790.1		F	T	813	h	T	KKADKGKTAK	6.183	6.183	6.183	0	1						WT_RepBio1_HL	F
AT1G62110.1		F	T	152	h	K	EGKSLGRYYD	3.026	3.026	3.026	0	1						WT_RepBio1_HL	F
AT1G55490.1	AT3G13470.1 | AT1G55490.2 | AT1G55490.3 | AT1G55490.4 | AT1G55490.5 | AT5G56500.1 | AT5G56500.2	T	F	77	h	N	KLADLVGVTL	93.12	93.12	93.12	0	1						WT_RepBio1_HL	F
AT1G45233.2		F	T	14	h	A	EKSPLELLQQ	77	77	77	0	1						WT_RepBio1_HL	F
AT2G39730.1	AT2G39730.2 | AT2G39730.3	T	T	279	l	V	PIICTGNDFS	2.263	2.263	2.263	0	1						WT_RepBio1_HL	F
AT1G15660.1		F	T	21	l	Y	SGLSLFPRTL	91.71	91.71	91.71	0	1						WT_RepBio1_HL	F
AT5G11670.1		F	T	3	h	G	STPTDLPGED	29.45	29.45	29.45	0	1						WT_RepBio1_HL	F
AT2G28000.1		F	T	464	h	L	VHLSTVIPAI	5.873	5.873	5.873	0	1						WT_RepBio1_HL	F
ATCG00480.1		F	T	89	l	G	MDVVDMGNPL	45.28	45.28	45.28	0	2						WT_RepBio1_HL	F
AT1G60990.1		F	T	112	l	N	GVVVVDLSHF	24.21	24.21	24.21	0	1						WT_RepBio1_HL	F
AT5G08540.1		F	T	204	l	K	PFNPDLVADL	2.021	2.021	2.021	0	2						WT_RepBio1_HL	F
AT5G02500.1		F	T	81	h	R	FSDSSVQSDM	33.13	33.13	33.13	0	1						WT_RepBio1_HL	F
AT1G80270.1		F	T	225	l	K	SFKGEVLYRT	2.71	2.71	2.71	0	1						WT_RepBio1_HL	F
AT1G24000.1		F	T	68	l	K	GSIAVTPIGV	67	67	67	0	1						WT_RepBio1_HL	F
AT5G20950.1		F	T	23	h	G	TLKYKDPKQP	95.29	95.29	95.29	0	2						WT_RepBio1_HL	F
AT2G43970.1		F	T	238	h	K	KIKAVINNNS	2.129	2.129	2.129	0	1						WT_RepBio1_HL	F
AT5G44130.1		F	T	107	h	Y	HVSPKFYTLE	55.81	55.81	55.81	0	1						WT_RepBio1_HL	F
AT1G76400.1		F	T	26	h	S	DLVLSKVERR	125.2	125.2	125.2	1	1	870	1	0.1148	0.1148	0.1148	WT_RepBio1_HL	F
AT4G04640.1		F	T	76	h	L	VAAAKVRRAQ	83.8	83.8	83.8	0	1						WT_RepBio1_HL	F
AT5G51720.1		F	T	40	h	R	AEGGGGINPE	105.2	105.2	105.2	0	1						WT_RepBio1_HL	F
AT3G62410.1		F	T	54	h	K	AAPEGGISDV	123.3	123.3	123.3	1	1	15.77	1	5.964	5.964	5.964	WT_RepBio1_HL	F
AT3G54950.1		F	T	421	l	K	NVESVLFGGK	1.924	1.924	1.924	0	2						WT_RepBio1_HL	F
AT1G48030.1		F	T	400	h	A	SVGKTEEQLK	6.165	6.165	6.165	0	2						WT_RepBio1_HL	F
ATCG00120.1		F	T	23	h	R	EVTIVNTGTV	58.31	58.31	58.31	0	1						WT_RepBio1_HL	F
AT5G61250.1		F	T	488	h	K	IMLLNGKPLV	2.199	2.199	2.199	0	1						WT_RepBio1_HL	F
AT5G19590.1		F	T	20	h	Q	DPTPEVKKPT	125.5	125.5	125.5	0	1						WT_RepBio1_HL	F
AT2G37400.1		F	T	92	h	A	APVAATPLME	117.5	117.5	117.5	0	1						WT_RepBio1_HL	F
AT2G34420.1	AT1G29910.1 | AT1G29920.1 | AT1G29930.1	F	F	35	h	R	KTVAKPKGPS	381.8	381.8	381.8	0	1						WT_RepBio1_HL	F
AT4G20360.1		F	T	132	h	N	TATVEYETEN	4.516	4.516	4.516	0	1						WT_RepBio1_HL	F
AT1G50250.1		F	T	114	h	I	QNEILKAPSP	4.441	4.441	4.441	0	1						WT_RepBio1_HL	F
AT4G13150.1		F	T	45	l	R	SSQIGIVGDN	95.53	95.53	95.53	0	1						WT_RepBio1_HL	F
AT1G29910.1	AT2G34420.1 | AT1G29920.1 | AT1G29930.1	F	F	37	h	R	KTVAKPKGPS	401.7	401.7	401.7	0	1						WT_RepBio1_HL	F
AT5G05580.1		F	T	63	l	N	VATPLTTLQS	121.6	121.6	121.6	0	1						WT_RepBio1_HL	F
AT5G25270.1		F	T	173	h	R	LSRSSGPGTA	2.693	2.693	2.693	0	1						WT_RepBio1_HL	F
AT3G13980.1		F	T	321	h	E	LENLSAIGIE	1.728	1.728	1.728	0	1						WT_RepBio1_HL	F
AT1G13440.1	AT3G04120.1	F	F	184	h	H	SITATQKTVD	4.205	4.205	4.205	0	1						WT_RepBio1_HL	F
AT5G39740.1		F	T	252	h	N	HKKTEKSAPK	2.533	2.533	2.533	0	1						WT_RepBio1_HL	F
AT1G50030.1		F	T	2115	h	V	NTLLENSRKT	2.461	2.461	2.461	0	1						WT_RepBio1_HL	F
AT3G55400.1		F	T	245	l	N	PRFVQPSYRL	2.21	2.21	2.21	0	1						WT_RepBio1_HL	F
AT1G16210.1		F	T	6	h	M	GLNSKAEVAK	29.02	29.02	29.02	0	1						WT_RepBio1_HL	F
AT1G29920.1	AT2G34420.1 | AT1G29910.1 | AT1G29930.1	F	F	40	h	V	AKPKGPSGSP	233.8	233.8	233.8	1	1	234.9	1	0.4239	0.4239	0.4239	WT_RepBio1_HL	F
AT5G45520.1		F	T	551	h	C	EEPNEAVESR	4.654	4.654	4.654	0	1						WT_RepBio1_HL	F
AT1G29910.1	AT2G34420.1 | AT1G29920.1 | AT1G29930.1 | AT2G34430.1	F	F	81	h	W	DTAGLSADPE	198.5	198.5	198.5	0	1						WT_RepBio1_HL	F
AT1G67740.1		F	T	144	J	A	AAEAAAASSD	9.46	9.46	9.46	0	5						WT_RepBio1_HL	F
AT3G42050.1		F	T	26	h	K	LVSAKGLQLL	55.97	55.97	55.97	0	1						WT_RepBio1_HL	F
AT3G07880.1		F	T	9	h	R	DMGFDDNNNN	11.48	11.48	11.48	0	1						WT_RepBio1_HL	F
AT5G46110.1		F	T	83	l	K	AAAAEGGDTA	76.44	76.44	76.44	0	2						WT_RepBio1_HL	F
AT1G69830.1		F	T	242	h	L	KQDKSSAETD	4.078	4.078	4.078	0	1						WT_RepBio1_HL	F
AT1G44120.1		F	T	1423	h	I	SEAAISCLTK	3.511	3.511	3.511	0	2						WT_RepBio1_HL	F
AT1G74970.1		F	T	174	h	R	SPLKKEGLLT	4.451	4.451	4.451	0	1						WT_RepBio1_HL	F
AT3G25760.1		F	T	68	h	L	SQNLGNTENP	129.5	129.5	129.5	0	1						WT_RepBio1_HL	F
AT1G23205.1		F	T	119	h	A	VEEMKGSMKQ	3.073	3.073	3.073	0	1						WT_RepBio1_HL	F
AT2G39730.1	AT2G39730.2	T	T	247	h	N	NQMVNATLMN	1.986	1.986	1.986	0	1						WT_RepBio1_HL	F
AT3G62030.1		F	T	80	h	M	AAEEEEVIEP	90.36	90.36	90.36	0	1						WT_RepBio1_HL	F
AT5G17920.1		F	T	651	h	Y	SHFNDIIHSI	2.518	2.518	2.518	0	1						WT_RepBio1_HL	F
AT2G33800.1		F	T	222	h	R	SEGDYGAAKV	3.463	3.463	3.463	0	3						WT_RepBio1_HL	F
AT1G49240.1		F	T	43	h	H	HGVMVGMNQK	70.67	70.67	70.67	0	1						WT_RepBio1_HL	F
AT1G29930.1	AT2G34420.1 | AT1G29910.1 | AT1G29920.1 | AT2G34430.1	F	F	84	h	A	GLSADPETFA	210.8	210.8	210.8	0	1						WT_RepBio1_HL	F
AT4G05110.1		F	T	158	l	V	AGALTSALRL	3.817	3.817	3.817	0	1						WT_RepBio1_HL	F
AT1G29930.1	AT2G34420.1 | AT1G29910.1 | AT1G29920.1	F	F	37	h	R	KTVAKPKGPS	405.3	405.3	405.3	0	1						WT_RepBio1_HL	F
AT3G06380.1		F	T	39	h	E	ELLREILIRV	65.86	65.86	65.86	0	1						WT_RepBio1_HL	F
AT3G03320.1		F	T	8	l	P	GTKSVDLREC	9.833	9.833	9.833	0	1						WT_RepBio1_HL	F
AT3G20890.1		F	T	202	h	E	HTGILRLRGL	2.349	2.349	2.349	0	1						WT_RepBio1_HL	F
AT5G01530.1		F	T	102	h	L	AKNLAGDVIG	58.45	58.45	58.45	0	1						WT_RepBio1_HL	F
AT2G07727.1		F	T	385	h	N	SYTDETDHT	2.424	2.424	2.424	0	1						WT_RepBio1_HL	F
AT3G26520.1		F	T	5	h	R	NIAIGGVQEE	6.261	6.261	6.261	0	1						WT_RepBio1_HL	F
AT1G06190.1		F	T	195	h	S	SQGEVQGDTV	26.51	26.51	26.51	0	1						WT_RepBio1_HL	F
AT5G40370.1		F	T	31	h	K	ELLQQLGAKF	69.64	69.64	69.64	0	1						WT_RepBio1_HL	F
AT5G63100.1		F	T	84	l	V	SRKTNHPLAG	35.63	35.63	35.63	0	1						WT_RepBio1_HL	F
AT1G13440.1		F	T	214	h	S	STGAAKAVGK	7.788	7.788	7.788	0	2						WT_RepBio1_HL	F
AT2G16800.1		F	T	131	h	A	SFQTATNSGG	15.34	15.34	15.34	0	1						WT_RepBio1_HL	F
ATCG00480.1		F	T	3	h	R	TNPTTSNPEV	18.52	18.52	18.52	0	2						WT_RepBio1_HL	F
AT3G60750.1	AT2G45290.1 | AT2G45290.2	F	F	342	h	G	AALGEKEVEA	26.74	26.74	26.74	0	1						WT_RepBio1_HL	F
AT4G38190.1		F	T	706	l	K	KESETEALTT	3.283	3.283	3.283	0	1						WT_RepBio1_HL	F
AT5G37340.1		F	T	480	l	S	ADAAYESTEP	3.455	3.455	3.455	0	1						WT_RepBio1_HL	F
ATMG00510.1		F	T	302	h	R	MKLSMESSIH	2.653	2.653	2.653	0	1						WT_RepBio1_HL	F
AT3G11630.1		F	T	219	h	R	SVDETMRTLQ	2.693	2.693	2.693	0	1						WT_RepBio1_HL	F
AT1G08830.1		F	T	58	h	M	STGPHFNPDG	60.67	60.67	60.67	0	1						WT_RepBio1_HL	F
AT5G42890.1		F	T	43	h	K	KLGFEEVTYI	49.88	49.88	49.88	0	1						WT_RepBio1_HL	F
AT1G48460.1		F	T	248	h	V	FEARLERRGS	2.865	2.865	2.865	0	2						WT_RepBio1_HL	F
ATCG00680.1		F	T	408	h	N	GVSYSDPATV	3.422	3.422	3.422	0	1						WT_RepBio1_HL	F
AT4G18830.1		F	T	78	l	V	SVEKENSATR	110.2	110.2	110.2	0	1						WT_RepBio1_HL	F
AT2G28830.1		F	T	319	l	R	VAIAASGAIP	3.329	3.329	3.329	0	1						WT_RepBio1_HL	F
AT2G39730.1		F	T	410	h	R	VQLAETYLSQ	4.973	4.973	4.973	0	2						WT_RepBio1_HL	F
AT2G39730.1		F	T	101	h	M	GTGTHHAVLS	31.88	31.88	31.88	0	1						WT_RepBio1_HL	F
AT2G20590.1		F	T	18	h	R	LQDSSNPPNL	64.8	64.8	64.8	0	1						WT_RepBio1_HL	F
AT4G01290.1		F	T	3	l	M	SIANEQQFAM	8.47	8.47	8.47	0	1						WT_RepBio1_HL	F
AT2G18600.1		F	T	6	h	F	KVKEKQREES	11.38	11.38	11.38	0	1						WT_RepBio1_HL	F
AT4G10710.1		F	T	464	h	D	EEEEKPRKKA	4.287	4.287	4.287	0	1						WT_RepBio1_HL	F
AT1G74960.1		F	T	114	h	M	EMEKEAAVNK	11.81	11.81	11.81	0	1						WT_RepBio1_HL	F
AT5G57800.1		F	T	382	l	F	ATKGINDQIE	4.109	4.109	4.109	0	1						WT_RepBio1_HL	F
AT2G32240.1		F	T	87	h	R	ELHESQEKAK	33.75	33.75	33.75	0	1						WT_RepBio1_HL	F
AT5G25754.1		F	T	2	l	M	ASSNEYEEGP	854.6	854.6	854.6	0	1						WT_RepBio1_D	T
AT5G12410.1		F	T	2	l	M	ASGDQSKKRK	472	472	472	0	1						WT_RepBio1_D	T
ATCG00800.1		F	T	2	h	M	GQKINPLGFR	306.7	306.7	306.7	1	2	182.1	1	0.546	0.546	0.546	WT_RepBio1_D	T
AT1G51680.1		F	T	2	h	M	APQEQAVSQV	968.2	968.2	968.2	0	1						WT_RepBio1_D	T
AT1G16880.1		F	T	60	h	R	ASNATAVENG	175.6	175.6	175.6	0	1						WT_RepBio1_D	T
AT1G63940.1		F	T	48	h	A	SFANENREFV	401.9	401.9	401.9	0	2						WT_RepBio1_D	T
AT5G53480.1		F	T	2	l	M	AMEVTQLLIN	656.8	656.8	656.8	1	4	0.002926	1	99.71	99.71	99.71	WT_RepBio1_D	T
AT2G17560.1		F	T	1	h	-	MKGGESKAEA	547.8	547.8	547.8	2	3	15.81	1.018	5.949	5.849	6.051	WT_RepBio1_D	T
AT5G46790.1		F	T	2	l	M	ANSESSSSPV	917	917	917	0	1						WT_RepBio1_D	T
AT5G62440.1		F	T	2	l	M	AEEQEIVDSL	592	592	592	0	1						WT_RepBio1_D	T
AT2G19520.1		F	T	1	l	-	MESDEAAAVS	490.3	490.3	490.3	1	2	0.001586	1	99.84	99.84	99.84	WT_RepBio1_D	T
AT2G39730.1	AT2G39730.2 | AT2G39730.3	T	T	63	h	E	DKQTDGDRWR	1533	1533	1533	1	2	1095	1	0.09128	0.09128	0.09128	WT_RepBio1_D	T
AT3G57560.1		F	T	51	l	A	TVSTPPSIAT	246.8	246.8	246.8	0	1						WT_RepBio1_D	T
AT1G14450.1		F	T	2	h	M	AKPLGTTGEF	515.2	515.2	515.2	0	1						WT_RepBio1_D	T
AT5G62030.1		F	T	1	l	-	MELSDPNNGK	391.5	391.5	391.5	1	1	0.03756	1	96.38	96.38	96.38	WT_RepBio1_D	T
AT4G27440.1		F	T	68	l	Q	TAATSSPTVT	678.1	678.1	678.1	3	4	0.1458	1.23	87.27	84.79	89.4	WT_RepBio1_D	T
AT3G44190.1		F	T	1	l	-	MEKTESVSGK	528.1	528.1	528.1	0	1						WT_RepBio1_D	T
AT3G46970.1		F	T	2	l	M	ANANGKAATS	791.4	791.4	791.4	0	1						WT_RepBio1_D	T
AT5G52520.1		F	T	41	h	F	ATAPSGTASP	291.9	291.9	291.9	1	2	19.86	1	4.794	4.794	4.794	WT_RepBio1_D	T
AT5G06140.1		F	T	1	l	-	MESTEQPRNI	435.8	435.8	435.8	0	1						WT_RepBio1_D	T
AT2G16950.1		F	T	2	l	M	AATAVVWQPR	560.4	560.4	560.4	0	1						WT_RepBio1_D	T
AT2G39730.1	AT2G39730.2 | AT2G39730.3	T	T	73	h	R	GLAYDTSDDQ	241.4	241.4	241.4	3	5	918	3.894	0.1088	0.02797	0.4224	WT_RepBio1_D	T
AT1G01610.1		F	T	2	h	M	SPAKKSRSFP	624.3	624.3	624.3	0	1						WT_RepBio1_D	T
AT2G30520.1		F	T	2	l	M	ATEGKNPINM	713.7	713.7	713.7	1	2	5.9e-05	1	99.99	99.99	99.99	WT_RepBio1_D	T
AT5G19220.1		F	T	67	h	M	SLNSVAGESK	203	203	203	2	3	86.12	2.338	1.148	0.4942	2.643	WT_RepBio1_D	T
AT5G22330.1		F	T	1	l	-	MEKVKIEEIQ	443.5	443.5	443.5	0	1						WT_RepBio1_D	T
AT1G72970.1		F	T	20	h	S	STASKGKEKK	214.5	214.5	214.5	0	1						WT_RepBio1_D	T
AT3G10670.1		F	T	67	h	S	ASSVSSAVDS	977.8	977.8	977.8	0	1						WT_RepBio1_D	T
AT3G28290.1		F	T	2	h	M	VLSKENMLKY	389.8	389.8	389.8	0	1						WT_RepBio1_D	T
AT5G39730.1		F	T	2	l	M	SSSDSPQLHN	534.4	534.4	534.4	0	1						WT_RepBio1_D	T
AT3G04260.1		F	T	31	h	C	SISAPEKKPR	207.4	207.4	207.4	0	1						WT_RepBio1_D	T
AT3G22480.1		F	T	2	l	M	ASKSGSGGLR	720.6	720.6	720.6	0	1						WT_RepBio1_D	T
AT3G12050.1		F	T	2	l	M	AKFGEGDKRW	444.2	444.2	444.2	0	1						WT_RepBio1_D	T
AT2G35410.1		F	T	70	h	A	EKETSADEET	966.1	966.1	966.1	1	1	82.79	1	1.193	1.193	1.193	WT_RepBio1_D	T
AT3G26740.1		F	T	42	h	R	SNNSSSSSSL	198.5	198.5	198.5	1	1	178.7	1	0.5564	0.5564	0.5564	WT_RepBio1_D	T
AT2G36530.1		F	T	2	l	M	ATITVVKARQ	593.9	593.9	593.9	2	2	0.0002227	1.953	99.98	99.96	99.99	WT_RepBio1_D	T
AT1G09795.1		F	T	57	l	C	VSNAQKSVLN	322.1	322.1	322.1	1	1	0.402	1	71.32	71.32	71.32	WT_RepBio1_D	T
AT2G31610.1		F	T	2	l	M	ATQISKKRKF	526.7	526.7	526.7	0	1						WT_RepBio1_D	T
AT3G19340.1		F	T	2	l	M	AEQHNKEVIR	438.1	438.1	438.1	0	1						WT_RepBio1_D	T
ATCG00730.1		F	T	2	h	M	GVTKKPDLND	635.5	635.5	635.5	4	5	849.8	13.12	0.1175	0.008966	1.521	WT_RepBio1_D	T
AT1G31850.1		F	T	1	l	-	MKSGKQSSQP	513.4	513.4	513.4	0	2						WT_RepBio1_D	T
AT5G51110.1		F	T	52	h	S	NLAQDFLGDF	174.9	174.9	174.9	1	1	47.44	1	2.064	2.064	2.064	WT_RepBio1_D	T
AT3G48530.1		F	T	2	l	M	ATVPEIKIMR	672.5	672.5	672.5	0	1						WT_RepBio1_D	T
AT5G46290.1		F	T	46	h	A	SASTVSAPKR	356.1	356.1	356.1	0	1						WT_RepBio1_D	T
AT3G57610.1		F	T	46	h	A	SLSVAADSAA	339.1	339.1	339.1	0	1						WT_RepBio1_D	T
AT3G52140.1		F	T	2	h	M	AGKSNKSKAK	710.1	710.1	710.1	0	2						WT_RepBio1_D	T
AT5G08060.1		F	T	2	l	M	AKSVSTAASS	812.3	812.3	812.3	0	1						WT_RepBio1_D	T
AT5G12120.1		F	T	2	l	M	SSASKMKSRD	708.5	708.5	708.5	0	1						WT_RepBio1_D	T
AT4G24820.1		F	T	1	l	-	MDGGAEGSQQ	361.9	361.9	361.9	3	5	5.463e-05	21.59	99.99	99.88	100	WT_RepBio1_D	T
AT2G05520.1		F	T	31	h	N	SESKETVKPD	161.8	161.8	161.8	0	1						WT_RepBio1_D	T
AT5G45930.1		F	T	59	l	N	VATEINSVEQ	209.2	209.2	209.2	1	1	0.3457	1	74.31	74.31	74.31	WT_RepBio1_D	T
AT5G38660.1		F	T	66	h	R	AADSTSSSPS	179	179	179	1	2	2.126	1	31.99	31.99	31.99	WT_RepBio1_D	T
AT5G19940.1		F	T	53	l	S	SVSAPNVELR	381.2	381.2	381.2	0	1						WT_RepBio1_D	T
AT2G16380.1		F	T	2	l	M	ADTKQDMENS	703.1	703.1	703.1	1	1	0.002312	1	99.77	99.77	99.77	WT_RepBio1_D	T
AT2G21385.1		F	T	61	h	C	AVKGDPEDAF	484.7	484.7	484.7	0	4						WT_RepBio1_D	T
AT4G36470.1		F	T	1	l	-	MDKKDMEREF	363	363	363	0	1						WT_RepBio1_D	T
AT5G23250.1		F	T	38	h	F	GTTPPPPAAV	292.5	292.5	292.5	0	1						WT_RepBio1_D	T
AT2G24820.1		F	T	51	l	S	AVAGTAVSDQ	385.6	385.6	385.6	1	3	0.0477	1	95.45	95.45	95.45	WT_RepBio1_D	T
AT5G42650.1		F	T	34	h	A	SGSETPDLTV	423.2	423.2	423.2	0	1						WT_RepBio1_D	T
AT3G56130.1		F	T	59	h	K	AAKSSTTTIS	495.4	495.4	495.4	2	2	44.9	1.416	2.179	1.549	3.057	WT_RepBio1_D	T
AT3G03250.1		F	T	2	l	M	AATTENLPQL	900.9	900.9	900.9	0	1						WT_RepBio1_D	T
AT5G03370.1		F	T	67	h	M	TTQAESGSSQ	277.7	277.7	277.7	1	1	15.41	1	6.093	6.093	6.093	WT_RepBio1_D	T
AT3G01280.1		F	T	2	h	M	VKGPGLYTEI	536.1	536.1	536.1	4	4	197.7	2.372	0.5032	0.2128	1.185	WT_RepBio1_D	T
AT2G27030.1		F	T	2	l	M	ADQLTDDQIS	640.1	640.1	640.1	1	1	0.003312	1	99.67	99.67	99.67	WT_RepBio1_D	T
AT2G17870.1		F	T	2	l	M	AMEDQSAARS	545.2	545.2	545.2	0	2						WT_RepBio1_D	T
AT5G16440.1		F	T	55	h	F	SAVTMTDSND	645.8	645.8	645.8	0	1						WT_RepBio1_D	T
AT1G71500.1		F	T	64	h	C	EATEVSSSSS	225.5	225.5	225.5	0	2						WT_RepBio1_D	T
AT2G21060.1		F	T	2	l	M	SGGGDVNMSG	693.2	693.2	693.2	1	1	0.001506	1	99.85	99.85	99.85	WT_RepBio1_D	T
AT1G80890.1		F	T	2	h	M	GNESKSNLGG	577	577	577	0	1						WT_RepBio1_D	T
AT5G08500.1		F	T	2	l	M	ASPAGETAAV	860.3	860.3	860.3	0	1						WT_RepBio1_D	T
AT3G23990.1		F	T	32	h	Y	AAKEIKFGVE	130.3	130.3	130.3	1	1	39.37	1	2.477	2.477	2.477	WT_RepBio1_D	T
AT1G08420.1		F	T	1	l	-	MDEDSSMVAD	371.3	371.3	371.3	2	2	0.0005589	5.645	99.94	99.69	99.99	WT_RepBio1_D	T
AT4G20780.1		F	T	1	l	-	MESNNNEKKK	440.5	440.5	440.5	0	2						WT_RepBio1_D	T
AT3G03780.1		F	T	2	l	M	ASHIVGYPRM	428.9	428.9	428.9	1	2	0.002206	1	99.78	99.78	99.78	WT_RepBio1_D	T
AT1G07210.1		F	T	30	h	A	TNANEDPNQN	340.1	340.1	340.1	0	1						WT_RepBio1_D	T
AT1G16080.1		F	T	44	h	M	AAASAATAKK	1685	1685	1685	0	1						WT_RepBio1_D	T
AT1G80030.1		F	T	72	h	A	TSGDYYATLG	383.8	383.8	383.8	0	1						WT_RepBio1_D	T
AT3G09840.1		F	T	2	l	M	STPAESSDSK	964.3	964.3	964.3	0	3						WT_RepBio1_D	T
AT4G23400.1		F	T	1	l	-	MEGKEEDVNV	427.1	427.1	427.1	8	8	3.043e-42	3.936e+100	100	8.348e-58	100	WT_RepBio1_D	T
AT2G19750.1		F	T	2	h	M	GKVHGSLARA	491.2	491.2	491.2	0	1						WT_RepBio1_D	T
AT3G11400.1		F	T	2	h	M	TIDSQQKTSK	444.3	444.3	444.3	0	3						WT_RepBio1_D	T
AT4G38970.1		F	T	48	h	A	ASSYADELVK	1096	1096	1096	4	10	493.8	17.71	0.2021	0.01144	3.461	WT_RepBio1_D	T
AT2G44610.1		F	T	2	h	M	APVSALAKYK	639.3	639.3	639.3	1	1	778.7	1	0.1283	0.1283	0.1283	WT_RepBio1_D	T
AT4G02530.1		F	T	74	h	A	AILEADDDEE	279.3	279.3	279.3	2	5	288.3	1.797	0.3457	0.1926	0.6196	WT_RepBio1_D	T
AT5G27670.1		F	T	1	l	-	MESSQATTKP	665.8	665.8	665.8	1	2	0.000547	1	99.95	99.95	99.95	WT_RepBio1_D	T
AT4G16500.1		F	T	23	h	G	LGGGGGLGSR	194.5	194.5	194.5	0	1						WT_RepBio1_D	T
AT1G48610.1		F	T	2	h	M	AKTALTPPAS	986.3	986.3	986.3	0	1						WT_RepBio1_D	T
AT3G52300.1		F	T	2	l	M	SGAGKKIADV	759.7	759.7	759.7	2	4	0.007993	2.804	99.21	97.81	99.72	WT_RepBio1_D	T
AT4G34290.1		F	T	52	h	A	ASSDPTTTTK	514.9	514.9	514.9	1	2	9.141	1	9.861	9.861	9.861	WT_RepBio1_D	T
AT1G78630.1		F	T	58	h	C	EAEPTTTTSL	197.2	197.2	197.2	1	1	482.8	1	0.2067	0.2067	0.2067	WT_RepBio1_D	T
AT2G19740.1		F	T	1	l	-	MEKGKGRKEE	367.7	367.7	367.7	0	2						WT_RepBio1_D	T
AT3G20810.1		F	T	2	l	M	SGATTASSGD	681.7	681.7	681.7	0	1						WT_RepBio1_D	T
AT2G41530.1		F	T	2	l	M	ASGLSEIGST	730.1	730.1	730.1	2	5	0.002868	2.763	99.71	99.21	99.9	WT_RepBio1_D	T
AT1G47750.1		F	T	2	l	M	ATKAPEKITK	764.6	764.6	764.6	0	1						WT_RepBio1_D	T
AT1G76030.1		F	T	2	h	M	GTNDLDIEEG	583.8	583.8	583.8	0	1						WT_RepBio1_D	T
AT1G22850.1		F	T	50	h	S	SLKQTKKKKQ	212.9	212.9	212.9	0	1						WT_RepBio1_D	T
AT2G34420.1		F	T	14	h	F	AGKAVKPAAS	338.8	338.8	338.8	0	1						WT_RepBio1_D	T
AT1G80480.1		F	T	70	h	A	SATQTEDSDV	405.7	405.7	405.7	0	3						WT_RepBio1_D	T
AT4G24940.1		F	T	1	l	-	MDGEELTEQE	393.2	393.2	393.2	0	1						WT_RepBio1_D	T
AT3G18890.1		F	T	64	l	R	ASSVVTEASP	341.4	341.4	341.4	1	2	0.1961	1	83.6	83.6	83.6	WT_RepBio1_D	T
AT4G11220.1		F	T	2	l	M	ADEHKHEESS	650.1	650.1	650.1	0	1						WT_RepBio1_D	T
AT1G02560.1		F	T	102	l	G	QGPPPMVQER	137.7	137.7	137.7	0	1						WT_RepBio1_D	T
AT3G52150.1		F	T	60	h	T	ETEEKPAALD	1137	1137	1137	0	1						WT_RepBio1_D	T
AT4G22340.1		F	T	1	l	-	MQKEIAGDAP	432.9	432.9	432.9	0	2						WT_RepBio1_D	T
AT4G31340.1		F	T	23	h	A	DADEPEVSEA	335.3	335.3	335.3	0	1						WT_RepBio1_D	T
AT1G09310.1		F	T	2	J	M	GLVTEEVRAK	519.6	519.6	519.6	1	4	17.16	1	5.507	5.507	5.507	WT_RepBio1_D	T
AT1G11430.1		F	T	60	h	A	ATVDSDYSSK	1557	1557	1557	1	2	245.9	1	0.4051	0.4051	0.4051	WT_RepBio1_D	T
AT2G45730.1		F	T	1	l	-	MELNKDQTVM	382.4	382.4	382.4	0	1						WT_RepBio1_D	T
AT4G17300.1		F	T	60	l	C	TAVSESLGSG	463.3	463.3	463.3	1	3	0.495	1	66.89	66.89	66.89	WT_RepBio1_D	T
AT5G51545.1		F	T	32	h	C	QNSQIESDTT	589.1	589.1	589.1	1	2	13.54	1	6.879	6.879	6.879	WT_RepBio1_D	T
AT3G55030.1		F	T	2	h	M	GEEDTATVDQ	645.5	645.5	645.5	0	1						WT_RepBio1_D	T
AT3G23940.1		F	T	35	h	C	SAQSVTADPS	493.5	493.5	493.5	0	2						WT_RepBio1_D	T
AT5G03660.1		F	T	1	l	-	MQPTETSQPA	563.4	563.4	563.4	4	4	0.0008546	6.857	99.91	99.42	99.99	WT_RepBio1_D	T
AT4G24840.1		F	T	2	l	M	SDLVATSPSP	823.8	823.8	823.8	0	1						WT_RepBio1_D	T
AT5G20570.1		F	T	2	l	M	ATLDSDVTMI	699.1	699.1	699.1	0	2						WT_RepBio1_D	T
AT2G34640.1		F	T	58	h	C	KKEDGDGDVS	182.2	182.2	182.2	0	1						WT_RepBio1_D	T
AT5G67030.1		F	T	61	h	A	ATALVEKEEK	376.7	376.7	376.7	2	2	2.417	1.002	29.27	29.22	29.31	WT_RepBio1_D	T
AT1G64770.1		F	T	19	l	S	SISAPQTQTI	295.9	295.9	295.9	1	2	0.3429	1	74.47	74.47	74.47	WT_RepBio1_D	T
AT4G30950.1		F	T	70	l	A	VAAPVAPPSA	336.2	336.2	336.2	0	2						WT_RepBio1_D	T
AT4G15550.1		F	T	2	l	M	ANNNSNSPTG	385.2	385.2	385.2	0	1						WT_RepBio1_D	T
AT5G42950.1		F	T	2	l	M	ANSSAGSAAD	671.6	671.6	671.6	1	2	0.000131	1	99.99	99.99	99.99	WT_RepBio1_D	T
AT4G19390.1		F	T	78	l	S	ASTSTSAAVT	272	272	272	0	1						WT_RepBio1_D	T
AT1G26850.1		F	T	2	h	M	ALKSSSADGK	657.2	657.2	657.2	0	1						WT_RepBio1_D	T
AT4G23100.1		F	T	75	h	A	ASPPTEEAVV	363.4	363.4	363.4	1	2	83.54	1	1.183	1.183	1.183	WT_RepBio1_D	T
AT5G46750.1		F	T	2	l	M	ATENLTDKNV	760	760	760	0	1						WT_RepBio1_D	T
AT3G58600.1		F	T	1	l	-	MDQASSSSTM	547.8	547.8	547.8	2	2	0.001357	1.859	99.86	99.75	99.93	WT_RepBio1_D	T
AT4G32770.1		F	T	49	h	A	SISTPNSETD	356.5	356.5	356.5	0	1						WT_RepBio1_D	T
AT1G79040.1		F	T	42	h	A	SGVKKIKTDK	1202	1202	1202	8	12	43.41	1.325	2.252	1.709	2.961	WT_RepBio1_D	T
AT1G05560.1		F	T	2	h	M	APPHFLLVTF	411.7	411.7	411.7	0	1						WT_RepBio1_D	T
AT3G53420.1		F	T	2	h	M	AKDVEAVPGE	591.5	591.5	591.5	3	4	2.56	1.022	28.09	27.64	28.54	WT_RepBio1_D	T
AT3G30390.1		F	T	2	h	M	TVVGDVAPIP	518.4	518.4	518.4	0	1						WT_RepBio1_D	T
AT5G49530.1		F	T	1	l	-	MDFDDDDKPK	400.7	400.7	400.7	0	1						WT_RepBio1_D	T
AT2G35450.1		F	T	46	l	M	AAFAGSDSET	217.9	217.9	217.9	0	1						WT_RepBio1_D	T
AT1G61790.1		F	T	23	h	A	ASFSDSDSDS	344.8	344.8	344.8	0	2						WT_RepBio1_D	T
AT1G06820.1		F	T	57	l	S	VSSSVVASTV	218.7	218.7	218.7	0	1						WT_RepBio1_D	T
AT5G26360.1		F	T	1	l	-	MHAPVLVLSD	474.9	474.9	474.9	0	1						WT_RepBio1_D	T
AT1G31180.1		F	T	36	h	A	AASPVKKRYN	145.9	145.9	145.9	0	1						WT_RepBio1_D	T
AT1G48850.1		F	T	51	h	A	TGSSYGTHFR	144.5	144.5	144.5	0	1						WT_RepBio1_D	T
AT2G24200.1		F	T	2	l	M	AHTLGLTQPN	500.3	500.3	500.3	1	1	0.009665	1	99.04	99.04	99.04	WT_RepBio1_D	T
AT2G39730.1	AT2G39730.2 | AT2G39730.3	T	T	62	h	K	EDKQTDGDRW	1141	1141	1141	0	1						WT_RepBio1_D	T
AT3G10670.1		F	T	68	h	A	SSVSSAVDSD	1013	1013	1013	0	1						WT_RepBio1_D	T
AT4G31990.1		F	T	45	h	M	TVAVKPSRFE	181	181	181	0	1						WT_RepBio1_D	T
AT2G38465.1		F	T	1	l	-	MQDAETSRQP	557.3	557.3	557.3	0	1						WT_RepBio1_D	T
AT1G52220.1		F	T	56	h	K	ASGESSDSST	244.2	244.2	244.2	1	1	59.55	1	1.652	1.652	1.652	WT_RepBio1_D	T
AT2G28190.1		F	T	63	h	S	AAKKAVAVLK	330.1	330.1	330.1	1	3	62.47	1	1.576	1.576	1.576	WT_RepBio1_D	T
AT2G14880.1		F	T	44	h	R	AVTSATESSE	1147	1147	1147	2	3	53.09	1.029	1.849	1.798	1.901	WT_RepBio1_D	T
AT1G79850.1		F	T	50	h	A	MKTMQGRVVC	159.4	159.4	159.4	0	3						WT_RepBio1_D	T
AT3G44890.1		F	T	43	h	S	QKKAKKLRKV	135.6	135.6	135.6	2	2	158	1.28	0.6288	0.492	0.8035	WT_RepBio1_D	T
AT5G09650.1		F	T	60	h	A	IYNPQVKVQE	530.4	530.4	530.4	2	4	9.329	1.014	9.682	9.557	9.808	WT_RepBio1_D	T
AT5G26570.1		F	T	55	h	A	TSSSTIEEQR	358.9	358.9	358.9	0	1						WT_RepBio1_D	T
AT2G21660.1	AT2G21660.2	T	T	2	l	M	ASGDVEYRCF	442.2	442.2	442.2	2	2	0.0006551	2.61	99.93	99.83	99.97	WT_RepBio1_D	T
AT5G22480.1		F	T	1	l	-	MDNKNDQDID	374	374	374	0	1						WT_RepBio1_D	T
AT3G04920.1		F	T	2	l	M	AEKAVTIRTR	549.4	549.4	549.4	1	1	7.2e-05	1	99.99	99.99	99.99	WT_RepBio1_D	T
AT2G15620.1		F	T	29	h	A	AQTTAPAEST	1378	1378	1378	1	1	12.83	1	7.231	7.231	7.231	WT_RepBio1_D	T
AT1G72370.1		F	T	2	l	M	ATNGSASSAQ	857.6	857.6	857.6	2	3	0.003575	1.273	99.64	99.55	99.72	WT_RepBio1_D	T
AT4G33010.1		F	T	68	h	S	ISVDAVKPSD	160.4	160.4	160.4	1	2	281.1	1	0.3545	0.3545	0.3545	WT_RepBio1_D	T
AT5G35970.1		F	T	50	h	C	SGVNGGSSVT	147.9	147.9	147.9	0	2						WT_RepBio1_D	T
AT4G04470.1		F	T	2	l	M	GSSPPKKTTL	594.3	594.3	594.3	0	1						WT_RepBio1_D	T
AT2G17630.1		F	T	51	h	C	ASASTTVGSE	458.8	458.8	458.8	0	1						WT_RepBio1_D	T
AT2G03430.1		F	T	1	l	-	MEIATDTAKQ	358.6	358.6	358.6	0	1						WT_RepBio1_D	T
AT5G08410.1		F	T	73	h	C	DIAVKSAASV	222.3	222.3	222.3	0	1						WT_RepBio1_D	T
AT4G30800.1		F	T	2	l	M	AEQTEKAFLK	646.2	646.2	646.2	0	1						WT_RepBio1_D	T
AT5G64500.1		F	T	1	l	-	MDVDGEGDRG	324.4	324.4	324.4	0	1						WT_RepBio1_D	T
AT2G43720.1		F	T	1	l	-	MDQTAEEKMV	497.5	497.5	497.5	0	1						WT_RepBio1_D	T
AT5G19760.1		F	T	2	l	M	AEEKKAPISV	698.3	698.3	698.3	0	1						WT_RepBio1_D	T
AT1G69200.1		F	T	52	h	L	SESAPLEEEG	168.3	168.3	168.3	0	1						WT_RepBio1_D	T
AT1G35720.1		F	T	2	l	M	ATLKVSDSVP	874.9	874.9	874.9	4	4	0.006317	2.325	99.37	98.55	99.73	WT_RepBio1_D	T
AT1G24510.1		F	T	2	l	M	ALAFDEFGRP	489.7	489.7	489.7	0	2						WT_RepBio1_D	T
AT4G35450.1		F	T	2	l	M	ASNSEKNPLL	842.6	842.6	842.6	0	1						WT_RepBio1_D	T
AT4G03560.1		F	T	1	l	-	MEDPLIGRDS	390.2	390.2	390.2	0	1						WT_RepBio1_D	T
AT1G43860.1		F	T	2	l	M	SKTLVQPVGQ	644.1	644.1	644.1	0	1						WT_RepBio1_D	T
AT5G20720.1		F	T	51	h	K	AASVVAPKYT	1543	1543	1543	0	1						WT_RepBio1_D	T
AT5G11390.1		F	T	1	l	-	METETEHDRT	434.2	434.2	434.2	0	1						WT_RepBio1_D	T
AT5G50580.1		F	T	1	l	-	MDGDELTEQE	383.8	383.8	383.8	0	1						WT_RepBio1_D	T
ATCG00720.1		F	T	2	h	M	SKVYDWFEER	470.2	470.2	470.2	2	2	23.35	1.022	4.106	4.022	4.191	WT_RepBio1_D	T
AT3G20050.1		F	T	2	l	M	SISAQNPDIS	893.7	893.7	893.7	0	2						WT_RepBio1_D	T
ATCG00330.1		F	T	2	h	M	AKKSLIYREK	557.2	557.2	557.2	0	2						WT_RepBio1_D	T
AT2G40490.1		F	T	37	h	C	SVEGTTVTER	305.5	305.5	305.5	0	1						WT_RepBio1_D	T
AT4G12800.1		F	T	51	h	R	AVKSDKTTFQ	191.8	191.8	191.8	0	1						WT_RepBio1_D	T
AT1G03630.1		F	T	69	h	Q	TVTATPPANE	376.2	376.2	376.2	1	2	1.03	1	49.26	49.26	49.26	WT_RepBio1_D	T
AT1G08830.1		F	T	2	h	M	AKGVAVLNSS	620.7	620.7	620.7	0	1						WT_RepBio1_D	T
AT4G28440.1		F	T	2	l	M	ATTGTAAVAT	1214	1214	1214	1	2	0.000757	1	99.92	99.92	99.92	WT_RepBio1_D	T
AT2G21385.1		F	T	62	l	A	VKGDPEDAFK	589.5	589.5	589.5	0	2						WT_RepBio1_D	T
AT1G53560.1		F	T	2	h	M	GKEKDKNRGA	469.9	469.9	469.9	0	1						WT_RepBio1_D	T
AT2G18740.1		F	T	2	l	M	ASTKVQRIMT	608.4	608.4	608.4	0	1						WT_RepBio1_D	T
AT4G23650.1		F	T	37	h	R	GSSGSGTVGS	171.6	171.6	171.6	0	2						WT_RepBio1_D	T
AT3G02080.1		F	T	2	l	M	ATGKTVKDVS	631.4	631.4	631.4	1	2	0.06574	1	93.83	93.83	93.83	WT_RepBio1_D	T
AT5G15960.1		F	T	2	l	M	SETNKNAFQA	681.6	681.6	681.6	0	1						WT_RepBio1_D	T
AT3G27380.1		F	T	29	h	W	TSTGAEAETK	315.2	315.2	315.2	0	2						WT_RepBio1_D	T
AT1G11870.2		F	T	51	l	F	SASAAVQDIP	242.3	242.3	242.3	0	1						WT_RepBio1_D	T
AT2G39730.1	AT2G39730.2 | AT2G39730.3	T	T	60	h	A	VKEDKQTDGD	2746	2746	2746	3	4	12.23	1.056	7.559	7.185	7.951	WT_RepBio1_D	T
AT4G02030.1		F	T	2	l	M	ATEAAPMDEK	804.9	804.9	804.9	1	2	0.003279	1	99.67	99.67	99.67	WT_RepBio1_D	T
AT1G32210.1		F	T	2	h	M	VKSTSKDAQD	731.6	731.6	731.6	0	1						WT_RepBio1_D	T
AT1G20693.1		F	T	1	h	-	MKGAKSKTET	559.3	559.3	559.3	0	2						WT_RepBio1_D	T
AT2G25970.1		F	T	2	l	M	ADESQYSSDT	705.6	705.6	705.6	1	1	0.04635	1	95.57	95.57	95.57	WT_RepBio1_D	T
AT1G17490.1		F	T	2	l	M	AEPKQSSLSE	825.2	825.2	825.2	0	1						WT_RepBio1_D	T
AT5G41770.1		F	T	2	l	M	ASGGKDSDRT	622	622	622	0	1						WT_RepBio1_D	T
AT1G64200.1		F	T	1	l	-	MNDADASIQI	325.7	325.7	325.7	0	1						WT_RepBio1_D	T
AT4G25370.1		F	T	65	h	A	STVLNVPIAQ	177.1	177.1	177.1	0	1						WT_RepBio1_D	T
AT4G34290.1		F	T	46	h	A	VTSAAAASSD	960.5	960.5	960.5	0	1						WT_RepBio1_D	T
AT3G52930.1		F	T	2	l	M	SAFTSKFADE	630.6	630.6	630.6	0	1						WT_RepBio1_D	T
AT2G17240.1		F	T	63	h	A	PEEEKLTRRN	131.6	131.6	131.6	0	1						WT_RepBio1_D	T
AT1G09210.1		F	T	23	h	A	AVIFEERFDD	171.4	171.4	171.4	1	1	802	1	0.1245	0.1245	0.1245	WT_RepBio1_D	T
AT1G47870.1		F	T	47	l	R	PFSVSQSLPN	131.3	131.3	131.3	0	1						WT_RepBio1_D	T
AT1G78900.1		F	T	2	h	M	PAFYGGKLTT	545.4	545.4	545.4	0	2						WT_RepBio1_D	T
AT3G51510.1		F	T	60	h	A	ATEGSKKSKE	282.2	282.2	282.2	0	1						WT_RepBio1_D	T
AT5G08300.1		F	T	43	h	F	ASDPHPPAAV	195.4	195.4	195.4	1	1	120.4	1	0.824	0.824	0.824	WT_RepBio1_D	T
AT1G76420.1		F	T	2	h	M	MLAVEDVLSE	564.4	564.4	564.4	0	1						WT_RepBio1_D	T
[truncated: 29,399 more rows]

## Sheet: #2 A.t. gnat2 Consolidated Data
Araport-11 Accession	Uniprot Accession	Entry Name	UniParc Number	Protein Names	Subcellular Location (SUBA4)	Gene Ontology (molecular function)	Start Position	N-1 residue	N-terminal Sequence	WT_RepBio1_HL	WT_RepBio2_HL	WT_RepBio3_HL	% NTA (Av) WT_RepBio1_HL	% NTA (Av) WT_RepBio2_HL	% NTA (Av) WT_RepBio3_HL	Nb. NTA WT HL	Nb. Free WT HL	N-ter Status WT HL	Nb. ID WT HL	#WT HL Total	#WT HL iMet	#WT HL +NME	#WT HL Proc.	% NTA WT HL	SD WT HL	Nb. Quanti WT HL	WT_RepBio1_D	WT_RepBio2_D	WT_RepBio3_D	% NTA (Av) WT_RepBio1_D	% NTA (Av) WT_RepBio2_D	% NTA (Av) WT_RepBio3_D	Nb. NTA WT D	Nb. Free WT D	N-ter Status WT D	Nb. ID WT D	#WT D Total	#WT D iMet	#WT D +NME	#WT D Proc.	% NTA WT D	SD WT D	Nb. Quanti WT D	WT_RepBio1_C	WT_RepBio2_C	WT_RepBio3_C	% NTA (Av) WT_RepBio1_C	% NTA (Av) WT_RepBio2_C	% NTA (Av) WT_RepBio3_C
AT1G01050.1	Q93V56	IPYR1_ARATH	UPI0000048192	Soluble inorganic pyrophosphatase 1 (EC 3.6.1.1) (Pyrophosphate phospho-hydrolase 1) (PPase 1)	cytosol	inorganic diphosphatase activity [GO:0004427]; magnesium ion binding [GO:0000287]	2	M	SEETKDNQRL	NTA	NTA	NTA		100	99.88	3	0	NTA	3	0.119741		0.158996		99.94	0.06	2	NTA	NTA	NTA		99.8		3	0	NTA	3	0.183865		0.287179		99.8		1	NTA	NTA	NTA
AT1G01390.1	Q8W4C2	U72B2_ARATH	UPI0000048195	UDP-glycosyltransferase 72B2 (EC 2.4.1.-)	plasma membrane	transferase activity, transferring hexosyl groups [GO:0016758]; UDP-glycosyltransferase activity [GO:0008194]	2	M	AEANTPHIAI							0	0		0							0							0	0		0							0
AT1G01580.1	P92949	FRO2_ARATH	UPI000004819A	Ferric reduction oxidase 2 (AtFRO2) (EC 1.16.1.7) (Ferric-chelate reductase 2) (Protein FERRIC CHELATE REDUCTASE DEFECTIVE 1)	plasma membrane	ferric-chelate reductase activity [GO:0000293]; metal ion binding [GO:0046872]	2	M	EIEKSNNGGS							0	0		0							0							0	0		0							0
AT1G01610.1	Q9LMM0	GPAT4_ARATH	UPI00000A1D4B	Glycerol-3-phosphate 2-O-acyltransferase 4 (AtGPAT4) (EC 2.3.1.198) (Glycerol-3-phosphate acyltransferase 4)	golgi	glycerol-3-phosphate 2-O-acyltransferase activity [GO:0090447]; phosphatase activity [GO:0016791]; sn-2-glycerol-3-phosphate omega-OH-C22:0-CoA acyl transferase activity [GO:0102419]	2	M	SPAKKSRSFP	Free	Free	Free				0	3	Free	3							0	Free	Free	Free				0	3	Free	3							0	Free	Free	Free
AT1G01620.1	Q08733	PIP13_ARATH	UPI00000016DF	Aquaporin PIP1-3 (AtPIP1;3) (Plasma membrane intrinsic protein 1c) (PIP1c) (Transmembrane protein B) (TMP-B)	plasma membrane	water channel activity [GO:0015250]	1	-	MEGKEEDVRV	NTA	NTA	NTA	100	100	100	3	0	NTA	3	0.00161812	0.0697674			100	0	3	NTA	NTA	NTA	100	99.97	100	3	0	NTA	3	0.0337711	0.121212			99.99	0.0141421	3	NTA	NTA	NTA	100	100	99.99
AT1G01630.1	Q9LQ96	Q9LQ96_ARATH	UPI00000AC0BC	Polyphosphoinositide binding protein, putative (Putative polyphosphoinositide-binding protein) (Sec14p-like phosphatidylinositol transfer family protein) (T1N6.1 protein)	cytosol	0	1	-	MENKETKQEP		NTA					1	0	NTA	1							0							0	0		0							0
AT1G01730.1	Q9LQ83	Q9LQ83_ARATH	UPI00000A60EC	T1N6.14 protein	nucleus	0	1	-	MEKSTSPATR			NTA				1	0	NTA	1							0							0	0		0							0
AT1G01820.1	Q9LQ73	PX11C_ARATH	UPI00000A6440	Peroxisomal membrane protein 11C (Peroxin-11C) (AtPEX11c)	peroxisome	identical protein binding [GO:0042802]	2	M	STLETTRAEL							0	0		0							0							0	0		0							0
AT1G01930.1	Q56X22	Q56X22_ARATH	UPI00004FF7D9	Uncharacterized protein At1g01930	nucleus	0	2	M	ATTGAAATTE	NTA		NTA				2	0	NTA	2							0							0	0		0							0
AT1G01960.1	Q9LPC5	BIG3_ARATH	UPI000009D237	Brefeldin A-inhibited guanine nucleotide-exchange protein 3 (BIG3) (ARF guanine-nucleotide exchange factor BIG3) (Protein EMBRYO SAC DEVELOPMENT ARREST 10)	cytosol	ARF guanyl-nucleotide exchange factor activity [GO:0005086]	2	M	ASTEVDSRLG	NTA	NTA	NTA				3	0	NTA	3							0	NTA	NTA		98.85	99.15		2	0	NTA	2	0.300188		0.533333		99	0.15	2	NTA	NTA
AT1G02080.2	A0A1P8ARB7	A0A1P8ARB7_ARATH	UPI000848FFC7	Transcription regulator	cytosol	0	1	-	MTPSKVAGHT	NTA	NTA					2	0	NTA	2							0			NTA				1	0	NTA	1							0	NTA
AT1G02090.1	Q94JU3	CSN7_ARATH	UPI000009F14E	COP9 signalosome complex subunit 7 (CSN complex subunit 7) (Protein FUSCA 5)	cytosol,nucleus	0	1	-	MDIEQKQAEI	NTA	NTA	NTA	97.78	99.8	99.6	3	0	NTA	3	0.286408	0.639535			99.06	0.908772	3		NTA	NTA			98.72	2	0	NTA	2	0.326454	0.757576			98.72		1		NTA	NTA		99.5	99.31
AT1G02120.1	F4HVW5	VAD1_ARATH	UPI00005DC1A3	Protein VASCULAR ASSOCIATED DEATH 1, chloroplastic	endoplasmic reticulum	0	2	M	AMLSTASVSG							0	0		0							0							0	0		0							0			NTA
AT1G02140.1	O23676	MGN_ARATH	UPI0000000F6F	Protein mago nashi homolog (AtMAGO)	nucleus	RNA binding [GO:0003723]	2	M	AAEEATEFYL			NTA				1	0	NTA	1							0		NTA					1	0	NTA	1							0		NTA	NTA
AT1G02160.1	A0A654E7G7	A0A654E7G7_ARATH	UPI000000BD38	CHCH domain-containing protein	mitochondrion	0	2	M	STKGAAAAYP			NTA				1	0	NTA	1							0	NTA						1	0	NTA	1							0			NTA
AT1G02560.1	Q9S834	CLPP5_ARATH	UPI000005EAEE	ATP-dependent Clp protease proteolytic subunit 5, chloroplastic (EC 3.4.21.92) (Endopeptidase ClpP5) (nClpP5) (nClpP1)	plastid	ATPase binding [GO:0051117]; ATP-dependent peptidase activity [GO:0004176]; serine-type endopeptidase activity [GO:0004252]	100	A	QGQGPPPMVQ	Free	Free	Free				0	3	Free	3							0	Free	Free					0	2	Free	2							0	Free	Free	NTA
AT1G02560.1	Q9S834	CLPP5_ARATH	UPI000005EAEE	ATP-dependent Clp protease proteolytic subunit 5, chloroplastic (EC 3.4.21.92) (Endopeptidase ClpP5) (nClpP5) (nClpP1)	plastid	ATPase binding [GO:0051117]; ATP-dependent peptidase activity [GO:0004176]; serine-type endopeptidase activity [GO:0004252]	101	Q	GQGPPPMVQE	NTA	NTA	NTA				3	0	NTA	3							0	NTA	NTA					2	0	NTA	2							0	NTA	NTA	NTA
AT1G02560.1	Q9S834	CLPP5_ARATH	UPI000005EAEE	ATP-dependent Clp protease proteolytic subunit 5, chloroplastic (EC 3.4.21.92) (Endopeptidase ClpP5) (nClpP5) (nClpP1)	plastid	ATPase binding [GO:0051117]; ATP-dependent peptidase activity [GO:0004176]; serine-type endopeptidase activity [GO:0004252]	102	G	QGPPPMVQER	NTA	NTA	NTA				3	0	NTA	3							0	NTA	NTA					2	0	NTA	2							0	NTA	NTA	NTA
AT1G02680.1	Q6NQH4	TAF13_ARATH	UPI00001BE4FC	Transcription initiation factor TFIID subunit 13 (TBP-associated factor 13) (AtTAF13)	nucleus	DNA binding [GO:0003677]; protein heterodimerization activity [GO:0046982]; transcription coregulator activity [GO:0003712]	2	M	SNTPAAAASS							0	0		0							0							0	0		0							0
AT1G02920.1	Q9SRY5	GSTF7_ARATH	UPI0000000E72	Glutathione S-transferase F7 (EC 2.5.1.18) (AtGSTF8) (GST class-phi member 7) (Glutathione S-transferase 11)	cytosol	cobalt ion binding [GO:0050897]; copper ion binding [GO:0005507]; glutathione binding [GO:0043295]; glutathione transferase activity [GO:0004364]	2	M	AGIKVFGHPA		NTA	NTA				2	0	NTA	2							0		NTA					1	0	NTA	1							0
AT1G03055.1	Q7XA78	D27_ARATH	UPI0000162C25	Beta-carotene isomerase D27, chloroplastic (EC 5.2.1.14) (Protein DWARF-27 homolog) (AtD27)	plastid	isomerase activity [GO:0016853]; metal ion binding [GO:0046872]	48	K	AAKETARIET							0	0		0							0		Free					0	1	Free	1							0
AT1G03130.1	Q9SA56	PSAD2_ARATH	UPI0000000B8F	Photosystem I reaction center subunit II-2, chloroplastic (Photosystem I 20 kDa subunit 2) (PSI-D2)	plastid	protein domain specific binding [GO:0019904]	44	R	AEKTESSSAA		Free					0	1	Free	1							0							0	0		0							0			Free
AT1G03130.1	Q9SA56	PSAD2_ARATH	UPI0000000B8F	Photosystem I reaction center subunit II-2, chloroplastic (Photosystem I 20 kDa subunit 2) (PSI-D2)	plastid	protein domain specific binding [GO:0019904]	45	A	EKTESSSAAP	Free	Free		3.395	0.589		0	2	Free	2	0.716828			0.59727	1.992	1.403	2	Free	Free		2.527			0	2	Free	2	0.673546			0.518382	2.527		1	Free	Free
AT1G03160.1	Q1KPV0	FZL_ARATH	UPI0000D6410A	Probable transmembrane GTPase FZO-like, chloroplastic (EC 3.6.5.-)	plastid	GTP binding [GO:0005525]; hydrolase activity [GO:0016787]	50	N	ISHESADQTS							0	0		0							0		NTA					1	0	NTA	1							0
AT1G03310.1	Q8L735	ISOA2_ARATH	UPI00000481B2	Isoamylase 2, chloroplastic (AtISA2) (Protein DEBRANCHING ENZYME 1)	plastid	isoamylase activity [GO:0019156]	71	C	ASKTSIELRE			Free				0	1	Free	1							0							0	0		0							0
AT1G03430.1	Q8L9T7	AHP5_ARATH	UPI00000A9B82	Histidine-containing phosphotransfer protein 5	cytosol	histidine phosphotransfer kinase activity [GO:0009927]; protein histidine kinase binding [GO:0043424]	1	-	MNTIVVAQLQ							0	0		0							0							0	0		0							0
AT1G03457.1	Q8GZ26	BRN2L_ARATH	UPI000000C60E	RNA-binding protein BRN2 (Protein BRUNO-LIKE 2) (AtBRN2)	cytosol	mRNA binding [GO:0003729]; RNA binding [GO:0003723]	2	M	AEETMENEER							0	0		0							0							0	0		0							0
AT1G03600.1	Q9LR64	PB27A_ARATH	UPI000005EB7B	Photosystem II repair protein PSB27-H1, chloroplastic (Psb27-H1) (Thylakoid lumenal protein PSB27-H1)	plastid	0	69	A	AEDEEYIKDT	Free	Free	Free	0.729	0.594	0.3666	0	3	Free	3	0.881877			0.843003	0.5632	0.149544	3	Free	Free	Free	0.3812	0.3452	0.2332	0	3	Free	3	0.945591			0.922794	0.319867	0.0630203	3	Free	Free	Free	0.2775	0.4827	0.4815
AT1G03630.1	O48741	PORC_ARATH	UPI0000000BB1	Protochlorophyllide reductase C, chloroplastic (PCR C) (EC 1.3.1.33) (NADPH-protochlorophyllide oxidoreductase C) (POR C)	plastid	NADPH dehydrogenase activity [GO:0003959]; protochlorophyllide reductase activity [GO:0016630]	67	R	AQTVTATPPA	Free	Free	Free		11.93		0	3	Free	3	0.556634			0.334471	11.93		1	Free	Free	Free	10.55	11.63		0	3	Free	3	0.547842			0.319853	11.09	0.54	2	Free	Free	Free			7.799
AT1G03630.1	O48741	PORC_ARATH	UPI0000000BB1	Protochlorophyllide reductase C, chloroplastic (PCR C) (EC 1.3.1.33) (NADPH-protochlorophyllide oxidoreductase C) (POR C)	plastid	NADPH dehydrogenase activity [GO:0003959]; protochlorophyllide reductase activity [GO:0016630]	68	A	QTVTATPPAN	Free		Free	1.653			0	2	Free	2	0.737864			0.634812	1.653		1		Free	Free		1.005		0	2	Free	2	0.810507			0.727941	1.005		1	Free	Free	Free	1.877	1.108	1.658
AT1G03630.1	O48741	PORC_ARATH	UPI0000000BB1	Protochlorophyllide reductase C, chloroplastic (PCR C) (EC 1.3.1.33) (NADPH-protochlorophyllide oxidoreductase C) (POR C)	plastid	NADPH dehydrogenase activity [GO:0003959]; protochlorophyllide reductase activity [GO:0016630]	69	Q	TVTATPPANE	Free	Free	Free	49.57		50.54	0	3	Free	3	0.47411			0.208191	50.055	0.485	2	Free	Free		49.26			0	2	Free	2	0.465291			0.198529	49.26		1	Free	Free	Free	46.19	48.73	50.92
AT1G04270.1	Q08112	RS151_ARATH	UPI0000000BAC	40S ribosomal protein S15-1	cytosol	RNA binding [GO:0003723]; structural constituent of ribosome [GO:0003735]	2	M	ADVEPEVAAA	NTA	NTA	NTA	99.69	99.83	99.99	3	0	NTA	3	0.176375		0.246862		99.8367	0.122565	3	NTA	NTA	NTA	99.98	99.98	99.99	3	0	NTA	3	0.0731707		0.107692		99.9833	0.00471405	3	NTA	NTA	NTA	99.67	99.89	99.76
AT1G04300.1	A8MQL1	TRF1B_ARATH	UPI0000162C49	TNF receptor-associated factor homolog 1b (Protein MUTANT SNC1-ENHANCING 13)	nucleus	0	2	M	AEAVDEDSGV	NTA						1	0	NTA	1							0		NTA	NTA				2	0	NTA	2							0		NTA	NTA
AT1G04350.1	P93824	ACCH6_ARATH	UPI00000481C2	1-aminocyclopropane-1-carboxylate oxidase homolog 6 (EC 1.14.-.-)	cytosol	dioxygenase activity [GO:0051213]; metal ion binding [GO:0046872]	1	-	METKEFDSYS	NTA	NTA					2	0	NTA	2							0	NTA	NTA	NTA				3	0	NTA	3							0		NTA	NTA		99.99
AT1G04420.1	Q8VZ23	Q8VZ23_ARATH	UPI00000481C4	NAD(P)-linked oxidoreductase superfamily protein	plastid	0	48	S	AKASTKNAME							0	0		0							0							0	0		0							0			Free
AT1G04420.1	Q8VZ23	Q8VZ23_ARATH	UPI00000481C4	NAD(P)-linked oxidoreductase superfamily protein	plastid	0	49	A	KASTKNAMEY	Free	Free	Free		6.927	6.1	0	3	Free	3	0.605178			0.409556	6.5135	0.4135	2	Free	Free	Free			4.93	0	3	Free	3	0.613508			0.415441	4.93		1	Free	Free	Free	7.048	5.606	6.241
AT1G04750.1	Q9ZTW3	VA721_ARATH	UPI0000138031	Vesicle-associated membrane protein 721 (AtVAMP721) (v-SNARE synaptobrevin 7B) (AtVAMP7B)	plasma membrane	0	2	M	AQQSLIYSFV			NTA				1	0	NTA	1							0							0	0		0							0
AT1G04860.1	Q8W4N3	UBP2_ARATH	UPI00000A6AAF	Ubiquitin carboxyl-terminal hydrolase 2 (EC 3.4.19.12) (Deubiquitinating enzyme 2) (AtUBP2) (Ubiquitin thioesterase 2) (Ubiquitin-specific-processing protease 2)	nucleus	cysteine-type endopeptidase activity [GO:0004197]; thiol-dependent ubiquitin-specific protease activity [GO:0004843]; zinc ion binding [GO:0008270]	2	M	GKKAKKKARA	Free		Free	1.074		0.6882	0	2	Free	2	0.831715		0.874477		0.8811	0.1929	2		Free	Free				0	2	Free	2							0		Free	Free			0.726
AT1G05010.1	Q06588	ACCO4_ARATH	UPI000000181A	1-aminocyclopropane-1-carboxylate oxidase 4 (ACC oxidase) (EC 1.14.17.4) (Ethylene-forming enzyme) (EFE)	golgi	1-aminocyclopropane-1-carboxylate oxidase activity [GO:0009815]; dioxygenase activity [GO:0051213]; L-ascorbic acid binding [GO:0031418]; metal ion binding [GO:0046872]	1	-	MESFPIINLE	NTA	NTA					2	0	NTA	2							0	NTA	NTA					2	0	NTA	2							0	NTA	NTA			100
AT1G05520.1	A0A178W7U4	A0A178W7U4_ARATH	UPI00000ADB69	Protein transport protein SEC23	endoplasmic reticulum,golgi	GTPase activator activity [GO:0005096]; zinc ion binding [GO:0008270]	2	M	SEMASMDPEG	NTA	NTA	NTA				3	0	NTA	3							0	NTA	NTA	NTA				3	0	NTA	3							0	NTA	NTA	NTA
AT1G05560.1	Q9LR44	U75B1_ARATH	UPI0000040038	UDP-glycosyltransferase 75B1 (EC 2.4.1.-) ((Uridine 5'-diphosphate-glucose:indol-3-ylacetyl)-beta-D-glucosyl transferase 1) (IAA-Glu synthase 1) (Indole-3-acetate beta-glucosyltransferase 1) (EC 2.4.1.121)	plastid	indole-3-acetate beta-glucosyltransferase activity [GO:0047215]; quercetin 3-O-glucosyltransferase activity [GO:0080043]; quercetin 7-O-glucosyltransferase activity [GO:0080044]; UDP-glucose:4-aminobenzoate acylglucosyltransferase activity [GO:0080002]; UDP-glucosyltransferase activity [GO:0035251]; UDP-glycosyltransferase activity [GO:0008194]	2	M	APPHFLLVTF	Free		Free				0	2	Free	2							0	Free						0	1	Free	1							0
AT1G05577.1	A0A178VZT8	A0A178VZT8_ARATH	UPI00000A761B	Uncharacterized protein	nucleus	protein homodimerization activity [GO:0042803]	2	M	ESNGGGGEVR			NTA				1	0	NTA	1							0							0	0		0							0	NTA			99.93
AT1G05770.1	Q9MA49	JAL2_ARATH	UPI00000A1EA7	Jacalin-related lectin 2	plasma membrane	carbohydrate binding [GO:0030246]	2	M	EGKIKIGPVG							0	0		0							0							0	0		0							0
AT1G05820.4	Q9MA44	SIPL5_ARATH	UPI00000AB848	Signal peptide peptidase-like 5 (AtSPPL5) (EC 3.4.23.-)	0	aspartic endopeptidase activity, intramembrane cleaving [GO:0042500]	1	-	MVCGEKDTSL	Free		Free				0	2	Free	2							0							0	0		0							0	Free	Free
AT1G05850.1	Q9MA41	CTL1_ARATH	UPI00000481D5	Chitinase-like protein 1 (AtCTL1) (Protein ANION ALTERED ROOT MORPHOLOGY) (Protein ECTOPIC DEPOSITION OF LIGNIN IN PITH 1) (Protein ECTOPIC ROOT HAIR 2) (Protein POM-POM1) (Protein SENSITIVE TO HOT TEMPERATURES 2)	extracellular	polysaccharide binding [GO:0030247]	27	G	EDKTIKVKKV	Free	Free	Free				0	3	Free	3							0	Free	Free					0	2	Free	2							0	Free	Free	Free
AT1G05940.1	Q9C5D6	CAAT9_ARATH	UPI00000A1611	Cationic amino acid transporter 9, chloroplastic	plastid	transmembrane transporter activity [GO:0022857]	2	M	GGHEGFSNQR	NTA						1	0	NTA	1							0	NTA	NTA					2	0	NTA	2							0
AT1G06000.1	Q9LNE6	U89C1_ARATH	UPI00000481D6	Flavonol 7-O-rhamnosyltransferase (EC 2.4.1.-) (UDP-glycosyltransferase 89C1) (UDP-rhamnose: flavonol 7-O-rhamnosyltransferase)	cytosol	transferase activity, transferring hexosyl groups [GO:0016758]; UDP-glycosyltransferase activity [GO:0008194]	2	M	TTTTTKKPHV	NTA						1	0	NTA	1							0		NTA			91.77		1	0	NTA	1	0.390244		0.65641		91.77		1		NTA			90.29
AT1G06550.1	Q9SHJ8	HIBC8_ARATH	UPI0000196B3E	3-hydroxyisobutyryl-CoA hydrolase-like protein 5 (EC 3.1.2.-)	peroxisome	3-hydroxyisobutyryl-CoA hydrolase activity [GO:0003860]	2	M	AQEGQNIDEP	NTA		NTA	99.53			2	0	NTA	2	0.229773		0.359833		99.53		1	NTA	NTA	NTA				3	0	NTA	3							0	NTA	NTA	NTA
AT1G06680.1	Q42029	PSBP1_ARATH	UPI0000000E2E	Oxygen-evolving enhancer protein 2-1, chloroplastic (OEE2) (23 kDa subunit of oxygen evolving system of photosystem II) (23 kDa thylakoid membrane protein) (OEC 23 kDa subunit) (OEC23)	plastid	calcium ion binding [GO:0005509]; poly(U) RNA binding [GO:0008266]; protein domain specific binding [GO:0019904]	41	C	KAQQSHEDDN			Free			0.7735	0	1	Free	1	0.851133			0.791809	0.7735		1	Free	Free	Free		0.4305		0	3	Free	3	0.921201			0.904412	0.4305		1	Free	Free	Free	0.006652	0.4632	1.944
AT1G06680.1	Q42029	PSBP1_ARATH	UPI0000000E2E	Oxygen-evolving enhancer protein 2-1, chloroplastic (OEE2) (23 kDa subunit of oxygen evolving system of photosystem II) (23 kDa thylakoid membrane protein) (OEC 23 kDa subunit) (OEC23)	plastid	calcium ion binding [GO:0005509]; poly(U) RNA binding [GO:0008266]; protein domain specific binding [GO:0019904]	42	K	AQQSHEDDNS							0	0		0							0	Free	Free		2.094	1.461		0	2	Free	2	0.739212			0.628676	1.7775	0.3165	2		Free			3.171
AT1G06680.1	Q42029	PSBP1_ARATH	UPI0000000E2E	Oxygen-evolving enhancer protein 2-1, chloroplastic (OEE2) (23 kDa subunit of oxygen evolving system of photosystem II) (23 kDa thylakoid membrane protein) (OEC 23 kDa subunit) (OEC23)	plastid	calcium ion binding [GO:0005509]; poly(U) RNA binding [GO:0008266]; protein domain specific binding [GO:0019904]	43	A	QQSHEDDNSA							0	0		0							0		Free					0	1	Free	1							0		Free
AT1G06760.1	P26568	H11_ARATH	UPI000012BEF3	Histone H1.1	nucleus	double-stranded DNA binding [GO:0003690]; nucleosomal DNA binding [GO:0031492]	2	M	SEVEIENAAT			NTA				1	0	NTA	1							0							0	0		0							0
AT1G06820.1	Q9M9Y8	CRTSO_ARATH	UPI000034F3C0	Prolycopene isomerase, chloroplastic (CrtISO) (EC 5.2.1.13) (Carotenoid and chloroplast regulation protein 2) (Carotenoid isomerase)	plastid	carotenoid isomerase activity [GO:0046608]; oxidoreductase activity [GO:0016491]	57	S	VSSSVVASTV	NTA	NTA	NTA				3	0	NTA	3							0	NTA	NTA	NTA		99.88		3	0	NTA	3	0.161351			0.0257353	99.88		1	NTA	NTA	NTA
AT1G07040.1	A0A178W6Z0	A0A178W6Z0_ARATH	UPI00000AC542	DUF1338 domain-containing protein	plastid	0	65	R	GSSSKVAAES							0	0		0							0							0	0		0							0
AT1G07140.1	Q9LMK7	RBP1A_ARATH	UPI00000ABF67	Ran-binding protein 1 homolog a (Ran-binding protein siRanBP)	cytosol	Ran GTPase binding [GO:0008536]	2	M	ATNEPEHEHR							0	0		0							0							0	0		0							0
AT1G07210.1	Q9LML3	Q9LML3_ARATH	UPI00000A1A5A	F10K1.8 protein (Ribosomal protein S18)	mitochondrion	small ribosomal subunit rRNA binding [GO:0070181]; structural constituent of ribosome [GO:0003735]	29	L	ATNANEDPNQ	Free	Free	Free			0.5321	0	3	Free	3	0.894822			0.866894	0.5321		1	Free	Free	Free				0	3	Free	3							0	Free	Free	Free			0.07172
AT1G07210.1	Q9LML3	Q9LML3_ARATH	UPI00000A1A5A	F10K1.8 protein (Ribosomal protein S18)	mitochondrion	small ribosomal subunit rRNA binding [GO:0070181]; structural constituent of ribosome [GO:0003735]	30	A	TNANEDPNQN	Free	Free	Free				0	3	Free	3							0	Free	Free					0	2	Free	2							0		Free	Free
AT1G07400.1	Q9LNW0	HS178_ARATH	UPI000000C649	17.8 kDa class I heat shock protein (17.8 kDa heat shock protein) (AtHsp17.8)	cytosol	protein self-association [GO:0043621]; unfolded protein binding [GO:0051082]	2	M	SLIPSFFGNN	NTA	NTA					2	0	NTA	2							0							0	0		0							0
AT1G07440.1	P0DKI3	TRNH1_ARATH	UPI00000481F0	Tropinone reductase homolog At1g07440 (EC 1.1.1.-)	peroxisome	oxidoreductase activity [GO:0016491]	2	M	AGAEQSQRWS			NTA				1	0	NTA	1							0		NTA			100		1	0	NTA	1	0.0131332		0.0307692		100		1		NTA	NTA		99.63	81.55
AT1G07780.1	Q42440	PAI1_ARATH	UPI000000BFCB	N-(5'-phosphoribosyl)anthranilate isomerase 1, chloroplastic (EC 5.3.1.24)	plastid	phosphoribosylanthranilate isomerase activity [GO:0004640]	47	C	SVSNTENVAP	Free	Free	Free	11.2			0	3	Free	3	0.564725			0.351536	11.2		1	Free	Free	Free			7.669	0	3	Free	3	0.570356			0.345588	7.669		1	Free	Free	Free		10.32	10.64
AT1G07780.1	Q42440	PAI1_ARATH	UPI000000BFCB	N-(5'-phosphoribosyl)anthranilate isomerase 1, chloroplastic (EC 5.3.1.24)	plastid	phosphoribosylanthranilate isomerase activity [GO:0004640]	48	S	VSNTENVAPK			NTA				1	0	NTA	1							0							0	0		0							0
AT1G07890.1	Q05431	APX1_ARATH	UPI0000000B9A	L-ascorbate peroxidase 1, cytosolic (AP) (AtAPx01) (EC 1.11.1.11)	cytosol	heme binding [GO:0020037]; L-ascorbate peroxidase activity [GO:0016688]; metal ion binding [GO:0046872]; p-coumarate 3-hydroxylase activity [GO:0046409]; peroxidase activity [GO:0004601]	2	M	TKNYPTVSED		Free					0	1	Free	1							0							0	0		0							0
AT1G08360.1	Q8VZB9	R10A1_ARATH	UPI0000132EAF	60S ribosomal protein L10a-1	cytosol	RNA binding [GO:0003723]; structural constituent of ribosome [GO:0003735]	2	M	SKLQSEAVRE	NTA	NTA	NTA	99.86	99.72	99.98	3	0	NTA	3	0.168285		0.225941		99.8533	0.106249	3	NTA	NTA	NTA		99.4	99.36	3	0	NTA	3	0.260788		0.435897		99.38	0.02	2	NTA	NTA	NTA	99.7	99.97	99.99
AT1G08370.1	Q9SJF3	DCP1_ARATH	UPI0000162CC5	mRNA-decapping enzyme-like protein (EC 3.-.-.-) (DCP1 homolog)	cytosol	enzyme activator activity [GO:0008047]; enzyme regulator activity [GO:0030234]; hydrolase activity [GO:0016787]; mRNA binding [GO:0003729]	2	M	SQNGKIIPNL							0	0		0							0		NTA					1	0	NTA	1							0			NTA
AT1G08420.1	Q9SJF0	BSL2_ARATH	UPI0000162CC7	Serine/threonine-protein phosphatase BSL2 (EC 3.1.3.16) (BSU1-like protein 2)	nucleus	metal ion binding [GO:0046872]; phosphoprotein phosphatase activity [GO:0004721]	1	-	MDEDSSMVAD	NTA	NTA	NTA	99.95	99.96		3	0	NTA	3	0.106796	0.302326			99.955	0.005	2	NTA	NTA	NTA	99.94	97.16	100	3	0	NTA	3	0.294559	0.69697			99.0333	1.32487	3	NTA	NTA	NTA	99.93	98.99	99.99
AT1G08520.1	Q9SJE1	CHLD_ARATH	UPI00000481FF	Magnesium-chelatase subunit ChlD, chloroplastic (Mg-chelatase subunit D) (EC 6.6.1.1) (Mg-protoporphyrin IX chelatase subunit ChlD) (Protein ALBINA 1) (Protein PIGMENT DEFECTIVE EMBRYO 166)	plastid	ATP binding [GO:0005524]; magnesium chelatase activity [GO:0016851]	50	R	ASANATVESP							0	0		0							0		Free			40.61		0	1	Free	1	0.472795			0.213235	40.61		1		Free
AT1G08520.1	Q9SJE1	CHLD_ARATH	UPI00000481FF	Magnesium-chelatase subunit ChlD, chloroplastic (Mg-chelatase subunit D) (EC 6.6.1.1) (Mg-protoporphyrin IX chelatase subunit ChlD) (Protein ALBINA 1) (Protein PIGMENT DEFECTIVE EMBRYO 166)	plastid	ATP binding [GO:0005524]; magnesium chelatase activity [GO:0016851]	51	A	SANATVESPN	Free	Free	Free	1.066	2.328	0.04148	0	3	Free	3	0.794498			0.706485	1.14516	0.935145	3	Free	Free	Free	0.5034	2.599		0	3	Free	3	0.757974			0.647059	1.5512	1.0478	2	Free	Free	Free	2.014	0.1535	0.3958
AT1G08520.1	Q9SJE1	CHLD_ARATH	UPI00000481FF	Magnesium-chelatase subunit ChlD, chloroplastic (Mg-chelatase subunit D) (EC 6.6.1.1) (Mg-protoporphyrin IX chelatase subunit ChlD) (Protein ALBINA 1) (Protein PIGMENT DEFECTIVE EMBRYO 166)	plastid	ATP binding [GO:0005524]; magnesium chelatase activity [GO:0016851]	53	A	NATVESPNGV	Free			0.3306			0	1	Free	1	0.932039			0.914676	0.3306		1							0	0		0							0
AT1G08520.1	Q9SJE1	CHLD_ARATH	UPI00000481FF	Magnesium-chelatase subunit ChlD, chloroplastic (Mg-chelatase subunit D) (EC 6.6.1.1) (Mg-protoporphyrin IX chelatase subunit ChlD) (Protein ALBINA 1) (Protein PIGMENT DEFECTIVE EMBRYO 166)	plastid	ATP binding [GO:0005524]; magnesium chelatase activity [GO:0016851]	54	N	ATVESPNGVP	Free		Free	0.5395			0	2	Free	2	0.893204			0.863481	0.5395		1	Free	Free	Free				0	3	Free	3							0	Free	Free	Free		0.7113
AT1G08820.1	B9DHD7	VAP22_ARATH	UPI0000196BB9	Vesicle-associated protein 2-2 (Plant VAP homolog 22) (AtPVA22) (VAMP-associated protein 2-2) (Vesicle-associated protein 27-2)	plasma membrane	0	1	-	MNMPLLDIQP							0	0		0							0			NTA				1	0	NTA	1							0
AT1G08830.1	P24704	SODC1_ARATH	UPI000000142D	Superoxide dismutase [Cu-Zn] 1 (EC 1.15.1.1) (Copper/zinc superoxide dismutase 1)	cytosol	copper ion binding [GO:0005507]; superoxide dismutase activity [GO:0004784]	2	M	AKGVAVLNSS	Free	Free					0	2	Free	2							0	Free		Free				0	2	Free	2							0	Free	Free	Free
AT1G08880.1	O04848	H2AXA_ARATH	UPI00000A3431	Probable histone H2AXa (HTA5)	nucleus	DNA binding [GO:0003677]; protein heterodimerization activity [GO:0046982]	2	M	STGAGSGTTK	NTA	NTA	NTA				3	0	NTA	3							0	NTA	NTA	NTA				3	0	NTA	3							0	NTA	NTA	NTA
AT1G08890.1	Q9SCW7	ERDL1_ARATH	UPI000034F47C	Sugar transporter ERD6-like 1 (Sugar transporter-like protein 4)	plasma membrane	carbohydrate:proton symporter activity [GO:0005351]	1	-	MESGSMKTPL							0	0		0							0							0	0		0							0
AT1G09020.1	Q944A6	SNF4_ARATH	UPI00000AC111	Sucrose nonfermenting 4-like protein (SNF4) (CBS domain-containing protein CBSCBS3) (SNF1-related protein kinase regulatory subunit betagamma) (AKIN subunit betagamma) (AKINbetagamma)	golgi	kinase binding [GO:0019900]; maltose binding [GO:1901982]; protein kinase activator activity [GO:0030295]; protein kinase regulator activity [GO:0019887]; protein serine/threonine kinase activity [GO:0004674]	1	-	MFGSTLDSSR							0	0		0							0							0	0		0							0
AT1G09060.1	B9DGQ5	B9DGQ5_ARATH	UPI0000196BC7	AT1G09060 protein (JmjC domain protein JMJ24)	nucleus	0	1	-	MNANEQTRSA							0	0		0							0							0	0		0							0			NTA
AT1G09100.1	O04019	PS6AB_ARATH	UPI00000A6938	26S proteasome regulatory subunit 6A homolog B (26S proteasome AAA-ATPase subunit RPT5b) (Proteasome 26S subunit 6A homolog B) (Regulatory particle triple-A ATPase subunit 5b) (Tat-binding protein 1 homolog B) (TBP-1 homolog B)	cytosol,nucleus	ATP binding [GO:0005524]; hydrolase activity [GO:0016787]	2	M	ATAMAEDTSF		NTA					1	0	NTA	1							0		NTA	NTA				2	0	NTA	2							0	NTA	NTA	NTA			99.15
AT1G09160.1	O80492	P2C05_ARATH	UPI0000048207	Probable protein phosphatase 2C 5 (AtPP2C05) (EC 3.1.3.16)	plasma membrane	magnesium-dependent protein serine/threonine phosphatase activity [GO:0004724]; metal ion binding [GO:0046872]; protein serine/threonine phosphatase activity [GO:0004722]	2	M	SVSKASRTQH	NTA		NTA				2	0	NTA	2							0		NTA					1	0	NTA	1							0		NTA
AT1G09210.1	Q38858	CALR2_ARATH	UPI000009D4C0	Calreticulin-2	endoplasmic reticulum	calcium ion binding [GO:0005509]; carbohydrate binding [GO:0030246]; unfolded protein binding [GO:0051082]	23	A	AVIFEERFDD	Free	Free	Free	0.08965	0.03509		0	3	Free	3	0.990291			0.989761	0.06237	0.02728	2	Free	Free		0.1245	0.279		0	2	Free	2	0.968105			0.952206	0.20175	0.07725	2	Free	Free	Free	0.02874	0.3229	0.03805
AT1G09290.1	A0A178W796	A0A178W796_ARATH	UPI0001BA659F	THUMP domain-containing protein	cytosol	RNA binding [GO:0003723]	2	M	AAVEEVDDVG	NTA	NTA	NTA				3	0	NTA	3							0	NTA	NTA	NTA				3	0	NTA	3							0	NTA	NTA	NTA
AT1G09310.1	Q9ZPZ4	Q9ZPZ4_ARATH	UPI000005EB66	T31J12.3 protein	cytosol	0	2	M	GLVTEEVRAK	Free	NTA/Free	NTA/Free	4.443	5.664	5.262	2	3	Free	3	0.632686		0.753138		5.123	0.508069	3	NTA/Free	Free	Free	5.507	5.614	5.665	1	3	Free	3	0.596623		0.789744		5.59533	0.0658399	3	Free	NTA/Free	NTA/Free	5.112	5.717	4.718
AT1G09330.1	Q8LEK2	TVP23_ARATH	UPI000000C47A	Golgi apparatus membrane protein-like protein ECHIDNA	golgi	0	1	-	MDPNNQIQAP	NTA	NTA	NTA				3	0	NTA	3							0	NTA	NTA	NTA				3	0	NTA	3							0	NTA
AT1G09340.1	Q9SA52	CP41B_ARATH	UPI00000A7782	Chloroplast stem-loop binding protein of 41 kDa b, chloroplastic (CSP41-b) (Heteroglycan-interacting protein 1.3) (Protein CHLOROPLAST RNA BINDING) (Protein Gb5f)	plastid	coenzyme binding [GO:0050662]; DNA binding [GO:0003677]; heteropolysaccharide binding [GO:0010297]; RNA binding [GO:0003723]; rRNA binding [GO:0019843]; UDP-glucose 4-epimerase activity [GO:0003978]	51	A	SSEKKILIMG	Free	Free	Free	0.2238	0.2302	0.5809	0	3	Free	3	0.928803			0.911263	0.344967	0.166851	3	Free	Free	Free	0.9082	0.4044	0.03612	0	3	Free	3	0.919325			0.900735	0.449573	0.357455	3	Free	Free	Free	0.04608	0.589	0.03533
AT1G09520.1	A0A178W3D5	A0A178W3D5_ARATH	UPI00000AC0C1	Uncharacterized protein	nucleus	0	1	-	MNLPSSTTAT		NTA					1	0	NTA	1							0							0	0		0							0
AT1G09570.1	P14712	PHYA_ARATH	UPI0000000B8D	Phytochrome A (Protein ELONGATED HYPOCOTYL 8) (Protein FAR RED ELONGATED 1) (Protein FAR RED ELONGATED HYPOCOTYL 2)	cytosol	far-red light photoreceptor activity [GO:0031516]; identical protein binding [GO:0042802]; mRNA binding [GO:0003729]; phosphorelay sensor kinase activity [GO:0000155]; protein homodimerization activity [GO:0042803]; protein kinase activity [GO:0004672]; red or far-red light photoreceptor activity [GO:0009883]	2	M	SGSRPTQSSE							0	0		0							0			NTA				1	0	NTA	1							0
AT1G09620.1	F4I116	SYLC_ARATH	UPI00005DC1AE	Leucine--tRNA ligase, cytoplasmic (EC 6.1.1.4) (Leucyl-tRNA synthetase) (LeuRS)	cytosol	aminoacyl-tRNA editing activity [GO:0002161]; ATP binding [GO:0005524]; leucine-tRNA ligase activity [GO:0004823]	2	M	ASESKSYARR	NTA	NTA	NTA				3	0	NTA	3							0	NTA	NTA	NTA				3	0	NTA	3							0	NTA	NTA	NTA
AT1G09640.1	O04487	EF1G1_ARATH	UPI0000129C51	Probable elongation factor 1-gamma 1 (EF-1-gamma 1) (eEF-1B gamma 1)	cytosol	translation elongation factor activity [GO:0003746]	2	M	ALVLHTYKGN	NTA	NTA	NTA				3	0	NTA	3							0	NTA	NTA					2	0	NTA	2							0		NTA
AT1G09795.1	Q8GSJ1	HIS1B_ARATH	UPI00000AE470	ATP phosphoribosyltransferase 2, chloroplastic (ATP-PRTase 2) (AtATP-PRT2) (EC 2.4.2.17)	plastid	ATP phosphoribosyltransferase activity [GO:0003879]; magnesium ion binding [GO:0000287]	57	C	VSNAQKSVLN	NTA	NTA	NTA		73.37		3	0	NTA	3	0.441748			0.156997	73.37		1	NTA	NTA	NTA	71.32			3	0	NTA	3	0.437148			0.154412	71.32		1	NTA	NTA	NTA			74.08
AT1G09830.1	P52420	PUR2_ARATH	UPI000000176F	Phosphoribosylamine--glycine ligase, chloroplastic (EC 6.3.4.13) (Glycinamide ribonucleotide synthetase) (GARS) (Phosphoribosylglycinamide synthetase)	plastid	ATP binding [GO:0005524]; metal ion binding [GO:0046872]; phosphoribosylamine-glycine ligase activity [GO:0004637]	76	C	VSEESQPSLS	Free	Free	Free				0	3	Free	3							0	Free	Free					0	2	Free	2							0
AT1G10400.1	Q9SY84	U90A2_ARATH	UPI0000048219	UDP-glycosyltransferase 90A2 (EC 2.4.1.-)	plasma membrane	transferase activity, transferring hexosyl groups [GO:0016758]; UDP-glycosyltransferase activity [GO:0008194]	2	M	ELEKVHVVLF			Free				0	1	Free	1							0							0	0		0							0
AT1G10510.1	A0A178W753	A0A178W753_ARATH	UPI00000A1DEF	Emb2004	plastid	0	62	A	AYNSDGGSKR	Free	Free	Free				0	3	Free	3							0	Free	Free	Free				0	3	Free	3							0	Free	Free	Free
AT1G10522.1	Q9XIK0	PRIN2_ARATH	UPI00000502B4	Protein PLASTID REDOX INSENSITIVE 2, chloroplastic	plastid	DNA binding [GO:0003677]	71	A	AEYKFPDPIP		Free					0	1	Free	1							0							0	0		0							0
AT1G10590.1	A0A178WFK1	A0A178WFK1_ARATH	UPI000009C9D1	Uncharacterized protein	cytosol	0	2	M	AEATSALRKP	NTA	NTA	NTA		99.98		3	0	NTA	3	0.0825243		0.100418		99.98		1	NTA	NTA	NTA	100	100		3	0	NTA	3	0.00375235		0.00512821		100	0	2	NTA	NTA	NTA		99.93
AT1G10700.1	Q93Z66	KPRS3_ARATH	UPI000004821F	Ribose-phosphate pyrophosphokinase 3, chloroplastic (EC 2.7.6.1) (Phosphoribosyl pyrophosphate synthase 3)	plastid	ATP binding [GO:0005524]; kinase activity [GO:0016301]; magnesium ion binding [GO:0000287]; ribose phosphate diphosphokinase activity [GO:0004749]	87	M	AAATSESGSK							0	0		0							0							0	0		0							0
AT1G10700.1	Q93Z66	KPRS3_ARATH	UPI000004821F	Ribose-phosphate pyrophosphokinase 3, chloroplastic (EC 2.7.6.1) (Phosphoribosyl pyrophosphate synthase 3)	plastid	ATP binding [GO:0005524]; kinase activity [GO:0016301]; magnesium ion binding [GO:0000287]; ribose phosphate diphosphokinase activity [GO:0004749]	88	A	AATSESGSKS			Free				0	1	Free	1							0							0	0		0							0
AT1G10700.1	Q93Z66	KPRS3_ARATH	UPI000004821F	Ribose-phosphate pyrophosphokinase 3, chloroplastic (EC 2.7.6.1) (Phosphoribosyl pyrophosphate synthase 3)	plastid	ATP binding [GO:0005524]; kinase activity [GO:0016301]; magnesium ion binding [GO:0000287]; ribose phosphate diphosphokinase activity [GO:0004749]	89	A	ATSESGSKSS			Free				0	1	Free	1							0							0	0		0							0
AT1G10940.1	P43291	SRK2A_ARATH	UPI0000001177	Serine/threonine-protein kinase SRK2A (EC 2.7.11.1) (Arabidopsis protein SK1) (OST1-kinase-like 7) (SNF1-related kinase 2.4) (SnRK2.4)	cytosol	ATP binding [GO:0005524]; protein serine/threonine kinase activity [GO:0004674]	1	-	MDKYELVKDI	NTA	NTA	NTA	98.57	99.57	98.16	3	0	NTA	3	0.305825	0.697674			98.7667	0.59219	3	NTA	NTA	NTA			99.6	3	0	NTA	3	0.223265	0.606061			99.6		1	NTA	NTA	NTA		99.83	98.9
AT1G11310.1	Q9SXB6	MLO2_ARATH	UPI000003631E	MLO-like protein 2 (AtMlo2)	plasma membrane	calmodulin binding [GO:0005516]	2	M	ADQVKERTLE	Free	Free					0	2	Free	2							0	Free						0	1	Free	1							0
AT1G11360.1	C0Z2J1	C0Z2J1_ARATH	UPI0000196C39	AT1G11360 protein (Adenine nucleotide alpha hydrolases-like superfamily protein)	nucleus	hydrolase activity [GO:0016787]	2	M	TSPGKSPRSD	NTA	NTA	NTA				3	0	NTA	3							0	NTA	NTA					2	0	NTA	2							0	NTA		NTA
AT1G11430.1	Q9LPZ1	MORF9_ARATH	UPI000000C546	Multiple organellar RNA editing factor 9, chloroplastic (RNA editing-interacting protein 9)	plastid	protein dimerization activity [GO:0046983]; protein homodimerization activity [GO:0042803]	59	K	AATVDSDYSS	Free	Free					0	2	Free	2							0	Free	Free	Free				0	3	Free	3							0	Free	Free	Free
AT1G11430.1	Q9LPZ1	MORF9_ARATH	UPI000000C546	Multiple organellar RNA editing factor 9, chloroplastic (RNA editing-interacting protein 9)	plastid	protein dimerization activity [GO:0046983]; protein homodimerization activity [GO:0042803]	60	A	ATVDSDYSSK	Free	Free	Free	5.532		5.46	0	3	Free	3	0.621359			0.440273	5.496	0.036	2	Free	Free	Free	0.4051	5.405	1.445	0	3	Free	3	0.681051			0.529412	2.41837	2.15412	3	Free	Free	Free	3.646	3.174	4.577
AT1G11430.1	Q9LPZ1	MORF9_ARATH	UPI000000C546	Multiple organellar RNA editing factor 9, chloroplastic (RNA editing-interacting protein 9)	plastid	protein dimerization activity [GO:0046983]; protein homodimerization activity [GO:0042803]	61	A	TVDSDYSSKR	Free	Free	Free			23.04	0	3	Free	3	0.52589			0.286689	23.04		1	Free	Free	Free		22.85		0	3	Free	3	0.517824			0.275735	22.85		1	Free	Free	Free		20.94	24.05
AT1G11650.1	Q9SAB3	RB45B_ARATH	UPI000009F50D	Polyadenylate-binding protein RBP45B (Poly(A)-binding protein RBP45B) (RNA-binding protein 45B) (AtRBP45B)	cytosol	mRNA binding [GO:0003729]; poly(A) binding [GO:0008143]; RNA binding [GO:0003723]	1	-	MMQQPPPGGI	NTA	NTA	NTA				3	0	NTA	3							0	NTA	NTA	NTA				3	0	NTA	3							0	NTA	NTA	NTA
AT1G11650.1	Q9SAB3	RB45B_ARATH	UPI000009F50D	Polyadenylate-binding protein RBP45B (Poly(A)-binding protein RBP45B) (RNA-binding protein 45B) (AtRBP45B)	cytosol	mRNA binding [GO:0003729]; poly(A) binding [GO:0008143]; RNA binding [GO:0003723]	2	M	MQQPPPGGIL	NTA						1	0	NTA	1							0		NTA	NTA				2	0	NTA	2							0			NTA
AT1G11840.1	O65398	GLX1_ARATH	UPI0000048238	Lactoylglutathione lyase GLX1 (EC 4.4.1.5) (Glyoxalase I) (AtGLX1) (GlyI)	peroxisome	dioxygenase activity [GO:0051213]; lactoylglutathione lyase activity [GO:0004462]; metal ion binding [GO:0046872]	2	M	AEASDLLEWP	NTA		NTA	97.08		98.36	2	0	NTA	2	0.34466		0.564854		97.72	0.64	2	NTA	NTA		98.99	99.65		2	0	NTA	2	0.277674		0.476923		99.32	0.33	2		NTA			93.41
AT1G11870.1	Q8RWT8	SYSM_ARATH	UPI00000A7B6F	Serine--tRNA ligase, chloroplastic/mitochondrial (EC 6.1.1.11) (AtSRS) (Protein OVULE ABORTION 7) (Seryl-tRNA synthetase) (SerRS) (Seryl-tRNA(Ser/Sec) synthetase)	plastid,mitochondrion	ATP binding [GO:0005524]; serine-tRNA ligase activity [GO:0004828]; tRNA binding [GO:0000049]	51	F	SASAAVQDIP							0	0		0							0		NTA					1	0	NTA	1							0
AT1G11870.2	Q8RWT8	SYSM_ARATH	UPI00000A7B6F	Serine--tRNA ligase, chloroplastic/mitochondrial (EC 6.1.1.11) (AtSRS) (Protein OVULE ABORTION 7) (Seryl-tRNA synthetase) (SerRS) (Seryl-tRNA(Ser/Sec) synthetase)	mitochondrion	ATP binding [GO:0005524]; serine-tRNA ligase activity [GO:0004828]; tRNA binding [GO:0000049]	51	F	SASAAVQDIP	NTA	NTA	NTA	76.35		73.71	3	0	NTA	3	0.440129			0.153584	75.03	1.32	2	NTA		NTA			74.13	2	0	NTA	2	0.433396			0.147059	74.13		1	NTA	NTA	NTA
AT1G11870.2	Q8RWT8	SYSM_ARATH	UPI00000A7B6F	Serine--tRNA ligase, chloroplastic/mitochondrial (EC 6.1.1.11) (AtSRS) (Protein OVULE ABORTION 7) (Seryl-tRNA synthetase) (SerRS) (Seryl-tRNA(Ser/Sec) synthetase)	mitochondrion	ATP binding [GO:0005524]; serine-tRNA ligase activity [GO:0004828]; tRNA binding [GO:0000049]	53	A	SAAVQDIPAT							0	0		0							0							0	0		0							0
AT1G11870.2	Q8RWT8	SYSM_ARATH	UPI00000A7B6F	Serine--tRNA ligase, chloroplastic/mitochondrial (EC 6.1.1.11) (AtSRS) (Protein OVULE ABORTION 7) (Seryl-tRNA synthetase) (SerRS) (Seryl-tRNA(Ser/Sec) synthetase)	mitochondrion	ATP binding [GO:0005524]; serine-tRNA ligase activity [GO:0004828]; tRNA binding [GO:0000049]	54	S	AAVQDIPATQ							0	0		0							0		Free					0	1	Free	1							0
AT1G11870.2	Q8RWT8	SYSM_ARATH	UPI00000A7B6F	Serine--tRNA ligase, chloroplastic/mitochondrial (EC 6.1.1.11) (AtSRS) (Protein OVULE ABORTION 7) (Seryl-tRNA synthetase) (SerRS) (Seryl-tRNA(Ser/Sec) synthetase)	mitochondrion	ATP binding [GO:0005524]; serine-tRNA ligase activity [GO:0004828]; tRNA binding [GO:0000049]	55	A	AVQDIPATQT							0	0		0							0		Free					0	1	Free	1							0
AT1G11880.1	A0A1P8AMX4	A0A1P8AMX4_ARATH	UPI000848FFDB	GPI mannosyltransferase 2 (EC 2.4.1.-)	plasma membrane	dolichyl-phosphate-mannose-glycolipid alpha-mannosyltransferase activity [GO:0004584]	2	M	AKALESNSKS			Free				0	1	Free	1							0							0	0		0							0
AT1G11890.1	Q94AU2	SEC22_ARATH	UPI00001355D8	25.3 kDa vesicle transport protein (AtSEC22)	endoplasmic reticulum	SNAP receptor activity [GO:0005484]	2	M	VKMTLIARVT			Free				0	1	Free	1							0							0	0		0							0			Free			0.3077
AT1G11930.1	A0A178W250	A0A178W250_ARATH	UPI00000A8E2E	Pyridoxal phosphate homeostasis protein (PLP homeostasis protein)	cytosol	pyridoxal phosphate binding [GO:0030170]	1	-	MNEEEPDKEH		NTA					1	0	NTA	1							0							0	0		0							0
AT1G11990.2	F4IAL1	OFUT2_ARATH	UPI000034F5B4	O-fucosyltransferase 2 (O-FucT-2) (EC 2.4.1.-) (O-fucosyltransferase family protein)	0	transferase activity, transferring glycosyl groups [GO:0016757]	372	V	QEEAASSSSS							0	0		0							0							0	0		0							0
AT1G12000.1	Q8W4M5	PFPB1_ARATH	UPI000004823A	Pyrophosphate--fructose 6-phosphate 1-phosphotransferase subunit beta 1 (PFP 1) (EC 2.7.1.90) (6-phosphofructokinase, pyrophosphate dependent 1) (PPi-PFK 1) (Pyrophosphate-dependent 6-phosphofructose-1-kinase 1)	golgi	6-phosphofructokinase activity [GO:0003872]; ATP binding [GO:0005524]; diphosphate-fructose-6-phosphate 1-phosphotransferase activity [GO:0047334]; metal ion binding [GO:0046872]; phosphofructokinase activity [GO:0008443]	1	-	MAPALAVTRD			Free				0	1	Free	1							0	Free						0	1	Free	1							0	Free	Free	Free
AT1G12310.1	Q94AZ4	CML13_ARATH	UPI000004B2E2	Probable calcium-binding protein CML13 (Calmodulin-like protein 13)	cytosol	calcium ion binding [GO:0005509]	2	M	GKDGLSDDQV							0	0		0							0							0	0		0							0	Free	Free	Free	4.895
AT1G12520.1	Q9LD47	CCS_ARATH	UPI00000A01BF	Copper chaperone for superoxide dismutase, chloroplastic/cytosolic (AtCCS) (Superoxide dismutase copper chaperone)	plastid	copper ion binding [GO:0005507]; superoxide dismutase copper chaperone activity [GO:0016532]	63	F	VSSPMATALT		NTA					1	0	NTA	1							0			NTA				1	0	NTA	1							0	NTA		NTA
AT1G12520.1	Q9LD47	CCS_ARATH	UPI00000A01BF	Copper chaperone for superoxide dismutase, chloroplastic/cytosolic (AtCCS) (Superoxide dismutase copper chaperone)	plastid	copper ion binding [GO:0005507]; superoxide dismutase copper chaperone activity [GO:0016532]	68	M	ATALTSDRNL		NTA	NTA/Free				2	1	NTA	2							0	NTA	NTA					2	0	NTA	2							0	NTA	NTA	NTA
AT1G12615.1	A0A1P8ARL9	A0A1P8ARL9_ARATH	UPI000848BA6D	Pentatricopeptide (PPR) repeat protein	0	0	2	M	EIAGIEQDTY							0	0		0							0							0	0		0							0
AT1G12910.1	Q9LPV9	LWD1_ARATH	UPI00000AA655	WD repeat-containing protein LWD1 (Protein ANTHOCYANIN 11-A) (AtAN11-A) (Protein LIGHT-REGULATED WD1) (WD repeat-containing protein AN11-A)	cytosol	transcription regulatory region DNA binding [GO:0044212]	2	M	GTSSDPIQDG		Free					0	1	Free	1							0		Free					0	1	Free	1							0	Free	Free	Free
AT1G13270.1	Q9FV52	MAP1B_ARATH	UPI00000ABF40	Methionine aminopeptidase 1B, chloroplastic (MAP 1B) (MetAP 1B) (EC 3.4.11.18) (Peptidase M 1B)	plastid	metal ion binding [GO:0046872]; metalloaminopeptidase activity [GO:0070006]	62	A	KKVSGLEEAI	Free	Free	Free			3.007	0	3	Free	3	0.666667			0.511945	3.007		1	Free	Free	Free		1.505		0	3	Free	3	0.75985			0.650735	1.505		1	Free	Free	Free		1.696	2.278
AT1G13690.1	A0A178WKP3	A0A178WKP3_ARATH	UPI0000196CB4	ATE1	nucleus	RNA binding [GO:0003723]	2	M	AAVQQQQAMQ		NTA					1	0	NTA	1							0	NTA		NTA				2	0	NTA	2							0	NTA	NTA
AT1G13930.1	A0A178W8F9	A0A178W8F9_ARATH	UPI00000A8F0C	Uncharacterized protein	plastid	0	1	-	MNFISDQVKK	NTA	NTA					2	0	NTA	2							0			NTA			99.61	1	0	NTA	1	0.221388	0.590909			99.61		1	NTA	NTA
AT1G13930.1	A0A178W8F9	A0A178W8F9_ARATH	UPI00000A8F0C	Uncharacterized protein	plastid	0	42	M	ASAKVVAEAA							0	0		0							0							0	0		0							0	NTA
AT1G13950.1	Q9XI91	IF5A1_ARATH	UPI00000017DA	Eukaryotic translation initiation factor 5A-1 (AtELF5A-1) (eIF-5A-1)	cytosol	ribosome binding [GO:0043022]; translation elongation factor activity [GO:0003746]; translation initiation factor activity [GO:0003743]	2	M	SDEEHHFESS	NTA	NTA	NTA				3	0	NTA	3							0	NTA	NTA	NTA				3	0	NTA	3							0	NTA	NTA	NTA
AT1G14000.1	A0A178W4T8	A0A178W4T8_ARATH	UPI00000A24D2	VIK	golgi	ATP binding [GO:0005524]; protein serine/threonine/tyrosine kinase activity [GO:0004712]; protein serine/threonine kinase activity [GO:0004674]	2	M	SSDSPAAGDG	NTA	NTA		99.98	99.81		2	0	NTA	2	0.152104		0.200837		99.895	0.085	2							0	0		0							0
AT1G14030.1	Q9XI84	RBCMT_ARATH	UPI000000C740	[Fructose-bisphosphate aldolase]-lysine N-methyltransferase, chloroplastic (EC 2.1.1.259) (Aldolases N-methyltransferase) ([Ribulose-bisphosphate carboxylase]-lysine N-methyltransferase-like) (AtLSMT-L) (LSMT-like enzyme)	plastid	[ribulose-bisphosphate carboxylase]-lysine N-methyltransferase activity [GO:0030785]; protein-lysine N-methyltransferase activity [GO:0016279]	40	S	ASSSELPENV							0	0		0							0							0	0		0							0			Free
AT1G14080.1	Q9XI80	FUT6_ARATH	UPI000012ADAB	Fucosyltransferase 6 (AtFUT6) (EC 2.4.1.-)	golgi	galactoside 2-alpha-L-fucosyltransferase activity [GO:0008107]	2	M	YHIFQISSEV							0	0		0							0							0	0		0							0
AT1G14450.1	Q9M9R9	NDB3B_ARATH	UPI000009E90A	NADH dehydrogenase [ubiquinone] 1 beta subcomplex subunit 3-B	mitochondrion	0	2	M	AKPLGTTGEF	Free	Free	Free				0	3	Free	3							0	Free	Free	Free				0	3	Free	3							0	Free	Free	Free
AT1G14570.1	Q94JZ8	PUX7_ARATH	UPI000009C792	Plant UBX domain-containing protein 7 (PUX7)	nucleus	protein-macromolecule adaptor activity [GO:0030674]	1	-	MEGMLSSGDQ			NTA				1	0	NTA	1							0							0	0		0							0
AT1G14610.1	P93736	SYVM1_ARATH	UPI00001366ED	Valine--tRNA ligase, mitochondrial 1 (EC 6.1.1.9) (AtSYV1) (Protein TWIN 2) (Valyl-tRNA synthetase) (ValRS)	mitochondrion	aminoacyl-tRNA editing activity [GO:0002161]; ATP binding [GO:0005524]; valine-tRNA ligase activity [GO:0004832]	46	M	SESEKKILTE	NTA	NTA	NTA				3	0	NTA	3							0	NTA	NTA					2	0	NTA	2							0	NTA	NTA	NTA
AT1G14830.1	Q8LF21	DRP1C_ARATH	UPI00000AC0AB	Dynamin-related protein 1C (Dynamin-like protein 5) (Dynamin-like protein C) (Dynamin-like protein DLP1)	cytosol	GTPase activity [GO:0003924]; GTP binding [GO:0005525]; microtubule binding [GO:0008017]	2	M	ATMKSLIGLI							0	0		0							0							0	0		0							0			NTA
AT1G14850.1	F4HXV6	NU155_ARATH	UPI0000196CE5	Nuclear pore complex protein NUP155 (Nucleoporin 155)	nucleus	structural constituent of nuclear pore [GO:0017056]	2	M	SQDDEIVMRD			NTA				1	0	NTA	1							0							0	0		0							0			NTA
AT1G15140.1	A0A178WAY6	A0A178WAY6_ARATH	UPI000004825B	FAD-binding FR-type domain-containing protein	plastid	copper ion binding [GO:0005507]; oxidoreductase activity [GO:0016491]	46	V	VSAAAVRQDA							0	0		0							0			NTA			99.98	1	0	NTA	1	0.0825516			0.00735294	99.98		1			NTA
AT1G15230.1	A0A178WKX3	A0A178WKX3_ARATH	UPI00000A1A19	Uncharacterized protein	cytosol	0	1	-	MEATKERVGL	NTA	NTA	NTA				3	0	NTA	3							0							0	0		0							0	NTA	NTA	NTA
AT1G15250.1	Q8LFH7	RL371_ARATH	UPI000000C51C	60S ribosomal protein L37-1	cytosol	metal ion binding [GO:0046872]; mRNA binding [GO:0003729]; RNA binding [GO:0003723]; rRNA binding [GO:0019843]; structural constituent of ribosome [GO:0003735]	2	M	GKGTGSFGKR	Free	Free	Free				0	3	Free	3							0	Free	Free	Free				0	3	Free	3							0	Free	Free	Free			0.0005832
AT1G15310.1	P37106	SR541_ARATH	UPI000000140C	Signal recognition particle 54 kDa protein 1 (SRP54)	cytosol	7S RNA binding [GO:0008312]; endoplasmic reticulum signal peptide binding [GO:0030942]; GTPase activity [GO:0003924]; GTP binding [GO:0005525]	2	M	VLAELGGRIT			Free			0.04907	0	1	Free	1	0.993528		0.991632		0.04907		1							0	0		0							0			Free			0.8032
AT1G15710.1	Q9LMR3	TYRA2_ARATH	UPI000004BBD6	Arogenate dehydrogenase 2, chloroplastic (EC 1.3.1.78) (TyrAAT2)	plastid	arogenate dehydrogenase (NADP+) activity [GO:0033730]; prephenate dehydrogenase (NAD+) activity [GO:0008977]; prephenate dehydrogenase (NADP+) activity [GO:0004665]	37	A	IDAAQIFDYE		NTA					1	0	NTA	1							0							0	0		0							0
AT1G15820.1	Q9LMQ2	Q9LMQ2_ARATH	UPI00000A45F9	Chlorophyll a-b binding protein, chloroplastic	plastid	chlorophyll binding [GO:0016168]; protein domain specific binding [GO:0019904]	30	A	SGVGTGAQRV	Free						0	1	Free	1							0		Free					0	1	Free	1							0	Free	Free
AT1G15820.1	Q9LMQ2	Q9LMQ2_ARATH	UPI00000A45F9	Chlorophyll a-b binding protein, chloroplastic	plastid	chlorophyll binding [GO:0016168]; protein domain specific binding [GO:0019904]	48	A	AAAAQPKKSW	NTA/Free	Free		15.27	16.51		1	2	Free	2	0.540453			0.317406	15.89	0.62	2	Free	Free	Free	13.71			0	3	Free	3	0.534709			0.297794	13.71		1	NTA/Free	Free	Free	12.75	16.6
AT1G16000.1	A0A178WCL1	A0A178WCL1_ARATH	UPI000000C507	Uncharacterized protein	mitochondrion	0	2	M	GNETKTNGGP			Free			1.157	0	1	Free	1	0.789644		0.845188		1.157		1							0	0		0							0
AT1G16080.1	C0Z2K9	C0Z2K9_ARATH	UPI00019B27D3	AT1G16080 protein	plastid	0	41	P	MAMAAASAAT							0	0		0							0							0	0		0							0
AT1G16080.1	C0Z2K9	C0Z2K9_ARATH	UPI00019B27D3	AT1G16080 protein	plastid	0	42	M	AMAAASAATA	NTA	NTA	NTA		100	99.1	3	0	NTA	3	0.228155			0.0409556	99.55	0.45	2	NTA	NTA	NTA	99.92		99.86	3	0	NTA	3	0.15197			0.0220588	99.89	0.03	2	NTA	NTA	NTA	99.19	99.86
AT1G16080.1	C0Z2K9	C0Z2K9_ARATH	UPI00019B27D3	AT1G16080 protein	plastid	0	44	M	AAASAATAKK	Free	Free			48.66		0	2	Free	2	0.475728			0.211604	48.66		1	Free	Free	NTA/Free		46.42	46.07	1	3	Free	3	0.467167			0.202206	46.245	0.175	2			NTA/Free			48.44
AT1G16080.1	C0Z2K9	C0Z2K9_ARATH	UPI00019B27D3	AT1G16080 protein	plastid	0	45	A	AASAATAKKL	NTA/Free	NTA/Free	NTA/Free	58.42	61.96	59.27	3	3	NTA/Free	3	0.459547			0.1843	59.8833	1.50887	3	NTA	NTA/Free	NTA	55.39	60.38	60.99	3	1	NTA	3	0.450281			0.176471	58.92	2.50848	3	NTA/Free	NTA/Free	NTA/Free	56	58.75	61.98
AT1G16080.1	C0Z2K9	C0Z2K9_ARATH	UPI00019B27D3	AT1G16080 protein	plastid	0	46	A	ASAATAKKLA							0	0		0							0							0	0		0							0
AT1G16080.1	C0Z2K9	C0Z2K9_ARATH	UPI00019B27D3	AT1G16080 protein	plastid	0	47	A	SAATAKKLAP							0	0		0							0							0	0		0							0
AT1G16080.1	C0Z2K9	C0Z2K9_ARATH	UPI00019B27D3	AT1G16080 protein	plastid	0	48	S	AATAKKLAPA							0	0		0							0							0	0		0							0
AT1G16080.1	C0Z2K9	C0Z2K9_ARATH	UPI00019B27D3	AT1G16080 protein	plastid	0	49	A	ATAKKLAPAV							0	0		0							0							0	0		0							0
AT1G16080.1	C0Z2K9	C0Z2K9_ARATH	UPI00019B27D3	AT1G16080 protein	plastid	0	50	A	TAKKLAPAVI							0	0		0							0							0	0		0							0
AT1G16080.1	C0Z2K9	C0Z2K9_ARATH	UPI00019B27D3	AT1G16080 protein	plastid	0	52	A	KKLAPAVIVG							0	0		0							0							0	0		0							0		Free
AT1G16210.1	A0A654EL43	A0A654EL43_ARATH	UPI000005EBCF	Uncharacterized protein	nucleus	0	2	M	PKKMGLNSKA	Free	Free	Free				0	3	Free	3							0	Free	Free	Free			1.432	0	3	Free	3	0.771107		0.85641		1.432		1	Free	Free	Free
AT1G16720.1	Q8W4D6	HC173_ARATH	UPI00000AACB0	Protein HIGH CHLOROPHYLL FLUORESCENCE PHENOTYPE 173, chloroplastic	plastid	0	48	Q	SSSSPSPSPP							0	0		0							0							0	0		0							0
AT1G16880.1	Q9FZ47	ACR11_ARATH	UPI00000A0010	ACT domain-containing protein ACR11 (Protein ACT DOMAIN REPEATS 11)	plastid	0	60	R	ASNATAVENG	Free						0	1	Free	1							0	Free						0	1	Free	1							0		Free
AT1G16890.2	Q9FZ48	UBC36_ARATH	UPI000009F139	Ubiquitin-conjugating enzyme E2 36 (EC 2.3.2.23) (E2 ubiquitin-conjugating enzyme 36) (Ubiquitin carrier protein 36)	cytosol	ATP binding [GO:0005524]; ubiquitin conjugating enzyme activity [GO:0061631]	2	M	ANSNLPRRII	NTA	NTA	NTA				3	0	NTA	3							0	NTA	NTA					2	0	NTA	2							0	NTA	NTA
AT1G16930.1	Q9FZ52	FDL3_ARATH	UPI000009EDD8	F-box/FBD/LRR-repeat protein At1g16930	nucleus	0	1	-	MDDETSVKEK							0	0		0							0							0	0		0							0
AT1G16970.1	Q9FQ08	KU70_ARATH	UPI00000A6CF9	ATP-dependent DNA helicase 2 subunit KU70 (EC 3.6.4.12) (ATP-dependent DNA helicase 2 subunit 1) (ATP-dependent DNA helicase II 70 kDa subunit)	nucleus	ATP binding [GO:0005524]; damaged DNA binding [GO:0003684]; DNA helicase activity [GO:0003678]; double-stranded DNA binding [GO:0003690]; telomeric DNA binding [GO:0042162]	2	M	ELDPDDVFRD		Free					0	1	Free	1							0							0	0		0							0		Free
AT1G17050.1	Q76FS5	SPS2_ARATH	UPI0000162DBF	Solanesyl diphosphate synthase 2, chloroplastic (AtSPS2) (EC 2.5.1.85) (All-trans-nonaprenyl-diphosphate synthase 2 (geranylgeranyl-diphosphate specific))	plastid	all-trans-nonaprenyl-diphosphate synthase (geranylgeranyl-diphosphate specific) activity [GO:0052924]; metal ion binding [GO:0046872]; trans-octaprenyltranstransferase activity [GO:0050347]	61	R	AVPAKSKENS	Free		Free				0	2	Free	2							0	Free		Free				0	2	Free	2							0	Free	Free	Free
AT1G17080.1	A0A178WBW9	A0A178WBW9_ARATH	UPI0007E0C576	Uncharacterized protein	plasma membrane	0	2	M	GHGEEDKSKG							0	0		0							0							0	0		0							0	Free
AT1G17160.1	A1A6H3	RBSK_ARATH	UPI0000048273	Ribokinase (AtRBSK) (RK) (EC 2.7.1.15)	plastid	ATP binding [GO:0005524]; metal ion binding [GO:0046872]; ribokinase activity [GO:0004747]	51	L	SADPSANRNP							0	0		0							0							0	0		0							0
AT1G17210.1	Q9SHI0	Q9SHI0_ARATH	UPI00000A3861	F20D23.9 protein (IAP-like protein 1)	nucleus	zinc ion binding [GO:0008270]	1	-	MKEEDVSSQN	Free	Free	Free				0	3	Free	3							0		Free	Free				0	2	Free	2							0		Free	Free
AT1G17220.1	Q9SHI1	IF2C_ARATH	UPI0000162DC1	Translation initiation factor IF-2, chloroplastic	plastid	GTPase activity [GO:0003924]; GTP binding [GO:0005525]; translation initiation factor activity [GO:0003743]	65	S	STTTTTADFI							0	0		0							0							0	0		0							0			Free
AT1G17490.1	A0A178W9L6	A0A178W9L6_ARATH	UPI000009D4EA	Uncharacterized protein	nucleus	0	2	M	AEPKQSSLSE	NTA		NTA				2	0	NTA	2							0	NTA		NTA				2	0	NTA	2							0		NTA	NTA
AT1G17650.1	F4I907	GLYR2_ARATH	UPI00005DC1B7	Glyoxylate/succinic semialdehyde reductase 2, chloroplastic (AtGLYR2) (AtGR2) (SSA reductase 2) (EC 1.1.1.79) (EC 1.1.1.n11)	plastid	glyoxylate reductase (NADP) activity [GO:0030267]; NAD binding [GO:0051287]; NADP binding [GO:0050661]; oxidoreductase activity, acting on the CH-OH group of donors, NAD or NADP as acceptor [GO:0016616]	52	S	SLQSTTPSTR							0	0		0							0							0	0		0							0	Free
AT1G17745.1	O04130	SERA2_ARATH	UPI0000000BC0	D-3-phosphoglycerate dehydrogenase 2, chloroplastic (PGDH) (EC 1.1.1.95)	plastid	NAD binding [GO:0051287]; phosphoglycerate dehydrogenase activity [GO:0004617]	51	A	ALKTVEQTTL	Free		Free				0	2	Free	2							0	Free		Free				0	2	Free	2							0	Free	Free
AT1G17840.1	Q8RXN0	AB11G_ARATH	UPI00000AC37D	ABC transporter G family member 11 (ABC transporter ABCG.11) (AtABCG11) (Protein CUTICULAR DEFECT AND ORGAN FUSION 1) (Protein DESPERADO) (Protein PERMEABLE LEAVES 1) (White-brown complex homolog protein 11) (AtWBC11)	plasma membrane	ATPase activity [GO:0016887]; ATPase-coupled transmembrane transporter activity [GO:0042626]; ATP binding [GO:0005524]; fatty acid transmembrane transporter activity [GO:0015245]; protein homodimerization activity [GO:0042803]	1	-	MEIEASRQQT		NTA					1	0	NTA	1							0			NTA				1	0	NTA	1							0
AT1G17890.1	Q9LMU0	FCL2_ARATH	UPI00000A1D65	Putative GDP-L-fucose synthase 2 (EC 1.1.1.271) (GDP-4-keto-6-deoxy-D-mannose-3,5-epimerase-4-reductase 2) (AtGER2)	cytosol	coenzyme binding [GO:0050662]; GDP-L-fucose synthase activity [GO:0050577]; isomerase activity [GO:0016853]	2	M	ADNTGSEMKS							0	0		0							0							0	0		0							0		NTA
AT1G17980.1	Q9LMT2	PAPS1_ARATH	UPI0000060DEA	Nuclear poly(A) polymerase 1 (PAP(I)) (Poly(A) polymerase I) (EC 2.7.7.19) (Polynucleotide adenylyltransferase 1)	nucleus	ATP binding [GO:0005524]; metal ion binding [GO:0046872]; polynucleotide adenylyltransferase activity [GO:0004652]; RNA binding [GO:0003723]	2	M	ASVQQNGQRF	NTA	NTA	NTA				3	0	NTA	3							0	NTA	NTA					2	0	NTA	2							0	NTA	NTA	NTA
AT1G18070.1	Q8L835	Q8L835_ARATH	UPI000009E04F	At1g18070 (Putative guanine nucleotide regulatory protein) (Translation elongation factor EF1A/initiation factor IF2gamma family protein)	cytosol	GTPase activity [GO:0003924]; GTP binding [GO:0005525]; translation elongation factor activity [GO:0003746]; translation initiation factor activity [GO:0003743]; translation release factor activity [GO:0003747]	1	-	MDLEAEIRAL	NTA	NTA	NTA	99.5		99.99	3	0	NTA	3	0.194175	0.488372			99.745	0.245	2	NTA	NTA	NTA		99.43	99.88	3	0	NTA	3	0.210131	0.575758			99.655	0.225	2	NTA	NTA	NTA	63.79	99.38	99.99
AT1G18080.1	O24456	GBLPA_ARATH	UPI000000144D	Receptor for activated C kinase 1A (Guanine nucleotide-binding protein subunit beta-like protein A) (WD-40 repeat auxin-dependent protein ARCA)	cytosol	enzyme binding [GO:0019899]; MAP-kinase scaffold activity [GO:0005078]; protein kinase C binding [GO:0005080]; ribosome binding [GO:0043022]; structural constituent of ribosome [GO:0003735]	2	M	AEGLVLKGTM	NTA	NTA	NTA	99.97	99.99	99.97	3	0	NTA	3	0.0938511		0.129707		99.9767	0.00942809	3	NTA	NTA	NTA	99.99	99.9	100	3	0	NTA	3	0.103189		0.148718		99.9633	0.0449691	3	NTA	NTA	NTA	99.98	99.98	100
AT1G18170.1	Q9LDY5	FK172_ARATH	UPI000004827F	Peptidyl-prolyl cis-trans isomerase FKBP17-2, chloroplastic (PPIase FKBP17-2) (EC 5.2.1.8) (FK506-binding protein 17-2) (AtFKBP17-2) (Immunophilin FKBP17-2) (Rotamase)	plastid	peptidyl-prolyl cis-trans isomerase activity [GO:0003755]	29	Y	ASSSNPPEPE	NTA	NTA		61.96			2	0	NTA	2	0.457929			0.180887	61.96		1	NTA/Free	NTA		59.24	63.62		2	1	NTA	2	0.448405			0.172794	61.43	2.19	2		NTA			64.67
AT1G18170.1	Q9LDY5	FK172_ARATH	UPI000004827F	Peptidyl-prolyl cis-trans isomerase FKBP17-2, chloroplastic (PPIase FKBP17-2) (EC 5.2.1.8) (FK506-binding protein 17-2) (AtFKBP17-2) (Immunophilin FKBP17-2) (Rotamase)	plastid	peptidyl-prolyl cis-trans isomerase activity [GO:0003755]	30	A	SSSNPPEPES							0	0		0							0							0	0		0							0		Free
AT1G18540.1	Q9FZ76	RL61_ARATH	UPI00000A2A82	60S ribosomal protein L6-1	cytosol	RNA binding [GO:0003723]; structural constituent of ribosome [GO:0003735]	36	W	AIKAKNGGVF							0	0		0							0							0	0		0							0
AT1G19130.1	A0A178W6F2	A0A178W6F2_ARATH	UPI0007E0D260	Cupin_5 domain-containing protein	nucleus	0	2	M	SSKMVKSSEI		NTA					1	0	NTA	1							0							0	0		0							0			NTA
AT1G19520.1	Q8LEZ4	NFD5_ARATH	UPI00000A78D6	Protein NUCLEAR FUSION DEFECTIVE 5, mitochondrial	mitochondrion	0	76	L	SESSAAIDDS							0	0		0							0							0	0		0							0
AT1G19770.1	Q9FXH5	PUP14_ARATH	UPI00000AA039	Purine permease 14 (AtPUP14)	plasma membrane	purine nucleobase transmembrane transporter activity [GO:0005345]; purine nucleoside transmembrane transporter activity [GO:0015211]	2	M	AQNQQPIFQT	NTA						1	0	NTA	1							0							0	0		0							0		NTA
AT1G20020.1	Q8W493	FNRL2_ARATH	UPI0000048292	Ferredoxin--NADP reductase, leaf isozyme 2, chloroplastic (EC 1.18.1.2) (Leaf FNR 2) (AtLFNR2) (FNR-2)	plastid	ferredoxin-NADP+ reductase activity [GO:0004324]; poly(U) RNA binding [GO:0008266]	57	A	QITTETDTPT	Free	Free		22.93			0	2	Free	2	0.529126			0.293515	22.93		1	Free	Free	Free	23.34			0	3	Free	3	0.514071			0.268382	23.34		1	Free	Free	Free		22.13	27.7
AT1G20020.1	Q8W493	FNRL2_ARATH	UPI0000048292	Ferredoxin--NADP reductase, leaf isozyme 2, chloroplastic (EC 1.18.1.2) (Leaf FNR 2) (AtLFNR2) (FNR-2)	plastid	ferredoxin-NADP+ reductase activity [GO:0004324]; poly(U) RNA binding [GO:0008266]	58	Q	ITTETDTPTP							0	0		0							0		Free					0	1	Free	1							0
AT1G20020.1	Q8W493	FNRL2_ARATH	UPI0000048292	Ferredoxin--NADP reductase, leaf isozyme 2, chloroplastic (EC 1.18.1.2) (Leaf FNR 2) (AtLFNR2) (FNR-2)	plastid	ferredoxin-NADP+ reductase activity [GO:0004324]; poly(U) RNA binding [GO:0008266]	61	T	ETDTPTPAKK							0	0		0							0							0	0		0							0
AT1G20020.1	Q8W493	FNRL2_ARATH	UPI0000048292	Ferredoxin--NADP reductase, leaf isozyme 2, chloroplastic (EC 1.18.1.2) (Leaf FNR 2) (AtLFNR2) (FNR-2)	plastid	ferredoxin-NADP+ reductase activity [GO:0004324]; poly(U) RNA binding [GO:0008266]	62	E	TDTPTPAKKV							0	0		0							0							0	0		0							0		Free
AT1G20050.1	O48962	EBP_ARATH	UPI0000048293	Probable 3-beta-hydroxysteroid-Delta(8),Delta(7)-isomerase (EC 5.3.3.5) (Cholestenol Delta-isomerase) (Delta(8)-Delta(7) sterol isomerase) (D8-D7 sterol isomerase)	plasma membrane	C-8 sterol isomerase activity [GO:0000247]; cholestenol delta-isomerase activity [GO:0047750]; steroid delta-isomerase activity [GO:0004769]	1	-	MEELAHPYVP	NTA		NTA				2	0	NTA	2							0	NTA		NTA				2	0	NTA	2							0	NTA	NTA
AT1G20260.1	Q8W4E2	VATB3_ARATH	UPI00000AC4DE	V-type proton ATPase subunit B3 (V-ATPase subunit B3) (Vacuolar H(+)-ATPase subunit B isoform 3) (Vacuolar proton pump subunit B3)	vacuole	actin filament binding [GO:0051015]; ATP binding [GO:0005524]; hydrolase activity [GO:0016787]	2	M	VETSIDMEEG	Free	Free					0	2	Free	2							0			Free				0	1	Free	1							0			Free
AT1G20370.1	A0A178W073	A0A178W073_ARATH	UPI0007E29006	PseudoU_synth_1 domain-containing protein	cytosol	pseudouridine synthase activity [GO:0009982]; RNA binding [GO:0003723]	1	-	MENQEPDIEK			NTA				1	0	NTA	1							0							0	0		0							0
AT1G20440.1	P31168	COR47_ARATH	UPI0000000FE4	Dehydrin COR47 (Cold-induced COR47 protein)	nucleus	copper ion binding [GO:0005507]; nickel cation binding [GO:0016151]	2	M	AEEYKNNVPE	NTA	NTA		99.06			2	0	NTA	2	0.28479		0.456067		99.06		1	NTA	NTA	NTA	99.23	99.45		3	0	NTA	3	0.268293		0.451282		99.34	0.11	2	NTA	NTA			98.47
AT1G20450.1	P42759	ERD10_ARATH	UPI00000014F7	Dehydrin ERD10 (Low-temperature-induced protein LTI45)	cytosol,plasma membrane	actin binding [GO:0003779]; copper ion binding [GO:0005507]; nickel cation binding [GO:0016151]; phosphatidylcholine binding [GO:0031210]; phosphatidylserine binding [GO:0001786]	2	M	AEEYKNTVPE							0	0		0							0							0	0		0							0		NTA
AT1G20620.1	Q42547	CATA3_ARATH	UPI0000127033	Catalase-3 (EC 1.11.1.6)	peroxisome	catalase activity [GO:0004096]; cobalt ion binding [GO:0050897]; heme binding [GO:0020037]; mRNA binding [GO:0003729]	1	-	MDPYKYRPSS		NTA					1	0	NTA	1							0		NTA					1	0	NTA	1							0		NTA			95.43
AT1G20670.1	Q9LM88	Q9LM88_ARATH	UPI00000A3970	At1g20670 (DNA-binding bromodomain-containing protein) (F2D10.15)	nucleus	DNA binding [GO:0003677]	2	M	GEVADTMTKK							0	0		0							0							0	0		0							0
AT1G20693.1	O49596	HMGB2_ARATH	UPI000005EC17	High mobility group B protein 2 (High mobility group protein B 1) (AtHMGbeta1) (HMG beta 1) (Nucleosome/chromatin assembly factor group D 02) (Nucleosome/chromatin assembly factor group D 2)	nucleus	chromatin binding [GO:0003682]; DNA binding [GO:0003677]; DNA-binding transcription factor activity [GO:0003700]; structural constituent of chromatin [GO:0030527]	1	-	MKGAKSKTET	Free	Free	Free			8.542	0	3	Free	3	0.580906	0.883721			8.542		1	Free	Free	Free				0	3	Free	3							0	Free	Free	Free			7.759
AT1G20696.1	P93047	HMGB3_ARATH	UPI000005EC77	High mobility group B protein 3 (High mobility group protein B 2) (AtHMGbeta2) (HMG beta 2) (Nucleosome/chromatin assembly factor group D 03) (Nucleosome/chromatin assembly factor group D 3)	nucleus	chromatin binding [GO:0003682]; DNA binding [GO:0003677]; DNA-binding transcription factor activity [GO:0003700]; structural constituent of chromatin [GO:0030527]	1	-	MKGAKSKAET	Free	Free	Free	9.054			0	3	Free	3	0.576052	0.872093			9.054		1	Free	Free	Free				0	3	Free	3							0	Free	Free	Free			10.52
AT1G20950.1	Q9SYP2	PFPA1_ARATH	UPI000004829A	Pyrophosphate--fructose 6-phosphate 1-phosphotransferase subunit alpha 1 (PFP 1) (6-phosphofructokinase, pyrophosphate dependent 1) (PPi-PFK 1) (Pyrophosphate-dependent 6-phosphofructose-1-kinase 1)	cytosol	6-phosphofructokinase activity [GO:0003872]; ATP binding [GO:0005524]; diphosphate-fructose-6-phosphate 1-phosphotransferase activity [GO:0047334]; metal ion binding [GO:0046872]; phosphofructokinase activity [GO:0008443]	1	-	MDSDFGIPRE	NTA		NTA	100		100	2	0	NTA	2	0.00323625	0.0465116			100	0	2			NTA				1	0	NTA	1							0		NTA	NTA
AT1G20960.1	Q9SYP1	DEXHC_ARATH	UPI00000A20C1	DExH-box ATP-dependent RNA helicase DExH12 (EC 3.6.4.13) (BRR2 homolog A) (AtBRR2A) (Pre-mRNA-splicing helicase BRR2A) (Protein EMBRYO DEFECTIVE 1507)	nucleus	ATP binding [GO:0005524]; RNA binding [GO:0003723]; RNA helicase activity [GO:0003724]	2	M	ANLGGGAEAH	NTA						1	0	NTA	1							0							0	0		0							0
AT1G21065.1	Q9LPU1	Q9LPU1_ARATH	UPI000009EFCE	Secondary thiamine-phosphate synthase enzyme (T22I11.11 protein)	plastid	0	57	S	VLTPANPATD							0	0		0							0							0	0		0							0		Free
AT1G21600.1	Q9XI19	PTAC6_ARATH	UPI000009F437	PLASTID TRANSCRIPTIONALLY ACTIVE protein 6, chloroplastic (pTAC6)	plastid	0	2	M	ASSAASPSLS		Free					0	1	Free	1							0			Free				0	1	Free	1							0
AT1G21640.1	Q9C5W3	NADK2_ARATH	UPI00000AADE8	NAD kinase 2, chloroplastic (AtNADK-2) (EC 2.7.1.23)	plastid	ATP binding [GO:0005524]; calmodulin binding [GO:0005516]; NAD+ kinase activity [GO:0003951]	63	A	QLSEAFSPDL							0	0		0							0							0	0		0							0
AT1G21770.1	Q8GXW2	Q8GXW2_ARATH	UPI00000ADE64	Uncharacterized protein At1g21770/F8K7_21	peroxisome	0	2	M	ATGTATEKPK	NTA						1	0	NTA	1							0		NTA					1	0	NTA	1							0
AT1G22450.1	Q9S7L9	CX6B1_ARATH	UPI000009C9E5	Cytochrome c oxidase subunit 6b-1 (AtCOX6b-1)	mitochondrion	copper ion binding [GO:0005507]	2	M	ADAVNAQTPS							0	0		0							0							0	0		0							0
AT1G22730.1	O80548	MRF2_ARATH	UPI00000A0147	MA3 DOMAIN-CONTAINING TRANSLATION REGULATORY FACTOR 2 (MA3 domain-containing protein 8)	nucleus	ribosome binding [GO:0043022]	1	-	MEHQDLTDSR	NTA		NTA				2	0	NTA	2							0	NTA						1	0	NTA	1							0	NTA	NTA
AT1G22780.1	P34788	RS18_ARATH	UPI0000134D93	40S ribosomal protein S18	cytosol	mRNA binding [GO:0003729]; rRNA binding [GO:0019843]; structural constituent of ribosome [GO:0003735]	2	M	SLVANEEFQH	NTA	NTA	NTA	4.038	8.61	100	3	0	NTA	3	0.493528		0.686192		37.5493	44.1987	3	NTA	NTA	NTA				3	0	NTA	3							0	NTA	NTA	NTA	99.98	17.44
AT1G22840.1	O23138	CYC1_ARATH	UPI0000128B42	Cytochrome c-1 (Cytochrome c At1g22840)	mitochondrion	copper ion binding [GO:0005507]; electron transfer activity [GO:0009055]; heme binding [GO:0020037]	2	M	ASFDEAPPGN	NTA	NTA	NTA	99.99	98.51	99.2	3	0	NTA	3	0.268608		0.422594		99.2333	0.604667	3	NTA	NTA	NTA	98.76	99.96	98.6	3	0	NTA	3	0.288931		0.507692		99.1067	0.606923	3	NTA	NTA	NTA	99.48	99.45	99.5
AT1G22850.1	A0A178WN24	A0A178WN24_ARATH	UPI00000A5A50	Uncharacterized protein	plastid	0	50	S	SLKQTKKKKQ	Free						0	1	Free	1							0	Free		Free				0	2	Free	2							0	Free	Free
AT1G22920.1	Q8LAZ7	CSN5A_ARATH	UPI000004B2E9	COP9 signalosome complex subunit 5a (Signalosome subunit 5a) (EC 3.4.-.-) (Jun activation domain-binding homolog 1)	cytosol	metal ion binding [GO:0046872]; metalloendopeptidase activity [GO:0004222]; metallopeptidase activity [GO:0008237]; NEDD8-specific protease activity [GO:0019784]	1	-	MEGSSSAIAR	NTA	NTA	NTA				3	0	NTA	3							0	NTA	NTA	NTA				3	0	NTA	3							0	NTA	NTA	NTA
AT1G22940.1	Q5M731	TPS1L_ARATH	UPI0000196E32	Thiamine biosynthetic bifunctional enzyme TH1, chloroplastic [Includes: Thiamine-phosphate synthase (TP synthase) (TPS) (EC 2.5.1.3) (Thiamine-phosphate pyrophosphorylase) (TMP pyrophosphorylase) (TMP-PPase); Hydroxymethylpyrimidine kinase (HMP kinase) (EC 2.7.1.49)]	plastid	ATP binding [GO:0005524]; hydroxymethylpyrimidine kinase activity [GO:0008902]; metal ion binding [GO:0046872]; phosphomethylpyrimidine kinase activity [GO:0008972]; thiamine-phosphate diphosphorylase activity [GO:0004789]	20	A	SMTTTESVRK	Free	Free	Free				0	3	Free	3							0		Free	Free				0	2	Free	2							0	Free	Free	Free
AT1G23190.1	O49299	PGMC1_ARATH	UPI000009DEFB	Probable phosphoglucomutase, cytoplasmic 1 (PGM 1) (EC 5.4.2.2) (Glucose phosphomutase 1)	cytosol	magnesium ion binding [GO:0000287]; phosphoglucomutase activity [GO:0004614]	2	M	VFKVSTVSTS	Free	Free	Free		2.188		0	3	Free	3	0.702265		0.782427		2.188		1	Free	Free	Free	0.8711	0.9293	0.8434	0	3	Free	3	0.836773		0.897436		0.881267	0.0357978	3	Free	Free	Free		1.176	1.358
AT1G23290.1	Q9LR33	R27A2_ARATH	UPI0000001AEC	60S ribosomal protein L27a-2	cytosol	structural constituent of ribosome [GO:0003735]	2	M	ATALKKNRKK	Free	Free	Free		0.1475	0.02993	0	3	Free	3	0.987055		0.983264		0.088715	0.058785	2	Free	Free	Free		0.2536		0	3	Free	3	0.958724		0.974359		0.2536		1	Free	Free	Free		0.09293	0.1751
AT1G23310.1	Q9LR30	GGT1_ARATH	UPI00000AC568	Glutamate--glyoxylate aminotransferase 1 (AtGGT2) (EC 2.6.1.4) (Alanine aminotransferase GGT1) (EC 2.6.1.2) (Alanine--glyoxylate aminotransferase GGT1) (EC 2.6.1.44) (Alanine-2-oxoglutarate aminotransferase 1) (EC 2.6.1.-)	peroxisome	alanine-glyoxylate transaminase activity [GO:0008453]; glycine:2-oxoglutarate aminotransferase activity [GO:0047958]; L-alanine:2-oxoglutarate aminotransferase activity [GO:0004021]; pyridoxal phosphate binding [GO:0030170]	2	M	ALKALDYDTL	NTA	NTA			99.35		2	0	NTA	2	0.2589		0.410042		99.35		1		NTA					1	0	NTA	1							0
AT1G23820.1	Q9ZUB3	SPDS1_ARATH	UPI0000000E6E	Spermidine synthase 1 (SPDSY 1) (EC 2.5.1.16) (Putrescine aminopropyltransferase 1)	cytosol	spermidine synthase activity [GO:0004766]	1	-	MDAKETSATD	NTA	NTA	NTA				3	0	NTA	3							0	NTA	NTA	NTA			99.59	3	0	NTA	3	0.228893	0.621212			99.59		1	NTA	NTA	NTA	99.99
AT1G24100.1	O48676	U74B1_ARATH	UPI00000482BA	UDP-glycosyltransferase 74B1 (N-hydroxythioamide S-beta-glucosyltransferase) (EC 2.4.1.195) (Thiohydroximate S-glucosyltransferase)	plasma membrane	quercetin 3-O-glucosyltransferase activity [GO:0080043]; quercetin 7-O-glucosyltransferase activity [GO:0080044]; thiohydroximate beta-D-glucosyltransferase activity [GO:0047251]; UDP-glucose: 4-methylthiobutylhydroximate S-glucosyltransferase activity [GO:0102659]; UDP-glucose:5-methylthiopentylhydroximate S-glucosyltransferase activity [GO:0103099]; UDP-glucose: 6-methylthiohexylhydroximate S-g…	2	M	AETTPKVKGH	NTA	NTA	NTA	100	99.56	99.87	3	0	NTA	3	0.18123		0.259414		99.81	0.184572	3	NTA	NTA	NTA	100	100	100	3	0	NTA	3	0.00562852		0.0102564		100	0	3	NTA	NTA	NTA	100
AT1G24360.1	P33207	FABG_ARATH	UPI000012A457	3-oxoacyl-[acyl-carrier-protein] reductase, chloroplastic (EC 1.1.1.100) (3-ketoacyl-acyl carrier protein reductase)	plastid	3-oxoacyl-[acyl-carrier-protein] reductase (NADPH) activity [GO:0004316]; 3-oxo-glutaryl-[acp] methyl ester reductase activity [GO:0102131]; 3-oxo-pimeloyl-[acp] methyl ester reductase activity [GO:0102132]; copper ion binding [GO:0005507]; NAD binding [GO:0051287]; oxidoreductase activity, acting on the CH-OH group of donors, NAD or NADP as acceptor [GO:0016616]	58	K	AQATATEQSP	Free						0	1	Free	1							0		Free					0	1	Free	1							0		Free
AT1G24360.1	P33207	FABG_ARATH	UPI000012A457	3-oxoacyl-[acyl-carrier-protein] reductase, chloroplastic (EC 1.1.1.100) (3-ketoacyl-acyl carrier protein reductase)	plastid	3-oxoacyl-[acyl-carrier-protein] reductase (NADPH) activity [GO:0004316]; 3-oxo-glutaryl-[acp] methyl ester reductase activity [GO:0102131]; 3-oxo-pimeloyl-[acp] methyl ester reductase activity [GO:0102132]; copper ion binding [GO:0005507]; NAD binding [GO:0051287]; oxidoreductase activity, acting on the CH-OH group of donors, NAD or NADP as acceptor [GO:0016616]	60	Q	ATATEQSPGE	Free	Free	Free	7.534	7.872	6.705	0	3	Free	3	0.597087			0.40273	7.37033	0.49028	3	Free	Free	Free	7.544	7.339	7.484	0	3	Free	3	0.574109			0.352941	7.45567	0.0860555	3	Free	Free	Free	7.142	7.434	7.024
AT1G24360.1	P33207	FABG_ARATH	UPI000012A457	3-oxoacyl-[acyl-carrier-protein] reductase, chloroplastic (EC 1.1.1.100) (3-ketoacyl-acyl carrier protein reductase)	plastid	3-oxoacyl-[acyl-carrier-protein] reductase (NADPH) activity [GO:0004316]; 3-oxo-glutaryl-[acp] methyl ester reductase activity [GO:0102131]; 3-oxo-pimeloyl-[acp] methyl ester reductase activity [GO:0102132]; copper ion binding [GO:0005507]; NAD binding [GO:0051287]; oxidoreductase activity, acting on the CH-OH group of donors, NAD or NADP as acceptor [GO:0016616]	61	A	TATEQSPGEV	Free	Free	Free				0	3	Free	3							0			Free				0	1	Free	1							0
AT1G24510.1	O04450	TCPE_ARATH	UPI000000112E	T-complex protein 1 subunit epsilon (TCP-1-epsilon) (CCT-epsilon) (Chaperonin CCT5)	cytosol	ATP binding [GO:0005524]; unfolded protein binding [GO:0051082]	2	M	ALAFDEFGRP	NTA	NTA	NTA	99.92			3	0	NTA	3	0.135922		0.1841		99.92		1	NTA	NTA	NTA				3	0	NTA	3							0	NTA	NTA
AT1G24807.1	Q9FXK1	Q9FXK1_ARATH	UPI000009E3A0	F5A9.17 (Glutamine amidotransferase type 1 family protein)	cytosol	transferase activity [GO:0016740]	1	-	MAESNSIPSV							0	0		0							0		NTA					1	0	NTA	1							0		NTA	NTA
AT1G25420.1	A0A1P8ANA1	A0A1P8ANA1_ARATH	UPI0008485311	Regulator of Vps4 activity in the MVB pathway protein	mitochondrion	0	2	M	SLLNQLFNRG							0	0		0							0							0	0		0							0			NTA
AT1G26110.1	Q9C658	DCP5_ARATH	UPI000009FA43	Protein decapping 5	nucleus	mRNA binding [GO:0003729]; protein homodimerization activity [GO:0042803]	2	M	AADNTGSKSS	NTA		NTA				2	0	NTA	2							0		NTA					1	0	NTA	1							0		NTA	NTA
AT1G26180.1	A0A178W036	A0A178W036_ARATH	UPI0007DFFB4A	Uncharacterized protein	mitochondrion	0	51	F	AFSSVSGASL	NTA	NTA	NTA				3	0	NTA	3							0	NTA	NTA	NTA				3	0	NTA	3							0	NTA	NTA	NTA
AT1G26220.1	A0A178W407	A0A178W407_ARATH	UPI000000C58A	N-acetyltransferase domain-containing protein	plastid	N-acetyltransferase activity [GO:0008080]	19	S	TLNPQNAVTQ							0	0		0							0							0	0		0							0			NTA
AT1G26220.1	A0A178W407	A0A178W407_ARATH	UPI000000C58A	N-acetyltransferase domain-containing protein	plastid	N-acetyltransferase activity [GO:0008080]	25	N	AVTQSSSQAT							0	0		0							0							0	0		0							0			NTA
AT1G26630.1	Q93VP3	IF5A2_ARATH	UPI000000110A	Eukaryotic translation initiation factor 5A-2 (AtELF5A-2) (eIF-5A-2) (Protein FUMONISIN B1-RESISTANT 12)	cytosol	ribosome binding [GO:0043022]; translation elongation factor activity [GO:0003746]; translation initiation factor activity [GO:0003743]	2	M	SDDEHHFEAS	NTA	NTA	NTA	99.53	99.98	99.55	3	0	NTA	3	0.202265		0.305439		99.6867	0.207579	3	NTA	NTA	NTA	99.83	99.55	99.22	3	0	NTA	3	0.24015		0.394872		99.5333	0.24931	3	NTA	NTA	NTA	99.97	99.62	99.95
AT1G26850.1	B9DFI7	PMT2_ARATH	UPI00000AC17C	Probable methyltransferase PMT2 (EC 2.1.1.-)	golgi	methyltransferase activity [GO:0008168]	2	M	ALKSSSADGK	Free	Free					0	2	Free	2							0	Free	Free	Free			0.4279	0	3	Free	3	0.923077		0.938462		0.4279		1	Free	Free	Free			0.1878
AT1G27000.1	Q9C5M5	Q9C5M5_ARATH	UPI00000A7A70	At1g27000/T7N9_6 (GRIP/coiled-coil protein, putative (DUF1664))	mitochondrion	0	2	M	AMQAGVGLSR							0	0		0							0	NTA						1	0	NTA	1							0
AT1G27090.1	Q9LFX8	Q9LFX8_ARATH	UPI00000A31BC	Glycine-rich protein (T7N9.15)	nucleus	mRNA binding [GO:0003729]	2	M	AATASSEASE	NTA/Free	NTA/Free	NTA/Free		63.84	63.25	3	3	NTA/Free	3	0.454693		0.65272		63.545	0.295	2	NTA/Free	NTA	NTA	65.38			3	1	NTA	3	0.446529		0.687179		65.38		1	Free	NTA/Free	NTA/Free	57.2	62.4	70.11
AT1G27300.1	A0A178W3R8	A0A178W3R8_ARATH	UPI00000AA84C	Uncharacterized protein	golgi	0	1	-	MESSEDVENL	NTA	NTA	NTA				3	0	NTA	3							0		NTA	NTA				2	0	NTA	2							0	NTA	NTA	NTA
AT1G27390.1	P82873	TO202_ARATH	UPI0000196EC5	Mitochondrial import receptor subunit TOM20-2 (Translocase of outer membrane 20 kDa subunit 2)	mitochondrion	metal ion binding [GO:0046872]; P-P-bond-hydrolysis-driven protein transmembrane transporter activity [GO:0015450]	1	-	MEFSTADFER			NTA				1	0	NTA	1							0							0	0		0							0	NTA		NTA
AT1G27450.1	P31166	APT1_ARATH	UPI000005EA9D	Adenine phosphoribosyltransferase 1, chloroplastic (APRT 1) (AtAPT1) (EC 2.4.2.7)	cytosol	adenine phosphoribosyltransferase activity [GO:0003999]	62	M	ATEDVQDPRI	NTA	NTA	NTA	99.8	100	99.89	3	0	NTA	3	0.147249			0.0307167	99.8967	0.0817856	3	NTA	NTA	NTA	99.95	99.97	99.97	3	0	NTA	3	0.105066			0.0183824	99.9633	0.00942809	3	NTA	NTA	NTA	99.94	99.97	99.88
AT1G27530.1	Q9SXC8	UFC1_ARATH	UPI00000A993B	Ubiquitin-fold modifier-conjugating enzyme 1 (Ufm1-conjugating enzyme 1)	golgi	UFM1 transferase activity [GO:0071568]	1	-	MEGWDPNTKS							0	0		0							0							0	0		0							0
AT1G27595.2	A0A5S9W5L4	A0A5S9W5L4_ARATH	UPI000848512B	Uncharacterized protein	0	0	2	M	AAPAAATARA	NTA	NTA	NTA				3	0	NTA	3							0		NTA					1	0	NTA	1							0	NTA	NTA	NTA
AT1G27770.1	Q37145	ACA1_ARATH	UPI0000162EF1	Calcium-transporting ATPase 1 (EC 7.2.2.10) (Ca(2+)-ATPase isoform 1) (Plastid envelope ATPase 1)	endoplasmic reticulum,plastid	ATPase-coupled cation transmembrane transporter activity [GO:0019829]; ATP binding [GO:0005524]; calcium channel activity [GO:0005262]; calcium transmembrane transporter activity, phosphorylative mechanism [GO:0005388]; calmodulin binding [GO:0005516]; metal ion binding [GO:0046872]	1	-	MESYLNENFG	NTA						1	0	NTA	1							0							0	0		0							0
AT1G27970.1	Q9C7F5	NTF2B_ARATH	UPI0000130579	Nuclear transport factor 2B (AtNTF2b) (NTF-2)	nucleus	0	2	M	SQMDPDAVSK		NTA					1	0	NTA	1							0			NTA				1	0	NTA	1							0	NTA
AT1G28350.1	F4HWL4	SYYC2_ARATH	UPI0001E92AAF	Tyrosine--tRNA ligase 2, cytoplasmic (EC 6.1.1.1) (Tyrosyl-tRNA synthetase) (TyrRS)	cytosol	ATP binding [GO:0005524]; tyrosine-tRNA ligase activity [GO:0004831]	1	-	MEALSINAPT	NTA						1	0	NTA	1							0							0	0		0							0			NTA
AT1G28540.1	A0A178WQ80	A0A178WQ80_ARATH	UPI00000A99E9	Uncharacterized protein	nucleus	0	2	M	AEKSQIPDNN							0	0		0							0		NTA					1	0	NTA	1							0
AT1G28960.1	Q8GYB1	NUD15_ARATH	UPI0000196F0C	Nudix hydrolase 15, mitochondrial (AtNUDT15) (EC 3.6.1.-) (Coenzyme A diphosphatase NUDT15)	mitochondrion	acetyl-CoA hydrolase activity [GO:0003986]; CoA pyrophosphatase activity [GO:0010945]; guanosine-3',5'-bis(diphosphate) 3'-diphosphatase activity [GO:0008893]; metal ion binding [GO:0046872]	24	S	MEPAITATSS							0	0		0							0							0	0		0							0			NTA
AT1G29070.1	Q9LP37	RK34_ARATH	UPI000005EBE1	50S ribosomal protein L34, chloroplastic (CL34)	plastid	rRNA binding [GO:0019843]; structural constituent of ribosome [GO:0003735]	99	A	GKAALCQTKR		Free					0	1	Free	1							0							0	0		0							0
AT1G29250.1	A0A178W7M4	A0A178W7M4_ARATH	UPI00000A0C38	Alba domain-containing protein	cytosol	mRNA binding [GO:0003729]; nucleic acid binding [GO:0003676]	1	-	MEEITEGVNN	NTA	NTA	NTA			99.03	3	0	NTA	3	0.288026	0.662791			99.03		1	NTA	NTA					2	0	NTA	2							0		NTA	NTA
AT1G29350.1	F4I1G1	F4I1G1_ARATH	UPI0000162F10	RNA polymerase II degradation factor-like protein (DUF1296)	nucleus	mRNA binding [GO:0003729]	2	M	SSSKVGGGAR	NTA	NTA	NTA	100	99.96	100	3	0	NTA	3	0.0679612		0.083682		99.9867	0.0188562	3	NTA	NTA	NTA	99.89	99.99	99.99	3	0	NTA	3	0.11257		0.169231		99.9567	0.0471405	3	NTA	NTA	NTA		100	99.95
AT1G29530.1	Q6NL08	Q6NL08_ARATH	UPI0000196F20	At1g29530	nucleus	0	2	M	PSGAKKRKAL	Free	Free	Free				0	3	Free	3							0	Free	Free	Free				0	3	Free	3							0	Free	Free	Free
AT1G29530.1	Q6NL08	Q6NL08_ARATH	UPI0000196F20	At1g29530	nucleus	0	64	S	SAVVKGASKE							0	0		0							0							0	0		0							0
AT1G29760.1	F4I340	SEI2_ARATH	UPI0000162F1A	Seipin-2 (AtSEIPIN2)	cytosol	0	1	-	MDSESESESN	NTA			100			1	0	NTA	1	0.00485437	0.0581395			100		1							0	0		0							0
AT1G29850.1	A0A178W2K7	A0A178W2K7_ARATH	UPI00000A4ECF	Uncharacterized protein	nucleus	DNA binding [GO:0003677]	2	M	ADPELEAIRQ	NTA		NTA	99.37			2	0	NTA	2	0.255663		0.401674		99.37		1	NTA	NTA	NTA	98.51		97.97	3	0	NTA	3	0.335835		0.6		98.24	0.27	2	NTA	NTA	NTA	99.99	99.99	99.99
AT1G29900.1	Q42601	CARB_ARATH	UPI00000AC9C2	Carbamoyl-phosphate synthase large chain, chloroplastic (EC 6.3.5.5) (Carbamoyl-phosphate synthetase ammonia chain) (Protein VENOSA 6)	plastid	ATP binding [GO:0005524]; carbamoyl-phosphate synthase (glutamine-hydrolyzing) activity [GO:0004088]; metal ion binding [GO:0046872]	72	H	VLKPVSELAD							0	0		0							0							0	0		0							0		NTA
AT1G29900.1	Q42601	CARB_ARATH	UPI00000AC9C2	Carbamoyl-phosphate synthase large chain, chloroplastic (EC 6.3.5.5) (Carbamoyl-phosphate synthetase ammonia chain) (Protein VENOSA 6)	plastid	ATP binding [GO:0005524]; carbamoyl-phosphate synthase (glutamine-hydrolyzing) activity [GO:0004088]; metal ion binding [GO:0046872]	78	S	ELADTTTKPF	Free	Free	Free	16.06		1.696	0	3	Free	3	0.579288			0.372014	8.878	7.182	2	Free	Free	Free				0	3	Free	3							0	Free	Free	Free
AT1G29910.1	Q8VZ87	CB1B_ARATH	UPI0000000D61	Chlorophyll a-b binding protein 3, chloroplastic (Chlorophyll a-b protein 180) (CAB-180) (LHCII type I CAB-3)	plastid	chlorophyll binding [GO:0016168]; metal ion binding [GO:0046872]	15	A	GKAVNLSPAA			Free				0	1	Free	1							0							0	0		0							0		Free	Free
AT1G29910.1	Q8VZ87	CB1B_ARATH	UPI0000000D61	Chlorophyll a-b binding protein 3, chloroplastic (Chlorophyll a-b protein 180) (CAB-180) (LHCII type I CAB-3)	plastid	chlorophyll binding [GO:0016168]; metal ion binding [GO:0046872]	2	M	AASTMALSSP							0	0		0							0							0	0		0							0
AT1G29910.1	Q8VZ87	CB1B_ARATH	UPI0000000D61	Chlorophyll a-b binding protein 3, chloroplastic (Chlorophyll a-b protein 180) (CAB-180) (LHCII type I CAB-3)	plastid	chlorophyll binding [GO:0016168]; metal ion binding [GO:0046872]	20	N	LSPAASEVLG							0	0		0							0							0	0		0							0
AT1G29910.1	Q8VZ87	CB1B_ARATH	UPI0000000D61	Chlorophyll a-b binding protein 3, chloroplastic (Chlorophyll a-b protein 180) (CAB-180) (LHCII type I CAB-3)	plastid	chlorophyll binding [GO:0016168]; metal ion binding [GO:0046872]	36	M	RKTVAKPKGP							0	0		0							0							0	0		0							0
AT1G29910.1	Q8VZ87	CB1B_ARATH	UPI0000000D61	Chlorophyll a-b binding protein 3, chloroplastic (Chlorophyll a-b protein 180) (CAB-180) (LHCII type I CAB-3)	plastid	chlorophyll binding [GO:0016168]; metal ion binding [GO:0046872]	44	K	GPSGSPWYGS							0	0		0							0		Free					0	1	Free	1							0
AT1G29910.1	Q8VZ87	CB1B_ARATH	UPI0000000D61	Chlorophyll a-b binding protein 3, chloroplastic (Chlorophyll a-b protein 180) (CAB-180) (LHCII type I CAB-3)	plastid	chlorophyll binding [GO:0016168]; metal ion binding [GO:0046872]	81	W	DTAGLSADPE							0	0		0							0							0	0		0							0
AT1G29910.1	Q8VZ87	CB1B_ARATH	UPI0000000D61	Chlorophyll a-b binding protein 3, chloroplastic (Chlorophyll a-b protein 180) (CAB-180) (LHCII type I CAB-3)	plastid	chlorophyll binding [GO:0016168]; metal ion binding [GO:0046872]	84	A	GLSADPETFA							0	0		0							0							0	0		0							0
AT1G29930.1	P04778	CB1C_ARATH	UPI0000000BA8	Chlorophyll a-b binding protein 1, chloroplastic (Chlorophyll a-b protein 140) (CAB-140) (LHCII type I CAB-1)	plastid	chlorophyll binding [GO:0016168]; metal ion binding [GO:0046872]; protein domain specific binding [GO:0019904]	14	F	AGKAVKLSPA	Free			2.583			0	1	Free	1	0.682848			0.542662	2.583		1							0	0		0							0		Free
AT1G29930.1	P04778	CB1C_ARATH	UPI0000000BA8	Chlorophyll a-b binding protein 1, chloroplastic (Chlorophyll a-b protein 140) (CAB-140) (LHCII type I CAB-1)	plastid	chlorophyll binding [GO:0016168]; metal ion binding [GO:0046872]; protein domain specific binding [GO:0019904]	15	A	GKAVKLSPAA	Free	Free	Free			1.241	0	3	Free	3	0.779935			0.686007	1.241		1		Free	Free				0	2	Free	2							0		Free	Free			1.801
AT1G29930.1	P04778	CB1C_ARATH	UPI0000000BA8	Chlorophyll a-b binding protein 1, chloroplastic (Chlorophyll a-b protein 140) (CAB-140) (LHCII type I CAB-1)	plastid	chlorophyll binding [GO:0016168]; metal ion binding [GO:0046872]; protein domain specific binding [GO:0019904]	17	K	AVKLSPAASE							0	0		0							0							0	0		0							0			Free
AT1G29930.1	P04778	CB1C_ARATH	UPI0000000BA8	Chlorophyll a-b binding protein 1, chloroplastic (Chlorophyll a-b protein 140) (CAB-140) (LHCII type I CAB-1)	plastid	chlorophyll binding [GO:0016168]; metal ion binding [GO:0046872]; protein domain specific binding [GO:0019904]	18	A	VKLSPAASEV							0	0		0							0							0	0		0							0			Free
AT1G29970.1	Q8L9S1	R18AL_ARATH	UPI0000162F20	60S ribosomal protein L18a-like protein	cytosol,nucleus	0	1	-	MDEEAAKPRD	NTA						1	0	NTA	1							0			NTA				1	0	NTA	1							0		NTA	NTA
AT1G30070.1	A0A5S9WCZ5	A0A5S9WCZ5_ARATH	UPI000000C646	Uncharacterized protein	cytosol	S100 protein binding [GO:0044548]; tubulin binding [GO:0015631]; ubiquitin protein ligase binding [GO:0031625]	2	M	AEEVGLDLEE	NTA	NTA	NTA				3	0	NTA	3							0	NTA	NTA	NTA				3	0	NTA	3							0	NTA		NTA
AT1G30230.1	P48006	EF1D1_ARATH	UPI0000129C2F	Elongation factor 1-delta 1 (EF-1-delta 1) (Elongation factor 1B-beta 1) (eEF-1B beta 1)	cytosol	guanyl-nucleotide exchange factor activity [GO:0005085]; translation elongation factor activity [GO:0003746]	2	M	AAFPNLNSDA	NTA	NTA	NTA	99.59	98.37	99.43	3	0	NTA	3	0.279935		0.447699		99.13	0.541356	3	NTA	NTA	NTA	98.96	99.09	97.22	3	0	NTA	3	0.333959		0.594872		98.4233	0.852539	3	NTA	NTA	NTA	99.88	98.01	99.08
AT1G30450.1	Q2UVJ5	CCC1_ARATH	UPI0000196F3E	Cation-chloride cotransporter 1 (AtCCC1) (Protein HAPLESS 5)	golgi	potassium:chloride symporter activity [GO:0015379]; sodium:potassium:chloride symporter activity [GO:0008511]	1	-	MDSGDIEEAG							0	0		0							0							0	0		0							0
AT1G30530.1	Q9S9P6	U78D1_ARATH	UPI000009D430	Flavonol-3-O-rhamnosyltransferase (EC 2.4.1.-) (UDP-glycosyltransferase 78D1) (UDP-rhamnose:flavonol 3-O-glucoside rhamnosyltransferase)	golgi	quercetin 3-O-glucosyltransferase activity [GO:0080043]; UDP-glycosyltransferase activity [GO:0008194]	2	M	TKFSEPIRDS			Free				0	1	Free	1							0							0	0		0							0
AT1G30630.1	Q9SA78	COPE1_ARATH	UPI000009F92E	Coatomer subunit epsilon-1 (Epsilon-coat protein 1) (Epsilon-COP 1)	golgi	structural molecule activity [GO:0005198]	2	M	ASMAGPDHLF	NTA		NTA				2	0	NTA	2							0			NTA				1	0	NTA	1							0		NTA	NTA
AT1G30910.1	A0A178W467	A0A178W467_ARATH	UPI00000AC5E2	MOSC domain-containing protein	plastid	catalytic activity [GO:0003824]; molybdenum ion binding [GO:0030151]; pyridoxal phosphate binding [GO:0030170]	1	-	MENTLSPLLS		NTA					1	0	NTA	1							0		NTA	NTA				2	0	NTA	2							0		NTA	NTA
AT1G31180.1	Q9SA14	LEU33_ARATH	UPI0000162F41	3-isopropylmalate dehydrogenase 3, chloroplastic (3-IPM-DH 3) (AtIMDH2) (AtIMDH3) (IMDH 3) (EC 1.1.1.85) (Beta-IPM dehydrogenase 3) (Isopropylmalate dehydrogenase 3) (AtIMD3)	plastid	3-isopropylmalate dehydrogenase activity [GO:0003862]; magnesium ion binding [GO:0000287]; NAD binding [GO:0051287]	35	C	AAASPVKKRY			NTA/Free				1	1	NTA/Free	1							0			Free				0	1	Free	1							0	Free	Free	NTA/Free			53.99
AT1G31180.1	Q9SA14	LEU33_ARATH	UPI0000162F41	3-isopropylmalate dehydrogenase 3, chloroplastic (3-IPM-DH 3) (AtIMDH2) (AtIMDH3) (IMDH 3) (EC 1.1.1.85) (Beta-IPM dehydrogenase 3) (Isopropylmalate dehydrogenase 3) (AtIMD3)	plastid	3-isopropylmalate dehydrogenase activity [GO:0003862]; magnesium ion binding [GO:0000287]; NAD binding [GO:0051287]	36	A	AASPVKKRYN							0	0		0							0	Free						0	1	Free	1							0	Free
AT1G31190.1	Q94F00	IMPL1_ARATH	UPI0000162F42	Phosphatase IMPL1, chloroplastic (EC 3.1.3.25) (Protein MYO-INOSITOL MONOPHOSPHATASE-LIKE 1)	plastid	inositol monophosphate 1-phosphatase activity [GO:0008934]; inositol monophosphate 3-phosphatase activity [GO:0052832]; inositol monophosphate 4-phosphatase activity [GO:0052833]; metal ion binding [GO:0046872]	61	A	VLSEVSDQTR	NTA/Free	NTA/Free	NTA/Free	53.23		50.28	3	3	NTA/Free	3	0.469256			0.197952	51.755	1.475	2	NTA/Free	NTA/Free	NTA/Free	49.98	54.6	48.31	3	3	NTA/Free	3	0.459662			0.191176	50.9633	2.66036	3	NTA/Free	NTA/Free	NTA/Free	50.82	51.75	51.69
AT1G31220.1	P52422	PUR3_ARATH	UPI000000C1B9	Phosphoribosylglycinamide formyltransferase, chloroplastic (EC 2.1.2.2) (5'-phosphoribosylglycinamide transformylase) (GAR transformylase) (GART)	plastid	phosphoribosylglycinamide formyltransferase activity [GO:0004644]	67	A	EVDGSSHEPR							0	0		0							0	Free	Free					0	2	Free	2							0	Free
AT1G31330.1	Q9SHE8	PSAF_ARATH	UPI00000AC2C9	Photosystem I reaction center subunit III, chloroplastic (Light-harvesting complex I 17 kDa protein) (PSI-F)	plastid	protein domain specific binding [GO:0019904]	68	A	DISGLTPCKD	Free	Free		1.176	2.548		0	2	Free	2	0.726537			0.614334	1.862	0.686	2	Free	Free			1.089		0	2	Free	2	0.803002			0.713235	1.089		1		Free	Free
AT1G31500.1	A8MS41	CCR4D_ARATH	UPI00015056AB	Carbon catabolite repressor protein 4 homolog 4 (CCR4 homolog 4) (EC 3.1.13.4) (Protein HESPERIN) (AtHESP) (AtHesperin)	plastid	3'-5'-exoribonuclease activity [GO:0000175]; exoribonuclease activity [GO:0004532]; metal ion binding [GO:0046872]; poly(A)-specific ribonuclease activity [GO:0004535]; protein self-association [GO:0043621]; RNA binding [GO:0003723]	32	M	STNPAIEPKV							0	0		0							0							0	0		0							0			NTA
AT1G31730.1	Q8L7A9	AP4E_ARATH	UPI00000AC57D	AP-4 complex subunit epsilon (AP-4 adaptor complex subunit epsilon) (Adaptor-related protein complex 4 subunit epsilon) (Epsilon subunit of AP-4) (Epsilon-adaptin)	nucleus	0	1	-	MEQLKTIGRE	NTA						1	0	NTA	1							0							0	0		0							0
AT1G31780.1	Q6NMI3	COG6_ARATH	UPI00002537D4	Conserved oligomeric Golgi complex subunit 6 (COG complex subunit 6) (Component of oligomeric Golgi complex 6)	cytosol	0	2	M	ASTVGLAPGL	NTA						1	0	NTA	1							0	NTA	NTA	NTA				3	0	NTA	3							0		NTA	NTA
AT1G31850.1	Q9C6S7	PMTK_ARATH	UPI00000AC0C2	Probable methyltransferase PMT20 (EC 2.1.1.-)	golgi	methyltransferase activity [GO:0008168]	1	-	MKSGKQSSQP	NTA		NTA	99.88			2	0	NTA	2	0.158576	0.453488			99.88		1	NTA	NTA	NTA				3	0	NTA	3							0	NTA	NTA	NTA	100
AT1G32080.1	Q9FVQ4	PLGG1_ARATH	UPI00000A1AAD	Plastidal glycolate/glycerate translocator 1, chloroplastic (Bacterial membrane protein LrgB-like protein) (AtLrgB)	plastid	glycerate transmembrane transporter activity [GO:1901974]; glycolate transmembrane transporter activity [GO:0043879]	77	Q	AMDGAGTGNT	NTA		NTA	99.98		99.99	2	0	NTA	2	0.0744337			0.0204778	99.985	0.005	2			NTA			99.75	1	0	NTA	1	0.193246			0.0294118	99.75		1		NTA	NTA		100	99.97
AT1G32080.1	Q9FVQ4	PLGG1_ARATH	UPI00000A1AAD	Plastidal glycolate/glycerate translocator 1, chloroplastic (Bacterial membrane protein LrgB-like protein) (AtLrgB)	plastid	glycerate transmembrane transporter activity [GO:1901974]; glycolate transmembrane transporter activity [GO:0043879]	78	A	MDGAGTGNTS	NTA		NTA				2	0	NTA	2							0			NTA				1	0	NTA	1							0		NTA	NTA
AT1G32210.1	Q39080	DAD1_ARATH	UPI0000162F4A	Dolichyl-diphosphooligosaccharide--protein glycosyltransferase subunit DAD1 (Oligosaccharyl transferase subunit DAD1) (Defender against cell death 1) (AtDAD1) (DAD-1)	endoplasmic reticulum	0	2	M	VKSTSKDAQD	Free	Free	Free		0.3028		0	3	Free	3	0.946602		0.945607		0.3028		1	Free	Free	Free				0	3	Free	3							0	Free	Free	Free			0.8978
AT1G32220.1	Q9FVR6	Y1222_ARATH	UPI00000AC14F	Uncharacterized protein At1g32220, chloroplastic	plastid	NADH dehydrogenase activity [GO:0003954]	39	C	TYAEAGLSSA							0	0		0							0		NTA					1	0	NTA	1							0		NTA
AT1G33120.1	P49209	RL91_ARATH	UPI00000014E9	60S ribosomal protein L9-1	cytosol	rRNA binding [GO:0019843]; structural constituent of ribosome [GO:0003735]	1	-	MKTILSSETM	Free	Free	Free	2.85	0.06722	0.979	0	3	Free	3	0.775081	0.953488			1.29874	1.15834	3	Free	Free		10.18			0	2	Free	2	0.555347	0.893939			10.18		1	Free	Free	Free	0.5866	1.512
AT1G33240.1	Q9C882	GTL1_ARATH	UPI0001F992C6	Trihelix transcription factor GTL1 (GT2-LIKE protein 1) (AtGTL1) (Protein GT-2-LIKE1) (Trihelix DNA-binding protein GTL1)	nucleus	DNA binding [GO:0003677]; DNA-binding transcription factor activity [GO:0003700]; sequence-specific DNA binding [GO:0043565]	1	-	MEQGGGGGGN							0	0		0							0							0	0		0							0			NTA
AT1G33810.1	A0A178WN70	A0A178WN70_ARATH	UPI000000C53A	Uncharacterized protein	plastid	0	2	M	AKKKELLSKA							0	0		0							0		NTA					1	0	NTA	1							0
AT1G34000.1	Q9FEC1	OHP2_ARATH	UPI00000AC121	Light-harvesting complex-like protein OHP2, chloroplastic (One-helix protein 2) (Protein LIGHT-HARVESTING LIKE 6)	plastid	0	44	C	SQTEGPLRRP	NTA	NTA	NTA				3	0	NTA	3							0		NTA	NTA				2	0	NTA	2							0		NTA	NTA
AT1G35160.1	P46077	14334_ARATH	UPI00000013DC	14-3-3-like protein GF14 phi (General regulatory factor 4)	cytosol	0	2	M	AAPPASSSAR	NTA	NTA	NTA	99.99	99.98	99.98	3	0	NTA	3	0.0776699		0.0962343		99.9833	0.00471405	3	NTA	NTA	NTA	99.99	100	99.97	3	0	NTA	3	0.0619137		0.0974359		99.9867	0.0124722	3	NTA	NTA	NTA	99.97	99.99	99.98
AT1G35160.1	P46077	14334_ARATH	UPI00000013DC	14-3-3-like protein GF14 phi (General regulatory factor 4)	cytosol	0	71	R	IISSIEQKEE							0	0		0							0							0	0		0							0			Free
AT1G35670.1	Q39016	CDPKB_ARATH	UPI00000A0BA2	Calcium-dependent protein kinase 11 (EC 2.7.11.1) (Calcium-dependent protein kinase isoform CDPK2) (AtCDPK2)	cytosol	ATP binding [GO:0005524]; calcium-dependent protein serine/threonine kinase activity [GO:0009931]; calcium ion binding [GO:0005509]; calmodulin binding [GO:0005516]; calmodulin-dependent protein kinase activity [GO:0004683]; protein kinase activity [GO:0004672]; protein serine/threonine kinase activity [GO:0004674]	1	-	METKPNPRRP	NTA						1	0	NTA	1							0	NTA						1	0	NTA	1							0		NTA
AT1G35720.1	Q9SYT0	ANXD1_ARATH	UPI000000BFD1	Annexin D1 (AnnAt1) (Annexin A1)	peroxisome	ATP binding [GO:0005524]; calcium-dependent phospholipid binding [GO:0005544]; calcium ion binding [GO:0005509]; copper ion binding [GO:0005507]; peroxidase activity [GO:0004601]; protein homodimerization activity [GO:0042803]; zinc ion binding [GO:0008270]	2	M	ATLKVSDSVP	NTA	NTA	NTA	99.95	99.74	99.49	3	0	NTA	3	0.197411		0.292887		99.7267	0.188031	3	NTA	NTA	NTA	99.37	99.05	99.94	3	0	NTA	3	0.251407		0.420513		99.4533	0.368088	3	NTA	NTA	NTA	99.7	99.87	99.54
AT1G36050.1	A0A178W9L7	A0A178W9L7_ARATH	UPI000000BF10	Uncharacterized protein	endoplasmic reticulum	0	2	M	AGILNKLRNL	NTA		NTA				2	0	NTA	2							0			NTA				1	0	NTA	1							0			NTA
AT1G36320.1	Q9C8X8	Q9C8X8_ARATH	UPI00000A1841	At1g36320/F7F23_4	plastid	0	66	S	AVVDDKSVVA	Free	Free	Free				0	3	Free	3							0							0	0		0							0		Free
AT1G36320.1	Q9C8X8	Q9C8X8_ARATH	UPI00000A1841	At1g36320/F7F23_4	plastid	0	67	A	VVDDKSVVAK			Free				0	1	Free	1							0							0	0		0							0
AT1G36730.1	Q9C8F1	IF5Y_ARATH	UPI000012D3A3	Probable eukaryotic translation initiation factor 5-1 (eIF-5 1)	cytosol	eukaryotic initiation factor eIF2 binding [GO:0071074]; GDP-dissociation inhibitor activity [GO:0005092]; GTP binding [GO:0005525]; translation initiation factor activity [GO:0003743]	2	M	ALQNIGASNR			NTA				1	0	NTA	1							0		NTA					1	0	NTA	1							0
AT1G37130.1	P11035	NIA2_ARATH	UPI0000000AB7	Nitrate reductase [NADH] 2 (NR2) (EC 1.7.1.1)	cytosol	FAD binding [GO:0071949]; heme binding [GO:0020037]; molybdenum ion binding [GO:0030151]; molybdopterin cofactor binding [GO:0043546]; nitrate reductase (NADH) activity [GO:0009703]; nitrate reductase (NADPH) activity [GO:0050464]; nitrate reductase activity [GO:0008940]	2	M	AASVDNRQYA							0	0		0							0							0	0		0							0	NTA
AT1G42550.1	Q9C8E6	PMI1_ARATH	UPI00000A772A	Protein PLASTID MOVEMENT IMPAIRED 1	cytosol	0	2	M	AGEYSGSRSS	NTA	NTA					2	0	NTA	2							0	NTA	NTA	NTA				3	0	NTA	3							0	NTA	NTA	NTA
AT1G43190.1	Q6ICX4	PTBP3_ARATH	UPI0000163021	Polypyrimidine tract-binding protein homolog 3	nucleus	mRNA binding [GO:0003729]	2	M	AESSKVVHVR							0	0		0							0							0	0		0							0
AT1G43860.1	A0A178W856	A0A178W856_ARATH	UPI00000A12A1	U1-type domain-containing protein	nucleus	nucleic acid binding [GO:0003676]; zinc ion binding [GO:0008270]	2	M	SKTLVQPVGQ	NTA		NTA				2	0	NTA	2							0	NTA	NTA	NTA				3	0	NTA	3							0	NTA	NTA	NTA
AT1G44170.1	Q70DU8	AL3H1_ARATH	UPI00000A02E1	Aldehyde dehydrogenase family 3 member H1 (AtALDH4) (Ath-ALDH4) (EC 1.2.1.3)	cytosol	3-chloroallyl aldehyde dehydrogenase activity [GO:0004028]; aldehyde dehydrogenase (NAD+) activity [GO:0004029]; glyceraldehyde-3-phosphate dehydrogenase (NAD+) (non-phosphorylating) activity [GO:0043878]	2	M	AAKKVFGSAE		NTA	NTA				2	0	NTA	2							0		NTA	NTA				2	0	NTA	2							0		NTA	NTA
AT1G44575.1	Q9XF91	PSBS_ARATH	UPI0000132744	Photosystem II 22 kDa protein, chloroplastic (CP22) (Protein NONPHOTOCHEMICAL QUENCHING 4) (Protein PHOTOSYSTEM II SUBUNIT S)	plastid	chlorophyll binding [GO:0016168]; protein domain specific binding [GO:0019904]; xanthophyll binding [GO:0051738]	53	A	LFKPKTKAAP	NTA	NTA	NTA	99.87	99.83	99.99	3	0	NTA	3	0.148867			0.0341297	99.8967	0.0679869	3	NTA	NTA	NTA	99.98	100	99.93	3	0	NTA	3	0.0919325			0.0110294	99.97	0.0294392	3	NTA	NTA	NTA	99.98	99.93
AT1G44835.1	F4HPK3	F4HPK3_ARATH	UPI00005DBF74	YbaK/aminoacyl-tRNA synthetase-associated domain-containing protein	cytosol	aminoacyl-tRNA editing activity [GO:0002161]; aminoacyl-tRNA ligase activity [GO:0004812]	2	M	GFTKDQLLDR							0	0		0							0		Free					0	1	Free	1							0			Free
AT1G45474.1	Q9C639	LHCA5_ARATH	UPI00000A609B	Photosystem I chlorophyll a/b-binding protein 5, chloroplastic (Lhca5) (LHCI type III LHCA5)	plastid	chlorophyll binding [GO:0016168]; metal ion binding [GO:0046872]; pigment binding [GO:0031409]; protein homodimerization activity [GO:0042803]	30	S	SVKAAGGGIN							0	0		0							0		Free					0	1	Free	1							0
AT1G45474.1	Q9C639	LHCA5_ARATH	UPI00000A609B	Photosystem I chlorophyll a/b-binding protein 5, chloroplastic (Lhca5) (LHCI type III LHCA5)	plastid	chlorophyll binding [GO:0016168]; metal ion binding [GO:0046872]; pigment binding [GO:0031409]; protein homodimerization activity [GO:0042803]	31	S	VKAAGGGINP							0	0		0							0							0	0		0							0
AT1G45474.1	Q9C639	LHCA5_ARATH	UPI00000A609B	Photosystem I chlorophyll a/b-binding protein 5, chloroplastic (Lhca5) (LHCI type III LHCA5)	plastid	chlorophyll binding [GO:0016168]; metal ion binding [GO:0046872]; pigment binding [GO:0031409]; protein homodimerization activity [GO:0042803]	33	K	AAGGGINPTV	NTA	NTA	NTA/Free	71.7	73.12	71.6	3	1	NTA	3	0.443366			0.16041	72.14	0.694166	3	NTA/Free	NTA	NTA/Free	69	68.1		3	2	NTA	3	0.442777			0.165441	68.55	0.45	2	NTA/Free	NTA/Free	NTA	69.06	66.44	75.15
AT1G45474.1	Q9C639	LHCA5_ARATH	UPI00000A609B	Photosystem I chlorophyll a/b-binding protein 5, chloroplastic (Lhca5) (LHCI type III LHCA5)	plastid	chlorophyll binding [GO:0016168]; metal ion binding [GO:0046872]; pigment binding [GO:0031409]; protein homodimerization activity [GO:0042803]	34	A	AGGGINPTVA		NTA	NTA				2	0	NTA	2							0		NTA					1	0	NTA	1							0		NTA	NTA
AT1G47290.1	Q9FX01	HSDD1_ARATH	UPI000000C565	3beta-hydroxysteroid-dehydrogenase/decarboxylase isoform 1 (At3BETAHSD/D1) (EC 1.1.1.170) (4alpha-carboxysterol-C3-dehydrogenase/C4-decarboxylase isoform 1-1) (Reticulon-like protein B24) (AtRTNLB24) (Sterol-4-alpha-carboxylate 3-dehydrogenase 1, decarboxylating)	cytosol	3-beta-hydroxy-delta5-steroid dehydrogenase activity [GO:0003854]; 4alpha-carboxy-4beta-methyl-5alpha-cholesta-8-en-3beta-ol:NAD(P)+ 3-oxidoreductase (decarboxylating) activity [GO:0103066]; 4alpha-carboxy-5alpha-cholesta-8-en-3beta-ol:NAD(P)+ 3-dehydrogenase (decarboxylating) activity [GO:0103067]; oxidoreductase activity [GO:0016491]; oxidoreductase activity, acting on the CH-OH group of donors…	2	M	VMEVTETERW							0	0		0							0							0	0		0							0
AT1G47340.1	Q0V7S0	FB39_ARATH	UPI000034F460	F-box protein At1g47340	mitochondrion	0	18	S	FAAVDLVGSA							0	0		0							0							0	0		0							0
AT1G47530.1	Q9SX83	DTX33_ARATH	UPI00000AA778	Protein DETOXIFICATION 33 (AtDTX33) (Multidrug and toxic compound extrusion protein 33) (MATE protein 33)	vacuole	antiporter activity [GO:0015297]; transmembrane transporter activity [GO:0022857]; xenobiotic transmembrane transporter activity [GO:0042910]	2	M	GKDKTLPLLD	Free	Free	Free				0	3	Free	3							0	Free	Free	Free				0	3	Free	3							0	Free	Free	Free
AT1G47550.1	Q9SX85	SEC3A_ARATH	UPI00000A9919	Exocyst complex component SEC3A (AtSec3a)	plasma membrane	GTP-Rho binding [GO:0017049]; phosphatidylinositol-4,5-bisphosphate binding [GO:0005546]	2	M	AKSSADDEEL	NTA	NTA	NTA				3	0	NTA	3							0	NTA		NTA				2	0	NTA	2							0	NTA	NTA
AT1G47750.1	Q9FZF1	PX11A_ARATH	UPI00000A66B3	Peroxisomal membrane protein 11A (Peroxin-11A) (AtPEX11a)	peroxisome	identical protein binding [GO:0042802]	2	M	ATKAPEKITK	NTA						1	0	NTA	1							0	NTA	NTA					2	0	NTA	2							0	NTA		NTA
AT1G47870.1	Q9FV70	E2FC_ARATH	UPI00000A2AE2	Transcription factor E2FC (E2F transcription factor-2) (AtE2F2)	nucleus	DNA binding [GO:0003677]; DNA-binding transcription factor activity [GO:0003700]; DNA-binding transcription factor activity, RNA polymerase II-specific [GO:0000981]; protein heterodimerization activity [GO:0046982]; sequence-specific DNA binding [GO:0043565]; transcription factor binding [GO:0008134]; transcription regulatory region DNA binding [GO:0044212]	47	R	PFSVSQSLPN	NTA						1	0	NTA	1							0	NTA	NTA					2	0	NTA	2							0	NTA	NTA
AT1G48170.1	A0A178W2Y6	A0A178W2Y6_ARATH	UPI00000A0C98	Uncharacterized protein	cytosol	0	1	-	METEYDQVLR							0	0		0							0							0	0		0							0			NTA
AT1G48350.1	Q9SX68	RK18_ARATH	UPI00000A07E2	50S ribosomal protein L18, chloroplastic (CL18)	plastid	5S rRNA binding [GO:0008097]; structural constituent of ribosome [GO:0003735]	48	E	AKTKTSSEDR			Free			1.056	0	1	Free	1	0.804207			0.723549	1.056		1			Free				0	1	Free	1							0			Free
AT1G48350.1	Q9SX68	RK18_ARATH	UPI00000A07E2	50S ribosomal protein L18, chloroplastic (CL18)	plastid	5S rRNA binding [GO:0008097]; structural constituent of ribosome [GO:0003735]	49	A	KTKTSSEDRI	Free	Free	Free			0.01642	0	3	Free	3	0.996764			0.996587	0.01642		1	Free	Free	Free	0.001114			0	3	Free	3	1			1	0.001114		1	Free	Free	Free	0.001227	0.01169	0.4876
AT1G48440.1	A0A654EIC3	A0A654EIC3_ARATH	UPI00000AC1B2	Endoplasmic reticulum transmembrane protein	endoplasmic reticulum	0	2	M	ALQWLILSYV							0	0		0							0							0	0		0							0	NTA
AT1G48460.1	A0A178W3G7	A0A178W3G7_ARATH	UPI00001630A8	Uncharacterized protein	plastid	0	62	C	SSSQSDSRPE							0	0		0							0	Free	Free		52.92			0	2	Free	2	0.457786			0.1875	52.92		1	Free
AT1G48610.1	Q94AD1	D1861_ARATH	UPI00000A7855	Putative DNA-binding protein At1g48610 (AT-hook DNA-binding motif-containing protein At1g48610)	nucleus	DNA binding [GO:0003677]	2	M	AKTALTPPAS	Free	Free	Free				0	3	Free	3							0	Free	Free	Free				0	3	Free	3							0		Free	Free
AT1G48850.1	P57720	AROC_ARATH	UPI00000A14C3	Chorismate synthase, chloroplastic (EC 4.2.3.5) (5-enolpyruvylshikimate-3-phosphate phospholyase) (Protein EMBRYO DEFECTIVE 1144)	plastid	chorismate synthase activity [GO:0004107]; FMN binding [GO:0010181]	51	A	TGSSYGTHFR	Free	Free	Free				0	3	Free	3							0	Free	Free					0	2	Free	2							0	Free	Free
AT1G48860.1	F4I035	F4I035_ARATH	UPI000034F471	RNA 3'-terminal phosphate cyclase/enolpyruvate transferase, alpha/beta	plastid	3-phosphoshikimate 1-carboxyvinyltransferase activity [GO:0003866]	72	A	SVSTAEKASE	Free	Free	Free	12.51		10.26	0	3	Free	3	0.559871			0.341297	11.385	1.125	2	Free	Free	Free	13.95		11.6	0	3	Free	3	0.542214			0.308824	12.775	1.175	2	Free	Free	Free	8.654	11.61
AT1G49240.1	Q96293	ACT8_ARATH	UPI000012542E	Actin-8	cytosol	ATP binding [GO:0005524]; copper ion binding [GO:0005507]; mRNA binding [GO:0003729]	2	M	ADADDIQPIV							0	0		0							0							0	0		0							0		NTA
AT1G49240.1	Q96293	ACT8_ARATH	UPI000012542E	Actin-8	cytosol	ATP binding [GO:0005524]; copper ion binding [GO:0005507]; mRNA binding [GO:0003729]	43	H	HGVMVGMNQK							0	0		0							0							0	0		0							0		Free	Free
AT1G49240.1	Q96293	ACT8_ARATH	UPI000012542E	Actin-8	cytosol	ATP binding [GO:0005524]; copper ion binding [GO:0005507]; mRNA binding [GO:0003729]	44	H	GVMVGMNQKD							0	0		0							0							0	0		0							0			Free
AT1G49240.1	Q96293	ACT8_ARATH	UPI000012542E	Actin-8	cytosol	ATP binding [GO:0005524]; copper ion binding [GO:0005507]; mRNA binding [GO:0003729]	48	V	GMNQKDAYVG							0	0		0							0							0	0		0							0
AT1G49240.1	Q96293	ACT8_ARATH	UPI000012542E	Actin-8	cytosol	ATP binding [GO:0005524]; copper ion binding [GO:0005507]; mRNA binding [GO:0003729]	49	G	MNQKDAYVGD							0	0		0							0		Free	Free				0	2	Free	2							0		Free	Free
AT1G49240.1	Q96293	ACT8_ARATH	UPI000012542E	Actin-8	cytosol	ATP binding [GO:0005524]; copper ion binding [GO:0005507]; mRNA binding [GO:0003729]	50	M	NQKDAYVGDE			Free			0.9854	0	1	Free	1	0.815534			0.740614	0.9854		1		Free	Free		2.098	0.2116	0	2	Free	2	0.793621			0.702206	1.1548	0.9432	2		Free	Free		1.254	0.3198
AT1G49380.1	Q9XIA4	CCS1_ARATH	UPI00000AC249	Cytochrome c biogenesis protein CCS1, chloroplastic (C-type cytochrome synthesis protein 1)	plastid	0	38	C	KLQKPQDGNQ	Free	Free	Free				0	3	Free	3							0							0	0		0							0	Free		Free
AT1G49430.1	Q9XIA9	LACS2_ARATH	UPI000000BD72	Long chain acyl-CoA synthetase 2 (EC 6.2.1.3) (Protein Botrytis resistant 1) (Protein LATERAL ROOT DEVELOPMENT 2)	golgi	acyl-CoA ligase activity [GO:0003996]; ATP binding [GO:0005524]; decanoate-CoA ligase activity [GO:0102391]; long-chain fatty acid-CoA ligase activity [GO:0004467]; very long-chain fatty acid-CoA ligase activity [GO:0031957]	2	M	SLAADNVLLV							0	0		0							0							0	0		0							0	NTA
AT1G49670.1	F4I3C3	F4I3C3_ARATH	UPI0001E92B8C	ARP protein (REF)	peroxisome	oxidoreductase activity [GO:0016491]; zinc ion binding [GO:0008270]	1	-	MEIKPGLSAL	Free						0	1	Free	1							0							0	0		0							0	Free		Free
AT1G49720.1	Q9M7Q5	AI5L4_ARATH	UPI000003B2E9	ABSCISIC ACID-INSENSITIVE 5-like protein 4 (Abscisic acid responsive elements-binding factor 1) (ABRE-binding factor 1) (bZIP transcription factor 35) (AtbZIP35)	nucleus	DNA binding [GO:0003677]; DNA-binding transcription factor activity [GO:0003700]	39	Q	STLGEPGKDF	Free						0	1	Free	1							0							0	0		0							0		Free
AT1G49720.2	Q9M7Q5	AI5L4_ARATH	UPI000003B2E9	ABSCISIC ACID-INSENSITIVE 5-like protein 4 (Abscisic acid responsive elements-binding factor 1) (ABRE-binding factor 1) (bZIP transcription factor 35) (AtbZIP35)	nucleus	DNA binding [GO:0003677]; DNA-binding transcription factor activity [GO:0003700]	39	Q	STLGEPGKDF							0	0		0							0							0	0		0							0
AT1G50020.1	Q9LPM3	Q9LPM3_ARATH	UPI00000A492A	F2J10.10 protein (Putative tubulin alpha-6 chain) (Tubulin alpha-6 chain)	plastid	0	50	S	SALNGGDNQS	Free						0	1	Free	1							0							0	0		0							0
AT1G50140.1	F4I4Y5	F4I4Y5_ARATH	UPI0001739035	p-loop containing nucleoside triphosphate hydrolases superfamily protein	mitochondrion	ATP binding [GO:0005524]; hydrolase activity [GO:0016787]	75	F	SSEGDGNNAS	Free	Free	Free	0.1234	0.1871	0.3461	0	3	Free	3	0.966019			0.959044	0.218867	0.0936506	3		Free			0.1722		0	1	Free	1	0.979362			0.966912	0.1722		1	Free	Free			0.08352
AT1G50200.1	P36428	SYA_ARATH	UPI00001362F7	Alanine--tRNA ligase (EC 6.1.1.7) (Alanyl-tRNA synthetase) (AlaRS)	mitochondrion	alanine-tRNA ligase activity [GO:0004813]; amino acid binding [GO:0016597]; aminoacyl-tRNA editing activity [GO:0002161]; ATP binding [GO:0005524]; tRNA binding [GO:0000049]; zinc ion binding [GO:0008270]	50	M	PGSEPSETQW	Free		Free				0	2	Free	2							0		Free					0	1	Free	1							0		Free
AT1G50500.1	Q0WQF4	VP53A_ARATH	UPI0000DB52F4	Vacuolar protein sorting-associated protein 53 A (AtVPS53) (Protein HEAT-INTOLERANT 1)	golgi	0	1	-	MDKSSALEYI							0	0		0							0							0	0		0							0			NTA
AT1G50510.1	Q84K35	Q84K35_ARATH	UPI000000BDC6	Indigoidine synthase A family protein	peroxisome	hydrolase activity, acting on glycosyl bonds [GO:0016798]	2	M	ASSLAQSRIS							0	0		0							0		NTA					1	0	NTA	1							0
AT1G50600.3	Q8H125	SCL5_ARATH	UPI00000ADB06	Scarecrow-like protein 5 (AtSCL5) (GRAS family protein 6) (AtGRAS-6)	0	DNA-binding transcription factor activity [GO:0003700]; sequence-specific DNA binding [GO:0043565]	1	-	MEATQKHMIQ		NTA	NTA		100		2	0	NTA	2	0.00647249	0.0232558			100		1		NTA					1	0	NTA	1							0		NTA			100
AT1G50950.1	A0A1P8AX25	A0A1P8AX25_ARATH	UPI000848DFD5	Protein disulfide-isomerase 5-like protein (DUF1692)	endoplasmic reticulum	isomerase activity [GO:0016853]	2	M	VSTSKIKSVD	Free		Free				0	2	Free	2							0	Free	Free	Free				0	3	Free	3							0			Free
AT1G51100.1	A0A178W725	A0A178W725_ARATH	UPI00000A1920	CRR41	plastid	0	40	C	SSNPESKDQF	Free						0	1	Free	1							0		Free	Free		3.266		0	2	Free	2	0.649156			0.474265	3.266		1		Free	Free
AT1G51350.1	Q8RWE7	Q8RWE7_ARATH	UPI00000A3EC1	ARM repeat superfamily protein (At1g51350)	plastid	0	2	M	PTTTTSSASS			Free				0	1	Free	1							0							0	0		0							0
AT1G51680.1	Q42524	4CL1_ARATH	UPI00000011AB	4-coumarate--CoA ligase 1 (4CL 1) (EC 6.2.1.12) (4-coumarate--CoA ligase isoform 1) (At4CL1) (4-coumaroyl-CoA synthase 1)	peroxisome	4-coumarate-CoA ligase activity [GO:0016207]; ATP binding [GO:0005524]	2	M	APQEQAVSQV	Free	Free	Free				0	3	Free	3							0	Free	Free					0	2	Free	2							0		Free	Free
AT1G52220.1	Q9M812	CUT1C_ARATH	UPI00000AA734	Protein CURVATURE THYLAKOID 1C, chloroplastic	plastid	0	56	K	ASGESSDSST	Free		Free	1.933		1.931	0	2	Free	2	0.721683			0.607509	1.932	0.001	2	Free	Free		1.652	0.9372		0	2	Free	2	0.778612			0.680147	1.2946	0.3574	2		Free			2.845
AT1G52220.1	Q9M812	CUT1C_ARATH	UPI00000AA734	Protein CURVATURE THYLAKOID 1C, chloroplastic	plastid	0	57	A	SGESSDSSTD	Free						0	1	Free	1							0							0	0		0							0		Free
AT1G52300.1	Q43292	RL372_ARATH	UPI00000017C8	60S ribosomal protein L37-2	cytosol	metal ion binding [GO:0046872]; RNA binding [GO:0003723]; rRNA binding [GO:0019843]; structural constituent of ribosome [GO:0003735]	2	M	TKGTGSFGKR	Free	Free	Free		0.2401	0.4017	0	3	Free	3	0.938511		0.937238		0.3209	0.0808	2	Free	Free	Free				0	3	Free	3							0	Free	Free	Free		0.5394	0.4496
AT1G52340.1	Q9C826	ABA2_ARATH	UPI000000C002	Xanthoxin dehydrogenase (EC 1.1.1.288) (Protein GLUCOSE INSENSITIVE 1) (Protein IMPAIRED SUCROSE INDUCTION 4) (Protein SALOBRENO 3) (Protein SALT RESISTANT 1) (Protein SUGAR INSENSITIVE 4) (Short-chain alcohol dehydrogenase ABA2) (Short-chain dehydrogenase reductase 1) (AtSDR1) (Xanthoxin oxidase)	cytosol	alcohol dehydrogenase (NAD+) activity [GO:0004022]; xanthoxin dehydrogenase activity [GO:0010301]	2	M	STNTESSSYS			NTA				1	0	NTA	1							0							0	0		0							0			NTA
AT1G52380.1	Q9C829	NU50A_ARATH	UPI00000A738F	Nuclear pore complex protein NUP50A (Nucleoporin 50A)	nucleus	Ran GTPase binding [GO:0008536]	2	M	GDSENVQQPS	NTA	NTA	NTA			82.23	3	0	NTA	3	0.419094		0.635983		82.23		1	NTA	NTA	NTA		84.52		3	0	NTA	3	0.409006		0.671795		84.52		1	NTA	NTA	NTA		80.69	81.99
AT1G52510.1	A0A178W824	A0A178W824_ARATH	UPI00000A8B85	Hydrolase_4 domain-containing protein	plastid	catalytic activity [GO:0003824]; hydrolase activity [GO:0016787]	40	N	ATSENGNSGG		Free					0	1	Free	1							0	Free			0.07903			0	1	Free	1	0.990619			0.981618	0.07903		1		Free
AT1G52510.1	A0A178W824	A0A178W824_ARATH	UPI00000A8B85	Hydrolase_4 domain-containing protein	plastid	catalytic activity [GO:0003824]; hydrolase activity [GO:0016787]	41	A	TSENGNSGGS	Free	Free	Free	13.13		12.25	0	3	Free	3	0.55178			0.327645	12.69	0.44	2	Free	Free	Free	15.38	16.98	17	0	3	Free	3	0.527205			0.290441	16.4533	0.759005	3	Free	Free	Free		14.68
AT1G53090.1	Q94BM7	SPA4_ARATH	UPI00000A8982	Protein SPA1-RELATED 4	nucleus	ATP binding [GO:0005524]; identical protein binding [GO:0042802]; protein kinase activity [GO:0004672]	1	-	MKGSSESSSR							0	0		0							0							0	0		0							0			NTA
AT1G53240.1	Q9ZP06	MDHM1_ARATH	UPI00000014E8	Malate dehydrogenase 1, mitochondrial (EC 1.1.1.37) (Mitochondrial MDH1) (mMDH1) (Mitochondrial NAD-dependent malate dehydrogenase 1) (mNAD-MDH 1) (mtNAD-MDH1)	mitochondrion	copper ion binding [GO:0005507]; L-malate dehydrogenase activity [GO:0030060]	23	F	SSGSVPERKV	Free	Free	Free	0.03075	0.6138		0	3	Free	3	0.936893			0.921502	0.322275	0.291525	2	Free	Free	Free		0.06204		0	3	Free	3	0.996248			0.992647	0.06204		1	Free	Free	Free	0.3782	0.0402	0.0703
AT1G53520.1	Q9C8L2	FAP3_ARATH	UPI0000048394	Fatty-acid-binding protein 3, chloroplastic (AtFAP3) (Chalcone-flavanone isomerase family protein 3)	plastid	fatty acid binding [GO:0005504]; intramolecular lyase activity [GO:0016872]	73	S	AASSVGNAED	NTA	NTA	NTA				3	0	NTA	3							0	NTA	NTA	NTA				3	0	NTA	3							0		NTA
AT1G53560.1	Q9LPH1	Q9LPH1_ARATH	UPI000009E1E2	At1g53560 (Ribosomal protein L18ae family) (T3F20.13 protein)	plasma membrane	0	2	M	GKEKDKNRGA		Free	Free				0	2	Free	2							0	Free	Free	Free				0	3	Free	3							0
AT1G53670.1	Q9C8M2	MSRB1_ARATH	UPI00000A6547	Peptide methionine sulfoxide reductase B1, chloroplastic (AtMSRB1) (EC 1.8.4.12) (Peptide-methionine (R)-S-oxide reductase)	plastid	metal ion binding [GO:0046872]; peptide-methionine (R)-S-oxide reductase activity [GO:0033743]	51	M	GSSSSSPKPD							0	0		0							0							0	0		0							0
AT1G53840.1	Q43867	PME1_ARATH	UPI0000000D6F	Pectinesterase 1 (PE 1) (EC 3.1.1.11) (Pectin methylesterase 1) (AtPME1)	golgi	aspartyl esterase activity [GO:0045330]; pectinesterase activity [GO:0030599]; pectinesterase inhibitor activity [GO:0046910]; protein C-terminal methylesterase activity [GO:0051722]	1	-	MDSVNSFKGY	NTA						1	0	NTA	1							0							0	0		0							0
AT1G54140.1	Q9SYH2	TAF9_ARATH	UPI00000AB1A3	Transcription initiation factor TFIID subunit 9 (TATA binding protein associated factor 21kDa subunit) (TBP-associated factor 9) (AtTAF9)	nucleus	protein heterodimerization activity [GO:0046982]; transcription factor binding [GO:0008134]; transcription regulatory region DNA binding [GO:0044212]	2	M	AGEGEEDVPR			NTA				1	0	NTA	1							0							0	0		0							0
AT1G54270.1	P41377	IF4A2_ARATH	UPI0000000B68	Eukaryotic initiation factor 4A-2 (eIF-4A-2) (EC 3.6.4.13) (ATP-dependent RNA helicase eIF4A-2) (DEAD-box ATP-dependent RNA helicase 19)	cytosol	ATP binding [GO:0005524]; mRNA binding [GO:0003729]; RNA binding [GO:0003723]; RNA helicase activity [GO:0003724]; translation initiation factor activity [GO:0003743]	2	M	AGSAPEGTQF	NTA	NTA	NTA	99.6			3	0	NTA	3	0.220065		0.338912		99.6		1	NTA	NTA	NTA			99.97	3	0	NTA	3	0.0956848		0.133333		99.97		1	NTA	NTA	NTA		99.92	99.99
AT1G54320.1	Q9SLK2	ALIS3_ARATH	UPI00000A0EF4	ALA-interacting subunit 3 (AtALIS3)	plasma membrane	0	2	M	SSNTASSSAG	NTA	NTA	NTA	99.15	96.02	99.96	3	0	NTA	3	0.322006		0.514644		98.3767	1.69891	3	NTA	NTA	NTA	98.02	99.19	99.99	3	0	NTA	3	0.292683		0.517949		99.0667	0.808964	3	NTA	NTA	NTA		99.48	99.88
AT1G54340.1	Q9SLK0	ICDHX_ARATH	UPI00000A0D16	Peroxisomal isocitrate dehydrogenase [NADP] (EC 1.1.1.42)	peroxisome	isocitrate dehydrogenase (NADP+) activity [GO:0004450]; magnesium ion binding [GO:0000287]; NAD binding [GO:0051287]	1	-	MEFEKIKVIN							0	0		0							0			NTA				1	0	NTA	1							0			NTA
AT1G54410.1	Q9SLJ2	HRD11_ARATH	UPI000009F87D	Dehydrin HIRD11 (Histidine-rich dehydrin of 11 kDa) (AtHIRD11) (Protein SRC1 homolog)	cytosol	cobalt ion binding [GO:0050897]; copper ion binding [GO:0005507]; nickel cation binding [GO:0016151]; zinc ion binding [GO:0008270]	2	M	AGLINKIGDA	NTA	NTA	NTA	99.08	99.92	99.12	3	0	NTA	3	0.254045		0.39749		99.3733	0.386896	3	NTA	NTA	NTA	99.73	100	100	3	0	NTA	3	0.148218		0.235897		99.91	0.127279	3	NTA	NTA	NTA	99.26	99.67	99.99
AT1G54500.1	A0A178W6Q7	A0A178W6Q7_ARATH	UPI00000A5116	Rubredoxin-like domain-containing protein	plastid	electron transfer activity [GO:0009055]; iron ion binding [GO:0005506]	66	L	SSSDQTQETE	Free	Free					0	2	Free	2							0	Free	Free					0	2	Free	2							0	Free	Free	Free
AT1G54500.1	A0A178W6Q7	A0A178W6Q7_ARATH	UPI00000A5116	Rubredoxin-like domain-containing protein	plastid	electron transfer activity [GO:0009055]; iron ion binding [GO:0005506]	67	S	SSDQTQETET	Free	Free					0	2	Free	2							0	Free						0	1	Free	1							0		Free	Free
AT1G54690.1	Q9S9K7	H2AXB_ARATH	UPI00000A3183	Probable histone H2AXb (HTA3)	nucleus	DNA binding [GO:0003677]; protein heterodimerization activity [GO:0046982]	2	M	SSGAGSGTTK	NTA	NTA	NTA		94.16		3	0	NTA	3	0.386731		0.623431		94.16		1	NTA	NTA	NTA	99.77	100		3	0	NTA	3	0.153846		0.246154		99.885	0.115	2	NTA	NTA	NTA	99.77	99.97	100
AT1G55130.1	Q9C720	TMN6_ARATH	UPI00000A3D34	Transmembrane 9 superfamily member 6 (Endomembrane protein 4) (Transmembrane nine protein 6) (AtTMN6)	golgi	0	25	F	YLPGVAPRDF							0	0		0							0							0	0		0							0
AT1G55450.1	A0A5S9WM33	A0A5S9WM33_ARATH	UPI00000A116D	Uncharacterized protein	golgi	methyltransferase activity [GO:0008168]	2	M	AALSDKLADA	NTA	NTA	NTA				3	0	NTA	3							0	NTA	NTA	NTA				3	0	NTA	3							0	NTA	NTA	NTA
AT1G55490.1	P21240	CPNB1_ARATH	UPI00001352FC	Chaperonin 60 subunit beta 1, chloroplastic (CPN-60 beta 1) (60 kDa chaperonin subunit beta 1) (RuBisCO large subunit-binding protein subunit beta, chloroplastic)	plastid	ATP binding [GO:0005524]; protein domain specific binding [GO:0019904]; unfolded protein binding [GO:0051082]	55	C	AAKELHFNKD	Free	Free		0.7024	0.8135		0	2	Free	2	0.855987			0.795222	0.75795	0.05555	2	Free	Free					0	2	Free	2							0	Free	Free	Free	0.2419	0.3316	0.4401
AT1G55490.1	P21240	CPNB1_ARATH	UPI00001352FC	Chaperonin 60 subunit beta 1, chloroplastic (CPN-60 beta 1) (60 kDa chaperonin subunit beta 1) (RuBisCO large subunit-binding protein subunit beta, chloroplastic)	plastid	ATP binding [GO:0005524]; protein domain specific binding [GO:0019904]; unfolded protein binding [GO:0051082]	56	A	AKELHFNKDG	Free	Free					0	2	Free	2							0	Free						0	1	Free	1							0	Free	Free
AT1G55675.1	Q94CA5	Q94CA5_ARATH	UPI00000AC5CF	Transmembrane protein	extracellular	0	76	L	AVSGGFGVFR							0	0		0							0							0	0		0							0
AT1G55675.1	Q94CA5	Q94CA5_ARATH	UPI00000AC5CF	Transmembrane protein	extracellular	0	77	A	VSGGFGVFRL							0	0		0							0							0	0		0							0
AT1G55805.1	Q682I1	BOLA1_ARATH	UPI000034F4AC	Protein BOLA1, chloroplastic	plastid	2 iron, 2 sulfur cluster binding [GO:0051537]; metal ion binding [GO:0046872]	37	F	NSESKSTGTG	Free	Free	Free		0.244		0	3	Free	3	0.961165			0.952218	0.244		1	Free	Free	Free		1.682		0	3	Free	3	0.748593			0.636029	1.682		1	Free	Free	Free		0.4843
AT1G55805.1	Q682I1	BOLA1_ARATH	UPI000034F4AC	Protein BOLA1, chloroplastic	plastid	2 iron, 2 sulfur cluster binding [GO:0051537]; metal ion binding [GO:0046872]	38	N	SESKSTGTGS							0	0		0							0							0	0		0							0
AT1G55805.1	Q682I1	BOLA1_ARATH	UPI000034F4AC	Protein BOLA1, chloroplastic	plastid	2 iron, 2 sulfur cluster binding [GO:0051537]; metal ion binding [GO:0046872]	53	M	SSVEKTGSDS	NTA	NTA	NTA	92.58			3	0	NTA	3	0.389968			0.0716724	92.58		1	NTA	NTA	NTA	94.75			3	0	NTA	3	0.382739			0.0808824	94.75		1	NTA	NTA	NTA	92.93
AT1G55805.1	Q682I1	BOLA1_ARATH	UPI000034F4AC	Protein BOLA1, chloroplastic	plastid	2 iron, 2 sulfur cluster binding [GO:0051537]; metal ion binding [GO:0046872]	54	S	SVEKTGSDSG	Free	Free	Free				0	3	Free	3							0	Free	Free	Free				0	3	Free	3							0	Free	Free	Free
AT1G55840.1	A0A178WES8	A0A178WES8_ARATH	UPI0001BA4A5B	CRAL-TRIO domain-containing protein	cytosol	0	2	M	SITNEEAVKQ			NTA				1	0	NTA	1							0		NTA					1	0	NTA	1							0		NTA
AT1G55900.1	Q8VYE2	TIM50_ARATH	UPI00000AA68D	Mitochondrial import inner membrane translocase subunit TIM50 (Protein EMBRYO DEFECTIVE 1860)	mitochondrion	phosphoprotein phosphatase activity [GO:0004721]	26	F	SAEASSTNST			Free				0	1	Free	1							0		Free					0	1	Free	1							0		Free
AT1G55900.1	Q8VYE2	TIM50_ARATH	UPI00000AA68D	Mitochondrial import inner membrane translocase subunit TIM50 (Protein EMBRYO DEFECTIVE 1860)	mitochondrion	phosphoprotein phosphatase activity [GO:0004721]	27	S	AEASSTNSTS	Free	Free	Free				0	3	Free	3							0	Free	Free	Free				0	3	Free	3							0	Free	Free	Free
AT1G56070.1	Q9ASR1	EF2_ARATH	UPI00000AC340	Elongation factor 2 (EF-2) (Protein LOW EXPRESSION OF OSMOTICALLY RESPONSIVE GENES 1)	cytosol	copper ion binding [GO:0005507]; GTPase activity [GO:0003924]; GTP binding [GO:0005525]; mRNA binding [GO:0003729]; ribosome binding [GO:0043022]; translation elongation factor activity [GO:0003746]	2	M	VKFTADELRR	Free	Free	Free	0.1158	7.335	1.923	0	3	Free	3	0.665049		0.76569		3.1246	3.06726	3	Free	Free	Free	0.05102	2.736	0.5964	0	3	Free	3	0.801126		0.882051		1.12781	1.15876	3	Free	Free	Free	0.2114	5.648	2.097
AT1G56190.1	P50318	PGKH2_ARATH	UPI00000ABEE6	Phosphoglycerate kinase 2, chloroplastic (EC 2.7.2.3)	plastid	ADP binding [GO:0043531]; ATP binding [GO:0005524]; phosphoglycerate kinase activity [GO:0004618]; protein kinase activity [GO:0004672]	75	M	AKKSVGDLNS	Free		Free				0	2	Free	2							0			Free				0	1	Free	1							0		Free	Free		0.5848
AT1G56190.2	P50318	PGKH2_ARATH	UPI00000ABEE6	Phosphoglycerate kinase 2, chloroplastic (EC 2.7.2.3)	cytosol	ADP binding [GO:0043531]; ATP binding [GO:0005524]; phosphoglycerate kinase activity [GO:0004618]; protein kinase activity [GO:0004672]	2	M	AKKSVGDLNS	Free	Free					0	2	Free	2							0	Free						0	1	Free	1							0	Free
AT1G56200.1	A0A178WKB3	A0A178WKB3_ARATH	UPI00000A75C4	EMB1303	plastid	0	70	C	SEGQTQTVTR	Free	Free	Free	0.4285	3.052	2.253	0	3	Free	3	0.723301			0.610922	1.91117	1.09798	3	Free	Free	Free				0	3	Free	3							0	Free	Free	Free	2.966	0.1409	2.982
AT1G56220.1	Q8LD26	DRMH3_ARATH	UPI000009EA13	Dormancy-associated protein homolog 3 (DRM1 homolog 3)	nucleus	0	36	S	SGNDQSEAGS	Free						0	1	Free	1							0							0	0		0							0
AT1G56340.2	O04151	CALR1_ARATH	UPI0000000E70	Calreticulin-1	endoplasmic reticulum	calcium ion binding [GO:0005509]; carbohydrate binding [GO:0030246]; unfolded protein binding [GO:0051082]	23	A	EVIFEEKFED			Free				0	1	Free	1							0							0	0		0							0
AT1G56410.1	Q9C7X7	HSP7N_ARATH	UPI00000A93C4	Heat shock 70 kDa protein 18 (Heat shock protein 70-18) (AtHsp70-18) (Heat-shock protein 70T-1)	plastid	ATPase activity [GO:0016887]; ATPase activity, coupled [GO:0042623]; ATP binding [GO:0005524]; heat shock protein binding [GO:0031072]; misfolded protein binding [GO:0051787]; protein folding chaperone [GO:0044183]; unfolded protein binding [GO:0051082]	2	M	AGKGEGPAIG	NTA	NTA		98.5	99.77		2	0	NTA	2	0.278317		0.443515		99.135	0.635	2	NTA		NTA	97.32		98.85	2	0	NTA	2	0.341463		0.610256		98.085	0.765	2	NTA		NTA	99.98		99.98
AT1G56580.1	A0A178WAJ6	A0A178WAJ6_ARATH	UPI00000A3702	SVB	cytosol	0	2	M	GLVTDEVRAR	Free	Free	Free				0	3	Free	3							0	Free	Free	Free				0	3	Free	3							0	Free	Free	Free
AT1G57720.1	Q9FVT2	EF1G2_ARATH	UPI0000000993	Probable elongation factor 1-gamma 2 (EF-1-gamma 2) (eEF-1B gamma 2)	cytosol	copper ion binding [GO:0005507]; translation elongation factor activity [GO:0003746]	2	M	ALVMHTYKGN	NTA	NTA	NTA				3	0	NTA	3							0	NTA	NTA	NTA	99.99	99.99		3	0	NTA	3	0.0562852		0.0871795		99.99	0	2	NTA	NTA	NTA
AT1G57990.1	Q9C508	PUP18_ARATH	UPI00000AC5BF	Probable purine permease 18 (AtPUP18)	plasma membrane	purine nucleobase transmembrane transporter activity [GO:0005345]; purine nucleoside transmembrane transporter activity [GO:0015211]	1	-	MEMTEASKQT							0	0		0							0							0	0		0							0
AT1G58080.1	Q9S762	HIS1A_ARATH	UPI000003121B	ATP phosphoribosyltransferase 1, chloroplastic (ATP-PRTase 1) (AtATP-PRT1) (EC 2.4.2.17)	plastid	ATP phosphoribosyltransferase activity [GO:0003879]; magnesium ion binding [GO:0000287]	50	C	VSTVQSSVAT	NTA	NTA	NTA		87.08		3	0	NTA	3	0.406149			0.0989761	87.08		1	NTA	NTA	NTA	87.99	86.72	85.4	3	0	NTA	3	0.403377			0.102941	86.7033	1.05743	3			NTA
AT1G58290.1	P42804	HEM11_ARATH	UPI00000017BD	Glutamyl-tRNA reductase 1, chloroplastic (GluTR) (EC 1.2.1.70)	plastid	glutamyl-tRNA reductase activity [GO:0008883]; NADP binding [GO:0050661]	62	C	ELSASSDSAS	Free		Free				0	2	Free	2							0	Free	Free	Free	1.105	3.959		0	3	Free	3	0.67167			0.514706	2.532	1.427	2	Free	Free	Free		1.673
AT1G58390.1	Q8W474	DRL7_ARATH	UPI00000A65D1	Probable disease resistance protein At1g58390	cytosol	ADP binding [GO:0043531]; ATP binding [GO:0005524]	1	-	MAGELVSFGI							0	0		0							0							0	0		0							0
AT1G59610.1	Q9LQ55	DRP2B_ARATH	UPI00000AC60D	Dynamin-2B (EC 3.6.5.5) (Dynamin-like protein 3) (Dynamin-related protein 2B)	plasma membrane	clathrin binding [GO:0030276]; GTPase activity [GO:0003924]; GTP binding [GO:0005525]; microtubule binding [GO:0008017]	1	-	MEAIDELSQL		NTA					1	0	NTA	1							0							0	0		0							0			NTA
AT1G59840.1	Q6NQK9	CCB4_ARATH	UPI00001BD856	Protein COFACTOR ASSEMBLY OF COMPLEX C SUBUNIT B CCB4, chloroplastic	plastid	0	34	A	SSSSTSQKPK	NTA		NTA	69.51			2	0	NTA	2	0.444984			0.163823	69.51		1	NTA	NTA	NTA				3	0	NTA	3							0		NTA
AT1G59870.1	Q9XIE2	AB36G_ARATH	UPI00000A3911	ABC transporter G family member 36 (ABC transporter ABCG.36) (AtABCG36) (Pleiotropic drug resistance protein 8) (Protein PENETRATION 3)	plasma membrane	ATPase activity [GO:0016887]; ATPase-coupled transmembrane transporter activity [GO:0042626]; ATP binding [GO:0005524]; cadmium ion transmembrane transporter activity [GO:0015086]	1	-	MDYNPNLPPL	NTA	NTA	NTA	98.74	99.7	98.9	3	0	NTA	3	0.281553	0.627907			99.1133	0.419947	3	NTA	NTA	NTA	97.83	99.35	99.61	3	0	NTA	3	0.311445	0.727273			98.93	0.785027	3	NTA	NTA	NTA	98.14	99.77	99.92
AT1G59960.1	Q9SXC0	Q9SXC0_ARATH	UPI00000A8848	NAD(P)-linked oxidoreductase superfamily protein (Putative Aldo/keto reductase)	cytosol	alcohol dehydrogenase (NADP+) activity [GO:0008106]; alditol:NADP+ 1-oxidoreductase activity [GO:0004032]; oxidoreductase activity [GO:0016491]	2	M	SLTTVPTLAI			NTA				1	0	NTA	1							0							0	0		0							0
AT1G60420.1	O80763	NRX1_ARATH	UPI00000AA392	Probable nucleoredoxin 1 (AtNrx1) (EC 1.8.1.8)	cytosol	protein-disulfide reductase activity [GO:0047134]	2	M	AETSKQVNGD	NTA	NTA	NTA	98.44			3	0	NTA	3	0.317152		0.51046		98.44		1	NTA	NTA	NTA				3	0	NTA	3							0	NTA	NTA	NTA	96.63
AT1G61010.1	Q9C952	CPSF3_ARATH	UPI00000AC5C6	Cleavage and polyadenylation specificity factor subunit 3-I (EC 3.1.27.-) (Cleavage and polyadenylation specificity factor 73 kDa subunit I) (AtCPSF73-I) (CPSF 73 kDa subunit I)	cytosol	5'-3' exonuclease activity [GO:0008409]; endoribonuclease activity [GO:0004521]; RNA binding [GO:0003723]	2	M	ASSSTSLKRR	NTA	NTA					2	0	NTA	2							0		NTA					1	0	NTA	1							0	NTA	NTA
AT1G61520.1	Q9SY97	LHCA3_ARATH	UPI00000AB743	Photosystem I chlorophyll a/b-binding protein 3-1, chloroplastic (Lhca3*1) (LHCI type III LHCA3)	plastid	chlorophyll binding [GO:0016168]; metal ion binding [GO:0046872]; protein domain specific binding [GO:0019904]	42	A	AATPPVKQGA			NTA				1	0	NTA	1							0		NTA	NTA				2	0	NTA	2							0	NTA	NTA	NTA		100
AT1G61790.1	Q9SYB5	OST3B_ARATH	UPI00000A936E	Probable dolichyl-diphosphooligosaccharide--protein glycosyltransferase subunit 3B	endoplasmic reticulum	0	23	A	ASFSDSDSDS	Free	Free	Free				0	3	Free	3							0	Free	Free	Free				0	3	Free	3							0	Free	Free
AT1G62020.1	Q94A40	COPA1_ARATH	UPI00000A2AB8	Coatomer subunit alpha-1 (Alpha-coat protein 1) (Alpha-COP 1)	cytosol	structural molecule activity [GO:0005198]	1	-	MLTKFETKSN	Free	Free	Free	8.01		8.304	0	3	Free	3	0.585761	0.895349			8.157	0.147	2	Free	Free	Free		6.853	9.787	0	3	Free	3	0.56848	0.909091			8.32	1.467	2	Free	Free	Free	7.637		7.807
AT1G62330.1	F4HYR4	OFT15_ARATH	UPI00005DC1DB	O-fucosyltransferase 15 (O-FucT-15) (EC 2.4.1.-) (O-fucosyltransferase family protein)	golgi	transferase activity, transferring glycosyl groups [GO:0016757]	2	M	SSERPDEEKP			NTA				1	0	NTA	1							0	NTA						1	0	NTA	1							0			NTA
AT1G62380.1	Q41931	ACCO2_ARATH	UPI00000483E3	1-aminocyclopropane-1-carboxylate oxidase 2 (ACC oxidase 2) (AtACO2) (EC 1.14.17.4)	golgi	1-aminocyclopropane-1-carboxylate oxidase activity [GO:0009815]; copper ion binding [GO:0005507]; dioxygenase activity [GO:0051213]; L-ascorbic acid binding [GO:0031418]	1	-	MEKNMKFPVV	NTA	NTA	NTA				3	0	NTA	3							0	NTA	NTA					2	0	NTA	2							0	NTA	NTA	NTA
AT1G62430.1	O04928	CDS1_ARATH	UPI0000127451	Phosphatidate cytidylyltransferase 1 (EC 2.7.7.41) (CDP-DAG synthase 1) (CDP-DG synthase 1) (CDP-diacylglycerol synthase 1) (CDS1) (CDP-diglyceride pyrophosphorylase 1) (CDP-diglyceride synthase 1) (CTP:phosphatidate cytidylyltransferase 1)	plasma membrane	phosphatidate cytidylyltransferase activity [GO:0004605]	1	-	MEEENVTSSP							0	0		0							0							0	0		0							0
AT1G62780.1	A0A654EKV0	A0A654EKV0_ARATH	UPI00000ABEE9	Uncharacterized protein	plastid	transferase activity [GO:0016740]	31	C	EWDPKGVLGP							0	0		0							0							0	0		0							0
AT1G62850.2	A0A1P8AU33	A0A1P8AU33_ARATH	UPI0008489C40	Class I peptide chain release factor	mitochondrion	translation release factor activity [GO:0003747]	57	C	AASTSGGSGG							0	0		0							0							0	0		0							0
AT1G63810.1	Q0WVM5	Q0WVM5_ARATH	UPI0000DB50BB	Nucleolar protein	cytosol	RNA binding [GO:0003723]	1	-	MEADTKTDSR	NTA		NTA				2	0	NTA	2							0	NTA	NTA	NTA				3	0	NTA	3							0		NTA	NTA
AT1G63830.1	A0A178W3H8	A0A178W3H8_ARATH	UPI000009FDF6	Uncharacterized protein	plasma membrane	0	2	M	AASQDKLDKM	NTA	NTA	NTA	99.98	100	99.99	3	0	NTA	3	0.0372168		0.0543933		99.99	0.00816497	3	NTA	NTA	NTA	99.99	99.99	99.96	3	0	NTA	3	0.0750469		0.112821		99.98	0.0141421	3	NTA	NTA	NTA	99.99	99.98	100
AT1G63940.1	P92947	MDAR_ARATH	UPI00000483F1	Monodehydroascorbate reductase, chloroplastic/mitochondrial (EC 1.6.5.4) (Monodehydroascorbate reductase 5, mitochondrial) (AtMDAR5) (Monodehydroascorbate reductase 6, chloroplastic) (AtMDAR6)	plastid	ATP binding [GO:0005524]; flavin adenine dinucleotide binding [GO:0050660]; monodehydroascorbate reductase (NADH) activity [GO:0016656]	45	L	VTASFANENR		Free	Free				0	2	Free	2							0	Free	Free	Free				0	3	Free	3							0	Free	Free	Free
AT1G63940.1	P92947	MDAR_ARATH	UPI00000483F1	Monodehydroascorbate reductase, chloroplastic/mitochondrial (EC 1.6.5.4) (Monodehydroascorbate reductase 5, mitochondrial) (AtMDAR5) (Monodehydroascorbate reductase 6, chloroplastic) (AtMDAR6)	plastid	ATP binding [GO:0005524]; flavin adenine dinucleotide binding [GO:0050660]; monodehydroascorbate reductase (NADH) activity [GO:0016656]	48	A	SFANENREFV	Free	Free	Free	1.152	0.06291		0	3	Free	3	0.878641			0.836177	0.607455	0.544545	2	Free	Free	Free		0.2748	3.618	0	3	Free	3	0.724203			0.599265	1.9464	1.6716	2	Free	Free	Free	0.1092	3.955	1.173
AT1G63970.1	Q9CAK8	ISPF_ARATH	UPI000012D966	2-C-methyl-D-erythritol 2,4-cyclodiphosphate synthase, chloroplastic (MECDP-synthase) (MECPS) (MECS) (EC 4.6.1.12)	plastid	2-C-methyl-D-erythritol 2,4-cyclodiphosphate synthase activity [GO:0008685]; metal ion binding [GO:0046872]	50	A	SVSAASSAVD	NTA						1	0	NTA	1							0							0	0		0							0
AT1G64040.1	P48483	PP13_ARATH	UPI000000113C	Serine/threonine-protein phosphatase PP1 isozyme 3 (EC 3.1.3.16) (Type one protein phosphatase 3)	cytosol	metal ion binding [GO:0046872]; protein serine/threonine phosphatase activity [GO:0004722]	1	-	MEDSVVDDVI							0	0		0							0							0	0		0							0			NTA
AT1G64190.1	Q9SH69	6PGD1_ARATH	UPI000000C3B7	6-phosphogluconate dehydrogenase, decarboxylating 1, chloroplastic (EC 1.1.1.44)	plastid	NADP binding [GO:0050661]; phosphogluconate 2-dehydrogenase activity [GO:0008114]; phosphogluconate dehydrogenase (decarboxylating) activity [GO:0004616]	1	-	MESAALSRIG	NTA	NTA	NTA				3	0	NTA	3							0		NTA	NTA				2	0	NTA	2							0	NTA	NTA	NTA
AT1G64200.1	P0CAN7	VATE3_ARATH	UPI0000163206	V-type proton ATPase subunit E3 (V-ATPase subunit E3) (Vacuolar H(+)-ATPase subunit E isoform 3) (Vacuolar proton pump subunit E3)	vacuole	proton-exporting ATPase activity, phosphorylative mechanism [GO:0008553]; proton-transporting ATPase activity, rotational mechanism [GO:0046961]	1	-	MNDADASIQI							0	0		0							0	NTA						1	0	NTA	1							0			NTA
AT1G64520.1	Q9SGW3	PSD8A_ARATH	UPI00000AC5DD	26S proteasome non-ATPase regulatory subunit 8 homolog A (26S proteasome regulatory subunit RPN12a) (AtRPN12a) (26S proteasome regulatory subunit S14 homolog A)	cytosol,nucleus	0	1	-	MDPQLTEVSQ	NTA	NTA	NTA				3	0	NTA	3							0	NTA	NTA	NTA				3	0	NTA	3							0	NTA	NTA	NTA
AT1G64550.1	Q8H0V6	AB3F_ARATH	UPI00000ADB48	ABC transporter F family member 3 (ABC transporter ABCF.3) (AtABCF3) (GCN20-type ATP-binding cassette protein GCN3)	cytosol	ATPase activity [GO:0016887]; ATP binding [GO:0005524]	2	M	TEVASSVVYE							0	0		0							0		NTA					1	0	NTA	1							0			NTA
AT1G64680.1	A0A1P8AS55	A0A1P8AS55_ARATH	UPI00084919F8	Beta-carotene isomerase D27	plastid	isomerase activity [GO:0016853]	22	C	GIAEPSGEPA	Free	Free	Free	1.004	0.5372	0.7092	0	3	Free	3	0.857605			0.798635	0.750133	0.192756	3	Free	Free	Free	0.4071	1.603		0	3	Free	3	0.80863			0.724265	1.00505	0.59795	2	Free	Free	Free	0.3963	1.675	0.7519
AT1G64770.1	Q94AQ8	PNSB2_ARATH	UPI000009E9E5	Photosynthetic NDH subunit of subcomplex B 2, chloroplastic (Protein PnsB2) (NAD(P)H DEHYDROGENASE SUBUNIT 45) (NDH-DEPENDENT CYCLIC ELECTRON FLOW 2)	plastid	carbohydrate binding [GO:0030246]; catalytic activity [GO:0003824]	19	S	SISAPQTQTI	NTA	NTA	NTA				3	0	NTA	3							0	NTA	NTA	NTA	74.47	77.15	79.16	3	0	NTA	3	0.420263			0.125	76.9267	1.92119	3	NTA	NTA	NTA	76.56	76.43	75.93
AT1G64890.1	Q9XIQ7	FBT7_ARATH	UPI00000AC481	Probable folate-biopterin transporter 7	plasma membrane	0	2	M	SSSSDTHAGE							0	0		0							0							0	0		0							0
AT1G64970.1	Q9ZSK1	GTOMC_ARATH	UPI00000483F6	Tocopherol O-methyltransferase, chloroplastic (EC 2.1.1.95) (Gamma-tocopherol methyltransferase) (Vitamin E pathway gene 4 protein) (AtVTE4)	plastid	methyltransferase activity [GO:0008168]; tocopherol O-methyltransferase activity [GO:0050342]	52	A	AAATSTEALR			NTA/Free			50.82	1	1	NTA/Free	1	0.472492			0.204778	50.82		1	NTA	NTA					2	0	NTA	2							0		NTA	NTA
AT1G64970.1	Q9ZSK1	GTOMC_ARATH	UPI00000483F6	Tocopherol O-methyltransferase, chloroplastic (EC 2.1.1.95) (Gamma-tocopherol methyltransferase) (Vitamin E pathway gene 4 protein) (AtVTE4)	plastid	methyltransferase activity [GO:0008168]; tocopherol O-methyltransferase activity [GO:0050342]	53	A	AATSTEALRK		NTA					1	0	NTA	1							0							0	0		0							0
AT1G65220.1	A0A178WBV7	A0A178WBV7_ARATH	UPI00000AA772	W2 domain-containing protein	cytosol	0	2	M	SSKEKPTLGG	NTA	NTA	NTA	99.98			3	0	NTA	3	0.0841424		0.112971		99.98		1	NTA	NTA	NTA				3	0	NTA	3							0	NTA	NTA	NTA		99.93
AT1G65270.1	O80798	O80798_ARATH	UPI00000AC308	AT1G65270 protein (At1g65270) (ER membrane protein complex subunit-like protein) (Expressed protein) (T8F5.4 protein)	endoplasmic reticulum	0	21	A	FQSDELLVDD	Free	Free					0	2	Free	2							0							0	0		0							0		Free
AT1G65420.1	O80813	YC20L_ARATH	UPI000016322E	Ycf20-like protein	plastid	0	60	F	ALDTGSSIPG	NTA						1	0	NTA	1							0							0	0		0							0
AT1G65930.1	Q9SRZ6	ICDHC_ARATH	UPI00000AC267	Cytosolic isocitrate dehydrogenase [NADP] (EC 1.1.1.42)	cytosol	copper ion binding [GO:0005507]; isocitrate dehydrogenase (NADP+) activity [GO:0004450]; magnesium ion binding [GO:0000287]; NAD binding [GO:0051287]	2	M	AFEKIKVANP	NTA	NTA	NTA	99.91	99.93	99.84	3	0	NTA	3	0.153722		0.205021		99.8933	0.0385861	3	NTA	NTA	NTA	99.84	99.76	99.94	3	0	NTA	3	0.170732		0.261538		99.8467	0.0736357	3	NTA	NTA	NTA	99.88	99.88	99.61
AT1G65980.1	Q9XEX2	PRX2B_ARATH	UPI00000A6C36	Peroxiredoxin-2B (EC 1.11.1.25) (Glutaredoxin-dependent peroxiredoxin) (Peroxiredoxin IIB) (Peroxiredoxin TPx1) (Thioredoxin peroxidase 2B) (Thioredoxin-dependent peroxidase 1)	cytosol	thioredoxin peroxidase activity [GO:0008379]	2	M	APIAVGDVVP							0	0		0							0							0	0		0							0
AT1G65980.2	Q9XEX2	PRX2B_ARATH	UPI00000A6C36	Peroxiredoxin-2B (EC 1.11.1.25) (Glutaredoxin-dependent peroxiredoxin) (Peroxiredoxin IIB) (Peroxiredoxin TPx1) (Thioredoxin peroxidase 2B) (Thioredoxin-dependent peroxidase 1)	cytosol	thioredoxin peroxidase activity [GO:0008379]	2	M	APIAVGDVVP		Free					0	1	Free	1							0	Free						0	1	Free	1							0
AT1G66130.1	Q9C8D3	Q9C8D3_ARATH	UPI0000048403	NAD(P)-binding Rossmann-fold superfamily protein (Oxidoreductase, putative)	mitochondrion	oxidoreductase activity [GO:0016491]	2	M	SDTKTVRFGL	NTA	NTA	NTA				3	0	NTA	3							0	NTA	NTA	NTA				3	0	NTA	3							0	NTA	NTA	NTA	100	100
AT1G66240.1	Q94BT9	ATOX1_ARATH	UPI0006B2D8C5	Copper transport protein ATX1 (Copper chaperone ATX1)	plasma membrane	metal ion binding [GO:0046872]	32	M	SQTVVLRVAM							0	0		0							0	NTA	NTA					2	0	NTA	2							0		NTA
AT1G66260.1	Q94EH8	THO4C_ARATH	UPI00000AC696	THO complex subunit 4C (ALYREF homolog 3) (AtALY3)	nucleus	mRNA binding [GO:0003729]	2	M	SDALNMTLDE							0	0		0							0							0	0		0							0
AT1G66330.1	Q9C8Y4	ATA15_ARATH	UPI00000A60AF	Senescence-associated protein AAF, chlorolplastic (Protein ARABIDOPSIS A-FIFTEEN)	plastid	0	1	-	MALNVSKVVP							0	0		0							0			NTA				1	0	NTA	1							0		NTA	NTA
AT1G66410.1	P0DH96	CALM4_ARATH	UPI000016277D	Calmodulin-4 (CaM-4)	cytosol	calcium ion binding [GO:0005509]	2	M	ADQLTDEQIS	NTA	NTA					2	0	NTA	2							0	NTA		NTA				2	0	NTA	2							0	NTA
AT1G66530.1	Q9C713	SYRC_ARATH	UPI00000A43B7	Arginine--tRNA ligase, cytoplasmic (EC 6.1.1.19) (Arginyl-tRNA synthetase) (ArgRS)	cytosol	arginine-tRNA ligase activity [GO:0004814]; ATP binding [GO:0005524]	2	M	ATIVASKEFT	NTA	NTA	NTA			99.51	3	0	NTA	3	0.236246		0.364017		99.51		1	NTA	NTA	NTA				3	0	NTA	3							0	NTA	NTA	NTA
AT1G66670.1	Q9SXJ6	CLPP3_ARATH	UPI00000A1AC8	ATP-dependent Clp protease proteolytic subunit 3, chloroplastic (EC 3.4.21.92) (Endopeptidase ClpP3) (nClpP3) (nClpP4)	plastid	ATPase binding [GO:0051117]; ATP-dependent peptidase activity [GO:0004176]; serine-type endopeptidase activity [GO:0004252]	71	S	VAQSPSRLPS							0	0		0							0							0	0		0							0
AT1G66750.1	Q9C9M7	CDKD2_ARATH	UPI00000AC42B	Cyclin-dependent kinase D-2 (CDKD;2) (EC 2.7.11.22) (EC 2.7.11.23) (CDK-activating kinase 4-At) (CAK4-At)	cytosol	ATP binding [GO:0005524]; cyclin-dependent protein serine/threonine kinase activity [GO:0004693]; protein kinase activity [GO:0004672]; protein serine/threonine kinase activity [GO:0004674]; RNA polymerase II CTD heptapeptide repeat kinase activity [GO:0008353]	2	M	SKSGDNQPVD	NTA		NTA				2	0	NTA	2							0							0	0		0							0
AT1G67140.1	F4HRS2	SWTIE_ARATH	UPI0008485FF6	Protein SWEETIE	golgi	0	2	M	TKNIASDNVP	Free						0	1	Free	1							0							0	0		0							0			Free
AT1G67280.1	Q8W593	LGUC_ARATH	UPI00000A0340	Probable lactoylglutathione lyase, chloroplastic (EC 4.4.1.5) (Glyoxalase I)	plastid	lactoylglutathione lyase activity [GO:0004462]; metal ion binding [GO:0046872]	62	L	GVAESGKAAQ	Free		Free	4.393		10.56	0	2	Free	2	0.595469			0.399317	7.4765	3.0835	2	Free	Free		5.548	7.937		0	2	Free	2	0.585366			0.371324	6.7425	1.1945	2		Free
AT1G67280.1	Q8W593	LGUC_ARATH	UPI00000A0340	Probable lactoylglutathione lyase, chloroplastic (EC 4.4.1.5) (Glyoxalase I)	plastid	lactoylglutathione lyase activity [GO:0004462]; metal ion binding [GO:0046872]	69	K	AAQATTQDDL							0	0		0							0							0	0		0							0
AT1G67430.2	P51413	RL172_ARATH	UPI0000132F19	60S ribosomal protein L17-2	cytosol	structural constituent of ribosome [GO:0003735]	2	M	VKYSQEPDNQ	Free	Free					0	2	Free	2							0		Free					0	1	Free	1							0
AT1G67740.1	O49347	PSBY_ARATH	UPI0000000BBE	Photosystem II core complex proteins psbY, chloroplastic (L-arginine-metabolizing enzyme) (L-AME) [Cleaved into: Photosystem II protein psbY-1, chloroplastic (psbY-A1); Photosystem II protein psbY-2, chloroplastic (psbY-A2)]	plastid	manganese ion binding [GO:0030145]	75	A	AANASSDNRG			Free				0	1	Free	1							0							0	0		0							0		Free	Free			0.8017
AT1G68010.1	Q9C9W5	HPR1_ARATH	UPI000004841E	Glycerate dehydrogenase HPR, peroxisomal (GDH) (EC 1.1.1.29) (NADH-dependent hydroxypyruvate reductase 1) (AtHPR1) (HPR 1)	peroxisome	glycerate dehydrogenase activity [GO:0008465]; glyoxylate reductase (NADP) activity [GO:0030267]; hydroxypyruvate reductase activity [GO:0016618]; NAD binding [GO:0051287]; poly(U) RNA binding [GO:0008266]	2	M	AKPVSIEVYN	NTA	NTA	NTA	99.95	100	98.96	3	0	NTA	3	0.213592		0.32636		99.6367	0.478911	3	NTA	NTA	NTA	99.16	99.92	99.62	3	0	NTA	3	0.234522		0.379487		99.5667	0.312552	3	NTA	NTA	NTA	99.62	99.93	99.5
AT1G68370.1	Q9ZSY2	DNJ15_ARATH	UPI00000A1048	Chaperone protein dnaJ 15 (AtDjB15) (AtJ15) (Protein ALTERED RESPONSE TO GRAVITY) (AtARG1)	plasma membrane	cytoskeletal protein binding [GO:0008092]	2	M	SAKKLEGSSA	NTA		NTA				2	0	NTA	2							0	NTA	NTA	NTA				3	0	NTA	3							0	NTA	NTA	NTA
AT1G68590.1	Q9SX22	RRP31_ARATH	UPI000000C21E	30S ribosomal protein 3-1, chloroplastic (Plastid-specific 30S ribosomal protein 3-1) (PSRP-3 1)	plastid	structural constituent of ribosome [GO:0003735]	50	L	AAPETLTAET	NTA						1	0	NTA	1							0		NTA					1	0	NTA	1							0	NTA	NTA			92.28
AT1G68660.1	Q9SX29	CLPS1_ARATH	UPI00000A5E00	ATP-dependent Clp protease adapter protein CLPS1, chloroplastic	plastid	peptidase activity [GO:0008233]; protein-macromolecule adaptor activity [GO:0030674]	49	G	KGGGVLDKPI	NTA	NTA					2	0	NTA	2							0	NTA						1	0	NTA	1							0		NTA	NTA
AT1G68680.1	Q8L9R6	Q8L9R6_ARATH	UPI000009D84A	At1g68680 (SH3/FCH domain protein)	mitochondrion	0	2	M	ASSSDPSKPV	NTA	NTA	NTA	81.24		82.62	3	0	NTA	3	0.420712		0.640167		81.93	0.69	2	NTA	NTA	NTA		81.14		3	0	NTA	3	0.412758		0.676923		81.14		1	NTA	NTA	NTA		78.56	82.23
AT1G69200.1	F4I0K2	SCKL2_ARATH	UPI000004842E	Fructokinase-like 2, chloroplastic (pfkB-type carbohydrate kinase family protein 1)	plastid	carbohydrate kinase activity [GO:0019200]	52	L	SESAPLEEEG	Free	Free	Free	0.1956	1.083	0.3552	0	3	Free	3	0.88835			0.853242	0.5446	0.386242	3	Free	Free			0.5116		0	2	Free	2	0.900563			0.878676	0.5116		1	Free	Free	Free	2.096	1.034	0.8737
AT1G69250.1	A0A654EMH2	A0A654EMH2_ARATH	UPI00000AB26B	RRM domain-containing protein	nucleus	mRNA binding [GO:0003729]	2	M	ATEGVVPSAQ							0	0		0							0							0	0		0							0
AT1G69410.1	Q9C505	IF5A3_ARATH	UPI0000001422	Eukaryotic translation initiation factor 5A-3 (AtELF5A-3) (eIF-5A-3)	cytosol	ribosome binding [GO:0043022]; translation elongation factor activity [GO:0003746]; translation initiation factor activity [GO:0003743]	2	M	SDDEHHFESS	NTA	NTA	NTA	99.75	98.98	99.7	3	0	NTA	3	0.237864		0.368201		99.4767	0.351789	3	NTA	NTA		99.18	99.98		2	0	NTA	2	0.232645		0.374359		99.58	0.4	2	NTA	NTA		99.34	99.99
AT1G70310.1	O48661	SPDS2_ARATH	UPI0000000EEA	Spermidine synthase 2 (SPDSY 2) (EC 2.5.1.16) (Putrescine aminopropyltransferase 2)	cytosol	spermidine synthase activity [GO:0004766]	2	M	SSTQEASVTD	NTA	NTA	NTA			99.92	3	0	NTA	3	0.13754		0.179916		99.92		1	NTA	NTA	NTA	99.93	99.67		3	0	NTA	3	0.181989		0.282051		99.8	0.13	2	NTA	NTA	NTA	99.99	99.13
AT1G70660.1	Q9CAB6	UEV1B_ARATH	UPI000000C231	Ubiquitin-conjugating enzyme E2 variant 1B (Ubc enzyme variant 1B) (Protein MMS ZWEI HOMOLOG 2)	nucleus	ubiquitin conjugating enzyme activity [GO:0061631]	2	M	GSEEEKVVVP	NTA		NTA				2	0	NTA	2							0		NTA					1	0	NTA	1							0		NTA
AT1G70670.1	Q9CAB7	PXG4_ARATH	UPI00000AC51C	Probable peroxygenase 4 (AtPXG4) (EC 1.11.2.3) (Caleosin-4)	cytosol	calcium ion binding [GO:0005509]; monooxygenase activity [GO:0004497]; plant seed peroxidase activity [GO:1990137]	2	M	ASSISTGVKF							0	0		0							0							0	0		0							0
AT1G70730.1	Q9SGC1	PGMC2_ARATH	UPI0000001155	Probable phosphoglucomutase, cytoplasmic 2 (PGM 2) (EC 5.4.2.2) (Glucose phosphomutase 2)	cytosol	magnesium ion binding [GO:0000287]; phosphoglucomutase activity [GO:0004614]	2	M	VSFKVSLVST	Free		Free			1.075	0	2	Free	2	0.799353		0.849372		1.075		1	Free	Free	Free				0	3	Free	3							0	Free	Free	Free			1.657
AT1G70820.1	A0A1P8AN09	A0A1P8AN09_ARATH	UPI000848726A	Phosphoglucomutase, putative / glucose phosphomutase	plastid	intramolecular transferase activity, phosphotransferases [GO:0016868]	51	S	SNVTKFDEVT	NTA	NTA/Free					2	1	NTA	2							0			Free				0	1	Free	1							0		Free	Free
AT1G70820.1	A0A1P8AN09	A0A1P8AN09_ARATH	UPI000848726A	Phosphoglucomutase, putative / glucose phosphomutase	plastid	intramolecular transferase activity, phosphotransferases [GO:0016868]	53	N	VTKFDEVTNS							0	0		0							0							0	0		0							0			Free
AT1G71500.1	A0A654EN28	A0A654EN28_ARATH	UPI00000ABF88	Rieske_2 domain-containing protein	plastid	2 iron, 2 sulfur cluster binding [GO:0051537]; nitrite reductase [NAD(P)H] activity [GO:0008942]	64	C	EATEVSSSSS	Free	Free	Free	8.527	13.26	12.07	0	3	Free	3	0.563107			0.348123	11.2857	2.01026	3	Free	Free	Free		14.69	12.5	0	3	Free	3	0.538462			0.301471	13.595	1.095	2	Free	Free	Free			14.67
AT1G71500.1	A0A654EN28	A0A654EN28_ARATH	UPI00000ABF88	Rieske_2 domain-containing protein	plastid	2 iron, 2 sulfur cluster binding [GO:0051537]; nitrite reductase [NAD(P)H] activity [GO:0008942]	65	E	ATEVSSSSSV	Free	Free		15.07			0	2	Free	2	0.545307			0.320819	15.07		1		Free					0	1	Free	1							0		Free	Free
AT1G71860.1	O82656	PTP1_ARATH	UPI00000A4A01	Protein-tyrosine-phosphatase PTP1 (EC 3.1.3.48) (Protein tyrosine phosphatase 1) (AtPTP1)	plasma membrane	kinase binding [GO:0019900]; MAP kinase tyrosine phosphatase activity [GO:0033550]; protein tyrosine phosphatase activity [GO:0004725]	2	M	ATGKTSSAAN	NTA	NTA	NTA		97.27		3	0	NTA	3	0.355987		0.58159		97.27		1	NTA	NTA	NTA	99.26	98.74		3	0	NTA	3	0.298311		0.528205		99	0.26	2		NTA	NTA		99.9	99.17
AT1G71880.1	Q39232	SUC1_ARATH	UPI0000048457	Sucrose transport protein SUC1 (Sucrose permease 1) (Sucrose-proton symporter 1)	plasma membrane	sucrose:proton symporter activity [GO:0008506]	2	M	GAYETEKPTK	Free			5.339			0	1	Free	1	0.624595		0.748954		5.339		1							0	0		0							0			Free
AT1G72370.1	Q08682	RSSA1_ARATH	UPI0000001137	40S ribosomal protein Sa-1 (Laminin receptor homolog) (p40)	cytosol	mRNA binding [GO:0003729]; structural constituent of ribosome [GO:0003735]	2	M	ATNGSASSAQ	NTA	NTA	NTA	99.95	99.87	99.97	3	0	NTA	3	0.132686		0.171548		99.93	0.0432049	3	NTA	NTA	NTA	99.64	99.74	99.79	3	0	NTA	3	0.198874		0.317949		99.7233	0.062361	3	NTA	NTA	NTA	99.98	99.88	99.88
AT1G72730.1	Q9CAI7	IF4A3_ARATH	UPI00000A46FF	Eukaryotic initiation factor 4A-3 (eIF-4A-3) (EC 3.6.4.13) (ATP-dependent RNA helicase eIF4A-3) (DEAD-box ATP-dependent RNA helicase 23)	nucleus	ATP binding [GO:0005524]; RNA binding [GO:0003723]; RNA helicase activity [GO:0003724]; translation initiation factor activity [GO:0003743]	2	M	AGMASDGTQY							0	0		0							0							0	0		0							0			NTA
AT1G72810.1	Q9SSP5	THRC2_ARATH	UPI0000048463	Threonine synthase 2, chloroplastic (EC 4.2.3.1)	plastid	pyridoxal phosphate binding [GO:0030170]; threonine synthase activity [GO:0004795]	34	C	TSASPAVPPQ			NTA				1	0	NTA	1							0		NTA					1	0	NTA	1							0		NTA
AT1G72870.1	A0A178WJC5	A0A178WJC5_ARATH	UPI0007E1B099	NB-ARC domain-containing protein	cytosol	ADP binding [GO:0043531]	490	R	QIELEQYVSP							0	0		0							0							0	0		0							0
AT1G72880.1	C0Z363	C0Z363_ARATH	UPI00019B2808	AT1G72880 protein	cytosol	hydrolase activity [GO:0016787]	2	M	TSKNNGLSAA							0	0		0							0	NTA						1	0	NTA	1							0	NTA	NTA
AT1G72970.1	Q9S746	HTH_ARATH	UPI0000048464	Protein HOTHEAD (Protein ADHESION OF CALYX EDGES)	extracellular	flavin adenine dinucleotide binding [GO:0050660]; mandelonitrile lyase activity [GO:0046593]; oxidoreductase activity, acting on CH-OH group of donors [GO:0016614]	20	S	STASKGKEKK							0	0		0							0	Free						0	1	Free	1							0	Free
AT1G73060.1	Q8H0W0	LPA3_ARATH	UPI00000ADB44	Protein LOW PSII ACCUMULATION 3, chloroplastic	plastid	0	25	C	GATANSGGAI	Free	Free	Free	32.55	38.33	33.66	0	3	Free	3	0.495146			0.235495	34.8467	2.50443	3	Free	Free	Free	35.52	35.85	35.05	0	3	Free	3	0.487805			0.235294	35.4733	0.328261	3	Free	Free	Free	34.33	41.39	31.62
AT1G73060.1	Q8H0W0	LPA3_ARATH	UPI00000ADB44	Protein LOW PSII ACCUMULATION 3, chloroplastic	plastid	0	26	G	ATANSGGAIS	Free		Free			30.85	0	2	Free	2	0.504854			0.249147	30.85		1		Free			39.74		0	1	Free	1	0.476548			0.220588	39.74		1			Free
AT1G73060.1	Q8H0W0	LPA3_ARATH	UPI00000ADB44	Protein LOW PSII ACCUMULATION 3, chloroplastic	plastid	0	27	A	TANSGGAISS		NTA	NTA				2	0	NTA	2							0							0	0		0							0		NTA	NTA
AT1G73060.1	Q8H0W0	LPA3_ARATH	UPI00000ADB44	Protein LOW PSII ACCUMULATION 3, chloroplastic	plastid	0	29	A	NSGGAISSTS	NTA	NTA	NTA				3	0	NTA	3							0		NTA	NTA				2	0	NTA	2							0	NTA	NTA	NTA		96.79
AT1G73060.1	Q8H0W0	LPA3_ARATH	UPI00000ADB44	Protein LOW PSII ACCUMULATION 3, chloroplastic	plastid	0	30	N	SGGAISSTSS			NTA				1	0	NTA	1							0							0	0		0							0
AT1G73110.1	A0A1P8ATD8	A0A1P8ATD8_ARATH	UPI0008484F89	p-loop containing nucleoside triphosphate hydrolases superfamily protein	plastid	ATP binding [GO:0005524]; hydrolase activity [GO:0016787]	41	C	SKPSSNDGGK	Free	Free	Free	1.107	0.9849	0.7534	0	3	Free	3	0.823625			0.750853	0.948433	0.146642	3	Free	Free	Free	0.7462	1.037	1.877	0	3	Free	3	0.787992			0.691176	1.22007	0.479453	3	Free	Free	Free	0.5215	0.3277	1.213
AT1G73180.1	A0A654ETN5	A0A654ETN5_ARATH	UPI00000AAB38	Eukaryotic translation initiation factor 2A (eIF-2A)	cytosol	ribosome binding [GO:0043022]; translation initiation factor activity [GO:0003743]; tRNA binding [GO:0000049]	2	M	SSSPSLEILV			NTA				1	0	NTA	1							0							0	0		0							0
AT1G73230.1	Q9CAT7	BTF3L_ARATH	UPI000004B2D8	Nascent polypeptide-associated complex subunit beta	nucleus	0	24	R	KKKAVHKTTT							0	0		0							0							0	0		0							0
AT1G73230.1	Q9CAT7	BTF3L_ARATH	UPI000004B2D8	Nascent polypeptide-associated complex subunit beta	nucleus	0	27	K	AVHKTTTTDD							0	0		0							0			Free			0.607	0	1	Free	1	0.87242			0.827206	0.607		1			Free			0.3638
AT1G73230.1	Q9CAT7	BTF3L_ARATH	UPI000004B2D8	Nascent polypeptide-associated complex subunit beta	nucleus	0	30	H	KTTTTDDKRL							0	0		0							0			Free				0	1	Free	1							0			Free
AT1G73280.4	Q9CAU1	SCP3_ARATH	UPI00000A8636	Serine carboxypeptidase-like 3 (EC 3.4.16.-)	0	serine-type carboxypeptidase activity [GO:0004185]; transferase activity, transferring acyl groups other than amino-acyl groups [GO:0016747]	1	-	MKLDVYNGTL							0	0		0							0							0	0		0							0
AT1G73370.1	Q9FX32	SUS6_ARATH	UPI0000048469	Sucrose synthase 6 (AtSUS6) (EC 2.4.1.13) (Sucrose-UDP glucosyltransferase 6)	cytosol	sucrose synthase activity [GO:0016157]	2	M	SSSSQAMLQK		NTA					1	0	NTA	1							0							0	0		0							0
AT1G73990.1	Q9C9C0	SPPA1_ARATH	UPI0000048473	Serine protease SPPA, chloroplastic (EC 3.4.21.-) (Signal peptide peptidase SPPA)	plastid	serine-type endopeptidase activity [GO:0004252]	60	R	AFDDSPASSA							0	0		0							0							0	0		0							0
AT1G74260.1	Q9M8D3	PUR4_ARATH	UPI000003ACE6	Probable phosphoribosylformylglycinamidine synthase, chloroplastic/mitochondrial (FGAM synthase) (FGAMS) (EC 6.3.5.3) (Formylglycinamide ribonucleotide amidotransferase) (FGAR amidotransferase) (FGAR-AT) (Formylglycinamide ribotide amidotransferase)	plastid,mitochondrion	ATP binding [GO:0005524]; metal ion binding [GO:0046872]; phosphoribosylformylglycinamidine synthase activity [GO:0004642]	63	K	AAVSTGSFVT							0	0		0							0	Free		Free				0	2	Free	2							0	Free
AT1G74320.1	Q8L518	CK2_ARATH	UPI00000A7C15	Probable choline kinase 2 (EC 2.7.1.32)	cytosol	ATP binding [GO:0005524]; choline kinase activity [GO:0004103]	2	M	TMGGTEKNVE			Free				0	1	Free	1							0			Free				0	1	Free	1							0		Free	Free
AT1G74380.1	Q9CA75	XXT5_ARATH	UPI000004847C	Probable xyloglucan 6-xylosyltransferase 5 (EC 2.4.2.39) (Putative glycosyltransferase 5) (AtGT5) (EC 2.4.-.-)	golgi	transferase activity, transferring hexosyl groups [GO:0016758]; xyloglucan 6-xylosyltransferase activity [GO:0033843]	2	M	GQDGSPAHKR							0	0		0							0		Free	Free		1.963		0	2	Free	2	0.722326		0.825641		1.963		1
AT1G74960.1	Q9C9P4	KASC2_ARATH	UPI000009F0E5	3-oxoacyl-[acyl-carrier-protein] synthase II, chloroplastic (EC 2.3.1.41) (Beta-ketoacyl-acyl-carrier-protein synthase II) (AtKAS2) (Beta-ketoacyl-ACP synthetase 2) (Protein FATTY ACID BIOSYNTHESIS 1)	plastid	3-oxoacyl-[acyl-carrier-protein] synthase activity [GO:0004315]	112	A	VMEMEKEAAV	NTA		NTA	79.99		79.21	2	0	NTA	2	0.425566			0.12628	79.6	0.39	2	NTA	NTA	NTA	77.91			3	0	NTA	3	0.41651			0.117647	77.91		1	NTA		NTA	75.75		76.86
AT1G74970.1	Q9XJ27	RR9_ARATH	UPI000009F1A6	30S ribosomal protein S9, chloroplastic	plastid	RNA binding [GO:0003723]; rRNA binding [GO:0019843]; structural constituent of ribosome [GO:0003735]	53	A	TVSAPPEEEE		NTA	NTA				2	0	NTA	2							0		NTA					1	0	NTA	1							0		NTA	NTA			96.66
AT1G75680.1	Q8LCP6	GUN10_ARATH	UPI00000AC71F	Endoglucanase 10 (EC 3.2.1.4) (Endo-1,4-beta glucanase 10)	plasma membrane	cellulase activity [GO:0008810]	1	-	MEEKSKSRGW	Free	Free	Free				0	3	Free	3							0	Free						0	1	Free	1							0	Free
AT1G75780.1	P12411	TBB1_ARATH	UPI00001369B6	Tubulin beta-1 chain (Beta-1-tubulin)	cytosol	GTPase activity [GO:0003924]; GTP binding [GO:0005525]; structural constituent of cytoskeleton [GO:0005200]	1	-	MREILHVQGG	NTA	NTA	NTA				3	0	NTA	3							0	NTA	NTA	NTA				3	0	NTA	3							0	NTA	NTA	NTA
AT1G76030.1	P11574	VATB1_ARATH	UPI0000138150	V-type proton ATPase subunit B1 (V-ATPase subunit B1) (V-ATPase 57 kDa subunit) (Vacuolar H(+)-ATPase subunit B isoform 1) (Vacuolar proton pump subunit B1)	golgi,vacuole	actin filament binding [GO:0051015]; ATP binding [GO:0005524]; hydrolase activity [GO:0016787]	2	M	GTNDLDIEEG	Free	Free	Free	15.16			0	3	Free	3	0.543689		0.711297		15.16		1	Free	Free	Free			13.63	0	3	Free	3	0.536585		0.753846		13.63		1	Free	Free	Free	14.43		13.74
AT1G76140.1	F4I2A0	F4I2A0_ARATH	UPI00005DC1EB	Prolyl oligopeptidase family protein	plastid	endopeptidase activity [GO:0004175]; oligopeptidase activity [GO:0070012]; serine-type endopeptidase activity [GO:0004252]; serine-type exopeptidase activity [GO:0070008]	66	M	GSSSVFGEQL	NTA		NTA				2	0	NTA	2							0	NTA		NTA				2	0	NTA	2							0
AT1G76180.1	P42763	ERD14_ARATH	UPI0000000B94	Dehydrin ERD14	peroxisome	calcium ion binding [GO:0005509]; phosphatidylcholine binding [GO:0031210]; phosphatidylserine binding [GO:0001786]	2	M	AEEIKNVPEQ	NTA	NTA	NTA	99.96	99.8		3	0	NTA	3	0.160194		0.209205		99.88	0.08	2	NTA	NTA	NTA	99.98	99.94	99.3	3	0	NTA	3	0.195122		0.307692		99.74	0.311555	3	NTA	NTA	NTA	99.83	99.96	99.86
AT1G76420.1	Q9S851	NAC31_ARATH	UPI00000A6142	Protein CUP-SHAPED COTYLEDON 3 (NAC domain-containing protein 31) (ANAC031) (NAC domain-containing protein CUC3)	nucleus	DNA binding [GO:0003677]; DNA-binding transcription factor activity [GO:0003700]	2	M	MLAVEDVLSE	Free		Free			0.9032	0	2	Free	2	0.828479		0.870293		0.9032		1	Free	Free					0	2	Free	2							0	Free
AT1G76440.1	A0A178W5Q2	A0A178W5Q2_ARATH	UPI00000ABF0A	Uncharacterized protein	cytosol	0	1	-	MNAENNQTTT	NTA		NTA	98.84			2	0	NTA	2	0.304207	0.686047			98.84		1	NTA	NTA		100	99.98		2	0	NTA	2	0.043152	0.166667			99.99	0.01	2	NTA	NTA	NTA	99.22	100
AT1G76760.1	Q6NPF9	TRXY1_ARATH	UPI000022004A	Thioredoxin Y1, chloroplastic (AtTrxy1)	plastid	enzyme activator activity [GO:0008047]; oxidoreductase activity, acting on a sulfur group of donors, disulfide as acceptor [GO:0016671]; protein disulfide oxidoreductase activity [GO:0015035]; protein-disulfide reductase activity [GO:0047134]	1	-	MASISLSSST		NTA					1	0	NTA	1							0							0	0		0							0
AT1G76860.1	Q9C6K5	LSM3B_ARATH	UPI00000A190A	Sm-like protein LSM3B (AtLSM3B) (U6 snRNA-associated Sm-like protein LSM3B)	cytosol	RNA binding [GO:0003723]	2	M	SGEEEATVRE	NTA	NTA	NTA				3	0	NTA	3							0		NTA	NTA				2	0	NTA	2							0	NTA	NTA	NTA		98.59
AT1G76890.2	Q39117	TGT2_ARATH	UPI00000AC915	Trihelix transcription factor GT-2 (Trihelix DNA-binding protein GT-2)	nucleus	DNA binding [GO:0003677]; DNA-binding transcription factor activity [GO:0003700]	2	M	SGNSEGLLES							0	0		0							0							0	0		0							0
AT1G77090.1	O49292	PPD4_ARATH	UPI00001971A7	PsbP domain-containing protein 4, chloroplastic (OEC23-like protein 5)	plastid	calcium ion binding [GO:0005509]	72	A	VVKQGLLAGR	Free	Free	Free	0.2077	0.3518	0.2745	0	3	Free	3	0.951456			0.938567	0.278	0.0588806	3	Free	Free	Free	0.5851	0.2974	0.2273	0	3	Free	3	0.93621			0.915441	0.369933	0.154814	3	Free	Free	Free	0.1575	0.2651	0.386
AT1G77210.1	Q8GW61	STP14_ARATH	UPI00000A06F4	Sugar transport protein 14 (Hexose transporter 14)	plasma membrane	carbohydrate:proton symporter activity [GO:0005351]	2	M	AGGALTDEGG	Free		Free				0	2	Free	2							0	Free	Free	Free				0	3	Free	3							0		Free	Free
AT1G77240.1	O80658	AAE4_ARATH	UPI00000A0440	Probable acyl-activating enzyme 4 (EC 6.2.1.-) (AMP-binding protein 4) (AtAMPBP4)	mitochondrion	ligase activity [GO:0016874]	58	S	SASLGINRGQ							0	0		0							0			NTA				1	0	NTA	1							0
AT1G77670.1	Q9CAP1	Q9CAP1_ARATH	UPI000009FC08	At1g77670 (Putative aminotransferase; 101422-99564) (Pyridoxal phosphate (PLP)-dependent transferases superfamily protein)	mitochondrion	kynurenine-oxoglutarate transaminase activity [GO:0016212]; pyridoxal phosphate binding [GO:0030170]	40	A	TMTTVSTQNE							0	0		0							0							0	0		0							0
AT1G77670.1	Q9CAP1	Q9CAP1_ARATH	UPI000009FC08	At1g77670 (Putative aminotransferase; 101422-99564) (Pyridoxal phosphate (PLP)-dependent transferases superfamily protein)	mitochondrion	kynurenine-oxoglutarate transaminase activity [GO:0016212]; pyridoxal phosphate binding [GO:0030170]	42	M	TTVSTQNEST	NTA	NTA	NTA		81.12		3	0	NTA	3	0.42233			0.119454	81.12		1	NTA	NTA	NTA				3	0	NTA	3							0	NTA	NTA	NTA
AT1G77710.1	Q9CA23	UFM1_ARATH	UPI0000001175	Ubiquitin-fold modifier 1	nucleus	0	1	-	MATGGKVSFK							0	0		0							0							0	0		0							0
AT1G77940.1	Q8VZ19	RL302_ARATH	UPI000000C463	60S ribosomal protein L30-2	cytosol	RNA binding [GO:0003723]; structural constituent of ribosome [GO:0003735]	2	M	VTEKKTKKSH	Free	Free	Free	0.8763		1.527	0	3	Free	3	0.78479		0.83682		1.20165	0.32535	2	Free	Free	Free	0.9846	1.316	0.4144	0	3	Free	3	0.831144		0.892308		0.905	0.372355	3	Free	Free	Free	0.9687	1.408	1.022
AT1G78010.1	Q66GQ1	Q66GQ1_ARATH	UPI000034F557	At1g78010 (tRNA modification GTPase)	mitochondrion	GTPase activity [GO:0003924]; GTP binding [GO:0005525]	56	Q	SSENNSLVFK			Free				0	1	Free	1							0							0	0		0							0
AT1G78370.1	Q8L7C9	GSTUK_ARATH	UPI00000484AD	Glutathione S-transferase U20 (AtGSTU20) (EC 2.5.1.18) (FIN219-interacting protein 1) (GST class-tau member 20)	peroxisome	enzyme binding [GO:0019899]; glutathione binding [GO:0043295]; glutathione transferase activity [GO:0004364]	2	M	ANLPILLDYW	NTA						1	0	NTA	1							0		NTA	NTA				2	0	NTA	2							0
AT1G78380.1	Q9ZRW8	GSTUJ_ARATH	UPI00000AB2A0	Glutathione S-transferase U19 (AtGSTU19) (EC 2.5.1.18) (GST class-tau member 19) (Glutathione S-transferase 8)	cytosol	glutathione binding [GO:0043295]; glutathione transferase activity [GO:0004364]; peroxidase activity [GO:0004601]	2	M	ANEVILLDFW	NTA		NTA				2	0	NTA	2							0							0	0		0							0
AT1G78630.1	Q9SYL9	RK13_ARATH	UPI000009EDC9	50S ribosomal protein L13, chloroplastic (CL13) (Protein EMBRYO DEFECTIVE 1473)	plastid	mRNA binding [GO:0003729]; structural constituent of ribosome [GO:0003735]	58	C	EAEPTTTTSL	Free	Free	Free	2.152	0.4801	0.6083	0	3	Free	3	0.797735			0.713311	1.08013	0.759729	3	Free	Free	Free	0.2067	0.3952	0.06598	0	3	Free	3	0.962477			0.944853	0.222627	0.134875	3	Free	Free	Free		0.3973	0.3977
AT1G78630.1	Q9SYL9	RK13_ARATH	UPI000009EDC9	50S ribosomal protein L13, chloroplastic (CL13) (Protein EMBRYO DEFECTIVE 1473)	plastid	mRNA binding [GO:0003729]; structural constituent of ribosome [GO:0003735]	59	E	AEPTTTTSLV							0	0		0							0		Free					0	1	Free	1							0
AT1G78680.1	O65355	GGH2_ARATH	UPI000012B3E9	Gamma-glutamyl hydrolase 2 (AtGGH2) (EC 3.4.19.9) (Conjugase) (GH) (Gamma-Glu-X carboxypeptidase)	vacuole	gamma-glutamyl-peptidase activity [GO:0034722]; omega peptidase activity [GO:0008242]	25	A	ATILLPSQTG			Free				0	1	Free	1							0							0	0		0							0		Free
AT1G78900.1	O23654	VATA_ARATH	UPI0000000E4F	V-type proton ATPase catalytic subunit A (V-ATPase subunit A) (EC 7.1.2.2) (V-ATPase 69 kDa subunit) (Vacuolar H(+)-ATPase subunit A) (Vacuolar proton pump subunit alpha)	golgi,vacuole	ATP binding [GO:0005524]; protease binding [GO:0002020]; proton-transporting ATPase activity, rotational mechanism [GO:0046961]	2	M	PAFYGGKLTT	Free	Free	Free	1.181	1.702	1.64	0	3	Free	3	0.752427		0.8159		1.50767	0.232371	3	Free	Free	Free		1.382	2.097	0	3	Free	3	0.741088		0.830769		1.7395	0.3575	2	Free	Free	Free	4.435	1.878	1.696
AT1G78915.1	F4IBX4	F4IBX4_ARATH	UPI0001E92B1C	Tetratricopeptide repeat (TPR)-like superfamily protein	plastid	0	25	C	SDSNPKRGFG							0	0		0							0							0	0		0							0
AT1G78920.1	Q56ZN6	AVP2_ARATH	UPI00000A0B5A	Pyrophosphate-energized membrane proton pump 2 (EC 7.1.3.1) (AVP1-like protein 1) (Pyrophosphate-energized inorganic pyrophosphatase 2) (H(+)-PPase 2) (Vacuolar proton pyrophosphatase 2)	golgi	inorganic diphosphatase activity [GO:0004427]; metal ion binding [GO:0046872]; pyrophosphate hydrolysis-driven proton transmembrane transporter activity [GO:0009678]	1	-	MMMDEDVEQA							0	0		0							0							0	0		0							0	NTA		NTA
AT1G79040.1	P27202	PSBR_ARATH	UPI00000013DF	Photosystem II 10 kDa polypeptide, chloroplastic	plastid	0	42	A	SGVKKIKTDK	Free	Free	Free	1.686	0.2496	1.727	0	3	Free	3	0.781553			0.68942	1.22087	0.686993	3	Free	Free	Free	2.252	2.278	0.8856	0	3	Free	3	0.73546			0.621324	1.8052	0.650342	3	NTA/Free	Free	Free	1.594	1.689	1.961
AT1G79040.1	P27202	PSBR_ARATH	UPI00000013DF	Photosystem II 10 kDa polypeptide, chloroplastic	plastid	0	43	S	GVKKIKTDKP	Free	Free	Free	0.005963	2.45	1.9	0	3	Free	3	0.755663			0.65529	1.45199	1.04686	3	Free	Free	Free	0.009294	1.936		0	3	Free	3	0.821764			0.75	0.972647	0.963353	2	Free	Free	Free	1.263	2.363	1.098
AT1G79040.1	P27202	PSBR_ARATH	UPI00000013DF	Photosystem II 10 kDa polypeptide, chloroplastic	plastid	0	44	G	VKKIKTDKPF							0	0		0							0							0	0		0							0
AT1G79040.1	P27202	PSBR_ARATH	UPI00000013DF	Photosystem II 10 kDa polypeptide, chloroplastic	plastid	0	46	K	KIKTDKPFGI	Free	Free	Free		2.587		0	3	Free	3	0.68123			0.539249	2.587		1	Free	Free	Free			0.9799	0	3	Free	3	0.818011			0.742647	0.9799		1	Free	Free	Free
AT1G79040.1	P27202	PSBR_ARATH	UPI00000013DF	Photosystem II 10 kDa polypeptide, chloroplastic	plastid	0	49	K	TDKPFGINGS	Free	Free	Free				0	3	Free	3							0	Free	Free	Free			0.8389	0	3	Free	3	0.842402			0.779412	0.8389		1	Free	Free	Free		17.12
AT1G79340.1	O64517	MCA4_ARATH	UPI00000A18CC	Metacaspase-4 (AtMC4) (EC 3.4.22.-) (Metacaspase 2d) (AtMCP2d) (Metacaspase-7) [Cleaved into: Metacaspase-4 subunit p20; Metacaspase-4 subunit p10]	cytosol	cysteine-type endopeptidase activity [GO:0004197]; cysteine-type peptidase activity [GO:0008234]; identical protein binding [GO:0042802]	2	M	TKKAVLIGIN	Free	Free	Free	1.215	1.156	2.192	0	3	Free	3	0.750809		0.811715		1.521	0.47508	3	Free	Free	Free	1.771	2.099	1.277	0	3	Free	3	0.744841		0.841026		1.71567	0.337853	3	Free	Free	Free	1.241	1.607	1.711
AT1G79440.1	Q9SAK4	SSDH_ARATH	UPI00000A0221	Succinate-semialdehyde dehydrogenase, mitochondrial (At-SSADH1) (EC 1.2.1.24) (Aldehyde dehydrogenase family 5 member F1) (NAD(+)-dependent succinic semialdehyde dehydrogenase) (Protein ENLARGED FIL EXPRESSING DOMAIN 1)	mitochondrion	copper ion binding [GO:0005507]; NAD binding [GO:0051287]; succinate-semialdehyde dehydrogenase (NAD+) activity [GO:0004777]; succinate-semialdehyde dehydrogenase [NAD(P)+] activity [GO:0009013]	35	M	SMDAQSVSEK	Free	Free	Free				0	3	Free	3							0	Free	Free	Free		3.857		0	3	Free	3	0.634146			0.444853	3.857		1	Free	Free	Free
AT1G79530.1	Q9SAJ6	G3PP1_ARATH	UPI00000AC07D	Glyceraldehyde-3-phosphate dehydrogenase GAPCP1, chloroplastic (EC 1.2.1.12) (Glyceraldehyde-3-phosphate dehydrogenase of plastid 1) (NAD-dependent glyceraldehydephosphate dehydrogenase chloroplastic 1)	plastid	copper ion binding [GO:0005507]; glyceraldehyde-3-phosphate dehydrogenase (NAD+) (phosphorylating) activity [GO:0004365]; NAD binding [GO:0051287]; NADP binding [GO:0050661]; zinc ion binding [GO:0008270]	70	A	TATEVPSAVR			NTA				1	0	NTA	1							0							0	0		0							0
AT1G79850.1	P16180	RR17_ARATH	UPI0000000B6A	30S ribosomal protein S17, chloroplastic (CS17)	plastid	rRNA binding [GO:0019843]; structural constituent of ribosome [GO:0003735]	50	A	MKTMQGRVVC	Free	Free	Free	0.4084			0	3	Free	3	0.915858			0.890785	0.4084		1	Free	Free	Free			0.0972	0	3	Free	3	0.986867			0.974265	0.0972		1	Free	Free	Free		0.01107	0.5281
AT1G80030.1	A0A178WLH0	A0A178WLH0_ARATH	UPI0001BA983D	CR-type domain-containing protein	plastid	heat shock protein binding [GO:0031072]; metal ion binding [GO:0046872]; unfolded protein binding [GO:0051082]	72	A	TSGDYYATLG							0	0		0							0	Free						0	1	Free	1							0
AT1G80050.1	Q42563	APT2_ARATH	UPI0000000FDE	Adenine phosphoribosyltransferase 2 (APRT 2) (AtAPT2) (EC 2.4.2.7)	cytosol	adenine phosphoribosyltransferase activity [GO:0003999]; phosphate ion transmembrane transporter activity [GO:0015114]	1	-	MFAVENGLQG							0	0		0							0							0	0		0							0
AT1G80230.1	Q9SSB8	CX5B2_ARATH	UPI000009EDEB	Cytochrome c oxidase subunit 5b-2, mitochondrial (AtCOX5b-2)	mitochondrion	cytochrome-c oxidase activity [GO:0004129]; metal ion binding [GO:0046872]	54	L	IGSAAADTAV	Free	Free	Free	0.09788	0.07322	0.4272	0	3	Free	3	0.969256			0.962457	0.199433	0.16137	3	Free	Free	Free	0.08516	0.3863	0.05833	0	3	Free	3	0.977486			0.963235	0.176597	0.148687	3	Free	Free	Free	0.51	0.4362	0.5001
AT1G80230.1	Q9SSB8	CX5B2_ARATH	UPI000009EDEB	Cytochrome c oxidase subunit 5b-2, mitochondrial (AtCOX5b-2)	mitochondrion	cytochrome-c oxidase activity [GO:0004129]; metal ion binding [GO:0046872]	55	I	GSAAADTAVK	Free	Free	Free				0	3	Free	3							0	Free	Free	Free				0	3	Free	3							0	Free	Free	Free
AT1G80230.1	Q9SSB8	CX5B2_ARATH	UPI000009EDEB	Cytochrome c oxidase subunit 5b-2, mitochondrial (AtCOX5b-2)	mitochondrion	cytochrome-c oxidase activity [GO:0004129]; metal ion binding [GO:0046872]	57	S	AAADTAVKKR							0	0		0							0							0	0		0							0			Free
AT1G80460.1	Q9M8L4	GLPK_ARATH	UPI00000A3C12	Glycerol kinase (Glycerokinase) (EC 2.7.1.30) (ATP:glycerol 3-phosphotransferase) (Protein GLYCEROL INSENSITIVE 1) (Protein NONHOST RESISTANCE TO P. S. PHASEOLICOLA 1)	cytosol	ATP binding [GO:0005524]; glycerol kinase activity [GO:0004370]; phosphotransferase activity, alcohol group as acceptor [GO:0016773]	2	M	AKENGFIGSI	NTA	NTA	NTA	90.18		99.99	3	0	NTA	3	0.375405		0.610879		95.085	4.905	2	NTA	NTA	NTA	98.99	99.75	98.87	3	0	NTA	3	0.285178		0.497436		99.2033	0.389644	3	NTA	NTA	NTA		99.97	100
AT1G80480.1	Q9M8L6	Q9M8L6_ARATH	UPI00000A6C96	At1g80480 (Plastid transcriptionally active 17)	plastid	0	70	A	SATQTEDSDV	Free	Free	Free		6.209		0	3	Free	3	0.614887			0.426621	6.209		1	Free	Free	Free		7.368		0	3	Free	3	0.575985			0.356618	7.368		1	Free	Free	Free	8.109
AT1G80480.1	Q9M8L6	Q9M8L6_ARATH	UPI00000A6C96	At1g80480 (Plastid transcriptionally active 17)	plastid	0	71	S	ATQTEDSDVT	Free						0	1	Free	1							0							0	0		0							0
AT1G80560.1	P93832	LEU32_ARATH	UPI000012E38A	3-isopropylmalate dehydrogenase 2, chloroplastic (3-IPM-DH 2) (AtIMDH2) (AtIMDH3) (IMDH 2) (EC 1.1.1.85) (Beta-IPM dehydrogenase 2) (Isopropylmalate dehydrogenase 2) (AtIMD2)	plastid	3-isopropylmalate dehydrogenase activity [GO:0003862]; magnesium ion binding [GO:0000287]; NAD+ binding [GO:0070403]; protein homodimerization activity [GO:0042803]	34	C	AVASPGKKRY		Free	Free			31.07	0	2	Free	2	0.503236			0.245734	31.07		1		Free	Free				0	2	Free	2							0	Free	Free	Free
AT1G80890.1	A0A178W666	A0A178W666_ARATH	UPI00000A2CFC	Uncharacterized protein	cytosol	0	2	M	GNESKSNLGG	Free	Free	Free				0	3	Free	3							0	Free	Free	Free				0	3	Free	3							0	Free	Free	Free
AT2G01110.1	Q9SJV5	TATC_ARATH	UPI000003CA3E	Sec-independent protein translocase protein TATC, chloroplastic (Protein ALBINO AND PALE GREEN 2) (Protein TWIN-ARGININE TRANSLOCATION C) (Protein UNFERTILIZED EMBRYO SAC 3)	plastid	proton motive force dependent protein transmembrane transporter activity [GO:0009977]	61	S	ALNDDDSPTE	Free	Free		2.94	4.236		0	2	Free	2	0.658576			0.498294	3.588	0.648	2	Free	Free			4.623		0	2	Free	2	0.617261			0.422794	4.623		1	Free		Free	3.54		3.789
AT2G01140.1	Q9ZU52	ALFP3_ARATH	UPI00000A7B8E	Fructose-bisphosphate aldolase 3, chloroplastic (AtFBA3) (EC 4.1.2.13) (Protein PIGMENT DEFECTIVE 345)	plastid	fructose-bisphosphate aldolase activity [GO:0004332]	42	A	GAYSDELVKT	Free	Free	Free		0.3646		0	3	Free	3	0.923948			0.904437	0.3646		1	Free	Free	Free		0.9804		0	3	Free	3	0.816135			0.738971	0.9804		1	Free	Free	Free		0.8575	0.3552
AT2G01170.1	Q9ZU50	BAT1_ARATH	UPI00000A410C	Amino-acid permease BAT1 (Bidirectional amino acid transporter 1) (GABA permease) (AtGABP)	plasma membrane	arginine transmembrane transporter activity [GO:0015181]; gamma-aminobutyric acid transmembrane transporter activity [GO:0015185]; L-alanine transmembrane transporter activity [GO:0015180]; L-glutamate transmembrane transporter activity [GO:0005313]; L-lysine transmembrane transporter activity [GO:0015189]	2	M	GLGGDQSFVP			Free				0	1	Free	1							0							0	0		0							0			Free
AT2G01250.1	P60040	RL72_ARATH	UPI00000A443D	60S ribosomal protein L7-2	cytosol	mRNA binding [GO:0003729]; RNA binding [GO:0003723]; structural constituent of ribosome [GO:0003735]	2	M	VESKVVVPES	Free	Free	Free	1.424	0.9656	1.128	0	3	Free	3	0.788026		0.841004		1.17253	0.189772	3	Free	Free	Free	1.331	0.8016	1.542	0	3	Free	3	0.786116		0.871795		1.22487	0.311444	3	Free	Free	Free	0.9678	1.397	1.094
AT2G01470.1	Q39221	STLP2_ARATH	UPI00000484CE	SEC12-like protein 2	endoplasmic reticulum	GTPase activator activity [GO:0005096]; GTPase binding [GO:0051020]; Sar guanyl-nucleotide exchange factor activity [GO:0005090]	2	M	ANQSTETNQP	NTA			99.99			1	0	NTA	1	0.0469256		0.0711297		99.99		1	NTA			99.94			1	0	NTA	1	0.125704		0.189744		99.94		1	NTA		NTA	99.8
AT2G01520.1	Q9ZVF3	ML328_ARATH	UPI00000013FD	MLP-like protein 328	cytosol	copper ion binding [GO:0005507]	2	M	ATSGTYVTEV		NTA			99.77		1	0	NTA	1	0.186084		0.271967		99.77		1			NTA			99.96	1	0	NTA	1	0.110694		0.164103		99.96		1	NTA		NTA	99.98		99.47
AT2G01590.1	Q9ZVE7	CRR3_ARATH	UPI00000A05ED	Probable NAD(P)H dehydrogenase subunit CRR3, chloroplastic (Probable NDH subunit CRR3) (Protein CHLORORESPIRATORY REDUCTION 3)	plastid	0	20	A	SLTNDSPSPL		Free					0	1	Free	1							0	Free						0	1	Free	1							0		Free
AT2G01630.1	Q9ZU91	E133_ARATH	UPI00000A390C	Glucan endo-1,3-beta-glucosidase 3 (EC 3.2.1.39) ((1->3)-beta-glucan endohydrolase 3) ((1->3)-beta-glucanase 3) (Beta-1,3-endoglucanase 3) (Beta-1,3-glucanase 3)	plasma membrane	glucan endo-1,3-beta-D-glucosidase activity [GO:0042973]	2	M	AALLLLFLFL							0	0		0							0	NTA						1	0	NTA	1							0	NTA
AT2G02050.1	Q9SKC9	NDUB7_ARATH	UPI00000AC3EB	NADH dehydrogenase [ubiquinone] 1 beta subcomplex subunit 7	mitochondrion	NADH dehydrogenase (ubiquinone) activity [GO:0008137]	1	-	MEVPGSSKKM							0	0		0							0							0	0		0							0			NTA
AT2G02560.2	Q8L5Y6	CAND1_ARATH	UPI00000A344D	Cullin-associated NEDD8-dissociated protein 1 (Cullin-associated and neddylation-dissociated protein 1) (AtCAND1) (Protein ENHANCER OF TIR1-1 AUXIN RESISTANCE 2) (Protein HEMIVENATA)	cytosol	0	2	M	ANLQVSGILE							0	0		0							0							0	0		0							0			NTA
AT2G03420.1	A0A178VUA4	A0A178VUA4_ARATH	UPI0007DE9A51	Uncharacterized protein	plastid	0	66	A	GLMSGSPGIE	Free	Free	Free		1.038		0	3	Free	3	0.809061			0.733788	1.038		1	Free	Free	Free	0.1686	1.536		0	3	Free	3	0.840525			0.775735	0.8523	0.6837	2	Free	Free	Free	2.399	1.637
AT2G03430.1	A0A178VQH0	A0A178VQH0_ARATH	UPI000000C5B0	ANK_REP_REGION domain-containing protein	cytosol	0	1	-	MEIATDTAKQ	NTA	NTA	NTA				3	0	NTA	3							0	NTA	NTA	NTA				3	0	NTA	3							0	NTA	NTA	NTA			99.99
AT2G03550.1	Q9ZQ91	CXE7_ARATH	UPI00000484E1	Probable carboxylesterase 7 (AtCXE7) (EC 3.1.1.1)	cytosol	hydrolase activity [GO:0016787]; methyl indole-3-acetate esterase activity [GO:0080030]	1	-	MDSVIAFDRS	NTA	NTA	NTA				3	0	NTA	3							0		NTA	NTA				2	0	NTA	2							0		NTA	NTA
AT2G04030.1	Q9SIF2	HS905_ARATH	UPI00000AC242	Heat shock protein 90-5, chloroplastic (AtHSP90.5) (AtHsp90-5) (Heat shock protein 88-1) (Hsp88-1) (Hsp90C) (Protein EMBRYO DEFECTIVE 1956) (Protein chlorate-resistance 88)	plastid	ATP binding [GO:0005524]; protein homodimerization activity [GO:0042803]; unfolded protein binding [GO:0051082]	62	C	DAAVAEKETT	Free	Free	Free	1.728	1.462	1.527	0	3	Free	3	0.7411			0.641638	1.57233	0.113226	3	Free	Free	Free	1.883	3.65	1.463	0	3	Free	3	0.684803			0.536765	2.332	0.947609	3	Free	Free	Free	2.721	1.277	2.077
AT2G04030.1	Q9SIF2	HS905_ARATH	UPI00000AC242	Heat shock protein 90-5, chloroplastic (AtHSP90.5) (AtHsp90-5) (Heat shock protein 88-1) (Hsp88-1) (Hsp90C) (Protein EMBRYO DEFECTIVE 1956) (Protein chlorate-resistance 88)	plastid	ATP binding [GO:0005524]; protein homodimerization activity [GO:0042803]; unfolded protein binding [GO:0051082]	63	D	AAVAEKETTE	Free	Free	Free		3.845	2.462	0	3	Free	3	0.661812			0.505119	3.1535	0.6915	2	Free	Free	Free	3.387		3.397	0	3	Free	3	0.643527			0.463235	3.392	0.005	2	Free	Free	Free			3.194
AT2G04030.1	Q9SIF2	HS905_ARATH	UPI00000AC242	Heat shock protein 90-5, chloroplastic (AtHSP90.5) (AtHsp90-5) (Heat shock protein 88-1) (Hsp88-1) (Hsp90C) (Protein EMBRYO DEFECTIVE 1956) (Protein chlorate-resistance 88)	plastid	ATP binding [GO:0005524]; protein homodimerization activity [GO:0042803]; unfolded protein binding [GO:0051082]	64	A	AVAEKETTEE			Free				0	1	Free	1							0							0	0		0							0
AT2G04270.1	F4IV66	RNE_ARATH	UPI0001E92D5A	Ribonuclease E/G-like protein, chloroplastic (RNase E/G-like protein) (EC 3.1.26.-) (RNase E)	plastid	endoribonuclease activity [GO:0004521]; ribonuclease activity [GO:0004540]; RNA binding [GO:0003723]; starch binding [GO:2001070]	64	S	AQQEQPPSRL			Free				0	1	Free	1							0		Free					0	1	Free	1							0			Free
AT2G04520.1	A0A178VW73	A0A178VW73_ARATH	UPI00000A7151	S1-like domain-containing protein	cytosol	translation initiation factor activity [GO:0003743]	2	M	PKNKGKGGKN	Free	Free	Free	0.9103			0	3	Free	3	0.826861		0.866109		0.9103		1	Free	Free	Free				0	3	Free	3							0	Free	Free	Free
AT2G04700.1	Q9SJ89	FTRC_ARATH	UPI00000484EF	Ferredoxin-thioredoxin reductase catalytic chain, chloroplastic (FTR-C) (EC 1.8.7.2) (Ferredoxin-thioredoxin reductase subunit B) (FTR-B)	plastid	4 iron, 4 sulfur cluster binding [GO:0051539]; electron transfer activity [GO:0009055]; ferredoxin:thioredoxin reductase activity [GO:0030385]; ferredoxin-thioredoxin reductase activity [GO:0103012]; metal ion binding [GO:0046872]	33	A	KTEPSEKSVE	Free	Free	Free	1.023	0.1323	0.8157	0	3	Free	3	0.868932			0.819113	0.657	0.380549	3	Free	Free	Free	0.4353	1.553	0.3944	0	3	Free	3	0.851782			0.797794	0.794233	0.536789	3	Free	Free	Free	4.163	0.7076	1.458
AT2G04842.1	F4IFC5	SYTM2_ARATH	UPI00001622DB	Threonine--tRNA ligase, chloroplastic/mitochondrial 2 (EC 6.1.1.3) (Protein EMBRYO DEFECTIVE 2761) (Threonyl-tRNA synthetase) (ThrRS)	plastid,mitochondrion	aminoacyl-tRNA ligase activity [GO:0004812]; ATP binding [GO:0005524]; metal ion binding [GO:0046872]; threonine-tRNA ligase activity [GO:0004829]	49	A	VATEPAISSS	NTA	NTA					2	0	NTA	2							0	NTA	NTA					2	0	NTA	2							0	NTA	NTA		84.81
AT2G05520.1	Q9SL15	GRP3_ARATH	UPI00000AC5F2	Glycine-rich protein 3 (AtGRP-3)	extracellular	0	25	A	SSATVNSESK		Free	Free		1.465	4.547	0	2	Free	2	0.668285			0.515358	3.006	1.541	2	Free	Free		2.719	2.501		0	2	Free	2	0.669794			0.511029	2.61	0.109	2	Free	Free	Free	3.768	0.0199
AT2G05520.1	Q9SL15	GRP3_ARATH	UPI00000AC5F2	Glycine-rich protein 3 (AtGRP-3)	extracellular	0	31	N	SESKETVKPD	Free						0	1	Free	1							0	Free	Free	Free				0	3	Free	3							0		Free
AT2G05620.1	Q9SL05	PGR5_ARATH	UPI000009DB4C	Protein PROTON GRADIENT REGULATION 5, chloroplastic	plastid	electron transfer activity [GO:0009055]	61	M	KNVNEGKGLF	Free	Free	Free		10.99	1.498	0	3	Free	3	0.613269			0.423208	6.244	4.746	2	Free	Free	Free	2.385	2.465	7.738	0	3	Free	3	0.621013			0.430147	4.196	2.50479	3	Free	Free	Free		2.062	2.321
AT2G05990.1	Q9SLA8	FABI_ARATH	UPI00000484F6	Enoyl-[acyl-carrier-protein] reductase [NADH], chloroplastic (ENR) (EC 1.3.1.9) (NADH-dependent enoyl-ACP reductase 1) (Protein MOSAIC DEATH 1)	plastid	copper ion binding [GO:0005507]; enoyl-[acyl-carrier-protein] reductase (NADH) activity [GO:0004318]; enoyl-[acyl-carrier-protein] reductase activity [GO:0016631]	77	M	SESSENKAPS	Free	Free	Free	0.4201		0.4992	0	3	Free	3	0.912621			0.883959	0.45965	0.03955	2	Free	Free	Free	0.7488	0.3903	0.5767	0	3	Free	3	0.883677			0.845588	0.571933	0.146396	3	Free	Free	Free	0.2973	0.531	0.4036
AT2G06990.1	Q9ZVW2	HEN2_ARATH	UPI000000C743	DExH-box ATP-dependent RNA helicase DExH10 (EC 3.6.4.13) (Protein HUA ENHANCER 2)	nucleus	ATP binding [GO:0005524]; RNA binding [GO:0003723]; RNA helicase activity [GO:0003724]	2	M	SAQMEEPETL	NTA	NTA	NTA	97.17			3	0	NTA	3	0.357605		0.585774		97.17		1	NTA	NTA	NTA				3	0	NTA	3							0	NTA	NTA	NTA
AT2G09990.1	Q9SK22	RS161_ARATH	UPI00000A9BF0	40S ribosomal protein S16-1	cytosol	RNA binding [GO:0003723]; structural constituent of ribosome [GO:0003735]	2	M	ATQPATESVQ	NTA	NTA					2	0	NTA	2							0		NTA					1	0	NTA	1							0
AT2G13360.1	Q56YA5	SGAT_ARATH	UPI0000043F44	Serine--glyoxylate aminotransferase (EC 2.6.1.45) (Alanine--glyoxylate aminotransferase) (AGT) (EC 2.6.1.44) (Asparagine aminotransferase) (EC 2.6.1.-) (Serine--pyruvate aminotransferase) (EC 2.6.1.51)	peroxisome	alanine-glyoxylate transaminase activity [GO:0008453]; serine-glyoxylate transaminase activity [GO:0050281]; serine-pyruvate transaminase activity [GO:0004760]	1	-	MDYMYGPGRH	NTA	NTA	NTA	99.99	99.86	99.99	3	0	NTA	3	0.116505	0.348837			99.9467	0.0612826	3	NTA	NTA	NTA	99.77	99.99	99.99	3	0	NTA	3	0.138837	0.424242			99.9167	0.103709	3	NTA	NTA	NTA	99.99	99.97	99.96
AT2G14270.1	F4IFH3	F4IFH3_ARATH	UPI0001A7B22E	Cytochrome C oxidase polypeptide VIB family protein	nucleus	0	61	S	SSADVAMTSR							0	0		0							0							0	0		0							0
AT2G14880.1	A0A1P8AZN6	A0A1P8AZN6_ARATH	UPI000848A4D7	SWIB/MDM2 domain superfamily protein	plastid	0	44	R	AVTSATESSE	Free	Free	Free	2.134	1.963	2.813	0	3	Free	3	0.694175			0.559727	2.30333	0.367088	3	Free	Free	Free	1.849	2.384	2.629	0	3	Free	3	0.690432			0.547794	2.28733	0.325687	3	Free	Free	Free	2.362	2.664	1.924
AT2G14880.1	A0A1P8AZN6	A0A1P8AZN6_ARATH	UPI000848A4D7	SWIB/MDM2 domain superfamily protein	plastid	0	45	A	VTSATESSEP	Free	Free	Free				0	3	Free	3							0	Free	Free	Free	30.6	25.37		0	3	Free	3	0.502814			0.253676	27.985	2.615	2	Free	Free	Free	25.48
AT2G14880.1	A0A1P8AZN6	A0A1P8AZN6_ARATH	UPI000848A4D7	SWIB/MDM2 domain superfamily protein	plastid	0	46	V	TSATESSEPT	Free		Free			27.42	0	2	Free	2	0.516181			0.266212	27.42		1		Free					0	1	Free	1							0		Free	Free		29.37	24.43
AT2G14880.1	A0A1P8AZN6	A0A1P8AZN6_ARATH	UPI000848A4D7	SWIB/MDM2 domain superfamily protein	plastid	0	49	A	TESSEPTATN	Free	Free	Free			10.35	0	3	Free	3	0.567961			0.358362	10.35		1	Free	Free	Free			12.93	0	3	Free	3	0.540338			0.305147	12.93		1	Free	Free	Free
AT2G15270.1	A0A384LII7	A0A384LII7_ARATH	UPI000009E17A	Uncharacterized protein	nucleus	double-stranded RNA binding [GO:0003725]; protein kinase binding [GO:0019901]; protein kinase inhibitor activity [GO:0004860]	2	M	SSGKPKQGDT		NTA	NTA				2	0	NTA	2							0							0	0		0							0
AT2G15430.1	Q39211	NRPB3_ARATH	UPI0000001785	DNA-directed RNA polymerases II, IV and V subunit 3 (DNA-directed RNA polymerase II 36 kDa polypeptide A) (DNA-directed RNA polymerase II subunit RPB3-A) (RNA polymerase II subunit 3-A) (RNA polymerase II subunit B3-A)	nucleus	DNA binding [GO:0003677]; DNA-directed 5'-3' RNA polymerase activity [GO:0003899]; protein dimerization activity [GO:0046983]	1	-	MDGATYQRFP		NTA					1	0	NTA	1							0							0	0		0							0		NTA	NTA
AT2G15620.1	Q39161	NIR_ARATH	UPI0000048517	Ferredoxin--nitrite reductase, chloroplastic (NiR) (EC 1.7.7.1)	plastid	4 iron, 4 sulfur cluster binding [GO:0051539]; ferredoxin-nitrite reductase activity [GO:0048307]; heme binding [GO:0020037]; metal ion binding [GO:0046872]; nitrite reductase (NO-forming) activity [GO:0050421]	28	A	AAQTTAPAES	Free	Free	Free	2.425	3.003	1.447	0	3	Free	3	0.695793			0.56314	2.29167	0.642193	3	Free	Free	Free	2.405	1.187	2.772	0	3	Free	3	0.703565			0.569853	2.12133	0.677449	3	Free	Free	Free	1.779	3.022	3.262
AT2G15620.1	Q39161	NIR_ARATH	UPI0000048517	Ferredoxin--nitrite reductase, chloroplastic (NiR) (EC 1.7.7.1)	plastid	4 iron, 4 sulfur cluster binding [GO:0051539]; ferredoxin-nitrite reductase activity [GO:0048307]; heme binding [GO:0020037]; metal ion binding [GO:0046872]; nitrite reductase (NO-forming) activity [GO:0050421]	29	A	AQTTAPAEST	Free		Free	6.389		6.235	0	2	Free	2	0.610032			0.416382	6.312	0.077	2	Free	Free	Free	7.231	6.003		0	3	Free	3	0.590994			0.378676	6.617	0.614	2	Free	Free	Free		8.638
AT2G15620.1	Q39161	NIR_ARATH	UPI0000048517	Ferredoxin--nitrite reductase, chloroplastic (NiR) (EC 1.7.7.1)	plastid	4 iron, 4 sulfur cluster binding [GO:0051539]; ferredoxin-nitrite reductase activity [GO:0048307]; heme binding [GO:0020037]; metal ion binding [GO:0046872]; nitrite reductase (NO-forming) activity [GO:0050421]	36	A	ESTASVDADR	Free	Free					0	2	Free	2							0							0	0		0							0	Free	Free	Free
AT2G15670.1	Q9ZQE7	Q9ZQE7_ARATH	UPI00000A59D2	Transmembrane protein	cytosol	0	1	-	MAKPLTGETI		NTA					1	0	NTA	1							0							0	0		0							0
AT2G16280.1	Q9SIX1	KCS9_ARATH	UPI000004851E	3-ketoacyl-CoA synthase 9 (KCS-9) (EC 2.3.1.199) (Very long-chain fatty acid condensing enzyme 9) (VLCFA condensing enzyme 9)	endoplasmic reticulum	3-oxo-arachidoyl-CoA synthase activity [GO:0102336]; 3-oxo-cerotoyl-CoA synthase activity [GO:0102337]; 3-oxo-lignoceronyl-CoA synthase activity [GO:0102338]; very-long-chain 3-ketoacyl-CoA synthase activity [GO:0102756]	1	-	MEAANEPVNG	NTA	NTA	NTA				3	0	NTA	3							0	NTA	NTA	NTA				3	0	NTA	3							0	NTA	NTA	NTA
AT2G16380.1	Q9SIW3	SFH7_ARATH	UPI000009D993	Phosphatidylinositol/phosphatidylcholine transfer protein SFH7 (Protein SEC FOURTEEN HOMOLOGS 7) (AtSFH7)	cytosol	0	2	M	ADTKQDMENS	NTA	NTA	NTA	100	97.37	99.36	3	0	NTA	3	0.300971		0.481172		98.91	1.11985	3	NTA		NTA	99.77			2	0	NTA	2	0.189493		0.297436		99.77		1	NTA		NTA	98.36
AT2G16600.1	Q38900	CP19A_ARATH	UPI00000AC8BE	Peptidyl-prolyl cis-trans isomerase CYP19-1 (PPIase CYP19-1) (EC 5.2.1.8) (Cyclophilin of 19 kDa 1) (Rotamase cyclophilin-3)	cytosol	cyclosporin A binding [GO:0016018]; peptidyl-prolyl cis-trans isomerase activity [GO:0003755]; unfolded protein binding [GO:0051082]	2	M	ATNPKVYFDM	NTA	NTA	NTA	99.91	99.75	99.27	3	0	NTA	3	0.211974		0.322176		99.6433	0.271948	3	NTA	NTA	NTA	99.21	99.52	99.84	3	0	NTA	3	0.243902		0.4		99.5233	0.257207	3	NTA	NTA	NTA	99.72	99.56	99.43
AT2G16790.3	Q9SLE0	GNTK_ARATH	UPI00000A05F4	Gluconokinase (EC 2.7.1.12) (Gluconate kinase)	0	ATP binding [GO:0005524]; gluconokinase activity [GO:0046316]; hydrolase activity [GO:0016787]	1	-	MISSVLLLIV							0	0		0							0							0	0		0							0
AT2G16850.1	Q9ZVX8	PIP28_ARATH	UPI000000C586	Probable aquaporin PIP2-8 (Plasma membrane intrinsic protein 2-8) (AtPIP2;8) (Plasma membrane intrinsic protein 3b) (PIP3b)	plasma membrane	water channel activity [GO:0015250]	2	M	SKEVSEEGRH	NTA						1	0	NTA	1							0							0	0		0							0
AT2G16930.1	A0A384KWX6	A0A384KWX6_ARATH	UPI000000C0F6	Uncharacterized protein	mitochondrion	structural constituent of ribosome [GO:0003735]	47	W	ATKKTAGSTK							0	0		0							0			Free				0	1	Free	1							0
AT2G16950.1	Q8H0U4	TNPO1_ARATH	UPI00000ADB54	Transportin-1 (AtTRN1) (Importin beta-2) (Karyopherin beta-2)	nucleus	nuclear import signal receptor activity [GO:0061608]; nuclear localization sequence binding [GO:0008139]; Ran GTPase binding [GO:0008536]	2	M	AATAVVWQPR			NTA				1	0	NTA	1							0	NTA	NTA					2	0	NTA	2							0			NTA
AT2G17200.1	Q9SII8	DSK2B_ARATH	UPI00000AC6CF	Ubiquitin domain-containing protein DSK2b	cytosol	polyubiquitin modification-dependent protein binding [GO:0031593]	2	M	GGEGDSSQPQ							0	0		0							0							0	0		0							0		Free
AT2G17240.1	A0A178VZL8	A0A178VZL8_ARATH	UPI000009D85F	Uncharacterized protein	plastid	0	63	A	PEEEKLTRRN	Free	Free	Free	0.7268		0.215	0	3	Free	3	0.902913			0.877133	0.4709	0.2559	2	Free	Free	Free				0	3	Free	3							0	Free		Free			0.243
AT2G17340.1	Q949P3	D89S2_ARATH	UPI00000A6537	Damage-control phosphatase At2g17340 (EC 3.1.3.-) (Sugar phosphates phosphatase At2g17340)	cytosol	hydrolase activity [GO:0016787]; metal ion binding [GO:0046872]; pantothenate kinase activity [GO:0004594]	1	-	MESDSEMVPF	NTA	NTA					2	0	NTA	2							0	NTA		NTA				2	0	NTA	2							0	NTA	NTA	NTA
AT2G17560.1	Q42344	HMGB4_ARATH	UPI00000AC62F	High mobility group B protein 4 (High mobility group protein G) (AtHMGgamma) (HMG gamma) (Nucleosome/chromatin assembly factor group D 04) (Nucleosome/chromatin assembly factor group D 4)	nucleus	chromatin binding [GO:0003682]; DNA binding [GO:0003677]; DNA-binding transcription factor activity [GO:0003700]; structural constituent of chromatin [GO:0030527]	1	-	MKGGESKAEA	Free	Free	Free	5.604	6.024	4.632	0	3	Free	3	0.622977	0.906977			5.42	0.582985	3	Free	Free	Free	5.949	2.108	4.268	0	3	Free	3	0.624765	0.924242			4.10833	1.57214	3	Free	Free	Free	6.186	5.943	5.626
AT2G17630.1	Q9SHP0	SERB2_ARATH	UPI00000A6634	Phosphoserine aminotransferase 2, chloroplastic (AtPSAT2) (EC 2.6.1.52)	plastid	O-phospho-L-serine:2-oxoglutarate aminotransferase activity [GO:0004648]	51	C	ASASTTVGSE	Free	Free	Free		29.95		0	3	Free	3	0.508091			0.255973	29.95		1	Free	Free	Free				0	3	Free	3							0	Free	Free	Free
AT2G17630.1	Q9SHP0	SERB2_ARATH	UPI00000A6634	Phosphoserine aminotransferase 2, chloroplastic (AtPSAT2) (EC 2.6.1.52)	plastid	O-phospho-L-serine:2-oxoglutarate aminotransferase activity [GO:0004648]	52	A	SASTTVGSEQ	Free	Free	Free				0	3	Free	3							0	Free	Free	Free				0	3	Free	3							0	Free	Free	Free
AT2G17870.1	Q94C69	CSP3_ARATH	UPI00000A2945	Cold shock domain-containing protein 3 (AtCSP3)	nucleus	DNA binding [GO:0003677]; mRNA binding [GO:0003729]; zinc ion binding [GO:0008270]	2	M	AMEDQSAARS	NTA	NTA	NTA		99.38		3	0	NTA	3	0.252427		0.393305		99.38		1	NTA	NTA	NTA			99.98	3	0	NTA	3	0.0806754		0.117949		99.98		1	NTA	NTA	NTA			99.99
AT2G17972.1	Q8S8K0	Q8S8K0_ARATH	UPI000000C672	Expressed protein (Transmembrane protein)	plastid	0	41	C	VNSGGDEEKI		NTA	NTA				2	0	NTA	2							0		NTA					1	0	NTA	1							0	NTA		NTA	97.02
AT2G18110.1	Q9SI20	EF1D2_ARATH	UPI0000000F70	Elongation factor 1-delta 2 (EF-1-delta 2) (Elongation factor 1B-beta 2) (eEF-1B beta 2)	cytosol	guanyl-nucleotide exchange factor activity [GO:0005085]; translation elongation factor activity [GO:0003746]	2	M	AAFPNLNSGS	NTA	NTA	NTA				3	0	NTA	3							0	NTA	NTA	NTA				3	0	NTA	3							0	NTA	NTA	NTA
AT2G18230.1	P21216	IPYR2_ARATH	UPI0000048531	Soluble inorganic pyrophosphatase 2 (EC 3.6.1.1) (Pyrophosphate phospho-hydrolase 2) (PPase 2)	cytosol	inorganic diphosphatase activity [GO:0004427]; magnesium ion binding [GO:0000287]	2	M	AEIKDEGSAK	NTA	NTA					2	0	NTA	2							0	NTA	NTA	NTA	99.35			3	0	NTA	3	0.266417		0.446154		99.35		1	NTA	NTA	NTA
AT2G18730.1	Q8VZG1	DGK3_ARATH	UPI000009F6CD	Diacylglycerol kinase 3 (AtDGK3) (DAG kinase 3) (EC 2.7.1.107) (Diglyceride kinase 3) (DGK 3)	plasma membrane	ATP binding [GO:0005524]; diacylglycerol kinase activity [GO:0004143]; NAD+ kinase activity [GO:0003951]	1	-	MDSPVSKTDA			NTA				1	0	NTA	1							0							0	0		0							0
AT2G18740.1	A0A5S9WZ35	A0A5S9WZ35_ARATH	UPI000000C6ED	Uncharacterized protein	nucleus	RNA binding [GO:0003723]	2	M	ASTKVQRIMT	NTA	NTA	NTA				3	0	NTA	3							0	NTA	NTA	NTA				3	0	NTA	3							0	NTA	NTA
AT2G18950.1	Q8VWJ1	HPT1_ARATH	UPI00000347C2	Homogentisate phytyltransferase 1, chloroplastic (AtHPT1) (EC 2.5.1.115) (Tocopherol polyprenyltransferase 1) (Vitamin E pathway gene 2-1 protein) (AtVTE2-1)	plastid	homogentisate phytyltransferase activity [GO:0010176]	76	N	ATAGQPEAFD							0	0		0							0							0	0		0							0
AT2G19080.1	O64471	MTX_ARATH	UPI00000A4A1F	Mitochondrial outer membrane import complex protein METAXIN	mitochondrion	0	1	-	MEGDQETNVY							0	0		0							0							0	0		0							0
AT2G19170.1	O64481	SBT25_ARATH	UPI000004853F	Subtilisin-like protease SBT2.5 (EC 3.4.21.-) (Subtilase subfamily 2 member 5) (AtSBT2.5) (Subtilisin-like serine protease 3) (At-SLP3)	extracellular	serine-type endopeptidase activity [GO:0004252]; serine-type peptidase activity [GO:0008236]	1	-	MDIGLRIFVV							0	0		0							0		NTA					1	0	NTA	1							0
AT2G19480.1	Q9ZUP3	NAP1B_ARATH	UPI00000AC55A	Nucleosome assembly protein 1;2 (AtNAP1;2) (Nucleosome/chromatin assembly factor group A2)	nucleus	histone binding [GO:0042393]; identical protein binding [GO:0042802]	2	M	SNDKDSMNMS	NTA	NTA	NTA	99.93	100	99.95	3	0	NTA	3	0.101942		0.138075		99.96	0.0294392	3	NTA	NTA	NTA	99.96	99.86	99.91	3	0	NTA	3	0.146341		0.230769		99.91	0.0408248	3	NTA	NTA	NTA	99.99	99.99	99.94
AT2G19520.1	O22607	MSI4_ARATH	UPI000012F60F	WD-40 repeat-containing protein MSI4 (Altered cold-responsive gene 1 protein)	nucleus	metal ion binding [GO:0046872]	1	-	MESDEAAAVS	NTA	NTA	NTA	98.78	99.95	99.92	3	0	NTA	3	0.226537	0.534884			99.55	0.54461	3	NTA	NTA	NTA	99.84	99.91	99.6	3	0	NTA	3	0.185741	0.545455			99.7833	0.132749	3	NTA	NTA	NTA	99.92	100	99.39
AT2G19740.1	Q9SLL7	RL311_ARATH	UPI00000A7A91	60S ribosomal protein L31-1	cytosol	structural constituent of ribosome [GO:0003735]	1	-	MEKGKGRKEE	NTA	NTA	NTA				3	0	NTA	3							0	NTA	NTA	NTA				3	0	NTA	3							0	NTA	NTA	NTA
AT2G19750.1	P49689	RS30_ARATH	UPI0000001458	40S ribosomal protein S30	cytosol,nucleus	structural constituent of ribosome [GO:0003735]	2	M	GKVHGSLARA	Free	Free	Free				0	3	Free	3							0	Free		Free				0	2	Free	2							0	Free	Free	Free
AT2G19940.1	Q93Z70	ARGC_ARATH	UPI000058E2E9	Probable N-acetyl-gamma-glutamyl-phosphate reductase, chloroplastic (AGPR) (EC 1.2.1.38) (N-acetyl-glutamate semialdehyde dehydrogenase) (NAGSA dehydrogenase)	plastid	copper ion binding [GO:0005507]; N-acetyl-gamma-glutamyl-phosphate reductase activity [GO:0003942]; NAD binding [GO:0051287]; protein dimerization activity [GO:0046983]	38	A	SSSVKPEKDI			Free				0	1	Free	1							0		Free					0	1	Free	1							0		Free	Free		40.63
AT2G20120.1	F4IUE7	COV1_ARATH	UPI00000AA2DE	Protein CONTINUOUS VASCULAR RING 1	golgi	0	2	M	GDEKPVIVMA							0	0		0							0		NTA					1	0	NTA	1							0
AT2G20190.1	Q8RWY6	CLASP_ARATH	UPI00000A79F5	CLIP-associated protein (AtCLASP)	cytosol	microtubule plus-end binding [GO:0051010]	1	-	MEEALEMARA			NTA				1	0	NTA	1							0			NTA				1	0	NTA	1							0	NTA		NTA
AT2G20260.1	Q9S714	PSAE2_ARATH	UPI0000000B9F	Photosystem I reaction center subunit IV B, chloroplastic (PSI-E B)	plastid	protein domain specific binding [GO:0019904]	47	R	AAEDTPPATA		Free					0	1	Free	1							0							0	0		0							0
AT2G20260.1	Q9S714	PSAE2_ARATH	UPI0000000B9F	Photosystem I reaction center subunit IV B, chloroplastic (PSI-E B)	plastid	protein domain specific binding [GO:0019904]	48	A	AEDTPPATAS	Free	Free		2.075	2.693		0	2	Free	2	0.68932			0.552901	2.384	0.309	2	Free						0	1	Free	1							0	Free	Free		2.573	2.248
AT2G20260.1	Q9S714	PSAE2_ARATH	UPI0000000B9F	Photosystem I reaction center subunit IV B, chloroplastic (PSI-E B)	plastid	protein domain specific binding [GO:0019904]	49	A	EDTPPATASS							0	0		0							0							0	0		0							0		Free
AT2G20260.1	Q9S714	PSAE2_ARATH	UPI0000000B9F	Photosystem I reaction center subunit IV B, chloroplastic (PSI-E B)	plastid	protein domain specific binding [GO:0019904]	57	A	SSDSSSTTAA	Free						0	1	Free	1							0	Free	Free	Free				0	3	Free	3							0	Free	Free
AT2G20260.1	Q9S714	PSAE2_ARATH	UPI0000000B9F	Photosystem I reaction center subunit IV B, chloroplastic (PSI-E B)	plastid	protein domain specific binding [GO:0019904]	65	T	AAAAPAKVPA	Free						0	1	Free	1							0		Free					0	1	Free	1							0
AT2G20260.1	Q9S714	PSAE2_ARATH	UPI0000000B9F	Photosystem I reaction center subunit IV B, chloroplastic (PSI-E B)	plastid	protein domain specific binding [GO:0019904]	66	A	AAAPAKVPAA	Free	Free					0	2	Free	2							0		Free					0	1	Free	1							0	Free	Free			4.945
AT2G20260.1	Q9S714	PSAE2_ARATH	UPI0000000B9F	Photosystem I reaction center subunit IV B, chloroplastic (PSI-E B)	plastid	protein domain specific binding [GO:0019904]	67	A	AAPAKVPAAK							0	0		0							0							0	0		0							0
AT2G20260.1	Q9S714	PSAE2_ARATH	UPI0000000B9F	Photosystem I reaction center subunit IV B, chloroplastic (PSI-E B)	plastid	protein domain specific binding [GO:0019904]	71	A	KVPAAKAKPP	Free						0	1	Free	1							0		Free			0.828		0	1	Free	1	0.844278			0.783088	0.828		1		Free			0.5455
AT2G20260.1	Q9S714	PSAE2_ARATH	UPI0000000B9F	Photosystem I reaction center subunit IV B, chloroplastic (PSI-E B)	plastid	protein domain specific binding [GO:0019904]	76	A	KAKPPPIGPK							0	0		0							0							0	0		0							0
AT2G20340.1	Q8RY79	TYDC1_ARATH	UPI00000A8D55	Tyrosine decarboxylase 1 (EC 4.1.1.25)	cytosol	phenylacetaldehyde synthase activity [GO:1990055]; pyridoxal phosphate binding [GO:0030170]; tyrosine decarboxylase activity [GO:0004837]	1	-	MENGSGKVLK	NTA	NTA					2	0	NTA	2							0							0	0		0							0		NTA
AT2G20610.1	Q9SIV0	SUR1_ARATH	UPI00000AA7F5	S-alkyl-thiohydroximate lyase SUR1 (EC 4.4.1.-) (Protein ABERRANT LATERAL ROOT FORMATION 1) (Protein HOOKLESS 3) (Protein ROOTY) (Protein ROOTY 1) (Protein SUPERROOT 1)	cytosol	carbon-sulfur lyase activity [GO:0016846]; pyridoxal phosphate binding [GO:0030170]; S-alkylthiohydroximate lyase activity [GO:0080108]; transaminase activity [GO:0008483]	2	M	SEEQPHANLA							0	0		0							0		NTA	NTA				2	0	NTA	2							0	NTA	NTA	NTA
AT2G20610.2	Q9SIV0	SUR1_ARATH	UPI00000AA7F5	S-alkyl-thiohydroximate lyase SUR1 (EC 4.4.1.-) (Protein ABERRANT LATERAL ROOT FORMATION 1) (Protein HOOKLESS 3) (Protein ROOTY) (Protein ROOTY 1) (Protein SUPERROOT 1)	cytosol	carbon-sulfur lyase activity [GO:0016846]; pyridoxal phosphate binding [GO:0030170]; S-alkylthiohydroximate lyase activity [GO:0080108]; transaminase activity [GO:0008483]	2	M	SEEQPHANLA							0	0		0							0	NTA			98.96			1	0	NTA	1	0.302064		0.538462		98.96		1
AT2G21060.1	Q38896	CSP4_ARATH	UPI0000000E38	Cold shock domain-containing protein 4 (AtCSP4) (Glycine-rich protein 2b) (AtGRP2b)	nucleus	DNA binding [GO:0003677]; mRNA binding [GO:0003729]; zinc ion binding [GO:0008270]	2	M	SGGGDVNMSG	NTA	NTA	NTA		99.42		3	0	NTA	3	0.245955		0.380753		99.42		1	NTA	NTA	NTA	99.85		99.98	3	0	NTA	3	0.142589		0.220513		99.915	0.065	2	NTA	NTA	NTA		99.49
AT2G21150.1	Q8H110	XCT_ARATH	UPI00000ADB15	Protein XAP5 CIRCADIAN TIMEKEEPER	nucleus	0	2	M	SGMGDGYVGT	NTA	NTA	NTA				3	0	NTA	3							0	NTA	NTA	NTA				3	0	NTA	3							0	NTA	NTA	NTA
AT2G21230.1	B3H7M2	B3H7M2_ARATH	UPI0001739178	Basic-leucine zipper (BZIP) transcription factor family protein	nucleus	DNA-binding transcription factor activity [GO:0003700]; transcription regulatory region DNA binding [GO:0044212]	2	M	GGGGDTTDTN	Free	Free	Free	1.126	0.9391		0	3	Free	3	0.81068		0.853556		1.03255	0.09345	2			Free				0	1	Free	1							0	Free	Free	Free		2.352
AT2G21280.1	Q9SJU9	GC1_ARATH	UPI00000ABF57	Epimerase family protein SDR39U1 homolog, chloroplastic (EC 1.1.1.-) (Protein GIANT CHLOROPLAST 1) (Protein SulA homolog) (AtSulA)	plastid	coenzyme binding [GO:0050662]; oxidoreductase activity [GO:0016491]; protein homodimerization activity [GO:0042803]	39	C	SSQKESQMTV		Free	Free		1.11	3.463	0	2	Free	2	0.697411			0.566553	2.2865	1.1765	2			Free				0	1	Free	1							0			Free
AT2G21330.1	Q9SJU4	ALFP1_ARATH	UPI00000AC020	Fructose-bisphosphate aldolase 1, chloroplastic (AtFBA1) (EC 4.1.2.13)	plastid	fructose-bisphosphate aldolase activity [GO:0004332]	49	A	ASAYADELVK							0	0		0							0	Free		Free	2.233		0.7176	0	2	Free	2	0.767355			0.665441	1.4753	0.7577	2		Free
AT2G21385.1	A8MQF3	A8MQF3_ARATH	UPI00015054FD	Uncharacterized protein	plastid	0	61	C	AVKGDPEDAF	Free	Free	Free	0.7455		5.107	0	3	Free	3	0.669903			0.518771	2.92625	2.18075	2	Free	Free	Free			2.65	0	3	Free	3	0.666041			0.503676	2.65		1	Free	Free	Free	3.456	4.69	3.251
AT2G21385.1	A8MQF3	A8MQF3_ARATH	UPI00015054FD	Uncharacterized protein	plastid	0	62	A	VKGDPEDAFK	NTA	NTA	NTA	75.28		77.19	3	0	NTA	3	0.435275			0.143345	76.235	0.955	2	NTA	NTA	NTA			76.59	3	0	NTA	3	0.422139			0.128676	76.59		1	NTA	NTA	NTA		76.9	76.1
AT2G21530.1	Q8GWP4	Q8GWP4_ARATH	UPI00000ADF80	At2g21530 (SMAD/FHA domain-containing protein)	plastid	mRNA binding [GO:0003729]	72	R	ASLDENQSPT		Free	Free				0	2	Free	2							0		Free					0	1	Free	1							0		Free	Free
AT2G21530.1	Q8GWP4	Q8GWP4_ARATH	UPI00000ADF80	At2g21530 (SMAD/FHA domain-containing protein)	plastid	mRNA binding [GO:0003729]	73	A	SLDENQSPTS	Free	Free	Free		1.081	1.31	0	3	Free	3	0.786408			0.696246	1.1955	0.1145	2	Free	Free	Free				0	3	Free	3							0	Free	Free	Free		0.8924
AT2G21600.1	O48671	RER1B_ARATH	UPI000000146B	Protein RER1B (AtRER1B)	endoplasmic reticulum	0	1	-	MEGSGGDSGS							0	0		0							0							0	0		0							0
AT2G21620.1	A0A178VRN2	A0A178VRN2_ARATH	UPI000009CF4D	RD2	plasma membrane	hydrolase activity [GO:0016787]	1	-	MEALPEDEEY	NTA	NTA	NTA			100	3	0	NTA	3	0.00809061	0.0348837			100		1	NTA	NTA					2	0	NTA	2							0	NTA	NTA	NTA
AT2G21660.1	Q03250	RBG7_ARATH	UPI0000000D3F	Glycine-rich RNA-binding protein 7 (AtGR-RBP7) (AtRBG7) (Glycine-rich protein 7) (AtGRP7) (Protein COLD, CIRCADIAN RHYTHM, AND RNA BINDING 2) (Protein CCR2)	nucleus	double-stranded DNA binding [GO:0003690]; mRNA binding [GO:0003729]; RNA binding [GO:0003723]; single-stranded DNA binding [GO:0003697]	2	M	ASGDVEYRCF		NTA	NTA		99.96	99.92	2	0	NTA	2	0.121359		0.154812		99.94	0.02	2	NTA	NTA	NTA	99.93	99.92	99.93	3	0	NTA	3	0.133208		0.205128		99.9267	0.00471405	3	NTA	NTA	NTA	99.93	99.93	99.99
AT2G22090.1	Q9SHZ6	UBA1A_ARATH	UPI00000A5401	UBP1-associated proteins 1A (UBP1-interacting protein 1a)	nucleus	mRNA binding [GO:0003729]; RNA binding [GO:0003723]	2	M	AKTLDKSKKR	Free		Free				0	2	Free	2							0							0	0		0							0
AT2G22230.1	Q9SIE3	Q9SIE3_ARATH	UPI00000AC1A9	At2g22230/T26C19.11 (Putative beta-hydroxyacyl-ACP dehydratase) (Thioesterase superfamily protein)	plastid	3-hydroxyacyl-[acyl-carrier-protein] dehydratase activity [GO:0019171]; crotonoyl-[acyl-carrier-protein] hydratase activity [GO:0047450]	51	C	STNGDSTSTE		Free					0	1	Free	1							0							0	0		0							0
AT2G23000.1	O64810	SCP10_ARATH	UPI00000A15C6	Serine carboxypeptidase-like 10 (Sinapoylglucose--anthocyanin acyltransferase) (Sinapoylglucose--anthocyanin sinapoyltransferase) (SAT) (EC 2.3.1.-)	extracellular	serine-type carboxypeptidase activity [GO:0004185]; transferase activity, transferring acyl groups other than amino-acyl groups [GO:0016747]	22	S	AAIVKSLPGL	Free	Free	Free				0	3	Free	3							0	Free	Free	Free				0	3	Free	3							0	Free	Free	Free
AT2G23090.1	O64818	Y2309_ARATH	UPI00000AC3E1	Uncharacterized protein At2g23090	cytosol	0	2	M	GGGNAQKSAM	Free	Free	Free				0	3	Free	3							0	Free	Free	Free				0	3	Free	3							0	Free	Free	Free
AT2G23350.1	O22173	PABP4_ARATH	UPI00000A0BE1	Polyadenylate-binding protein 4 (PABP-4) (Poly(A)-binding protein 4)	cytosol	mRNA 3'-UTR binding [GO:0003730]; mRNA binding [GO:0003729]; poly(A) binding [GO:0008143]; poly(U) RNA binding [GO:0008266]; RNA binding [GO:0003723]	2	M	AQVQAPSSHS	NTA						1	0	NTA	1							0							0	0		0							0	NTA
AT2G23940.1	A0A5S9X0K8	A0A5S9X0K8_ARATH	UPI00000A5B51	Uncharacterized protein	endoplasmic reticulum	0	2	M	ANQGAKKRKE	Free	Free	Free	0.181		0.7573	0	3	Free	3	0.904531		0.912134		0.46915	0.28815	2	Free	Free					0	2	Free	2							0	Free	Free		0.4665
AT2G24050.1	O82233	IF4G2_ARATH	UPI00000AAC59	Eukaryotic translation initiation factor isoform 4G-2 (eIF(iso)4G-2)	nucleus	mRNA binding [GO:0003729]; translation initiation factor activity [GO:0003743]	1	-	MQQQGEPSVL							0	0		0							0							0	0		0							0			NTA
AT2G24090.1	Q8VZ55	RK35_ARATH	UPI00000A5592	50S ribosomal protein L35, chloroplastic	plastid	structural constituent of ribosome [GO:0003735]	72	A	HKGYKMKTHK		Free	Free				0	2	Free	2							0	Free	Free	Free		1.491		0	3	Free	3	0.765478			0.661765	1.491		1	Free	Free	Free
AT2G24200.1	P30184	AMPL1_ARATH	UPI0000000E6B	Leucine aminopeptidase 1 (EC 3.4.11.1) (Leucyl aminopeptidase 1) (AtLAP1) (Proline aminopeptidase 1) (EC 3.4.11.5) (Prolyl aminopeptidase 1)	cytosol	aminopeptidase activity [GO:0004177]; dipeptidase activity [GO:0016805]; manganese ion binding [GO:0030145]; metalloexopeptidase activity [GO:0008235]	2	M	AHTLGLTQPN	NTA	NTA	NTA	99.45	99.92		3	0	NTA	3	0.203883		0.309623		99.685	0.235	2	NTA	NTA	NTA	99.04	99.46		3	0	NTA	3	0.27955		0.482051		99.25	0.21	2	NTA	NTA	NTA	99.99	99.99
AT2G24220.2	Q9ZUH3	PUP5_ARATH	UPI0001505888	Probable purine permease 5 (AtPUP5)	plasma membrane	purine nucleobase transmembrane transporter activity [GO:0005345]; purine nucleoside transmembrane transporter activity [GO:0015211]	2	M	TTFKDDNPQS	NTA						1	0	NTA	1							0		NTA					1	0	NTA	1							0		NTA	NTA
AT2G24420.1	Q9ZQ26	Q9ZQ26_ARATH	UPI00000A7BF2	AT2G24420 protein (At2g24420/T28I24.15) (DNA repair ATPase-like protein) (Expressed protein)	endoplasmic reticulum	0	26	A	DAGIDGGDEP	Free	Free	Free	1.012	0.7607	1.683	0	3	Free	3	0.791262			0.699659	1.1519	0.389306	3	Free	Free	Free	0.6049	0.4992		0	3	Free	3	0.893058			0.863971	0.55205	0.05285	2	Free	Free	Free	0.1958
AT2G24440.1	A0A654EVP0	A0A654EVP0_ARATH	UPI00000A7CC9	Uncharacterized protein	nucleus	0	2	M	ASKKVDGEGK	NTA	NTA	NTA				3	0	NTA	3							0							0	0		0							0
AT2G24490.1	Q9ZQ19	RFA2A_ARATH	UPI000000C652	Replication protein A 32 kDa subunit A (AtRPA32A) (RP-A p32 A) (DNA replication protein A2 subunit A) (Protein SUPPRESSOR OF ROS1) (Replication factor A protein 2 A) (AtRPA2 A) (RF-A protein 2 A) (Replicon protein A2 A)	nucleus	single-stranded DNA binding [GO:0003697]	1	-	MFSSSQFEPN			NTA				1	0	NTA	1							0							0	0		0							0
AT2G24540.1	Q8LAW2	AFR_ARATH	UPI00000ABF5D	F-box protein AFR (Protein ATTENUATED FAR-RED RESPONSE) (SKP1-interacting partner 29)	nucleus	0	2	M	AEQETTSNIN	NTA	NTA	NTA				3	0	NTA	3							0							0	0		0							0		NTA
AT2G24580.1	Q9SJA7	SOX_ARATH	UPI0000001790	Probable sarcosine oxidase (EC 1.5.3.1)	peroxisome	sarcosine oxidase activity [GO:0008115]	1	-	MEYSDDGRFD		NTA					1	0	NTA	1							0							0	0		0							0
AT2G24820.1	Q9SK50	TIC55_ARATH	UPI000009CA82	Protein TIC 55, chloroplastic (Translocon at the inner envelope membrane of chloroplasts 55) (AtTIC55) (Translocon at the inner envelope membrane of chloroplasts 55-II)	plastid	2 iron, 2 sulfur cluster binding [GO:0051537]; chlorophyllide a oxygenase [overall] activity [GO:0010277]; metal ion binding [GO:0046872]	51	S	AVAGTAVSDQ	NTA	NTA	NTA	97.64	95.75	96.17	3	0	NTA	3	0.367314			0.0614334	96.52	0.810309	3	NTA	NTA	NTA	95.45	97.28	97.5	3	0	NTA	3	0.363977			0.0625	96.7433	0.918924	3	NTA	NTA	NTA	94.55	97.44	95.92
AT2G24940.1	Q9SK39	SBP3_ARATH	UPI000005EA98	Probable steroid-binding protein 3 (AtMP3) (Membrane-associated progesterone-binding protein 2) (AtMAPR2)	nucleus	steroid binding [GO:0005496]	1	-	MEFTAEQLSQ	NTA	NTA	NTA				3	0	NTA	3							0	NTA	NTA			96.64		2	0	NTA	2	0.365854	0.80303			96.64		1	NTA	NTA	NTA		95.42
AT2G25070.1	O81716	P2C21_ARATH	UPI000009CBCA	Probable protein phosphatase 2C 21 (AtPP2C21) (EC 3.1.3.16) (AtPPC4;2)	nucleus	magnesium-dependent protein serine/threonine phosphatase activity [GO:0004724]; metal ion binding [GO:0046872]; protein serine/threonine phosphatase activity [GO:0004722]	2	M	GTYLSSPKTE		NTA					1	0	NTA	1							0			NTA				1	0	NTA	1							0		NTA
AT2G25080.1	P52032	GPX1_ARATH	UPI000012BC0F	Phospholipid hydroperoxide glutathione peroxidase 1, chloroplastic (PHGPx) (EC 1.11.1.12)	plastid	glutathione peroxidase activity [GO:0004602]; peroxidase activity [GO:0004601]; phospholipid-hydroperoxide glutathione peroxidase activity [GO:0047066]	73	R	AAAEKTVHDF							0	0		0							0							0	0		0							0
AT2G25730.1	A0A1P8B1I9	A0A1P8B1I9_ARATH	UPI00084846BF	Zinc finger FYVE domain protein	nucleus	0	1	-	MDKETEILSR							0	0		0							0							0	0		0							0
AT2G25840.1	Q8RXE9	SYWM_ARATH	UPI00000AC12E	Tryptophan--tRNA ligase, chloroplastic/mitochondrial (EC 6.1.1.2) (Protein OVULE ABORTION 4) (Tryptophanyl-tRNA synthetase) (TrpRS)	plastid	ATP binding [GO:0005524]; tryptophan-tRNA ligase activity [GO:0004830]	53	C	SVATDDTSPS	NTA	NTA	NTA/Free	65.94	66.8	62.25	3	1	NTA	3	0.453074			0.177474	64.9967	1.97367	3		NTA					1	0	NTA	1							0		NTA	NTA
AT2G25970.1	A0A178VUZ4	A0A178VUZ4_ARATH	UPI0007E05EC4	Uncharacterized protein	nucleus	RNA binding [GO:0003723]	2	M	ADESQYSSDT	NTA	NTA	NTA	98.75	100	99.97	3	0	NTA	3	0.223301		0.343096		99.5733	0.582313	3	NTA	NTA	NTA	95.57	99.14	99.01	3	0	NTA	3	0.347092		0.620513		97.9067	1.65312	3	NTA	NTA	NTA	99.98	99.75	99.61
AT2G26080.1	O80988	GCSP2_ARATH	UPI000012B348	Glycine dehydrogenase (decarboxylating) 2, mitochondrial (EC 1.4.4.2) (Glycine cleavage system P protein 2) (Glycine decarboxylase 2) (Glycine decarboxylase P-protein 2) (AtGLDP2) (Glycine dehydrogenase (aminomethyl-transferring) 2)	mitochondrion	ATP binding [GO:0005524]; glycine binding [GO:0016594]; glycine dehydrogenase (decarboxylating) activity [GO:0004375]; pyridoxal phosphate binding [GO:0030170]	73	S	ISVDALKPSD	Free	Free	Free	0.3518	0.2205	0.4134	0	3	Free	3	0.933657			0.918089	0.328567	0.0804464	3	Free	Free	Free	0.3902		3.36	0	3	Free	3	0.729831			0.610294	1.8751	1.4849	2	Free	Free	Free	0.3013	0.3868	0.9183
AT2G26230.1	O04420	URIC_ARATH	UPI00000011AF	Uricase (EC 1.7.3.3) (Nodulin-35 homolog) (Urate oxidase)	peroxisome	urate oxidase activity [GO:0004846]	2	M	AQEADGIRLD	NTA						1	0	NTA	1							0							0	0		0							0
AT2G26540.1	O48721	HEM4_ARATH	UPI00000A08C9	Uroporphyrinogen-III synthase, chloroplastic (AtUROS) (EC 4.2.1.75) (Hydroxymethylbilane hydrolyase [cyclizing]) (Uroporphyrinogen-III cosynthase)	plastid	uroporphyrinogen-III synthase activity [GO:0004852]	46	N	SISSSVSSSS	Free						0	1	Free	1							0							0	0		0							0
AT2G26570.1	O48724	WEB1_ARATH	UPI00000A832E	Protein WEAK CHLOROPLAST MOVEMENT UNDER BLUE LIGHT 1 (Protein WEB1)	plasma membrane	0	1	-	MEDLKTVEAS	NTA	NTA					2	0	NTA	2							0							0	0		0							0	NTA
AT2G26640.1	O48780	KCS11_ARATH	UPI000000C1A3	3-ketoacyl-CoA synthase 11 (KCS-11) (EC 2.3.1.199) (Very long-chain fatty acid condensing enzyme 11) (VLCFA condensing enzyme 11)	plasma membrane	3-oxo-arachidoyl-CoA synthase activity [GO:0102336]; 3-oxo-cerotoyl-CoA synthase activity [GO:0102337]; 3-oxo-lignoceronyl-CoA synthase activity [GO:0102338]; very-long-chain 3-ketoacyl-CoA synthase activity [GO:0102756]	1	-	MDVEQKKPLI	NTA		NTA				2	0	NTA	2							0			NTA				1	0	NTA	1							0	NTA		NTA
AT2G26670.1	O48782	HMOX1_ARATH	UPI0000048591	Heme oxygenase 1, chloroplastic (AtHO1) (EC 1.14.14.18) (Protein GENOMES UNCOUPLED 2) (Protein REVERSAL OF THE DET PHENOTYPE 4)	plastid	heme binding [GO:0020037]; heme oxygenase (decyclizing) activity [GO:0004392]; metal ion binding [GO:0046872]	56	A	ATTAAEKQKK	Free	Free	Free	3.513		3.717	0	3	Free	3	0.65534			0.491468	3.615	0.102	2	Free	Free	Free		4.072	3.82	0	3	Free	3	0.628518			0.441176	3.946	0.126	2	Free	Free	Free			2.639
AT2G26670.1	O48782	HMOX1_ARATH	UPI0000048591	Heme oxygenase 1, chloroplastic (AtHO1) (EC 1.14.14.18) (Protein GENOMES UNCOUPLED 2) (Protein REVERSAL OF THE DET PHENOTYPE 4)	plastid	heme binding [GO:0020037]; heme oxygenase (decyclizing) activity [GO:0004392]; metal ion binding [GO:0046872]	57	A	TTAAEKQKKR	Free	Free	Free				0	3	Free	3							0	NTA/Free	NTA/Free	Free				2	3	Free	3							0	Free	NTA/Free	Free		50.62
AT2G27020.1	O23715	PSA3_ARATH	UPI0000000EEE	Proteasome subunit alpha type-3 (EC 3.4.25.1) (20S proteasome alpha subunit G-1) (DiDi 17A-2a) (Proteasome component 8) (Proteasome subunit alpha type-7)	cytosol,nucleus	endopeptidase activity [GO:0004175]; threonine-type endopeptidase activity [GO:0004298]	2	M	SSIGTGYDLS	NTA		NTA				2	0	NTA	2							0	NTA						1	0	NTA	1							0	NTA
AT2G27030.1	Q682T9	CALM5_ARATH	UPI000000036D	Calmodulin-5 (CaM-5)	plasma membrane	calcium ion binding [GO:0005509]	2	M	ADQLTDDQIS	NTA	NTA	NTA				3	0	NTA	3							0	NTA	NTA	NTA	99.67		99.56	3	0	NTA	3	0.219512		0.353846		99.615	0.055	2	NTA		NTA	99.89		99.87
AT2G27100.1	Q9ZVD0	SRRT_ARATH	UPI00000AC10E	Serrate RNA effector molecule	nucleus	DNA binding [GO:0003677]; DNA-binding transcription factor activity [GO:0003700]; metal ion binding [GO:0046872]	2	M	ADVNLPPSDS	NTA						1	0	NTA	1							0							0	0		0							0
AT2G27680.1	Q9ZUX0	Q9ZUX0_ARATH	UPI00000A1406	At2g27680/F15K20.22 (Expressed protein) (NAD(P)-linked oxidoreductase superfamily protein)	plastid	0	37	C	SVEITEADRS	Free	Free	Free	1.656	2.64	3.113	0	3	Free	3	0.687702			0.549488	2.46967	0.60689	3	Free	Free	Free		2.025	2.742	0	3	Free	3	0.682927			0.533088	2.3835	0.3585	2	Free	Free	Free	0.9404	2.491	2.468
AT2G27710.1	Q9SLF7	RLA22_ARATH	UPI0000000D44	60S acidic ribosomal protein P2-2	cytosol	structural constituent of ribosome [GO:0003735]	1	-	MKVVAAYLLA	Free	Free					0	2	Free	2							0		Free	Free			0.3271	0	2	Free	2	0.939962	0.984848			0.3271		1	Free		Free
AT2G27720.1	P51407	RLA21_ARATH	UPI0000000B7A	60S acidic ribosomal protein P2-1	cytosol	structural constituent of ribosome [GO:0003735]	1	-	MKVVAAFLLA							0	0		0							0			Free				0	1	Free	1							0
AT2G27730.1	Q9ZUX4	UMP2_ARATH	UPI0000137C2D	Uncharacterized protein At2g27730, mitochondrial	mitochondrion	copper ion binding [GO:0005507]	15	F	SSGKVLSEEE			Free				0	1	Free	1							0							0	0		0							0
AT2G27730.1	Q9ZUX4	UMP2_ARATH	UPI0000137C2D	Uncharacterized protein At2g27730, mitochondrial	mitochondrion	copper ion binding [GO:0005507]	16	S	SGKVLSEEER			Free				0	1	Free	1							0							0	0		0							0
AT2G28000.1	P21238	CPNA1_ARATH	UPI000000BD81	Chaperonin 60 subunit alpha 1, chloroplastic (CPN-60 alpha 1) (Protein SCHLEPPERLESS) (RuBisCO large subunit-binding protein subunit alpha 1)	plastid	ATP binding [GO:0005524]; unfolded protein binding [GO:0051082]	47	A	NVKEIAFDQH	Free	Free	Free	0.2832	0.5076	0.4161	0	3	Free	3	0.917476			0.894198	0.4023	0.0921291	3	Free	Free	Free	0.2001	0.3808	0.3433	0	3	Free	3	0.949343			0.930147	0.308067	0.0778638	3	Free	Free	Free	0.06749	0.5951	0.4267
AT2G28190.1	O78310	SODC2_ARATH	UPI00000017E2	Superoxide dismutase [Cu-Zn] 2, chloroplastic (EC 1.15.1.1) (Copper/zinc superoxide dismutase 2)	plastid	copper ion binding [GO:0005507]; superoxide dismutase activity [GO:0004784]	63	S	AAKKAVAVLK	Free	Free	Free	1.035	1.151		0	3	Free	3	0.796117			0.709898	1.093	0.058	2	Free	Free	Free	1.576	1.595	5.137	0	3	Free	3	0.660413			0.496324	2.76933	1.67421	3	Free	Free	Free		1.308	0.7857
AT2G28190.1	O78310	SODC2_ARATH	UPI00000017E2	Superoxide dismutase [Cu-Zn] 2, chloroplastic (EC 1.15.1.1) (Copper/zinc superoxide dismutase 2)	plastid	copper ion binding [GO:0005507]; superoxide dismutase activity [GO:0004784]	64	A	AKKAVAVLKG	Free	Free	Free	2.5	0.4039	1.756	0	3	Free	3	0.745955			0.645051	1.5533	0.86765	3			Free			1.053	0	1	Free	1	0.806754			0.720588	1.053		1	Free	Free	Free		1.81	3.229
AT2G29360.1	Q9ZW19	TRNHC_ARATH	UPI00000485AE	Tropinone reductase homolog At2g29360 (EC 1.1.1.-)	cytosol	oxidoreductase activity [GO:0016491]	2	M	AKTGESLRDK	NTA	NTA	NTA				3	0	NTA	3							0	NTA	NTA	NTA				3	0	NTA	3							0	NTA	NTA	NTA
AT2G29400.1	P30366	PP11_ARATH	UPI00000017AC	Serine/threonine-protein phosphatase PP1 isozyme 1 (EC 3.1.3.16) (Type one protein phosphatase 1)	cytosol	metal ion binding [GO:0046872]; protein serine/threonine phosphatase activity [GO:0004722]	2	M	AEKPAQEQEQ	NTA	NTA	NTA			99.56	3	0	NTA	3	0.224919		0.34728		99.56		1	NTA	NTA	NTA				3	0	NTA	3							0	NTA	NTA	NTA
AT2G29450.1	P46421	GSTU5_ARATH	UPI0000000E74	Glutathione S-transferase U5 (AtGSTU5) (EC 2.5.1.18) (AtGSTU1) (GST class-tau member 5) (Glutathione S-transferase 103-1A)	cytosol	glutathione binding [GO:0043295]; glutathione transferase activity [GO:0004364]	2	M	AEKEEVKLLG							0	0		0							0			NTA				1	0	NTA	1							0
AT2G29530.1	Q9ZW33	TIM10_ARATH	UPI000000C45B	Mitochondrial import inner membrane translocase subunit TIM10	mitochondrion	metal ion binding [GO:0046872]	2	M	ASPIPVGVTK							0	0		0							0							0	0		0							0			NTA
AT2G29630.1	O82392	THIC_ARATH	UPI00000A0FE6	Phosphomethylpyrimidine synthase, chloroplastic (EC 4.1.99.17) (Hydroxymethylpyrimidine phosphate synthase) (HMP-P synthase) (HMP-phosphate synthase) (HMPP synthase) (Protein PYRIMIDINE REQUIRING) (Thiamine biosynthesis protein ThiC) (Protein THIAMINE C)	plastid	4 iron, 4 sulfur cluster binding [GO:0051539]; carbon-carbon lyase activity [GO:0016830]; iron-sulfur cluster binding [GO:0051536]; metal ion binding [GO:0046872]; protein domain specific binding [GO:0019904]	55	A	TLTFDPPTTN	NTA	NTA	NTA			91.95	3	0	NTA	3	0.394822			0.0750853	91.95		1	NTA	NTA	NTA		89.34		3	0	NTA	3	0.395872			0.0919118	89.34		1	NTA	NTA	NTA		87.01	89.26
AT2G29980.1	P48623	FAD3E_ARATH	UPI0000001786	Acyl-lipid omega-3 desaturase (cytochrome b5), endoplasmic reticulum (EC 1.14.19.25) (Omega-3 fatty acid desaturase 3, endoplasmic reticulum)	endoplasmic reticulum	omega-3 fatty acid desaturase activity [GO:0042389]; oxidoreductase activity, acting on paired donors, with oxidation of a pair of donors resulting in the reduction of molecular oxygen to two molecules of water [GO:0016717]	2	M	VVAMDQRTNV			Free				0	1	Free	1							0							0	0		0							0			Free
AT2G30060.1	Q8RWG8	RBP1B_ARATH	UPI00000A615C	Ran-binding protein 1 homolog b	nucleus	Ran GTPase binding [GO:0008536]	2	M	ASISNEPERE	NTA	NTA	NTA				3	0	NTA	3							0	NTA	NTA	NTA				3	0	NTA	3							0	NTA	NTA	NTA	98.01
AT2G30150.2	O64732	U87A1_ARATH	UPI00000485BE	UDP-glycosyltransferase 87A1 (EC 2.4.1.-)	0	transferase activity, transferring hexosyl groups [GO:0016758]; UDP-glycosyltransferase activity [GO:0008194]	1	-	MNPIKPQPLG	NTA						1	0	NTA	1							0	NTA	NTA					2	0	NTA	2							0	NTA	NTA	NTA
AT2G30280.1	Q8GYP3	RDM4_ARATH	UPI000000C656	RNA-directed DNA methylation 4 (Protein DEFECTIVE IN MERISTEM SILENCING 4)	nucleus	DNA-binding transcription factor activity [GO:0003700]	1	-	MDGVGESSTQ							0	0		0							0							0	0		0							0
AT2G30520.1	Q682S0	RPT2_ARATH	UPI00000AC63A	Root phototropism protein 2 (BTB/POZ domain-containing protein RPT2)	golgi	0	2	M	ATEGKNPINM	NTA	NTA	NTA	100	99.96	99.97	3	0	NTA	3	0.0954693		0.125523		99.9767	0.0169967	3	NTA	NTA	NTA	99.99		99.97	3	0	NTA	3	0.0844278		0.123077		99.98	0.01	2	NTA	NTA	NTA	99.99	99.99	99.99
AT2G30860.1	O80852	GSTF9_ARATH	UPI00000485CB	Glutathione S-transferase F9 (AtGSTF9) (EC 2.5.1.18) (AtGSTF7) (GST class-phi member 9)	cytosol	copper ion binding [GO:0005507]; glutathione binding [GO:0043295]; glutathione peroxidase activity [GO:0004602]; glutathione transferase activity [GO:0004364]	2	M	VLKVYGPHFA	Free	Free	Free	0.101		0.2586	0	3	Free	3	0.972492		0.970711		0.1798	0.0788	2	Free	Free	Free	0.2868	0.2397	0.09806	0	3	Free	3	0.966229		0.979487		0.208187	0.0802102	3	Free	Free	Free	0.3947	0.2528	0.3685
AT2G30870.1	P42761	GSTFA_ARATH	UPI00000014E3	Glutathione S-transferase F10 (AtGSTF10) (EC 2.5.1.18) (AtGSTF4) (GST class-phi member 10) (Protein EARLY RESPONSE TO DEHYDRATION 13)	cytosol	copper ion binding [GO:0005507]; glutathione binding [GO:0043295]; glutathione transferase activity [GO:0004364]	2	M	VLTIYAPLFA							0	0		0							0							0	0		0							0
AT2G30930.1	O80858	O80858_ARATH	UPI00000AC52D	Expressed protein	plasma membrane	0	2	M	AQFLEKATSA							0	0		0							0	NTA						1	0	NTA	1							0	NTA
AT2G30950.1	O80860	FTSH2_ARATH	UPI00000502B5	ATP-dependent zinc metalloprotease FTSH 2, chloroplastic (AtFTSH2) (EC 3.4.24.-) (Protein VARIEGATED 2)	plastid	ATP binding [GO:0005524]; ATP-dependent peptidase activity [GO:0004176]; metal ion binding [GO:0046872]; metalloendopeptidase activity [GO:0004222]; metallopeptidase activity [GO:0008237]	77	A	SGKANADEQG							0	0		0							0							0	0		0							0
AT2G31060.2	A0A178VPB8	A0A178VPB8_ARATH	UPI00005DC01A	EMB2785	mitochondrion	GTPase activity [GO:0003924]; GTP binding [GO:0005525]; translation elongation factor activity [GO:0003746]	39	S	AATASTAAAG							0	0		0							0		Free					0	1	Free	1							0
AT2G31060.2	A0A178VPB8	A0A178VPB8_ARATH	UPI00005DC01A	EMB2785	mitochondrion	GTPase activity [GO:0003924]; GTP binding [GO:0005525]; translation elongation factor activity [GO:0003746]	40	A	ATASTAAAGA	Free	Free	Free	4.8		2.074	0	3	Free	3	0.660194			0.501706	3.437	1.363	2	Free	Free	Free		2.135	1.88	0	3	Free	3	0.716698			0.588235	2.0075	0.1275	2		Free	Free			0.1599
AT2G31360.1	Q9SID2	ADS2_ARATH	UPI00000AB886	Delta-9 acyl-lipid desaturase 2 (EC 1.14.19.-)	endoplasmic reticulum	16:0 monogalactosyldiacylglycerol desaturase activity [GO:0009979]; oxidoreductase activity, acting on paired donors, with oxidation of a pair of donors resulting in the reduction of molecular oxygen to two molecules of water [GO:0016717]	2	M	SVTSTVEENH							0	0		0							0							0	0		0							0			Free
AT2G31610.1	Q9SIP7	RS31_ARATH	UPI00000A4E73	40S ribosomal protein S3-1	cytosol	damaged DNA binding [GO:0003684]; DNA-(apurinic or apyrimidinic site) endonuclease activity [GO:0003906]; mRNA binding [GO:0003729]; structural constituent of ribosome [GO:0003735]	2	M	ATQISKKRKF	NTA	NTA	NTA			100	3	0	NTA	3	0.00970874		0.0083682		100		1	NTA		NTA			99.67	2	0	NTA	2	0.208255		0.338462		99.67		1	NTA		NTA			99.99
AT2G31750.1	Q9SKC5	U74D1_ARATH	UPI00000485D4	UDP-glycosyltransferase 74D1 (EC 2.4.1.-) (Jasmonate glucosyltransferase 1) (AtJGT1)	plastid	indole-3-butyrate beta-glucosyltransferase activity [GO:0052638]; quercetin 3-O-glucosyltransferase activity [GO:0080043]; quercetin 7-O-glucosyltransferase activity [GO:0080044]; UDP-glycosyltransferase activity [GO:0008194]	2	M	GEKAKANVLV							0	0		0							0			NTA				1	0	NTA	1							0
AT2G31790.1	Q9SKC1	U74C1_ARATH	UPI00000485D5	UDP-glycosyltransferase 74C1 (EC 2.4.1.-)	mitochondrion	quercetin 3-O-glucosyltransferase activity [GO:0080043]; quercetin 7-O-glucosyltransferase activity [GO:0080044]; UDP-glycosyltransferase activity [GO:0008194]	2	M	SEAKKGHVLF	NTA	NTA	NTA	99.99	99.99	100	3	0	NTA	3	0.02589		0.0334728		99.9933	0.00471405	3	NTA	NTA	NTA	100	100	99.02	3	0	NTA	3	0.206379		0.333333		99.6733	0.461976	3	NTA	NTA		99.99	100
AT2G31810.1	Q93YZ7	ILVH2_ARATH	UPI000009CFCE	Acetolactate synthase small subunit 2, chloroplastic (Acetohydroxy-acid synthase small subunit) (AHAS) (ALS)	plastid	acetolactate synthase activity [GO:0003984]; acetolactate synthase regulator activity [GO:1990610]; protein self-association [GO:0043621]	63	S	VDGKISDASF	Free	Free	Free				0	3	Free	3							0							0	0		0							0
AT2G32080.1	Q9SKZ1	PUR_ARATH	UPI00000A203E	Transcription factor Pur-alpha 1 (Purine-rich single-stranded DNA-binding protein alpha 1)	golgi	DNA-binding transcription repressor activity, RNA polymerase II-specific [GO:0001227]; double-stranded DNA binding [GO:0003690]; mRNA binding [GO:0003729]; purine-rich negative regulatory element binding [GO:0032422]; RNA polymerase II regulatory region sequence-specific DNA binding [GO:0000977]; sequence-specific DNA binding [GO:0043565]	1	-	MEANSGGGGG	NTA	NTA	NTA	99.99	99.98	100	3	0	NTA	3	0.038835	0.139535			99.99	0.00816497	3	NTA	NTA	NTA	99.99	99.99	100	3	0	NTA	3	0.0300188	0.0909091			99.9933	0.00471405	3	NTA	NTA	NTA	100	99.98	99.99
AT2G32090.1	F4ISS2	F4ISS2_ARATH	UPI000034EDED	Lactoylglutathione lyase / glyoxalase I family protein	cytosol	lyase activity [GO:0016829]	2	M	ASLGHIARES							0	0		0							0							0	0		0							0			NTA
AT2G32230.1	Q66GI4	PRRP1_ARATH	UPI00001623AB	Proteinaceous RNase P 1, chloroplastic/mitochondrial (EC 3.1.26.5) (Pentatricopeptide repeat-containing protein At2g32230)	plastid,mitochondrion	metal ion binding [GO:0046872]; ribonuclease P activity [GO:0004526]	71	A	AAKQSAASPS	Free	Free	Free	1.001		1.549	0	3	Free	3	0.778317			0.682594	1.275	0.274	2	Free	Free	Free	1.221	1.97	1.046	0	3	Free	3	0.772983			0.672794	1.41233	0.40075	3	Free	Free	Free	0.7899	1.168	1.146
AT2G32230.1	Q66GI4	PRRP1_ARATH	UPI00001623AB	Proteinaceous RNase P 1, chloroplastic/mitochondrial (EC 3.1.26.5) (Pentatricopeptide repeat-containing protein At2g32230)	plastid,mitochondrion	metal ion binding [GO:0046872]; ribonuclease P activity [GO:0004526]	72	A	AKQSAASPSE			Free			5.759e-05	0	1	Free	1	1			1	5.759e-05		1							0	0		0							0			Free
AT2G32410.1	Q9ZV69	AXL1_ARATH	UPI00000A80C4	NEDD8-activating enzyme E1 regulatory subunit AXL (Protein AXR1-LIKE) (Protein AXR1-LIKE 1)	peroxisome	NEDD8 activating enzyme activity [GO:0019781]; nucleotide binding [GO:0000166]	2	M	AEPKTKYDRQ	NTA		NTA				2	0	NTA	2							0			NTA				1	0	NTA	1							0		NTA	NTA
AT2G32500.1	A0A5S9X393	A0A5S9X393_ARATH	UPI0000196D4C	Uncharacterized protein	mitochondrion	0	40	C	AADDQIASSK	Free	Free	Free			40.52	0	3	Free	3	0.487055			0.228669	40.52		1		Free	Free				0	2	Free	2							0	Free		Free
AT2G33040.1	Q96250	ATPG3_ARATH	UPI0000000B8B	ATP synthase subunit gamma, mitochondrial (F-ATPase gamma subunit)	mitochondrion	proton-transporting ATP synthase activity, rotational mechanism [GO:0046933]; zinc ion binding [GO:0008270]	43	S	ISTQVVRNRM	Free	Free	Free	1.48		0.2193	0	3	Free	3	0.839806			0.774744	0.84965	0.63035	2	Free		Free	2.904			0	2	Free	2	0.658537			0.492647	2.904		1	Free		Free	0.02681
AT2G33150.1	Q56WD9	THIK2_ARATH	UPI0000035E33	3-ketoacyl-CoA thiolase 2, peroxisomal (EC 2.3.1.16) (Acetyl-CoA acyltransferase 2) (Beta-ketothiolase 2) (Peroxisomal 3-oxoacyl-CoA thiolase 2) (Peroxisome defective protein 1)	peroxisome	acetyl-CoA C-acyltransferase activity [GO:0003988]	35	C	LAGDSAAYQR			Free				0	1	Free	1							0		Free	Free				0	2	Free	2							0		Free
AT2G33380.1	O22788	PXG3_ARATH	UPI00000A4223	Probable peroxygenase 3 (AtPXG3) (EC 1.11.2.3) (Caleosin-3) (Protein RESPONSIVE TO DESICCATION 20)	cytosol	calcium ion binding [GO:0005509]; monooxygenase activity [GO:0004497]; plant seed peroxidase activity [GO:1990137]	2	M	AGEAEALATT	NTA	NTA	NTA	98.17	99.24	99.15	3	0	NTA	3	0.302589		0.485356		98.8533	0.484585	3		NTA					1	0	NTA	1							0		NTA	NTA		98.86	99.58
AT2G34040.1	F4IGU7	F4IGU7_ARATH	UPI0000196D7C	Apoptosis inhibitory protein 5 (API5)	cytosol	0	2	M	SENQSEEVQQ							0	0		0							0	NTA	NTA					2	0	NTA	2							0		NTA	NTA
AT2G34160.1	O22969	Y2416_ARATH	UPI000005EAFD	Uncharacterized protein At2g34160	cytosol	nucleic acid binding [GO:0003676]	1	-	MEEITDGVNN	NTA	NTA	NTA	99.9	99.89	99.88	3	0	NTA	3	0.15534	0.44186			99.89	0.00816497	3	NTA	NTA	NTA	99.99	99.9	99.75	3	0	NTA	3	0.157598	0.454545			99.88	0.0989949	3	NTA	NTA	NTA	99.99	99.97	100
AT2G34420.1	A0A178VRB0	A0A178VRB0_ARATH	UPI00000AC5D7	Chlorophyll a-b binding protein, chloroplastic	plastid	chlorophyll binding [GO:0016168]; protein domain specific binding [GO:0019904]	14	F	AGKAVKPAAS	Free	Free	Free				0	3	Free	3							0	Free	Free	Free				0	3	Free	3							0	Free	Free
AT2G34420.1	A0A178VRB0	A0A178VRB0_ARATH	UPI00000AC5D7	Chlorophyll a-b binding protein, chloroplastic	plastid	chlorophyll binding [GO:0016168]; protein domain specific binding [GO:0019904]	15	A	GKAVKPAASD	Free		Free				0	2	Free	2							0							0	0		0							0			Free
AT2G34420.1	A0A178VRB0	A0A178VRB0_ARATH	UPI00000AC5D7	Chlorophyll a-b binding protein, chloroplastic	plastid	chlorophyll binding [GO:0016168]; protein domain specific binding [GO:0019904]	17	K	AVKPAASDVL	Free	Free	Free				0	3	Free	3							0	Free	Free					0	2	Free	2							0		Free	Free
AT2G34420.1	A0A178VRB0	A0A178VRB0_ARATH	UPI00000AC5D7	Chlorophyll a-b binding protein, chloroplastic	plastid	chlorophyll binding [GO:0016168]; protein domain specific binding [GO:0019904]	2	M	ASSTMALSSP							0	0		0							0							0	0		0							0		NTA	NTA
AT2G34430.1	A0A654EYS2	A0A654EYS2_ARATH	UPI00000AC1B9	Chlorophyll a-b binding protein, chloroplastic	plastid	chlorophyll binding [GO:0016168]; protein domain specific binding [GO:0019904]	37	R	KASKPTGPSG			Free				0	1	Free	1							0	Free	Free					0	2	Free	2							0		Free	Free
AT2G34430.1	A0A654EYS2	A0A654EYS2_ARATH	UPI00000AC1B9	Chlorophyll a-b binding protein, chloroplastic	plastid	chlorophyll binding [GO:0016168]; protein domain specific binding [GO:0019904]	38	K	ASKPTGPSGS							0	0		0							0		Free					0	1	Free	1							0
AT2G34460.1	Q8H124	Y2446_ARATH	UPI00000ADB07	Uncharacterized protein At2g34460, chloroplastic	plastid	0	35	K	MEKGEAENAV		NTA	NTA		100		2	0	NTA	2	0.0113269			0.00341297	100		1			NTA				1	0	NTA	1							0		NTA	NTA
AT2G34460.1	Q8H124	Y2446_ARATH	UPI00000ADB07	Uncharacterized protein At2g34460, chloroplastic	plastid	0	36	M	EKGEAENAVK	Free	Free	Free	0.8419	2.963	1.132	0	3	Free	3	0.739482			0.638225	1.64563	0.939017	3	Free	Free	Free	0.06883	1.458		0	3	Free	3	0.855535			0.801471	0.763415	0.694585	2	Free	Free	Free		3.204	1.48
AT2G34560.1	A0A178VXA0	A0A178VXA0_ARATH	UPI000034EE06	CCP1	cytosol	ATPase activity [GO:0016887]; ATP binding [GO:0005524]; microtubule-severing ATPase activity [GO:0008568]	2	M	ATDEPSQTRW	NTA	NTA					2	0	NTA	2							0							0	0		0							0		NTA
AT2G34640.1	F4IHY7	PTA12_ARATH	UPI00000ADE24	Protein PLASTID TRANSCRIPTIONALLY ACTIVE 12, chloroplastic (pTAC12) (Plastid-encoded RNA polymerase-associated protein 5) (PEP-associated protein 5) (Protein HEMERA)	plastid	0	58	C	KKEDGDGDVS			Free				0	1	Free	1							0	Free		Free				0	2	Free	2							0	Free	Free	Free
AT2G34690.1	O64587	ACD11_ARATH	UPI000009FDBE	Accelerated cell death 11 (Ceramide-1-phosphate transfer protein ACD11) (Glycolipid transfer protein domain-containing protein ACD11)	golgi,plasma membrane	ceramide 1-phosphate binding [GO:1902387]; ceramide 1-phosphate transfer activity [GO:1902388]; lipid binding [GO:0008289]	2	M	ADSEADKPLR	NTA		NTA				2	0	NTA	2							0	NTA	NTA	NTA				3	0	NTA	3							0		NTA	NTA
AT2G34970.1	O64760	O64760_ARATH	UPI000004B12D	At2g34970 (Putative translation initiation factor eIF-2B epsilon subunit) (Trimeric LpxA-like enzyme)	cytosol	guanyl-nucleotide exchange factor activity [GO:0005085]; nucleotidyltransferase activity [GO:0016779]; translation initiation factor activity [GO:0003743]; translation initiation factor binding [GO:0031369]	2	M	GAQKKGGAAA	Free	Free	Free				0	3	Free	3							0	Free	Free	Free				0	3	Free	3							0	Free	Free	Free
AT2G35040.1	A0A5S9X4B6	A0A5S9X4B6_ARATH	UPI00000A840B	Uncharacterized protein	plastid	IMP cyclohydrolase activity [GO:0003937]; phosphoribosylaminoimidazolecarboxamide formyltransferase activity [GO:0004643]	51	R	AMAESQTAQR		NTA/Free	NTA				2	1	NTA	2							0		NTA	NTA				2	0	NTA	2							0			NTA
AT2G35040.1	A0A5S9X4B6	A0A5S9X4B6_ARATH	UPI00000A840B	Uncharacterized protein	plastid	IMP cyclohydrolase activity [GO:0003937]; phosphoribosylaminoimidazolecarboxamide formyltransferase activity [GO:0004643]	53	M	AESQTAQRNQ	Free	Free	Free	9.848	9.307	9.756	0	3	Free	3	0.572816			0.361775	9.637	0.236349	3	Free	Free	Free	8.003	9.404	8.608	0	3	Free	3	0.564728			0.338235	8.67167	0.573725	3	Free	Free	Free	8.231	9.327	8.515
AT2G35040.1	A0A5S9X4B6	A0A5S9X4B6_ARATH	UPI00000A840B	Uncharacterized protein	plastid	IMP cyclohydrolase activity [GO:0003937]; phosphoribosylaminoimidazolecarboxamide formyltransferase activity [GO:0004643]	54	A	ESQTAQRNQP							0	0		0							0							0	0		0							0
AT2G35040.2	A0A5S9X4B6	A0A5S9X4B6_ARATH	UPI00000A840B	Uncharacterized protein	plastid	IMP cyclohydrolase activity [GO:0003937]; phosphoribosylaminoimidazolecarboxamide formyltransferase activity [GO:0004643]	2	M	AESQTAQRNQ		Free	Free		9.833	9.756	0	2	Free	2	0.569579		0.728033		9.7945	0.0385	2		Free	Free		9.404	8.608	0	2	Free	2	0.562852		0.769231		9.006	0.398	2			Free			8.515
AT2G35410.1	A0A178W0G5	A0A178W0G5_ARATH	UPI00000AC20D	Uncharacterized protein	plastid	mRNA binding [GO:0003729]; RNA binding [GO:0003723]	67	C	SVAEKETSAD	Free	Free	Free	2.736	3.226	2.79	0	3	Free	3	0.671521			0.522184	2.91733	0.219371	3	Free	Free	Free	3.504	4.567		0	3	Free	3	0.626642			0.4375	4.0355	0.5315	2	Free	Free	Free	2.643	2.716
AT2G35410.1	A0A178W0G5	A0A178W0G5_ARATH	UPI00000AC20D	Uncharacterized protein	plastid	mRNA binding [GO:0003729]; RNA binding [GO:0003723]	68	S	VAEKETSADE	Free		Free				0	2	Free	2							0	Free	Free		4.626			0	2	Free	2	0.615385			0.419118	4.626		1	Free	Free	Free	3.153	3.851	4.188
AT2G35410.1	A0A178W0G5	A0A178W0G5_ARATH	UPI00000AC20D	Uncharacterized protein	plastid	mRNA binding [GO:0003729]; RNA binding [GO:0003723]	70	A	EKETSADEET	Free	Free	Free	0.8806	4.541		0	3	Free	3	0.677994			0.532423	2.7108	1.8302	2	Free			1.193			0	1	Free	1	0.789869			0.694853	1.193		1		Free	Free		0.9941
AT2G35410.1	A0A178W0G5	A0A178W0G5_ARATH	UPI00000AC20D	Uncharacterized protein	plastid	mRNA binding [GO:0003729]; RNA binding [GO:0003723]	73	E	TSADEETSQE			Free				0	1	Free	1							0							0	0		0							0
AT2G35450.1	O82295	O82295_ARATH	UPI000009F7D3	Uncharacterized protein At2g35450	plastid	carboxy-lyase activity [GO:0016831]	46	M	AAFAGSDSET	NTA		NTA			78.98	2	0	NTA	2	0.428803			0.133106	78.98		1	NTA	NTA	NTA			76.45	3	0	NTA	3	0.425891			0.136029	76.45		1	NTA	NTA	NTA
[truncated: 1,300 more rows]
[truncated: 71 more columns]

## Sheet: #3 A.t. WT HL - C
Araport-11 Accession	Uniprot Accession	Entry Name	UniParc Number	Protein Names	Subcellular Location (SUBA4)	Gene Ontology (molecular function)	Start Position	N-1 residue	N-terminal Sequence	N-ter Status WT HL	Nb. ID WT HL	% NTA WT HL	SD WT HL	Nb. Quanti WT HL	N-ter Status WT C	Nb. ID WT C	% NTA WT C	SD WT C	Nb. Quanti WT C	Unique ID Code#	Nb. Quanti total	%NTA Diff. WT (HL-C)	%NTA Ratio WT (HL/C)	P-value WT (HL/C)	Log2 Ratio WT (HL/C	-Log10 p-value WT (HL/C)	HL / C Plot
[truncated: 487 more rows]

[truncated: 14 more sheets: #4 A.t. WT D - C, #5 A.t. WT VarLight Tables, #6 A.t. C gnat2 - WT, #7 A.t. C gnat2 - WT Table, #8 A.t. D gnat2 - WT, #9 A.t. D gnat2 - WT Table, #10 A.t. HL gnat2 - WT, #11 A.t. HL gnat2 - WT Table, #12 A.t. gnat2 Combined Groups, #13 A.t. Combined gnat2 - WT, #14 A.t. gnat2 Combined  Table, #15 A.t. gnat2 Localization, #16 A.t. gnat2 Modified Residue, #17 A.t. gnat2 Summary]
