# Supplementary material for: Light Changes Promote Distinct Responses of Plastid Protein Acetylation Marks
Source: Mol Cell Proteomics. 2024 Sep 24;23(11):100845. doi: 10.1016/j.mcpro.2024.100845 (PMC11546460; doi:10.1016/j.mcpro.2024.100845)
Supplement: Supplemental Data Set 5 [file mmc5.xlsx]

## Sheet: Legend
Supplemental Data Set 5: Quantitative acK profiling. The data is supplemented with protein changes and acK site data and respective modified sequences. Lysine acetylated peptides were enriched with antibodies and quantified with TMT in 4 biological replicates. The TAIR database was searched with MaxQuant, allowing for up to 4 missed cleavages for acetylated peptides. L was used for testing for di…

## Sheet: Supplemental Data Set 5
Panel		A		B		C		D		F		E		G
TAIR locus	Position within protein	acK WT D - C logFC	acK WT D - C P Value	acK WT HL - C logFC	acK WT HL - C P Value	acK gnat2 D - C logFC	acK gnat2 D - C P Value	acK gnat2 HL - C logFC	acK gnat2 HL - C P Value	acK gnat2 - WT D logFC	acK gnat2 - WT D P Value	acK gnat2 - WT C logFC	acK gnat2 - WT C P Value	acK gnat2 - WT HL logFC	acK gnat2 - WT HL P Value	n rep acK	description	SUBAcon	DESCRIPTION	Fasta headers	Score	Delta score	Acetyl K Probabilities	protein gnat2 D - C logFC	protein gnat2 D - C P Value	gnat2 D - C logFC RNA	gnat2 D - C P Value RNA	protein gnat2 HL - C logFC	protein gnat2 HL - C P Value	gnat2 HL - C logFC RNA	gnat2 HL - C P Value RNA	protein gnat2 - WT D logFC	protein gnat2 - WT D P Value	gnat2 - WT D logFC RNA	gnat2 - WT D P Value RNA	protein gnat2 - WT C logFC	protein gnat2 - WT C P Value	gnat2 - WT C logFC RNA	gnat2 - WT C P Value RNA	protein gnat2 - WT HL logFC	protein gnat2 - WT HL P Value	gnat2 - WT HL logFC RNA	gnat2 - WT HL P Value RNA	protein WT D - C logFC	protein WT D - C P Value	WT D - C logFC RNA	WT D - C P Value RNA	protein WT HL - C logFC	protein WT HL - C P Value
ATCG00280.1	457	-0.11335	0.650009	-0.527758	0.0717039	0.456006	0.302277	0.221422	0.468259	0.0989343	0.867268	-0.470422	0.0455623	0.278758	0.43064	2	photosystem II reaction center protein C;chloroplast gene encoding a CP43 subunit of the photosystem II reaction center. promoter contains a blue-light responsive element.	plastid	'Symbols: PSBC | chloroplast gene encoding a CP43 subunit of the photosystem II reaction center. promoter contains a blue-light responsive element. | chrC:33720-35141 FORWARD'	ATCG00280.1 | Symbols:PSBC | photosystem II reaction center protein C | photosystem II reaction center protein C | ChrC:33720-35141 FORWARD LENGTH=473	124.86	117.66	AAAAGFEK(1)GIDRDFEPVLSMTPLN	-0.208554	0.0515198			-0.201969	0.111814			0.0215961	0.711781			0.204477	0.0159428			0.397009	0.00639579			-0.0256738	0.787794			-0.394501	0.00505701
AT3G49910.1	132	-0.0413713	0.907989	-0.0764257	0.840819	-1.00831	0.147604	0.829652	0.0547033	-2.01252	0.0205487	-1.04557	0.0122014	-0.139497	0.716135	1	Translation protein SH3-like family protein;	cytosol	'60S ribosomal protein L26 (RPL26A) | chr3:18504256-18504967 FORWARD'	AT3G49910.1 | Translation protein SH3-like family protein | Chr3:18504311-18504751 FORWARD LENGTH=146;AT5G67510.1 | Translation protein SH3-like family protein | Chr5:26937970-26938410 REVERSE LENGTH=146	63.694	39.843	AAADK(0.03)EK(0.97)GTK	0.0568641	0.643841	0.531947	0.000496243	0.138266	0.217265	1.50279	0.0163911	-0.0713333	0.246021	0.943608	0.86558	-0.250939	0.0386845	1.18138	0.534462	-0.120487	0.256187	1.13226	0.668876	-0.122742	0.306559	0.665991	0.0166095	0.00781392	0.95934
AT2G25080.1	6	-0.0959682	0.583591	-0.214208	0.295396	-0.216387	0.50681	0.0446062	0.836284	-0.552221	0.200784	-0.431802	0.00800721	-0.172988	0.510884	4	glutathione peroxidase 1;Encodes glutathione peroxidase.	plastid	'Symbols: ATGPX1 | ATGPX1 (GLUTATHIONE PEROXIDASE 1); glutathione peroxidase | chr2:10668049-10670019 FORWARD'	neoAT2G25080.11;AT2G25080.1 | Symbols:GPX1,ATGPX1 | GLUTATHIONE PEROXIDASE 1,glutathione peroxidase 1 | glutathione peroxidase 1 | Chr2:10668134-10669828 FORWARD LENGTH=236	140.1	116.87	AAAEK(1)TVHDFTVK	0.0631827	0.573824	1.23427	0.0311091	-0.0266988	0.810388	0.749745	0.00380218	0.304133	0.0387116	0.966687	0.86306	0.0418665	0.752268	0.840043	0.210423	0.362938	0.021836	0.968851	0.873401	-0.199083	0.16155	1.07257	0.561149	-0.34777	0.00259468
AT4G24620.2	482	0.00755324	0.97523	0.103242	0.69077	0.08793	0.83308	0.0202706	0.947057	0.0578744	0.922064	-0.0225024	0.896397	-0.105474	0.667882	2	phosphoglucose isomerase 1;The PGI1 gene encodes the plastid phospho-glucose (Glc) isomerase. While pgi1-1 mutant has a deficiency in leaf starch synthesis, it accumulates starch in root cap cells. Flowering time of the pgi1-1 mutant is significantly delayed under short-day conditions.	plastid	'Symbols: PGI1, PGI | PGI1 (PHOSPHOGLUCOSE ISOMERASE 1); glucose-6-phosphate isomerase | chr4:12708752-12712825 REVERSE'	neoAT4G24620.21;neoAT4G24620.11;AT4G24620.2 | Symbols:PGI1,PGI | phosphoglucose isomerase 1 | phosphoglucose isomerase 1 | Chr4:12709097-12712610 REVERSE LENGTH=570;AT4G24620.1 | Symbols:PGI1,PGI | phosphoglucose isomerase 1 | phosphoglucose isomerase 1	90.827	57.77	AAAEVLALQK(1)R	-0.042173	0.588387	0.66847	1.75278e-06	-0.0668367	0.30077	1.14265	0.0404396	0.0434903	0.482801	0.965733	0.771472	0.106909	0.14278	0.989898	0.944577	0.103951	0.148673	0.973946	0.836595	0.0212461	0.762692	0.685197	3.77263e-06	-0.0638786	0.397455
AT1G13440.1	117	-0.330445	0.113215	-0.372512	0.119824	0.294848	0.371486	0.240553	0.33452	0.116023	0.810365	-0.509271	0.0184993	0.103795	0.690991	3	glyceraldehyde-3-phosphate dehydrogenase C2;	cytosol	'Symbols: GAPC-2, GAPC2 | GAPC2 (GLYCERALDEHYDE-3-PHOSPHATE DEHYDROGENASE C2); NAD or NADH binding / binding / catalytic/ glyceraldehyde-3-phosphate dehydrogenase (phosphorylating)/ glyceraldehyde-3-phosphate dehydrogenase | chr1:4608196-4610647 REVERSE'	AT1G13440.1 | Symbols:GAPC2,GAPC-2 | glyceraldehyde-3-phosphate dehydrogenase C2,GLYCERALDEHYDE-3-PHOSPHATE DEHYDROGENASE C-2 | glyceraldehyde-3-phosphate dehydrogenase C2 | Chr1:4608465-4610494 REVERSE LENGTH=338;AT1G13440.2 | Symbols:GAPC2,GAPC-2 | gl	95.531	73.383	AAAHLK(1)GGAK			0.51373	2.82312e-08			1.51941	9.0547e-06			0.827638	0.0816125			0.856406	0.156876			1.00339	0.985746			0.531587	5.51001e-08
AT2G24270.2	88	-0.254138	0.362953	-0.486419	0.21485	-0.692164	0.130202	-0.106757	0.726551	-0.376977	0.527581	0.0610488	0.737552	0.440711	0.178828	2	aldehyde dehydrogenase 11A3;Encodes a protein with non-phosphorylating NADP-dependent glyceraldehyde-3-phosphate dehydrogenase activity. The activity of the enzyme was determined from leaf extracts; the enzyme has not been purified to confirm activity.	cytosol	'Symbols: ALDH11A3 | ALDH11A3; 3-chloroallyl aldehyde dehydrogenase/ glyceraldehyde-3-phosphate dehydrogenase (NADP+) | chr2:10327050-10329768 REVERSE'	neoAT2G24270.21;AT2G24270.3 | Symbols:ALDH11A3 | aldehyde dehydrogenase 11A3 | aldehyde dehydrogenase 11A3 | Chr2:10327325-10329601 REVERSE LENGTH=496;AT2G24270.1 | Symbols:ALDH11A3 | aldehyde dehydrogenase 11A3 | aldehyde dehydrogenase 11A3 | Chr2:103	72.547	34.255	AAAILK(1)DNK	0.00972828	0.91307	0.627314	1.50149e-06	0.0250684	0.660674	1.04463	0.651438	0.197061	0.0274091	0.94496	0.653257	0.0345963	0.611171	1.05743	0.659007	0.108189	0.137918	1.14188	0.210644	-0.152736	0.0786117	0.70198	3.89578e-05	-0.0485239	0.527561
AT2G30620.1	174															0	winged-helix DNA-binding transcription factor family protein;	nucleus	'histone H1.2 | chr2:13044931-13046511 FORWARD'	AT2G30620.1 | winged-helix DNA-binding transcription factor family protein | Chr2:13045360-13046267 FORWARD LENGTH=273	94.688	67.024	AAAK(0.17)GTK(0.977)K(0.853)PAAK	0.0782959	0.513403	1.74716	0.00299733	0.0870211	0.314505	0.731015	0.0926091	-0.260564	0.416356	0.733222	0.239343	-0.0782405	0.305767	0.64842	0.0932529	-0.161036	0.233791	0.802524	0.429406	0.26062	0.356044	1.54508	0.0178699	0.169816	0.232817
AT2G30620.1	175															0	winged-helix DNA-binding transcription factor family protein;	nucleus	'histone H1.2 | chr2:13044931-13046511 FORWARD'	AT2G30620.1 | winged-helix DNA-binding transcription factor family protein | Chr2:13045360-13046267 FORWARD LENGTH=273	78.692	57.142	AAAK(0.17)GTK(0.977)K(0.853)PAAK	0.0782959	0.513403	1.74716	0.00299733	0.0870211	0.314505	0.731015	0.0926091	-0.260564	0.416356	0.733222	0.239343	-0.0782405	0.305767	0.64842	0.0932529	-0.161036	0.233791	0.802524	0.429406	0.26062	0.356044	1.54508	0.0178699	0.169816	0.232817
AT1G12900.1	215	1.07414	0.00158216	-0.0653631	0.79164	0.750475	0.119763	-0.118537	0.69779	0.0816129	0.89028	0.405273	0.0535323	0.352099	0.200313	2	glyceraldehyde 3-phosphate dehydrogenase A subunit 2;	plastid	'Symbols: GAPA-2 | GAPA-2 (GLYCERALDEHYDE 3-PHOSPHATE DEHYDROGENASE A SUBUNIT 2); NAD or NADH binding / binding / catalytic/ glyceraldehyde-3-phosphate dehydrogenase (phosphorylating)/ glyceraldehyde-3-phosphate dehydrogenase | chr1:4392450-4394400 REVERSE'	neoAT1G12900.11;AT1G12900.4 | Symbols:GAPA-2 | glyceraldehyde 3-phosphate dehydrogenase A subunit 2 | glyceraldehyde 3-phosphate dehydrogenase A subunit 2 | Chr1:4392634-4393850 REVERSE LENGTH=350;AT1G12900.3 | Symbols:GAPA-2 | glyceraldehyde 3-phosphat	64.87	54.083	AAALNIVPTSTGAAK(1)AVALVLPNLK	-0.163831	0.254915	0.518139	8.52502e-06	-0.151841	0.0599406	0.636138	0.000477845	0.173287	0.0634281	1.31109	0.112648	0.256273	0.0128229	1.13648	0.496744	0.388581	0.00434938	1.00356	0.99043	-0.0808451	0.473788	0.449133	7.74885e-07	-0.284149	0.0157409
AT1G42970.1	251	0.534627	0.152321	0.194499	0.613683	0.646861	0.329015	0.542995	0.208528	0.0148817	0.98595	-0.0973523	0.721927	0.251144	0.519639	1	glyceraldehyde-3-phosphate dehydrogenase B subunit;Encodes chloroplast localized glyceraldehyde-3-phosphate dehydrogenase that can use both NADH and NADPH to reduce 1,3-diphosphate glycerate. It forms A2B2 heterotetramers with GapA forms of the GADPH enzyme. These complexes are active in the light under reducing conditions, but show reduced NADPH-dependent activity in response to oxidized thiored…	plastid	'Symbols: GAPB | GAPB (GLYCERALDEHYDE-3-PHOSPHATE DEHYDROGENASE B SUBUNIT); glyceraldehyde-3-phosphate dehydrogenase (NADP+)/ glyceraldehyde-3-phosphate dehydrogenase | chr1:16127381-16129843 FORWARD'	neoAT1G42970.11;AT1G42970.1 | Symbols:GAPB | glyceraldehyde-3-phosphate dehydrogenase B subunit | glyceraldehyde-3-phosphate dehydrogenase B subunit | Chr1:16127552-16129584 FORWARD LENGTH=447	79.635	61.934	AAALNIVPTSTGAAK(1)AVSLVLPQLK	0.022282	0.838654	0.702554	2.5054e-05	0.0274146	0.747103	1.09383	0.239643	0.397202	0.00109454	1.20497	0.06255	0.423058	0.00141366	1.11703	0.283837	0.431667	0.00019036	1.0181	0.905104	0.048138	0.497786	0.651279	2.50482e-06	0.0188048	0.822192
AT4G04770.1	487	-0.106679	0.51031	-0.234549	0.212913	-0.105307	0.743993	0.28569	0.185719	-0.329019	0.434974	-0.330391	0.0163503	0.189849	0.330473	4	ATP binding cassette protein 1;Encodes an iron-stimulated ATPase. A member of the NAP subfamily of ABC transporters. Involved in Fe-S cluster assembly. Similar to SufB. Involved in the regulation of iron homeostasis. Able to form homodimers. Interacts with AtNAP7 inside the chloroplast.	plastid	'Symbols: ATABC1, LAF6, ATNAP1 | ATABC1 (ATP BINDING CASSETTE PROTEIN 1); ATPase, coupled to transmembrane movement of substances / protein binding / transporter | chr4:2427799-2429850 REVERSE'	AT4G04770.1 | Symbols:LAF6,ATABC1,ABC1,ABCI8,ATNAP1 | LONG AFTER FR,ATP binding cassette protein 1,ATP-binding cassette I8,ARABIDOPSIS THALIANA NUCLEOSOME ASSEMBLY PROTEIN 1 | ATP binding cassette protein 1 | Chr4:2427998-2429785 REVERSE LENGTH=557;neoAT	124.68	106.54	AAANTYPYIQVK(1)NPSAK	0.0524391	0.487332	0.808448	0.0976305	-0.13733	0.0917601	1.19223	0.183943	0.0469033	0.479897	0.741727	0.0922705	0.209053	0.030836	0.769932	0.143296	0.0897588	0.222171	0.77215	0.147886	0.214589	0.0385786	0.839191	0.185534	-0.018036	0.839751
AT2G30620.1	55	-0.308704	0.218711	0.138292	0.57622	0.14681	0.730643	0.5389	0.0775771	-0.00179136	0.997584	-0.457305	0.0702777	-0.0566969	0.818211	2	winged-helix DNA-binding transcription factor family protein;	nucleus	'histone H1.2 | chr2:13044931-13046511 FORWARD'	AT2G30620.1 | winged-helix DNA-binding transcription factor family protein | Chr2:13045360-13046267 FORWARD LENGTH=273;AT2G30620.2 | winged-helix DNA-binding transcription factor family protein | Chr2:13045360-13046267 FORWARD LENGTH=202	112.37	59.207	AAAPTK(1)K	0.0782959	0.513403	1.74716	0.00299733	0.0870211	0.314505	0.731015	0.0926091	-0.260564	0.416356	0.733222	0.239343	-0.0782405	0.305767	0.64842	0.0932529	-0.161036	0.233791	0.802524	0.429406	0.26062	0.356044	1.54508	0.0178699	0.169816	0.232817
AT1G31160.2	26	-0.195886	0.476196	-0.140816	0.578861	-0.279367	0.523896	0.316663	0.299618	-0.320684	0.595464	-0.237203	0.212712	0.220277	0.38499	2			'zinc-binding protein, putative / protein kinase C inhibitor, putative | chr1:11122658-11124155 REVERSE'	neoAT1G31160.21;neoAT1G31160.11;AT1G31160.2 | Symbols:HINT 2 | HISTIDINE TRIAD NUCLEOTIDE-BINDING 2 | HISTIDINE TRIAD NUCLEOTIDE-BINDING 2 | Chr1:11123128-11124106 REVERSE LENGTH=147;AT1G31160.1 | Symbols:HINT 2 | HISTIDINE TRIAD NUCLEOTIDE-BINDING 2 |	77.506	49.857	AAASVADTGAPTIFDK(1)IIAK	0.0518821	0.497596	0.70006	0.00976789	-0.0467487	0.456624	1.10276	0.564728	0.0589157	0.331874	1.18075	0.423889	0.0378326	0.622851	0.95066	0.853297	0.0268266	0.754015	1.18339	0.415466	0.030799	0.690576	0.563642	0.000157179	-0.0357427	0.726507
AT1G15690.1	265	-0.0530715	0.882158	-0.513652	0.216467	0.478065	0.462848	-0.187379	0.664264	0.0995809	0.906203	-0.431556	0.160725	-0.105283	0.783048	1	Inorganic H pyrophosphatase family protein;Encodes a H(+)-translocating (pyrophosphate-energized) inorganic pyrophosphatase (H(+)-PPase; EC 3.6.1.1) located in the vacuolar membrane. Expression is found in all tissues examined, including meristems and floral organ primordium. Expression is particularly enhanced in pollen, and is repressed by light. Over expression and loss of function phenotypes …	vacuole	'Symbols: AVP1, ATAVP3, AVP-3 | AVP1; ATPase/ hydrogen-translocating pyrophosphatase | chr1:5398990-5402519 FORWARD'	AT1G15690.1 | Symbols:AtVHP1;1,AtAVP1,ATAVP3,AVP-3,AVP1,FUGU5,VHP1 | ARABIDOPSIS THALIANA V-PPASE 3,FUGU 5 | Inorganic H pyrophosphatase family protein | Chr1:5399115-5402185 FORWARD LENGTH=770;AT1G15690.2 | Symbols:AtVHP1;1,AtAVP1,ATAVP3,AVP-3,AVP1,FUG	68.044	53.072	AADVGADLVGK(1)IER	-0.0291315	0.751746	1.02996	0.785951	-0.0137436	0.817888	0.878423	0.0943819	-0.00397347	0.955878	1.14699	0.206641	0.0174737	0.786169	1.0773	0.538276	0.0804846	0.223999	0.925117	0.515339	-0.00768438	0.921147	0.967376	0.75441	-0.0767545	0.254123
AT1G62750.1	7	0.0132893	0.935379	-0.0863086	0.609319	0.186418	0.5298	0.343027	0.112097	-0.138664	0.738765	-0.311793	0.0405404	0.117542	0.506162	4	Translation elongation factor EFG/EF2 protein;Nuclear encoded protein consists of the five domains conserved in EF-G proteins, with two GTP-binding sites in the first domain, and an additional transit peptide at the N-terminus. Localized in chloroplasts. Point mutation results in a delay in the onset of germination. At early developmental stage embryos still contain undifferentiated proplastids. …	plastid	'Symbols: ATSCO1, ATSCO1/CPEF-G, SCO1 | SCO1 (SNOWY COTYLEDON 1); ATP binding / translation elongation factor/ translation factor, nucleic acid binding | chr1:23233434-23236447 REVERSE'	neoAT1G62750.11;AT1G62750.1 | Symbols:ATSCO1/CPEF-G,ATSCO1,SCO1 | SNOWY COTYLEDON 1 | Translation elongation factor EFG/EF2 protein | Chr1:23233622-23236321 REVERSE LENGTH=783	128.61	64.343	AAEAEAK(1)R	-0.0259691	0.810513	0.468909	1.25688e-09	-0.00972919	0.907631	1.01021	0.928127	0.37623	0.000726574	1.19014	0.0748001	0.295961	0.0226211	1.23181	0.0354139	0.455764	0.000531429	1.06859	0.549318	-0.106237	0.24904	0.485328	2.29476e-09	-0.169532	0.0545786
ATCG00270.1	318	0.136232	0.577584	0.558899	0.0573096	0.58791	0.251715	0.623339	0.0412219	0.0991915	0.866843	-0.352487	0.323475	-0.288047	0.272451	2	photosystem II reaction center protein D;PSII D2 protein	plastid	'Symbols: PSBD | PSII D2 protein | chrC:32711-33772 FORWARD'	ATCG00270.1 | Symbols:PSBD | photosystem II reaction center protein D | photosystem II reaction center protein D | ChrC:32711-33772 FORWARD LENGTH=353	203.26	193.51	AAEDPEFETFYTK(1)NILLNEGIR	-0.103247	0.306405			-0.229616	0.0186883			-0.140255	0.0528474			0.114359	0.235755			0.0778592	0.252379			0.151366	0.276354			-0.193116	0.0544699
AT5G35630.3	124	0.187259	0.287695	0.251724	0.221381	0.137571	0.691947	0.216561	0.315768	-0.17467	0.676981	-0.124983	0.34102	-0.160146	0.331632	4	glutamine synthetase 2;chloroplastic glutamine synthetase	plastid	'Symbols: GS2, GLN2, ATGSL1 | GS2 (GLUTAMINE SYNTHETASE 2); glutamate-ammonia ligase | chr5:13830429-13833451 FORWARD'	neoAT5G35630.31;neoAT5G35630.21;neoAT5G35630.11;AT5G35630.3 | Symbols:GLN2,GS2,ATGSL1 | GLUTAMINE SYNTHETASE 2,glutamine synthetase 2,GLUTAMINE SYNTHETASE LIKE 1 | glutamine synthetase 2 | Chr5:13831220-13833239 FORWARD LENGTH=430;AT5G35630.2 | Symbols:	168.8	105.32	AAEIFSNK(1)K	-0.0810699	0.409567	1.00921	0.901575	-0.148908	0.0909986	1.19688	0.000369202	0.180133	0.0355547	0.866343	0.0321991	0.351934	0.0032757	0.878126	0.0482785	0.225128	0.0264592	0.955337	0.539016	0.0907314	0.42501	1.02294	0.722449	-0.0221013	0.819931
AT3G53650.1	9	-0.0492781	0.890519	-0.572809	0.176042	-0.221797	0.728852	0.347559	0.420798	-0.44075	0.602487	-0.268231	0.349457	0.652137	0.134576	1	Histone superfamily protein;	nucleus	'histone H2B, putative | chr3:19889358-19889774 FORWARD'	AT3G53650.1 | Histone superfamily protein | Chr3:19889358-19889774 FORWARD LENGTH=138	114.29	37.442	AAEK(0.389)K(0.611)PAGK	-0.318832	0.199989	0.735381	0.312787	-0.0245617	0.87383	0.904138	0.8003	0.107223	0.51196	1.2828	0.577174	-0.0488034	0.776383	2.17452	0.045976	0.263672	0.168652	1.92821	0.0911489	-0.474858	0.0580081	1.24657	0.507245	-0.337038	0.118081
AT2G37470.1	9															0	Histone superfamily protein;	nucleus	'histone H2B, putative | chr2:15736764-15737368 FORWARD'	AT2G37470.1 | Histone superfamily protein | Chr2:15736832-15737248 FORWARD LENGTH=138	60.209	15.915	AAEK(0.436)K(0.565)PAEK(0.863)K(0.136)PAGK	0.0133364	0.855818	1.53998	0.201583	0.0580511	0.369621	1.43914	0.299853	0.0288645	0.597325	1.18002	0.781775	0.0206272	0.751151	0.96799	0.965142	0.0842349	0.220432	1.10668	0.876932	0.00509916	0.93862	1.26327	0.553109	-0.00555659	0.931426
AT3G53650.1	14															0	Histone superfamily protein;	nucleus	'histone H2B, putative | chr3:19889358-19889774 FORWARD'	AT3G53650.1 | Histone superfamily protein | Chr3:19889358-19889774 FORWARD LENGTH=138	51.606	17.659	AAEK(0.5)K(0.5)PAGK(0.5)K(0.5)PAEK	-0.318832	0.199989	0.735381	0.312787	-0.0245617	0.87383	0.904138	0.8003	0.107223	0.51196	1.2828	0.577174	-0.0488034	0.776383	2.17452	0.045976	0.263672	0.168652	1.92821	0.0911489	-0.474858	0.0580081	1.24657	0.507245	-0.337038	0.118081
AT2G37470.1	13	-0.242347	0.160557	-0.217603	0.378393	-0.0907111	0.747236	0.647936	0.00270346	-0.426134	0.308183	-0.57777	0.00147378	0.287769	0.305031	4	Histone superfamily protein;	nucleus	'histone H2B, putative | chr2:15736764-15737368 FORWARD'	AT2G37470.1 | Histone superfamily protein | Chr2:15736832-15737248 FORWARD LENGTH=138	140.84	67.819	AAEK(0.933)K(0.067)PAEK(1)K	0.0133364	0.855818	1.53998	0.201583	0.0580511	0.369621	1.43914	0.299853	0.0288645	0.597325	1.18002	0.781775	0.0206272	0.751151	0.96799	0.965142	0.0842349	0.220432	1.10668	0.876932	0.00509916	0.93862	1.26327	0.553109	-0.00555659	0.931426
AT3G53650.1	13	-0.186814	0.338373	-0.170751	0.532436	-0.18116	0.607773	0.415196	0.0958263	-0.458342	0.348173	-0.463997	0.0187416	0.12195	0.580637	3	Histone superfamily protein;	nucleus	'histone H2B, putative | chr3:19889358-19889774 FORWARD'	AT3G53650.1 | Histone superfamily protein | Chr3:19889358-19889774 FORWARD LENGTH=138	114.29	37.442	AAEK(0.962)K(0.041)PAGK(0.973)K(0.024)PAEK	-0.318832	0.199989	0.735381	0.312787	-0.0245617	0.87383	0.904138	0.8003	0.107223	0.51196	1.2828	0.577174	-0.0488034	0.776383	2.17452	0.045976	0.263672	0.168652	1.92821	0.0911489	-0.474858	0.0580081	1.24657	0.507245	-0.337038	0.118081
AT2G37470.1	8	-0.0057412	0.975574	-0.0940411	0.61538	-0.198395	0.537826	0.513352	0.017446	-0.699162	0.106936	-0.506508	0.00217938	0.100885	0.628196	4	Histone superfamily protein;	nucleus	'histone H2B, putative | chr2:15736764-15737368 FORWARD'	AT2G37470.1 | Histone superfamily protein | Chr2:15736832-15737248 FORWARD LENGTH=138	140.84	67.819	AAEK(0.981)K(0.019)PAEK	0.0133364	0.855818	1.53998	0.201583	0.0580511	0.369621	1.43914	0.299853	0.0288645	0.597325	1.18002	0.781775	0.0206272	0.751151	0.96799	0.965142	0.0842349	0.220432	1.10668	0.876932	0.00509916	0.93862	1.26327	0.553109	-0.00555659	0.931426
AT3G53650.1	8	-0.523268	0.0466903	-0.121904	0.646324	-0.151514	0.723827	0.360719	0.237392	0.00616698	0.991699	-0.365587	0.0721697	0.117036	0.642339	2	Histone superfamily protein;	nucleus	'histone H2B, putative | chr3:19889358-19889774 FORWARD'	AT3G53650.1 | Histone superfamily protein | Chr3:19889358-19889774 FORWARD LENGTH=138	114.29	37.442	AAEK(0.986)K(0.014)PAGK	-0.318832	0.199989	0.735381	0.312787	-0.0245617	0.87383	0.904138	0.8003	0.107223	0.51196	1.2828	0.577174	-0.0488034	0.776383	2.17452	0.045976	0.263672	0.168652	1.92821	0.0911489	-0.474858	0.0580081	1.24657	0.507245	-0.337038	0.118081
AT1G07790.1	28	-0.242997	0.150076	-0.103211	0.588676	-0.298531	0.308809	0.541448	0.0121711	-0.463822	0.269896	-0.408288	0.014492	0.236371	0.25384	4	Histone superfamily protein;Encodes a histone 2B (H2B) protein.	nucleus	'Symbols: HTB1 | HTB1; DNA binding | chr1:2412980-2413708 FORWARD'	AT1G07790.1 | Symbols:HTB1 | | Histone superfamily protein | Chr1:2413049-2413495 FORWARD LENGTH=148	149.82	120.18	AAEK(1)APAEK	0.0673855	0.807854	0.671339	0.0531641	0.191897	0.343772	0.885962	0.650086	-0.164052	0.26902	0.88908	0.753511	-0.247475	0.0714508	1.23892	0.50381	0.0404897	0.736282	1.2264	0.52934	-0.0160379	0.914257	0.935499	0.825176	-0.096068	0.643064
AT1G07790.1	34	-0.722017	0.0609775	0.80207	0.079624	-1.53438	0.0437136	0.860805	0.0462262	-1.89319	0.0288488	-1.08082	0.010803	-1.02209	0.0394046	1	Histone superfamily protein;Encodes a histone 2B (H2B) protein.	nucleus	'Symbols: HTB1 | HTB1; DNA binding | chr1:2412980-2413708 FORWARD'	AT1G07790.1 | Symbols:HTB1 | | Histone superfamily protein | Chr1:2413049-2413495 FORWARD LENGTH=148	97.551	74.673	AAEK(1)APAEK(0.343)K(0.657)PK	0.0673855	0.807854	0.671339	0.0531641	0.191897	0.343772	0.885962	0.650086	-0.164052	0.26902	0.88908	0.753511	-0.247475	0.0714508	1.23892	0.50381	0.0404897	0.736282	1.2264	0.52934	-0.0160379	0.914257	0.935499	0.825176	-0.096068	0.643064
AT1G52380.4	423															0			'Ran-binding protein 1 domain-containing protein / RanBP1 domain-containing protein | chr1:19508983-19511539 FORWARD'	AT1G52380.4 | NUP50 (Nucleoporin 50 kDa) protein | Chr1:19509979-19511301 FORWARD LENGTH=440;AT1G52380.3 | NUP50 (Nucleoporin 50 kDa) protein | Chr1:19509979-19511301 FORWARD LENGTH=440;AT1G52380.2 | NUP50 (Nucleoporin 50 kDa) protein | Chr1:19509979	51.268	25.609	AAEK(1)SALPLK	0.0410003	0.660386	0.898139	0.430144	0.0473796	0.394474	1.2964	0.0272769	-0.0547293	0.593745	0.874148	0.45543	-0.0501635	0.4456	0.96525	0.884469	0.000886137	0.988903	0.803884	0.1918	0.045566	0.591815	0.991742	0.967404	-0.00367003	0.956497
AT3G08510.2	358															0	phospholipase C 2;Phosphoinositide-specific phospholipase C (PI-PLC), catalyzes hydrolysis of phosphatidylinositol 4,5-bisphosphate into inositol 1,4,5-trisphosphate and diacylglycerol.	mitochondrion	'Symbols: ATPLC2 | ATPLC2 (PHOSPHOLIPASE C 2); phospholipase C | chr3:2582362-2585851 REVERSE'	AT3G08510.2 | Symbols:ATPLC2,PLC2 | phospholipase C 2 | phospholipase C 2 | Chr3:2582626-2585556 REVERSE LENGTH=581;AT3G08510.1 | Symbols:ATPLC2,PLC2 | phospholipase C 2 | phospholipase C 2 | Chr3:2582626-2585556 REVERSE LENGTH=581;AT3G08510.4 | Symbo	107.66	45.465	AAEK(1)YAK	-0.0500316	0.600148	1.03929	0.826045	0.0490195	0.534418	0.544608	1.8056e-05	-0.135693	0.0810194	0.963244	0.878115	-0.0364551	0.619317	0.818572	0.243106	0.0431506	0.609713	0.899635	0.585577	0.0492063	0.574406	0.883193	0.351655	-0.0305862	0.737355
AT5G65620.1	395	-0.29804	0.241553	-0.0234258	0.922847	0.191488	0.648523	0.305551	0.316895	0.422166	0.476734	-0.0673625	0.697056	0.261614	0.304408	2	Zincin-like metalloproteases family protein;	plastid	'peptidase M3 family protein / thimet oligopeptidase family protein | chr5:26221932-26225903 FORWARD'	AT5G65620.1 | Symbols:OOP,TOP1 | thimet metalloendopeptidase 1,organellar oligopeptidase | Zincin-like metalloproteases family protein | Chr5:26221951-26225784 FORWARD LENGTH=791;AT5G65620.2 | Symbols:OOP,TOP1 | thimet metalloendopeptidase 1,organellar	81.525	45.191	AAELLEK(1)LR	0.0664602	0.510955	1.20551	0.0120246	-0.0333422	0.530433	0.757269	0.000463411	0.0551465	0.513824	1.0772	0.524418	0.00151476	0.981972	1.02294	0.882433	0.0490413	0.45075	0.971806	0.845917	0.0128285	0.849171	1.14478	0.0704968	-0.0808688	0.230669
AT4G01690.1	200	-0.0880106	0.66124	-0.282888	0.11437	-0.10412	0.729696	0.422979	0.0501173	0.701371	0.0991275	0.717481	0.000753298	1.42335	3.50248e-05	4	Flavin containing amine oxidoreductase family;Encodes protoporphyrinogen oxidase (PPOX).	plastid	'Symbols: PPOX, HEMG1, PPO1 | PPOX; protoporphyrinogen oxidase | chr4:729887-732433 FORWARD'	neoAT4G01690.11;AT4G01690.1 | Symbols:PPO1,PPOX,HEMG1 | | Flavin containing amine oxidoreductase family | Chr4:729929-732309 FORWARD LENGTH=537;neoAT4G01690.21;AT4G01690.2 | Symbols:PPO1,PPOX,HEMG1 | | Flavin containing amine oxidoreductase family |	144.83	99.115	AAFGK(1)VWK	-0.048341	0.525624	0.644782	1.04258e-05	-0.0158847	0.783678	0.681381	4.83873e-05	0.527292	0.000287749	1.17874	0.157211	0.531948	0.000413612	1.21937	0.0858098	0.616257	0.000361105	1.16629	0.18784	-0.0436851	0.516294	0.667006	2.65274e-05	-0.100194	0.177727
AT1G30230.1	14	-0.171277	0.633806	-0.773228	0.0878218	0.393066	0.54322	0.734812	0.0888095	0.00224832	0.997877	-0.562095	0.0868095	0.945945	0.0501594	1	Glutathione S-transferase, C-terminal-like;Translation elongation factor EF1B/ribosomal protein S6;	cytosol	'elongation factor 1-beta / EF-1-beta | chr1:10638914-10640782 FORWARD'	AT1G30230.1 | Symbols:EF1Bb,eEF-1Bb1 | eukaryotic elongation factor 1B beta 1,elongation factor 1B beta | translation elongation factor EF1B/ribosomal protein S6 family protein | Chr1:10639286-10640515 FORWARD LENGTH=231;AT1G30230.2 | Symbols:EF1Bb,eEF	50.284	33.343	AAFPNLNSDAGLK(1)K	0.0406035	0.642544	1.17375	0.158715	-0.126431	0.27548	1.33469	0.00879562	0.177265	0.172806	1.67546	0.00277945	0.226695	0.0978569	1.33808	0.0588511	0.140741	0.188289	1.16412	0.346411	0.0900331	0.270246	0.937401	0.649432	-0.0404773	0.674568
ATCG01310.1	161															0	ribosomal protein L2;encodes a chloroplast ribosomal protein L2, a constituent of the large subunit of the ribosomal complex	plastid	'Symbols: RPL2.2 | encodes a chloroplast ribosomal protein L2, a constituent of the large subunit of the ribosomal complex | chrC:152806-154312 FORWARD'	ATCG01310.1 | Symbols:RPL2.2 | ribosomal protein L2 | ribosomal protein L2 | ChrC:152806-154312 FORWARD LENGTH=274;ATCG00830.1 | Symbols:RPL2.1 | ribosomal protein L2 | ribosomal protein L2 | ChrC:84337-85843 REVERSE LENGTH=274	192.14	142.72	AAGAVAK(1)LIAK	0.16122	0.0976871			-0.144187	0.0595996			0.148756	0.0526908			0.139594	0.072147			-0.0116322	0.885612			0.152058	0.146469			0.00703946	0.940987
AT3G60750.2	307	0.0576518	0.771954	0.155021	0.53226	-0.174246	0.625592	0.385289	0.122221	-0.317021	0.511053	-0.0851231	0.576478	0.145144	0.436755	3	Transketolase;	plastid	'transketolase, putative | chr3:22453719-22457152 FORWARD'	AT3G60750.2 | Symbols:AtTKL1,TKL1 | transketolase 1 | Transketolase | Chr3:22454004-22456824 FORWARD LENGTH=740;AT3G60750.1 | Symbols:AtTKL1,TKL1 | transketolase 1 | Transketolase | Chr3:22454004-22456824 FORWARD LENGTH=741;neoAT3G60750.21;neoAT3G60750	121.62	16.502	AAIK(1)EAK	-0.111655	0.411211	0.565162	1.09282e-06	-0.0573	0.565205	0.787191	0.00747975	-0.177102	0.189146	1.1208	0.389417	-0.0273988	0.806189	1.08352	0.575366	-0.0605465	0.576026	0.971642	0.873401	0.0380484	0.825911	0.546362	5.34903e-07	-0.0241524	0.857457
AT3G12780.1	48	-0.464629	0.208979	-0.280308	0.473607	0.059167	0.925979	0.300389	0.486562	0.26249	0.756212	-0.261306	0.36081	0.319391	0.419409	1	phosphoglycerate kinase 1;nuclear phosphoglycerate kinase (PGK1)	plastid	'Symbols: PGK1 | PGK1 (PHOSPHOGLYCERATE KINASE 1); phosphoglycerate kinase | chr3:4060971-4063306 REVERSE'	neoAT3G12780.11;AT3G12780.1 | Symbols:PGK1 | phosphoglycerate kinase 1 | phosphoglycerate kinase 1 | Chr3:4061127-4063140 REVERSE LENGTH=481	46.318	24.272	AAIPTIK(1)YLIENGAK	-0.0221838	0.811482	0.798584	0.0124989	-0.0223505	0.711459	0.999323	0.996845	0.245184	0.0144624	1.40632	0.0108493	0.277082	0.00440768	1.15627	0.262947	0.371082	0.000477173	1.04286	0.806771	0.00971406	0.887064	0.656591	4.63269e-05	-0.116351	0.10625
AT3G27260.4	310	0.123758	0.614708	-0.107272	0.666165	-0.202759	0.64073	0.0500944	0.869651	-0.518781	0.384847	-0.192264	0.292704	-0.034898	0.885661	2			'Symbols: GTE8 | GTE8; DNA binding | chr3:10067638-10072661 FORWARD'	AT3G27260.4 | Symbols:GTE8 | global transcription factor group E8 | global transcription factor group E8 | Chr3:10068411-10072403 FORWARD LENGTH=718;AT3G27260.2 | Symbols:GTE8 | global transcription factor group E8 | global transcription factor group E8	79.148	52.05	AAISVPPAK(1)K			1.55192	6.10757e-05			1.07312	0.550195			0.97561	0.90308			0.934234	0.682763			0.985052	0.94445			1.4861	0.000181692
AT1G73740.1	340	0.508551	0.171694	0.549148	0.191234	0.343531	0.593867	0.508202	0.239172	-0.230993	0.784671	-0.0659731	0.808635	-0.106919	0.779792	1	UDP-Glycosyltransferase superfamily protein;	plastid	'glycosyl transferase family 28 protein | chr1:27734279-27736189 FORWARD'	neoAT1G73740.11;AT1G73740.1 | UDP-Glycosyltransferase superfamily protein | Chr1:27734451-27736008 FORWARD LENGTH=431	57.802	13.484	AAK(1)ADAASDVAK			1.2075	0.401158			0.576106	0.00561966			1.17187	0.628393			0.889192	0.740653			1.0281	0.950258			0.916228	0.747533
AT4G18480.1	311	-0.0505823	0.799699	0.0683292	0.752818	-0.170928	0.66366	0.235569	0.344631	-0.579003	0.242174	-0.458657	0.0330548	-0.291418	0.372241	3	P-loop containing nucleoside triphosphate hydrolases superfamily protein;Encodes the CHLI subunit of magnesium chelatase which is required for chlorophyll biosynthesis. All four cysteine residues of the protein form two disulfide bonds (Cys102-Cys193 and Cys354-Cys396) under oxidized conditions but are fully reduced by reduction. It was suggested that the redox state of CHLI is regulated in vivo …	plastid	'Symbols: CHLI1, CH42, CH-42, CHL11, CHLI-1 | CHLI1; ATPase/ magnesium chelatase | chr4:10201672-10203469 REVERSE'	neoAT4G18480.11;AT4G18480.1 | Symbols:CHL11,CH-42,LOST1,CH42,CHLI-1,CHLI1 | low temperature with open-stomata 1,CHLORINA 42 | P-loop containing nucleoside triphosphate hydrolases superfamily protein | Chr4:10201897-10203361 REVERSE LENGTH=424	138.54	84.388	AAK(1)ALAALK	0.000830239	0.992299	0.505316	1.02748e-07	-0.107197	0.0986305	0.76435	0.00286471	0.0730728	0.238762	0.831346	0.137676	0.0517045	0.429726	1.0657	0.673358	0.0339856	0.620968	1.01776	0.926708	-0.020538	0.77639	0.647762	2.58486e-05	-0.0894783	0.229002
AT1G54580.1	3	1.42325	1.63267e-06	-0.856864	0.00446753	1.47341	0.000463618	0.16392	0.447634	-0.840223	0.0502735	-0.890382	9.25904e-05	0.130402	0.432958	4	acyl carrier protein 2;encodes an acyl carrier protein expressed in leaves, roots, and dry seeds. Gene expression is not regulated by light but downregulated by starvation and upregulated by increased level of exogenous sucrose.	plastid	'Symbols: ACP2 | ACP2 (ACYL CARRIER PROTEIN 2); acyl carrier | chr1:20389347-20391015 FORWARD'	neoAT1G54580.11;neoAT1G54630.21;AT1G54580.1 | Symbols:ACP2 | acyl carrier protein 2 | acyl carrier protein 2 | Chr1:20389572-20390770 FORWARD LENGTH=136;AT1G54630.2 | Symbols:ACP3 | acyl carrier protein 3 | acyl carrier protein 3 | Chr1:20401993-204029	137.98	102.68	AAK(1)PETVDK	0.119551	0.581924	0.897146	0.618388	-0.00607907	0.968576	1.26744	0.186087	-0.0531716	0.737333	1.40173	0.162763	0.000635648	0.99703	0.864195	0.602634	-0.0675285	0.691053	0.942172	0.862274	0.173358	0.377019	0.553107	0.000970713	0.0620851	0.725733
AT1G54580.1	9	0.766709	0.0102072	0.0800651	0.773949	0.463323	0.331516	-0.546689	0.073387	-0.441103	0.46296	-0.137717	0.743077	-0.764471	0.0188241	2	acyl carrier protein 2;encodes an acyl carrier protein expressed in leaves, roots, and dry seeds. Gene expression is not regulated by light but downregulated by starvation and upregulated by increased level of exogenous sucrose.	plastid	'Symbols: ACP2 | ACP2 (ACYL CARRIER PROTEIN 2); acyl carrier | chr1:20389347-20391015 FORWARD'	neoAT1G54580.11;neoAT1G54630.21;AT1G54580.1 | Symbols:ACP2 | acyl carrier protein 2 | acyl carrier protein 2 | Chr1:20389572-20390770 FORWARD LENGTH=136;AT1G54630.2 | Symbols:ACP3 | acyl carrier protein 3 | acyl carrier protein 3 | Chr1:20401993-204029	102.78	82.67	AAKPETVDK(1)VCAVVR	0.119551	0.581924	0.897146	0.618388	-0.00607907	0.968576	1.26744	0.186087	-0.0531716	0.737333	1.40173	0.162763	0.000635648	0.99703	0.864195	0.602634	-0.0675285	0.691053	0.942172	0.862274	0.173358	0.377019	0.553107	0.000970713	0.0620851	0.725733
AT2G19480.1	82	-0.359016	0.158343	-0.326706	0.345951	0.440471	0.308908	0.491869	0.107189	0.56835	0.339111	-0.231137	0.257545	0.587437	0.0907872	2	nucleosome assembly protein 1;2;This gene is predicted to encode a nucleosome assembly protein. Plant lines expressing an RNAi construct directed against this gene show a reduction in agrobacterium-mediated root transformation.	nucleus	'Symbols: NFA02, NFA2, NAP1;2 | NAP1;2 (NUCLEOSOME ASSEMBLY PROTEIN 1;2); DNA binding | chr2:8438456-8441348 FORWARD'	AT2G19480.1 | Symbols:NFA2,NFA02,NAP1;2 | NUCLEOSOME/CHROMATIN ASSEMBLY FACTOR GROUP A 02,nucleosome assembly protein 1;2,NUCLEOSOME/CHROMATIN ASSEMBLY FACTOR GROUP A 2 | nucleosome assembly protein 1%3B2 | Chr2:8438601-8441040 FORWARD LENGTH=379;AT2G194	112.84	79.045	AALEAK(1)YQK	-0.158291	0.502221	0.917599	0.476831	0.174941	0.225898	1.42768	0.000922893	-0.0883113	0.67263	0.77252	0.0719916	-0.200193	0.291773	0.958252	0.831245	0.17074	0.20531	1	1	-0.270173	0.201412	1.13821	0.235688	-0.195992	0.21145
AT2G42790.1	406	-0.0482055	0.767233	-0.133655	0.47991	-0.207439	0.520075	0.148352	0.491923	-0.604212	0.154534	-0.444979	0.00439539	-0.162972	0.333724	4	citrate synthase 3;Encodes a peroxisomal citrate synthase that is expressed throughout seedling and shoot development.	peroxisome	'Symbols: CSY3 | CSY3 (citrate synthase 3); citrate (SI)-synthase | chr2:17801471-17806049 REVERSE'	AT2G42790.1 | Symbols:CSY3 | citrate synthase 3 | citrate synthase 3 | Chr2:17803132-17805991 REVERSE LENGTH=509	128.91	95.547	AALSDDYFVK(1)R	-0.0645093	0.570451	1.57144	0.00996912	-0.00533114	0.929697	0.423877	2.70449e-05	-0.218045	0.0624543	1.13378	0.675791	-0.239578	0.00977925	0.809892	0.425082	-0.0749555	0.371874	0.866025	0.618228	-0.0860429	0.247182	1.12253	0.5993	-0.169954	0.0983807
AT3G58750.1	411	0.226487	0.530162	-0.699951	0.112983	0.147292	0.817431	-0.046533	0.914164	-0.195992	0.816647	-0.116796	0.67045	0.536622	0.20112	1	citrate synthase 2;Encodes a peroxisomal citrate synthase that is expressed throughout seedling and shoot development.	peroxisome	'Symbols: CSY2 | CSY2 (citrate synthase 2); citrate (SI)-synthase | chr3:21724314-21727690 REVERSE'	AT3G58750.1 | Symbols:CSY2 | citrate synthase 2 | citrate synthase 2 | Chr3:21724564-21727458 REVERSE LENGTH=514;AT3G58740.1 | Symbols:CSY1 | citrate synthase 1 | citrate synthase 1 | Chr3:21721066-21723726 REVERSE LENGTH=480	87.913	72.023	AALSDEYFVK(1)R	0.183902	0.256869	2.49562	1.03144e-05	-0.053741	0.511476	0.45226	5.19922e-05	0.201907	0.30172	1.46767	0.111911	0.0751025	0.603804	1.32389	0.255669	0.115679	0.362309	1.3249	0.254225	0.057098	0.614632	2.25114	4.06323e-05	-0.0943171	0.289306
AT5G42980.1	27	-0.06748	0.850542	0.137484	0.719255	0.631443	0.339817	0.299415	0.487976	0.105062	0.901067	-0.593861	0.075039	-0.43193	0.288542	1	thioredoxin 3;encodes a cytosolic thioredoxin that reduces disulfide bridges of target proteins by the reversible formation of a disulfide bridge between two neighboring Cys residues present in the active site. Thioredoxins have been found to regulate a variety of biological reactions in prokaryotic and eukaryotic cells.	cytosol	'Symbols: ATTRX3, ATH3, ATTRXH3, TRXH3 | ATTRX3 (THIOREDOXIN 3); oxidoreductase, acting on sulfur group of donors, disulfide as acceptor | chr5:17242607-17243912 FORWARD'	AT5G42980.1 | Symbols:ATH3,TRX3,TRXH3,ATTRX3,ATTRXH3 | THIOREDOXIN H3,thioredoxin 3,thioredoxin H-type 3 | thioredoxin 3 | Chr5:17242772-17243718 FORWARD LENGTH=118	98.392	36.192	AANESK(1)K	-0.208874	0.0960067	1.00619	0.967777	0.0590441	0.533964	1.04321	0.727314	-0.167661	0.102366	0.679936	0.00483806	-0.0578034	0.481425	0.703526	0.00808381	0.17471	0.121176	0.78799	0.0560916	-0.0990166	0.412536	1.0411	0.741971	-0.173469	0.200581
AT3G56190.1	44	0.115305	0.564889	-0.114987	0.536601	-0.241604	0.492572	0.267357	0.283469	-0.796685	0.105549	-0.439776	0.0334279	-0.057433	0.761786	3	alpha-soluble NSF attachment protein 2;Encodes one of two alpha-SNAPs (soluble NSF attachment protein) in Arabidopsis	vacuole	'Symbols: ALPHA-SNAP2, ASNAP | ALPHA-SNAP2 (ALPHA-SOLUBLE NSF ATTACHMENT PROTEIN 2); binding / soluble NSF attachment protein | chr3:20845674-20848526 REVERSE'	AT3G56190.1 | Symbols:ALPHA-SNAP2,ASNAP | alpha-soluble NSF attachment protein 2 | alpha-soluble NSF attachment protein 2 | Chr3:20846119-20848356 REVERSE LENGTH=289	113.62	72.174	AANSYK(1)LAK	-0.0061803	0.93729	1.30586	0.0150132	-0.0129723	0.839212	0.884689	0.309551	0.023155	0.678162	0.708539	0.0281277	-0.0282601	0.688199	0.79765	0.144724	-0.0162874	0.805378	0.786259	0.119621	-0.0575954	0.416258	1.47009	0.000848719	-0.024945	0.718792
AT2G38040.2	284	-0.432031	0.0488079	-0.152545	0.469592	0.130467	0.696289	0.38243	0.0765165	-0.066071	0.890182	-0.553369	0.0134354	-0.018394	0.939346	4	acetyl Co-enzyme a carboxylase carboxyltransferase alpha subunit;encodes the carboxyltransferase alpha subunit of acetyl-CoA carboxylase, involved in de novo fatty acid biosynthesis	plastid	'Symbols: CAC3 | CAC3; acetyl-CoA carboxylase | chr2:15917093-15921170 FORWARD'	neoAT2G38040.21;neoAT2G38040.11;AT2G38040.2 | Symbols:CAC3 | acetyl Co-enzyme a carboxylase carboxyltransferase alpha subunit | acetyl Co-enzyme a carboxylase carboxyltransferase alpha subunit | Chr2:15917612-15920749 FORWARD LENGTH=769;AT2G38040.1 | Sy	96.665	76.527	AAPEAAEK(1)LR	-0.0283882	0.753333	1.41893	0.000477869	0.00608916	0.909529	0.641652	4.0939e-05	-0.0778298	0.269831	0.971422	0.880262	-0.0802043	0.260927	1.14362	0.327736	-0.0252943	0.723304	1.01603	0.939255	-0.0307627	0.671448	1.67045	7.70243e-06	-0.0488208	0.454398
AT4G35000.1	12	-0.0980097	0.784504	-0.131551	0.730729	0.908932	0.18519	1.181	0.00625662	0.240181	0.776336	-0.766761	0.035326	0.545789	0.194809	1	ascorbate peroxidase 3;Encodes a microsomal ascorbate peroxidase APX3. Ascorbate peroxidases are enzymes that scavenge hydrogen peroxide in plant cells. Eight types of APX have been described for Arabidopsis: three cytosolic (APX1, APX2, APX6), two chloroplastic types (stromal sAPX, thylakoid tAPX), and three microsomal (APX3, APX4, APX5) isoforms. The APX3 protein interacts with AKR2 (ankyrin-co…	peroxisome	'Symbols: APX3 | APX3 (ASCORBATE PEROXIDASE 3); L-ascorbate peroxidase | chr4:16664822-16667718 REVERSE'	AT4G35000.1 | Symbols:APX3 | ascorbate peroxidase 3 | ascorbate peroxidase 3 | Chr4:16665007-16667541 REVERSE LENGTH=287	42.556	25.53	AAPIVDAEYLK(1)EITK	-0.104463	0.328326	0.82597	0.0129662	-0.0528237	0.656757	1.36392	0.000218602	0.0876653	0.219802	0.980423	0.902537	0.124785	0.150972	1.10089	0.404294	0.0919055	0.201408	1.11779	0.321466	-0.0673439	0.413272	0.92746	0.387574	-0.0199445	0.798418
AT5G02480.1	296	-0.12636	0.52961	-0.0768898	0.749793	-0.567456	0.291665	-0.255891	0.304622	-0.47841	0.332483	-0.0373138	0.806368	-0.216315	0.285338	3	HSP20-like chaperones superfamily protein;	cytosol	'LOCATED IN: cellular_component unknown; EXPRESSED IN: 22 plant structures; EXPRESSED DURING: 13 growth stages; CONTAINS InterPro DOMAIN/s: Heat shock protein Hsp20 (InterPro:IPR002068), HSP20-like chaperone (InterPro:IPR008978); BEST Arabidopsis thaliana protein match is: SLT1 (sodium- and lithium-tolerant 1) (TAIR:AT2G37570.1); Has 60 Blast hits to 60 proteins in 8 species: Archae - 0; Bacteria…	AT5G02480.1 | HSP20-like chaperones superfamily protein | Chr5:548152-549678 FORWARD LENGTH=508	102.72	78.564	AAPNNAK(1)K			0.897886	0.480709			0.956631	0.813227			0.849262	0.397223			0.857131	0.429894			0.926049	0.741071			0.906206	0.529312
AT1G65260.2	73	-0.0457828	0.898235	-0.311717	0.428574	0.390884	0.545394	-0.560846	0.193958	0.690523	0.415452	0.253857	0.373373	0.00472687	0.990093	1			'Symbols: PTAC4 | PTAC4 (PLASTID TRANSCRIPTIONALLY ACTIVE4) | chr1:24236258-24240705 FORWARD'	AT1G65260.2 | Symbols:PTAC4,VIPP1 | VESICLE-INDUCING PROTEIN IN PLASTIDS 1,plastid transcriptionally active 4 | plastid transcriptionally active 4 | Chr1:24236914-24240428 FORWARD LENGTH=259;AT1G65260.1 | Symbols:PTAC4,VIPP1 | VESICLE-INDUCING PROTEIN I	103.22	95	AAQQSSDDWYK(1)R	0.0846776	0.373348	1.02698	0.72001	0.0149553	0.850067	0.905592	0.0715198	0.0327629	0.589223	0.928448	0.357433	-0.0545048	0.45894	1.16965	0.0421262	0.0468886	0.510186	1.09199	0.26459	-0.00259015	0.968952	1.29377	4.29201e-05	-0.086438	0.288727
AT2G38040.2	504	0.0175888	0.915072	-0.0415575	0.816748	-0.180989	0.603144	0.169551	0.43219	-0.432517	0.302454	-0.233939	0.0592063	-0.0228307	0.90119	4	acetyl Co-enzyme a carboxylase carboxyltransferase alpha subunit;encodes the carboxyltransferase alpha subunit of acetyl-CoA carboxylase, involved in de novo fatty acid biosynthesis	plastid	'Symbols: CAC3 | CAC3; acetyl-CoA carboxylase | chr2:15917093-15921170 FORWARD'	neoAT2G38040.21;neoAT2G38040.11;AT2G38040.2 | Symbols:CAC3 | acetyl Co-enzyme a carboxylase carboxyltransferase alpha subunit | acetyl Co-enzyme a carboxylase carboxyltransferase alpha subunit | Chr2:15917612-15920749 FORWARD LENGTH=769;AT2G38040.1 | Sy	145.89	92.13	AASEATSLK(1)K	-0.0283882	0.753333	1.41893	0.000477869	0.00608916	0.909529	0.641652	4.0939e-05	-0.0778298	0.269831	0.971422	0.880262	-0.0802043	0.260927	1.14362	0.327736	-0.0252943	0.723304	1.01603	0.939255	-0.0307627	0.671448	1.67045	7.70243e-06	-0.0488208	0.454398
AT1G13440.1	219	0.11194	0.520796	-0.181213	0.318763	0.0188381	0.947812	0.177163	0.411813	-0.278521	0.505952	-0.185419	0.146293	0.172957	0.428868	4	glyceraldehyde-3-phosphate dehydrogenase C2;	cytosol	'Symbols: GAPC-2, GAPC2 | GAPC2 (GLYCERALDEHYDE-3-PHOSPHATE DEHYDROGENASE C2); NAD or NADH binding / binding / catalytic/ glyceraldehyde-3-phosphate dehydrogenase (phosphorylating)/ glyceraldehyde-3-phosphate dehydrogenase | chr1:4608196-4610647 REVERSE'	AT1G13440.1 | Symbols:GAPC2,GAPC-2 | glyceraldehyde-3-phosphate dehydrogenase C2,GLYCERALDEHYDE-3-PHOSPHATE DEHYDROGENASE C-2 | glyceraldehyde-3-phosphate dehydrogenase C2 | Chr1:4608465-4610494 REVERSE LENGTH=338;AT1G13440.2 | Symbols:GAPC2,GAPC-2 | gl	111.77	81.331	AASFNIIPSSTGAAK(1)AVGK			0.51373	2.82312e-08			1.51941	9.0547e-06			0.827638	0.0816125			0.856406	0.156876			1.00339	0.985746			0.531587	5.51001e-08
AT5G46070.1	962	-0.104346	0.670071	-0.0697844	0.797631	-1.58154	0.0624626	-0.458418	0.133242	-1.02205	0.108571	0.455147	0.0541101	0.0665136	0.787196	2	Guanylate-binding family protein;	cytosol,nucleus	'GTP binding / GTPase | chr5:18683364-18688707 FORWARD'	AT5G46070.1 | Guanylate-binding family protein | Chr5:18683468-18688397 FORWARD LENGTH=1082	58.433	53.742	AASSSHGK(1)R	0.0151936	0.908685	0.927696	0.515504	-0.0383787	0.732572	1.1762	0.0944741	-0.0272387	0.84946	0.954933	0.799132	0.0173917	0.830634	0.946647	0.753016	0.0278328	0.712832	0.886187	0.399017	0.0598239	0.395111	0.919646	0.454381	-0.0488199	0.557887
AT5G02560.1	138	-0.046694	0.785771	0.367365	0.314495	0.0759153	0.772894	0.5512	0.0107028	-0.300073	0.46664	-0.422682	0.00783606	-0.238847	0.397819	4	histone H2A 12;Encodes HTA12, a histone H2A protein.	nucleus	'Symbols: HTA12 | HTA12; DNA binding | chr5:575382-576606 FORWARD'	AT5G02560.1 | Symbols:h2a.w.12,HTA12 | histone H2A 12 | histone H2A 12 | Chr5:575437-576456 FORWARD LENGTH=153;AT5G02560.2 | Symbols:h2a.w.12,HTA12 | histone H2A 12 | histone H2A 12 | Chr5:575437-576456 FORWARD LENGTH=177	130.66	101.51	AASTTK(1)TPK			0.528847	0.00196153			0.609684	0.0132068			1.14778	0.6904			0.965577	0.936669			1.05529	0.89678			0.444897	0.000206714
AT2G45770.1	197	-0.166499	0.345354	-0.206963	0.234778	-0.0023129	0.993693	0.453238	0.0358161	-0.240824	0.571956	-0.40501	0.0416954	0.255191	0.26534	4	signal recognition particle receptor protein, chloroplast (FTSY);chloroplast SRP receptor homolog, alpha subunit CPFTSY. Required for LHCP integration into isolated thylakoids.	plastid	'Symbols: CPFTSY, FRD4 | CPFTSY; 7S RNA binding / GTP binding / nucleoside-triphosphatase/ nucleotide binding | chr2:18851218-18853709 FORWARD'	neoAT2G45770.11;AT2G45770.1 | Symbols:CPFTSY,FRD4 | FERRIC CHELATE REDUCTASE DEFECTIVE 4 | signal recognition particle receptor protein%2C chloroplast (FTSY) | Chr2:18851248-18853402 FORWARD LENGTH=366	155.06	79.949	AATVLSK(1)AVK	-0.122953	0.542453	0.749407	0.000634612	-0.130161	0.0849838	0.773327	0.00179354	-0.0725294	0.59166	1.10469	0.404472	0.279455	0.021717	1.08499	0.512473	0.197933	0.272259	1.02501	0.879673	0.229031	0.0188421	0.736043	0.000353268	-0.0486399	0.755615
AT1G13440.1	263	-0.222621	0.210324	-0.205199	0.273966	-0.345262	0.466727	-0.237286	0.271689	-0.347833	0.429428	-0.225192	0.172871	-0.257278	0.273431	4	glyceraldehyde-3-phosphate dehydrogenase C2;	cytosol	'Symbols: GAPC-2, GAPC2 | GAPC2 (GLYCERALDEHYDE-3-PHOSPHATE DEHYDROGENASE C2); NAD or NADH binding / binding / catalytic/ glyceraldehyde-3-phosphate dehydrogenase (phosphorylating)/ glyceraldehyde-3-phosphate dehydrogenase | chr1:4608196-4610647 REVERSE'	AT1G13440.1 | Symbols:GAPC2,GAPC-2 | glyceraldehyde-3-phosphate dehydrogenase C2,GLYCERALDEHYDE-3-PHOSPHATE DEHYDROGENASE C-2 | glyceraldehyde-3-phosphate dehydrogenase C2 | Chr1:4608465-4610494 REVERSE LENGTH=338;AT1G13440.2 | Symbols:GAPC2,GAPC-2 | gl	163.32	119.62	AATYDEIK(1)K			0.51373	2.82312e-08			1.51941	9.0547e-06			0.827638	0.0816125			0.856406	0.156876			1.00339	0.985746			0.531587	5.51001e-08
AT5G50370.1	76															0	Adenylate kinase family protein;	mitochondrion	'adenylate kinase, putative | chr5:20509159-20510703 REVERSE'	AT5G50370.1 | Adenylate kinase family protein | Chr5:20509382-20510631 REVERSE LENGTH=248;AT5G50370.2 | Adenylate kinase family protein | Chr5:20509511-20510631 REVERSE LENGTH=230	88.441	54.063	AAVAAK(1)TPLGVK	-0.100641	0.201575	0.54247	0.000194352	-0.0216256	0.724473	2.23368	9.64093e-06	-0.14825	0.0401991	0.806302	0.325158	-0.00622906	0.933629	0.859164	0.517927	0.0739774	0.345183	1.14866	0.563695	0.0413809	0.642348	0.578035	0.00057365	-0.101832	0.237481
AT5G63400.1	75	-0.136676	0.482928	-0.140063	0.484241	-0.133778	0.722446	0.390598	0.11716	-0.567266	0.250919	-0.570164	0.00498507	-0.0395031	0.832165	3	adenylate kinase 1;encodes a protein similar to adenylate kinase.	mitochondrion	'Symbols: ADK1 | ADK1 (ADENYLATE KINASE 1); ATP binding / adenylate kinase/ nucleobase, nucleoside, nucleotide kinase/ nucleotide kinase/ phosphotransferase, phosphate group as acceptor | chr5:25393001-25394907 REVERSE'	AT5G63400.1 | Symbols:ADK1 | adenylate kinase 1 | adenylate kinase 1 | Chr5:25393274-25394817 REVERSE LENGTH=246;AT5G63400.2 | Symbols:ADK1 | adenylate kinase 1 | adenylate kinase 1 | Chr5:25393502-25394817 REVERSE LENGTH=190	190.15	117.6	AAVASK(1)TPLGVK	-0.031047	0.736549	0.892899	0.0663092	-0.0125232	0.829131	0.95647	0.55499	-0.0208914	0.76759	0.868753	0.103153	-0.0193579	0.760352	0.876493	0.127817	0.0693998	0.365831	0.903144	0.248085	-0.0295135	0.686831	0.900854	0.0931323	-0.101281	0.177265
AT2G33340.1	166	-0.46513	0.208519	-0.805494	0.078707	-0.449558	0.488853	0.0843066	0.84517	-0.198764	0.814102	-0.214336	0.446232	0.675464	0.124134	1	MOS4-associated complex 3B;Encodes MAC3B, a U-box proteins with homology to the yeast and human E3 ubiquitin ligase Prp19. Associated with the MOS4-Associated Complex (MAC). Involved in plant innate immunity.	nucleus	'nucleotide binding / ubiquitin-protein ligase | chr2:14126217-14131153 REVERSE'	AT2G33340.1 | Symbols:MAC3B | MOS4-associated complex 3B | MOS4-associated complex 3B | Chr2:14126584-14131000 REVERSE LENGTH=525;AT2G33340.2 | Symbols:MAC3B | MOS4-associated complex 3B | MOS4-associated complex 3B | Chr2:14126584-14131000 REVERSE L	77.185	61.645	AAVDEELGPDAK(1)K	0.0402504	0.671181	1.43298	0.000573068	0.0537522	0.469674	1.08701	0.471242	-0.0210818	0.768654	0.998464	0.994732	-0.0252278	0.760554	0.982388	0.934416	-0.0811782	0.311823	1.06931	0.695363	0.0361044	0.629047	1.40991	0.000882868	0.109703	0.179884
AT3G60750.2	17	0.121538	0.477341	0.106739	0.661944	0.0438999	0.905926	0.403463	0.0616747	-0.286349	0.491807	-0.208711	0.367662	0.0880135	0.687054	4	Transketolase;	plastid	'transketolase, putative | chr3:22453719-22457152 FORWARD'	neoAT3G60750.21;neoAT3G60750.11	313.93	288.11	AAVETVEPTTDSSIVDK(1)SVNSIR	0.0450131	0.599419	0.565162	1.09282e-06	-0.0175181	0.792021	0.787191	0.00747975	0.180377	0.0184076	1.1208	0.389417	0.174297	0.0328443	1.08352	0.575366	0.226024	0.0101106	0.971642	0.873401	0.038933	0.602964	0.546362	5.34903e-07	-0.0692449	0.31593
AT5G42130.1	292	0.0364857	0.881447	-0.269668	0.29339	-0.457519	0.32096	0.442312	0.147419	-0.730555	0.224512	-0.236551	0.277951	0.475428	0.115394	2	Mitochondrial substrate carrier family protein;	plastid	'mitochondrial substrate carrier family protein | chr5:16835299-16836839 REVERSE'	AT5G42130.1 | Symbols:Mfl1,AtMfl1 | MitoFerrinLike1 | Mitochondrial substrate carrier family protein | Chr5:16835572-16836810 REVERSE LENGTH=412	132.9	37.8	AAVLEK(1)TK	0.0963484	0.55778	0.420877	2.15407e-05	-0.0172317	0.829055	1.24186	0.240731	0.174659	0.203742	0.93931	0.855679	0.0262002	0.826357	1.14052	0.652728	0.127902	0.276438	1.02554	0.948333	-0.0521104	0.631861	0.511035	0.000320634	-0.118934	0.294936
AT5G56010.1	625	-0.758596	0.0505445	-1.32814	0.015701	-0.781265	0.24633	0.0334209	0.938293	0.913049	0.282802	0.935718	0.0181475	2.29728	0.00179211	1	heat shock protein 81-3;A member of heat shock protein 90 (HSP90) gene family. Expressed in all tissues and abundant in root apical meristem, pollen and tapetum. Expression is NOT heat-induced but induced by IAA and NaCl. Overexpression reduced tolerance to heat and conferred higher tolerance to calcium.	cytosol	'Symbols: HSP81-3 | HSP81-3; ATP binding / unfolded protein binding | chr5:22681305-22684129 FORWARD'	AT5G56010.1 | Symbols:AtHsp90-3,AtHsp90.3,Hsp81.3,HSP81-3 | HEAT SHOCK PROTEIN 90-3,HEAT SHOCK PROTEIN 81.3,heat shock protein 81-3,HEAT SHOCK PROTEIN 90.3 | heat shock protein 81-3 | Chr5:22681410-22683911 FORWARD LENGTH=699;AT5G56030.1 | Symbols:HSP81	85.731	43.751	ADADK(1)NDK	-0.0956251	0.300637	0.376842	8.3988e-05	0.209447	0.0285779	1.4948	0.0699585	0.188081	0.0186634	0.879068	0.746903	0.132827	0.119327	0.988726	0.983309	0.300736	0.00422178	0.960118	0.93295	-0.150879	0.0799133	0.42385	0.000314459	0.0415386	0.555654
AT1G22450.1	20	0.331981	0.361854	-0.190987	0.619919	0.437491	0.500154	0.0505186	0.906844	-0.13155	0.876311	-0.23706	0.403052	0.00444575	0.990682	1	cytochrome C oxidase 6B;subunit 6b of cytochrome c oxidase	mitochondrion	'Symbols: COX6B, ATCOX6B2 | COX6B (CYTOCHROME C OXIDASE 6B); cytochrome-c oxidase | chr1:7925121-7927278 FORWARD'	AT1G22450.1 | Symbols:ATCOX6B2,COX6B | cytochrome C oxidase 6B,CYTOCHROME C OXIDASE 6B2 | cytochrome C oxidase 6B | Chr1:7925447-7926918 FORWARD LENGTH=191	63.857	54.069	ADAVNAQTPSLSEQYHLEK(1)EVK	-0.116674	0.430082	0.803833	0.00206511	0.23077	0.08606	1.02172	0.831949	-0.257252	0.0072774	0.857802	0.113582	-0.355944	0.0289534	0.909432	0.348555	-0.138893	0.226315	0.902532	0.305646	-0.215366	0.14747	0.852214	0.0198763	0.0137196	0.884363
AT1G15120.1	10	0.18819	0.601034	0.034817	0.926962	-1.10064	0.119275	-0.588995	0.172525	-1.15945	0.174141	0.12938	0.638205	-0.494433	0.232806	1	Ubiquinol-cytochrome C reductase hinge protein;	mitochondrion	'ubiquinol-cytochrome C reductase complex 7.8 kDa protein, putative / mitochondrial hinge protein, putative | chr1:5202648-5204193 FORWARD'	AT1G15120.1 | Ubiquinol-cytochrome C reductase hinge protein | Chr1:5203091-5203897 FORWARD LENGTH=69;AT1G15120.2 | Ubiquinol-cytochrome C reductase hinge protein | Chr1:5202648-5203950 FORWARD LENGTH=166	39.148	32.784	ADDEVVDPK(1)K	-0.0369449	0.846605	0.986539	0.933314	0.0389707	0.646676	0.984718	0.92366	-0.0415156	0.801788	0.658919	0.00598099	-0.044057	0.662393	0.688451	0.0113283	0.0638957	0.429344	0.713477	0.0187153	-0.0394864	0.582557	1.03075	0.8375	-0.0689821	0.511895
AT3G25920.1	193	-0.128249	0.450567	-0.149093	0.363074	-0.0439096	0.876179	0.312328	0.147982	-0.450951	0.284043	-0.53529	0.00334602	-0.0738697	0.674005	4	ribosomal protein L15;encodes a plastid ribosomal protein CL15, a constituent of the large subunit of the ribosomal complex	plastid	'Symbols: RPL15 | RPL15; structural constituent of ribosome | chr3:9491055-9492635 REVERSE'	neoAT3G25920.11;AT3G25920.1 | Symbols:RPL15 | ribosomal protein L15 | ribosomal protein L15 | Chr3:9491268-9492558 REVERSE LENGTH=277	137	103.88	ADEYFAK(1)K	-0.00475747	0.950515	0.736354	0.0012071	-0.0853366	0.15399	0.765126	0.00372295	0.0822943	0.170739	1.02233	0.907433	0.136772	0.0686952	1.07894	0.609905	0.0870788	0.222372	0.957603	0.801055	0.0497208	0.500816	0.777131	0.00590346	-0.0356429	0.594851
AT2G40840.1	222	-0.211327	0.557641	0.108882	0.775291	0.324713	0.613799	0.187332	0.664343	0.379503	0.65371	-0.156537	0.571776	-0.0780875	0.837863	1	disproportionating enzyme 2;Encodes a cytosolic protein with transglucosidase and amylomaltase activity. It is an essential component of the pathway from starch to sucrose and cellular metabolism in leaves at night. The protein binds to heteroglycans and utilizes glucose, mannose and xylose as acceptors. Fucose and galactose can also act as acceptors but less efficiently than the previous three. …	cytosol	'Symbols: DPE2 | DPE2 (DISPROPORTIONATING ENZYME 2); 4-alpha-glucanotransferase/ heteroglycan binding | chr2:17044963-17050947 FORWARD'	AT2G40840.1 | Symbols:DPE2 | disproportionating enzyme 2 | disproportionating enzyme 2 | Chr2:17045368-17050779 FORWARD LENGTH=955	94.806	50.039	ADFPIK(1)YR	-0.00592818	0.953146	0.338516	6.91288e-11	0.133401	0.148941	0.807702	0.00756041	0.0561603	0.373317	1.12294	0.317144	-0.0917044	0.373057	1.10276	0.412451	0.0609516	0.356535	1.08132	0.532934	-0.153793	0.217065	0.332432	5.62094e-11	-0.0192554	0.777151
AT5G22880.1	11	-0.340983	0.0856993	-0.269545	0.270463	-0.308837	0.267964	0.728155	0.000750788	-0.697683	0.0986543	-0.729829	0.00237442	0.26787	0.189798	4	histone B2;Encodes a histone 2B (H2B) protein. This protein can be ubiquitinated in planta, and this modification depends on the HUB1 and HUB2 E3 ubiquitin ligases.	nucleus	'Symbols: H2B, HTB2 | HTB2; DNA binding | chr5:7651957-7652622 REVERSE'	AT5G22880.1 | Symbols:HTB2,H2B | histone B2,HISTONE H2B | histone B2 | Chr5:7652130-7652567 REVERSE LENGTH=145	151.42	135.91	ADK(0.99)K(0.01)PAEK(1)K	-0.00161277	0.983407	0.434128	0.00235158	0.0468239	0.42983	0.70103	0.207744	0.00176463	0.974738	0.584498	0.154597	-0.0800953	0.259315	0.855537	0.746933	0.0841428	0.303102	0.781748	0.565618	-0.0834727	0.3332	0.635439	0.0937453	-0.117414	0.183872
AT5G22880.1	6	-0.456364	0.109162	-0.601348	0.0789273	-0.445923	0.303236	0.228601	0.45396	-0.579245	0.330043	-0.589687	0.039082	0.240263	0.39235	2	histone B2;Encodes a histone 2B (H2B) protein. This protein can be ubiquitinated in planta, and this modification depends on the HUB1 and HUB2 E3 ubiquitin ligases.	nucleus	'Symbols: H2B, HTB2 | HTB2; DNA binding | chr5:7651957-7652622 REVERSE'	AT5G22880.1 | Symbols:HTB2,H2B | histone B2,HISTONE H2B | histone B2 | Chr5:7652130-7652567 REVERSE LENGTH=145	135.86	118.72	ADK(1)K(1)PAEK(0.968)K(0.032)PAEK	-0.00161277	0.983407	0.434128	0.00235158	0.0468239	0.42983	0.70103	0.207744	0.00176463	0.974738	0.584498	0.154597	-0.0800953	0.259315	0.855537	0.746933	0.0841428	0.303102	0.781748	0.565618	-0.0834727	0.3332	0.635439	0.0937453	-0.117414	0.183872
AT5G22880.1	7	-0.220535	0.203732	0.0190619	0.928145	-0.190477	0.541932	0.590833	0.00622741	-0.706883	0.0943779	-0.736941	0.00107523	-0.16517	0.345821	4	histone B2;Encodes a histone 2B (H2B) protein. This protein can be ubiquitinated in planta, and this modification depends on the HUB1 and HUB2 E3 ubiquitin ligases.	nucleus	'Symbols: H2B, HTB2 | HTB2; DNA binding | chr5:7651957-7652622 REVERSE'	AT5G22880.1 | Symbols:HTB2,H2B | histone B2,HISTONE H2B | histone B2 | Chr5:7652130-7652567 REVERSE LENGTH=145	140.22	110.49	ADK(1)K(1)PAEK(0.968)K(0.032)PAEK	-0.00161277	0.983407	0.434128	0.00235158	0.0468239	0.42983	0.70103	0.207744	0.00176463	0.974738	0.584498	0.154597	-0.0800953	0.259315	0.855537	0.746933	0.0841428	0.303102	0.781748	0.565618	-0.0834727	0.3332	0.635439	0.0937453	-0.117414	0.183872
AT3G63490.1	205	-0.187132	0.353517	-0.318518	0.119208	-0.0511296	0.885419	0.185157	0.457582	-0.200004	0.682066	-0.336006	0.054574	0.167669	0.389789	3	Ribosomal protein L1p/L10e family;	plastid	'ribosomal protein L1 family protein | chr3:23444203-23446355 FORWARD'	neoAT3G63490.11;AT3G63490.1 | Symbols:EMB3126,PRPL1 | plastid ribosomal protein L1,EMBRYO DEFECTIVE 3126 | Ribosomal protein L1p/L10e family | Chr3:23444269-23446020 FORWARD LENGTH=346	76.588	53.709	ADK(1)TGIVHIPFGK	0.129632	0.107772	0.936463	0.266609	0.0231826	0.669058	0.81044	0.00035955	0.174428	0.0227501	1.11101	0.17475	-0.0559439	0.395468	1.06822	0.425366	0.0810601	0.424894	0.953077	0.589117	-0.100739	0.197811	0.900397	0.0558416	-0.113821	0.249933
AT1G70410.3	30	-0.202489	0.412077	-0.396958	0.191111	-0.522155	0.298507	0.0984953	0.746958	-1.01531	0.0949947	-0.695645	0.00791048	-0.200191	0.487322	2	beta carbonic anhydrase 4;Encodes a putative beta-carbonic anhydrase betaCA4. Together with betaCA1 (At3g01500) regulates CO2-controlled stomatal movements in guard cells.	cytosol	'Symbols: ATBCA4, BCA4 | carbonic anhydrase, putative / carbonate dehydratase, putative | chr1:26533926-26538333 REVERSE'	AT1G70410.3 | Symbols:BCA4,ATBCA4,CA4 | beta carbonic anhydrase 4,BETA CARBONIC ANHYDRASE 4 | beta carbonic anhydrase 4 | Chr1:26534167-26536505 REVERSE LENGTH=258;AT1G70410.1 | Symbols:BCA4,ATBCA4,CA4 | beta carbonic anhydrase 4,BETA CARBONIC ANHYDRASE	143.97	106.78	ADLGNVAAAK(1)IK	-0.0464781	0.651149	1.02973	0.822736	-0.12623	0.112216	0.851493	0.0738321	0.0011163	0.984685	0.879334	0.324356	0.0589921	0.419598	1.0271	0.884695	0.172141	0.0244118	0.859892	0.238328	0.0681242	0.52183	1.20277	0.0384343	0.00461782	0.968804
AT1G18080.1	292	0.0143255	0.949787	-0.0338684	0.861808	0.279505	0.439711	0.148362	0.551695	0.0513028	0.914587	-0.213876	0.481979	-0.0316461	0.866259	3	Transducin/WD40 repeat-like superfamily protein;Encodes the Arabidopsis thaliana homolog of the tobacco WD-40 repeat ArcA gene.	cytosol	'Symbols: ATARCA, RACK1A_AT | ATARCA; nucleotide binding | chr1:6222201-6224151 FORWARD'	AT1G18080.1 | Symbols:RACK1A_AT,AtRACK1,SAC53,ATARCA,RACK1A | RECEPTOR FOR ACTIVATED C KINASE 1 A,Suppressor of Acaulis 53 | Transducin/WD40 repeat-like superfamily protein | Chr1:6222325-6223901 FORWARD LENGTH=327	80.979	62.199	ADNSGPAATK(1)R	0.0860979	0.391647	0.576606	0.000163519	0.0657328	0.239187	1.44787	0.00574232	0.0856137	0.271764	1.05607	0.833847	0.0218581	0.745847	1.18319	0.395903	0.092543	0.244544	1.27767	0.192923	0.0223424	0.741975	0.64601	0.00148728	-0.00495207	0.939541
AT5G55040.2	89	0.12984	0.717469	-0.351569	0.376345	-0.170778	0.789117	-0.0563461	0.896156	-0.282601	0.738214	0.0180178	0.947088	0.31324	0.427785	1	DNA-binding bromodomain-containing protein;	nucleus	'DNA binding | chr5:22327240-22331813 REVERSE'	AT5G55040.2 | DNA-binding bromodomain-containing protein | Chr5:22327727-22331703 REVERSE LENGTH=916;AT5G55040.1 | DNA-binding bromodomain-containing protein | Chr5:22327727-22331703 REVERSE LENGTH=916	89.698	64.7	ADPPVK(1)SR			1.55972	4.8661e-05			1.1888	0.0718173			1.00947	0.96618			0.973123	0.89039			1.06335	0.714886			1.50356	0.000121935
AT3G62120.3	8	0.597577	0.064208	0.493234	0.301679	1.01929	0.0394605	-0.534682	0.0799261	0.367065	0.539559	-0.0546511	0.761896	-1.08257	0.0128581	2			'tRNA synthetase class II (G, H, P and S) family protein | chr3:23001030-23004321 REVERSE'	AT3G62120.3 | Symbols:ProRS-Cyt,AtProRS-Cyt | prolyl-tRNA synthetase cytosolic | Class II aaRS and biotin synthetases superfamily protein | Chr3:23001227-23003849 REVERSE LENGTH=517;AT3G62120.2 | Symbols:ProRS-Cyt,AtProRS-Cyt | prolyl-tRNA synthetase cy	83.265	77.677	ADPSEQK(1)EK	0.0682354	0.362758	1.03219	0.805755	0.0650568	0.238776	1.06102	0.597544	0.0126328	0.823672	0.88502	0.352733	0.0198816	0.772708	1.22205	0.110331	-0.0485677	0.478041	1.02017	0.916246	0.0754842	0.400587	1.42527	0.000257387	0.133506	0.106147
AT5G66570.1	67	-0.0883096	0.720433	-0.0321766	0.894294	0.267312	0.540218	0.876604	0.00410794	-0.742001	0.215625	-1.09762	0.000798949	-0.188842	0.545019	2	PS II oxygen-evolving complex 1;Encodes a protein which is an extrinsic subunit of photosystem II and which has been proposed to play a central role in stabilization of the catalytic manganese cluster. In <i>Arabidopsis thaliana</i> the PsbO proteins are encoded by two genes: <i>psbO1</i> and <i>psbO2</i>. PsbO1 is the major isoform in the wild-type.	plastid	'Symbols: PSBO-1, OEE1, OEE33, OE33, PSBO1, MSP-1 | PSBO1 (PS II OXYGEN-EVOLVING COMPLEX 1); oxygen evolving/ poly(U) binding | chr5:26568653-26570278 FORWARD'	neoAT5G66570.11;AT5G66570.1 | Symbols:OEE1,PSBO-1,MSP-1,OE33,OEE33,PSBO1 | PS II OXYGEN-EVOLVING COMPLEX 1,OXYGEN EVOLVING COMPLEX 33 KILODALTON PROTEIN,OXYGEN EVOLVING ENHANCER PROTEIN 33,PS II oxygen-evolving complex 1,MANGANESE-STABILIZING PROTEIN 1,33	80.738	68.453	ADSVSK(1)NAPPEFQNTK	-0.0121048	0.908341	1.02701	0.724787	0.00676607	0.926569	0.912052	0.103089	-0.0638114	0.448483	1.14449	0.083064	-0.000928854	0.991094	0.973946	0.802591	0.0262149	0.729565	1.12234	0.14142	0.0507777	0.550754	0.873975	0.0152856	-0.0203777	0.779453
AT1G70890.1	10	0.624106	0.0994586	0.678326	0.121784	0.468382	0.471573	0.558272	0.196012	-0.40776	0.629849	-0.252036	0.3765	-0.372089	0.352939	1	MLP-like protein 43;	cytosol	'Symbols: MLP43 | MLP43 (MLP-LIKE PROTEIN 43) | chr1:26725626-26726544 REVERSE'	AT1G70890.1 | Symbols:MLP43 | MLP-like protein 43,major latex protein like 43 | MLP-like protein 43 | Chr1:26725912-26726489 REVERSE LENGTH=158	53.252	36.62	AEASSLVGK(1)LETEVEIK	-0.0973832	0.618645	0.438015	0.00484812	0.426205	0.0557749	0.56307	0.0471193	-0.298287	0.0165938	0.762138	0.555952	-0.378608	0.0535438	0.971806	0.966073	0.157064	0.0566812	0.871464	0.802149	-0.177704	0.410529	0.558515	0.0439199	-0.109467	0.245458
AT4G29060.1	351	-0.341714	0.34843	-0.181264	0.637379	0.81686	0.227691	-0.380751	0.377826	0.805515	0.342728	-0.353059	0.234182	-0.552546	0.190284	1	elongation factor Ts family protein;	plastid	'Symbols: emb2726 | emb2726 (embryo defective 2726); RNA binding / translation elongation factor | chr4:14317256-14321567 FORWARD'	neoAT4G29060.11;AT4G29060.1 | Symbols:emb2726 | embryo defective 2726 | elongation factor Ts family protein | Chr4:14317744-14321315 FORWARD LENGTH=953;neoAT4G29060.21;AT4G29060.2 | Symbols:emb2726 | embryo defective 2726 | elongation factor Ts family p	40.544	34.703	AEDDSPEK(1)EEQTETLAAAAEAEEVVPPIPETK	0.0392004	0.667895	0.507695	8.45372e-07	0.0427438	0.436545	0.740916	0.00429821	0.123286	0.0947891	1.06034	0.755576	0.0445844	0.528602	1.31452	0.0597134	0.159195	0.0434075	1.02017	0.929804	-0.0395012	0.593511	0.629392	7.43631e-05	-0.0718667	0.283036
AT1G03600.1	8	1.13462	0.00679901	1.0757	0.0328263	1.17707	0.0998881	0.810838	0.0604248	0.0212967	0.979895	-0.0211608	0.937881	-0.286027	0.46641	1	photosystem II family protein;	plastid	'photosystem II family protein | chr1:898876-899655 FORWARD'	neoAT1G03600.11;AT1G03600.1 | Symbols:PSB27 | | photosystem II family protein | Chr1:898916-899440 FORWARD LENGTH=174	61.097	42.265	AEDEEYIK(1)DTSAVISK	-0.131947	0.257789	0.713367	0.0122168	0.0870842	0.242142	0.705195	0.00973523	0.0781855	0.267589	0.985232	0.961492	0.113788	0.138907	1.07239	0.779851	0.340617	0.00643915	0.851925	0.431971	-0.0963447	0.3743	0.776474	0.0611105	-0.139745	0.148692
AT1G12270.1	6	-0.226196	0.368775	-0.0954773	0.742358	0.271711	0.538684	0.313242	0.304868	0.187347	0.751704	-0.31056	0.227666	0.0981595	0.745783	2	stress-inducible protein, putative;	nucleus	'stress-inducible protein, putative | chr1:4172075-4174775 FORWARD'	AT1G12270.1 | Symbols:Hop1 | Hop1 | stress-inducible protein | Chr1:4172105-4174575 FORWARD LENGTH=572	38.238	18.761	AEEAK(1)AK	0.0720636	0.443351	0.952942	0.818796	0.022379	0.7353	1.04163	0.850395	-0.0147515	0.827826	0.804315	0.298149	-0.0522582	0.434053	1.00254	0.994029	-0.114842	0.107816	0.861785	0.508441	0.0345569	0.644043	1.1878	0.268839	0.0849625	0.253715
AT2G43750.2	147	0.316081	0.384557	-0.0113949	0.976056	0.118318	0.85277	0.478991	0.267251	-0.167239	0.843155	0.0305237	0.91053	0.52091	0.2124	1	O-acetylserine (thiol) lyase B;Arabidopsis thaliana O-acetylserine (thiol) lyase (OAS-TL) isoform oasB, the key enzyme for fixation of inorganic sulfide. It catalyzes the formation of cysteine from O-acetylserine and inorganic sulfide.	plastid	'Symbols: OASB, ACS1, CPACS1, ATCS-B | OASB (O-ACETYLSERINE (THIOL) LYASE B); cysteine synthase | chr2:18129411-18132552 REVERSE'	neoAT2G43750.21;neoAT2G43750.11;AT2G43750.2 | Symbols:OASB,CPACS1,ACS1,ATCS-B | O-acetylserine (thiol) lyase B,ARABIDOPSIS THALIANA CYSTEIN SYNTHASE-B,CHLOROPLAST O-ACETYLSERINE SULFHYDRYLASE 1,ARABIDOPSIS CYSTEINE SYNTHASE 1 | O-acetylserine (thiol) lya	101.33	34.528	AEEILK(1)K	0.0457263	0.635441	1.06521	0.765775	-0.0362391	0.575687	0.78759	0.123575	0.264398	0.00331513	1.10824	0.696971	0.211947	0.0364376	1.2291	0.355754	0.284736	0.00620971	1.22474	0.366118	-0.00672427	0.929175	1.18138	0.317892	-0.109029	0.160468
AT3G42790.1	236	-0.230254	0.277999	-0.0945522	0.676195	-0.263456	0.475362	0.53958	0.0304616	-0.320292	0.512435	-0.28709	0.0757552	0.347042	0.102237	3	alfin-like 3;AL3 encodes a member of the Alfin-Like family of nuclear-localized PhD domain containing homeodomain proteins. Binds to H3K4 di or trimethylated DNA.	nucleus	'Symbols: AL3 | AL3 (ALFIN-LIKE 3); DNA binding / methylated histone residue binding | chr3:14877958-14879781 REVERSE'	AT3G42790.1 | Symbols:AL3 | alfin-like 3 | alfin-like 3 | Chr3:14878128-14879618 REVERSE LENGTH=250;AT5G26210.1 | Symbols:AL4 | alfin-like 4 | alfin-like 4 | Chr5:9158566-9160221 REVERSE LENGTH=255	92.439	60.505	AEHIK(1)QYK	0.223505	0.204696	1.63939	0.000386659	-0.0225672	0.808522	0.704479	0.00731861	0.206628	0.0989307	1.13457	0.539097	-0.140841	0.225734	1.08041	0.740653	-0.103727	0.354541	0.958738	0.872853	-0.123965	0.361869	1.56112	0.00103575	-0.0596812	0.586224
AT4G32260.1	86	-0.0180824	0.934544	-0.196283	0.319155	-0.19824	0.592793	0.288627	0.246915	0.049645	0.91946	0.229803	0.117829	0.714713	0.00541725	3	ATPase, F0 complex, subunit B/B', bacterial/chloroplast;	plastid	'ATP synthase family | chr4:15573636-15574737 REVERSE'	neoAT4G32260.11;AT4G32260.1 | Symbols:PDE334 | PIGMENT DEFECTIVE 334 | ATPase%2C F0 complex%2C subunit B/B'%2C bacterial/chloroplast | Chr4:15573859-15574586 REVERSE LENGTH=219	161.63	123.34	AEIAAALNK(1)MK	0.0198823	0.876696	0.989116	0.938682	0.0868765	0.365303	0.913906	0.352257	0.0897866	0.321978	1.15731	0.240004	-0.00896046	0.915628	1.06534	0.669524	0.111736	0.310029	1.08004	0.583573	-0.0788647	0.558079	0.91051	0.32826	-0.0338198	0.76329
AT3G25573.1	52	-0.448562	0.224171	0.295842	0.450907	0.00849296	0.989356	0.592637	0.169887	0.0662883	0.937479	-0.390767	0.195462	-0.0939717	0.805694	1	;	extracellular	'unknown protein | chr3:9290313-9290810 FORWARD'	AT3G25573.1 | transmembrane protein | Chr3:9290313-9290504 FORWARD LENGTH=63	73.022	7.3063	AEK(0.85)K(0.149)NLK(0.001)EEETVEK			0.974483	0.916776			1.06003	0.790788			0.967909	0.92111			1.11708	0.675381			1.03285	0.922013			1.12466	0.529281
AT1G07790.1	12															0	Histone superfamily protein;Encodes a histone 2B (H2B) protein.	nucleus	'Symbols: HTB1 | HTB1; DNA binding | chr1:2412980-2413708 FORWARD'	AT1G07790.1 | Symbols:HTB1 | | Histone superfamily protein | Chr1:2413049-2413495 FORWARD LENGTH=148	110.38	50.84	AEK(0.882)K(0.118)PAEK(1)K	0.0673855	0.807854	0.671339	0.0531641	0.191897	0.343772	0.885962	0.650086	-0.164052	0.26902	0.88908	0.753511	-0.247475	0.0714508	1.23892	0.50381	0.0404897	0.736282	1.2264	0.52934	-0.0160379	0.914257	0.935499	0.825176	-0.096068	0.643064
AT3G45980.1	12	-0.243976	0.171227	-0.129032	0.557947	-0.220944	0.45028	0.704179	0.00111592	-0.676547	0.109316	-0.699579	0.00304262	0.133632	0.511071	4	Histone superfamily protein;Encodes a histone 2B (H2B) protein. This protein can be ubiquitinated in planta, and this modification depends on the HUB1 and HUB2 E3 ubiquitin ligases as well as the UBC1 and UBC2 E2 ubiquitin conjugating enzymes. Lysine 146 appears to be the site of the ubiquitin addition.	nucleus	'Symbols: H2B, HTB9 | HTB9; DNA binding | chr3:16897287-16898013 REVERSE'	AT3G45980.1 | Symbols:HTB9,H2B | HISTONE H2B | Histone superfamily protein | Chr3:16897492-16897944 REVERSE LENGTH=150	148.26	127.06	AEK(0.882)K(0.118)PAEK(1)K	0.0321147	0.739503	0.914966	0.604948	0.0163631	0.816535	0.719844	0.0155608	0.0587584	0.428922	0.791847	0.229739	0.0171404	0.831484	1.0652	0.807786	-0.00625381	0.939677	0.939903	0.811784	-0.00950334	0.915344	1.23082	0.137516	0.0397572	0.647818
AT3G46030.1	12	-0.229726	0.196374	-0.106909	0.673954	-0.177407	0.546031	0.63785	0.00314739	-0.543303	0.192886	-0.595623	0.00116888	0.149136	0.502602	4	Histone superfamily protein;	nucleus	'Symbols: HTB11 | HTB11; DNA binding | chr3:16913448-16914131 REVERSE'	AT3G46030.1 | Symbols:HTB11 | | Histone superfamily protein | Chr3:16913614-16914051 REVERSE LENGTH=145	160.25	133.89	AEK(0.882)K(0.118)PAEK(1)K			1.12938	0.54488			0.960281	0.872466			0.665314	0.0770922			0.820097	0.425133			0.878349	0.63757			1.39213	0.0441413
AT5G59910.1	12	-0.360178	0.0542975	-0.115064	0.638746	-0.340691	0.260054	0.830686	0.000121114	-0.68802	0.104086	-0.707507	0.00255225	0.238243	0.332069	4	Histone superfamily protein;	nucleus	'Symbols: HTB4 | HTB4; DNA binding | chr5:24127128-24127935 FORWARD'	AT5G59910.1 | Symbols:HTB4 | | Histone superfamily protein | Chr5:24127206-24127658 FORWARD LENGTH=150	159.26	116.92	AEK(0.882)K(0.118)PAEK(1)K	0.0712807	0.345887	0.482921	0.000180599	-0.00890407	0.873033	0.908509	0.682498	0.126019	0.08048	0.719981	0.191059	0.105721	0.140764	0.952754	0.895516	0.142039	0.0572208	0.917004	0.795255	0.0509832	0.48202	0.639051	0.0115586	-0.0452218	0.484626
AT5G02570.1	12															0	Histone superfamily protein;	nucleus	'histone H2B, putative | chr5:576742-577140 REVERSE'	AT5G02570.1 | Histone superfamily protein | Chr5:576742-577140 REVERSE LENGTH=132	106.13	74.068	AEK(0.96)K(0.04)PAEK(1)APAPK			0.985795	0.974823			1.03202	0.94242			1.169	0.744157			1.14067	0.791761			1.5567	0.243889			0.961907	0.927673
AT3G09480.1	12															0	Histone superfamily protein;	nucleus	'histone H2B, putative | chr3:2914714-2915321 REVERSE'	AT3G09480.1 | Histone superfamily protein | Chr3:2914890-2915270 REVERSE LENGTH=126	117.93	78.785	AEK(0.97)K(0.03)PSEK(1)APK			0.90386	0.424844			1.07694	0.589719			0.968962	0.889638			1.10346	0.578746			0.805075	0.162541			1.02932	0.862658
AT3G09480.1	7															0	Histone superfamily protein;	nucleus	'histone H2B, putative | chr3:2914714-2915321 REVERSE'	AT3G09480.1 | Histone superfamily protein | Chr3:2914890-2915270 REVERSE LENGTH=126	117.93	78.785	AEK(0.983)K(0.017)PSEK(1)APK			0.90386	0.424844			1.07694	0.589719			0.968962	0.889638			1.10346	0.578746			0.805075	0.162541			1.02932	0.862658
AT5G08050.1	26	-0.194897	0.334297	-0.18967	0.38792	-0.151913	0.68629	0.461051	0.0644181	-0.448426	0.362953	-0.49141	0.0201925	0.159311	0.44053	3	Protein of unknown function (DUF1118);	plastid	'FUNCTIONS IN: molecular_function unknown; INVOLVED IN: biological_process unknown; LOCATED IN: thylakoid, chloroplast thylakoid membrane, chloroplast; EXPRESSED IN: 21 plant structures; EXPRESSED DURING: 13 growth stages; CONTAINS InterPro DOMAIN/s: Protein of unknown function DUF1118 (InterPro:IPR009500), Uncharacterised conserved protein UCP022207 (InterPro:IPR016801); Has 41 Blast hits to 41 …	neoAT5G08050.11;AT5G08050.1 | wiskott-aldrich syndrome family protein%2C putative (DUF1118) | Chr5:2578418-2578964 FORWARD LENGTH=158	121.08	84.383	AEK(1)AGLLSLAEK	-0.032966	0.690687	0.450135	2.97092e-07	-0.033177	0.684191	1.08425	0.557331	-0.0461219	0.592468	1.0443	0.844989	-0.0185479	0.865789	1.09643	0.619201	-0.0396709	0.66938	1.13149	0.473741	-0.00539196	0.943891	0.472603	6.56298e-07	-0.012054	0.868629
AT3G45980.1	33	-0.128559	0.45458	-0.0971635	0.63067	-0.271539	0.355057	0.45537	0.0349554	-0.543433	0.196901	-0.400454	0.0215877	0.15208	0.471234	4	Histone superfamily protein;Encodes a histone 2B (H2B) protein. This protein can be ubiquitinated in planta, and this modification depends on the HUB1 and HUB2 E3 ubiquitin ligases as well as the UBC1 and UBC2 E2 ubiquitin conjugating enzymes. Lysine 146 appears to be the site of the ubiquitin addition.	nucleus	'Symbols: H2B, HTB9 | HTB9; DNA binding | chr3:16897287-16898013 REVERSE'	AT3G45980.1 | Symbols:HTB9,H2B | HISTONE H2B | Histone superfamily protein | Chr3:16897492-16897944 REVERSE LENGTH=150;AT3G46030.1 | Symbols:HTB11 | | Histone superfamily protein | Chr3:16913614-16914051 REVERSE LENGTH=145;AT5G59910.1 | Symbols:HTB4	157.03	123.15	AEK(1)APAEK(1)K	0.0321147	0.739503	0.914966	0.604948	0.0163631	0.816535	0.719844	0.0155608	0.0587584	0.428922	0.791847	0.229739	0.0171404	0.831484	1.0652	0.807786	-0.00625381	0.939677	0.939903	0.811784	-0.00950334	0.915344	1.23082	0.137516	0.0397572	0.647818
AT3G04920.2	4	0.311206	0.214272	-0.0023107	0.99409	-0.0637308	0.879264	-1.01309	4.92189e-05	-0.207645	0.664988	-0.304494	0.122924	-0.595984	0.0339559	3			'40S ribosomal protein S24 (RPS24A) | chr3:1360882-1362295 FORWARD'	AT3G04920.2 | Ribosomal protein S24e family protein | Chr3:1360989-1361719 FORWARD LENGTH=112;AT3G04920.1 | Ribosomal protein S24e family protein | Chr3:1360989-1362065 FORWARD LENGTH=133;AT5G28060.1 | Ribosomal protein S24e family protein | Chr5:100	89.752	89.752	AEK(1)AVTIR	0.0506992	0.788829	0.628386	0.0418362	0.278632	0.0593415	1.67498	0.0236296	0.158691	0.0525949	0.951874	0.919489	-0.0572493	0.715842	1.23787	0.55897	0.390695	0.00116915	1.00747	0.989505	-0.165241	0.469792	0.817188	0.448363	-0.169313	0.19253
AT2G29450.1	4	-0.0223819	0.915684	0.16022	0.550395	-0.175921	0.674035	0.200335	0.353387	-0.261277	0.549113	-0.107739	0.528284	-0.0676234	0.778238	4	glutathione S-transferase tau 5;Encodes a member of the TAU glutathione S-transferase gene family. Gene expression is induced by exposure to auxin, pathogen and herbicides. Naming convention according to Wagner et al. (2002)	cytosol	'Symbols: ATGSTU5, ATGSTU1, AT103-1A | ATGSTU5 (ARABIDOPSIS THALIANA GLUTATHIONE S-TRANSFERASE TAU 5); glutathione binding / glutathione transferase | chr2:12624586-12625637 REVERSE'	AT2G29450.1 | Symbols:AT103-1A,ATGSTU1,ATGSTU5,GSTU5 | glutathione S-transferase tau 5,ARABIDOPSIS THALIANA GLUTATHIONE S-TRANSFERASE TAU 1 | glutathione S-transferase tau 5 | Chr2:12624774-12625566 REVERSE LENGTH=224	68.422	50.386	AEK(1)EEVK	0.0431961	0.810579	0.212991	8.85205e-09	0.00249321	0.983614	2.46279	7.8371e-06	0.500572	0.00300199	1.22025	0.425119	0.408625	0.00139859	1.20277	0.466336	0.465485	0.00150435	0.966721	0.92419	-0.048751	0.757716	0.20994	7.82342e-09	-0.0543667	0.726653
AT1G07790.1	7															0	Histone superfamily protein;Encodes a histone 2B (H2B) protein.	nucleus	'Symbols: HTB1 | HTB1; DNA binding | chr1:2412980-2413708 FORWARD'	AT1G07790.1 | Symbols:HTB1 | | Histone superfamily protein | Chr1:2413049-2413495 FORWARD LENGTH=148	108.67	38.714	AEK(1)K(1)PAEK	0.0673855	0.807854	0.671339	0.0531641	0.191897	0.343772	0.885962	0.650086	-0.164052	0.26902	0.88908	0.753511	-0.247475	0.0714508	1.23892	0.50381	0.0404897	0.736282	1.2264	0.52934	-0.0160379	0.914257	0.935499	0.825176	-0.096068	0.643064
AT1G07790.1	8	-0.234218	0.183342	-0.217255	0.252274	-0.340957	0.231365	0.591436	0.00617485	-0.662312	0.116434	-0.555573	0.00703178	0.253117	0.228252	4	Histone superfamily protein;Encodes a histone 2B (H2B) protein.	nucleus	'Symbols: HTB1 | HTB1; DNA binding | chr1:2412980-2413708 FORWARD'	AT1G07790.1 | Symbols:HTB1 | | Histone superfamily protein | Chr1:2413049-2413495 FORWARD LENGTH=148;AT3G45980.1 | Symbols:HTB9,H2B | HISTONE H2B | Histone superfamily protein | Chr3:16897492-16897944 REVERSE LENGTH=150	110.38	50.84	AEK(1)K(1)PAEK	0.0673855	0.807854	0.671339	0.0531641	0.191897	0.343772	0.885962	0.650086	-0.164052	0.26902	0.88908	0.753511	-0.247475	0.0714508	1.23892	0.50381	0.0404897	0.736282	1.2264	0.52934	-0.0160379	0.914257	0.935499	0.825176	-0.096068	0.643064
AT3G45980.1	8	-0.10937	0.760339	-0.885702	0.0601982	0.367696	0.568823	0.571831	0.185373	-0.232913	0.782928	-0.709979	0.0448889	0.747554	0.0969003	1	Histone superfamily protein;Encodes a histone 2B (H2B) protein. This protein can be ubiquitinated in planta, and this modification depends on the HUB1 and HUB2 E3 ubiquitin ligases as well as the UBC1 and UBC2 E2 ubiquitin conjugating enzymes. Lysine 146 appears to be the site of the ubiquitin addition.	nucleus	'Symbols: H2B, HTB9 | HTB9; DNA binding | chr3:16897287-16898013 REVERSE'	AT3G45980.1 | Symbols:HTB9,H2B | HISTONE H2B | Histone superfamily protein | Chr3:16897492-16897944 REVERSE LENGTH=150	108.67	38.714	AEK(1)K(1)PAEK	0.0321147	0.739503	0.914966	0.604948	0.0163631	0.816535	0.719844	0.0155608	0.0587584	0.428922	0.791847	0.229739	0.0171404	0.831484	1.0652	0.807786	-0.00625381	0.939677	0.939903	0.811784	-0.00950334	0.915344	1.23082	0.137516	0.0397572	0.647818
AT3G46030.1	7															0	Histone superfamily protein;	nucleus	'Symbols: HTB11 | HTB11; DNA binding | chr3:16913448-16914131 REVERSE'	AT3G46030.1 | Symbols:HTB11 | | Histone superfamily protein | Chr3:16913614-16914051 REVERSE LENGTH=145	108.67	38.714	AEK(1)K(1)PAEK			1.12938	0.54488			0.960281	0.872466			0.665314	0.0770922			0.820097	0.425133			0.878349	0.63757			1.39213	0.0441413
AT3G46030.1	8	-0.234156	0.183446	-0.216954	0.252862	-0.340659	0.231677	0.591344	0.00618281	-0.661979	0.116613	-0.555476	0.00704235	0.252822	0.228796	4	Histone superfamily protein;	nucleus	'Symbols: HTB11 | HTB11; DNA binding | chr3:16913448-16914131 REVERSE'	AT3G46030.1 | Symbols:HTB11 | | Histone superfamily protein | Chr3:16913614-16914051 REVERSE LENGTH=145	160.25	133.89	AEK(1)K(1)PAEK			1.12938	0.54488			0.960281	0.872466			0.665314	0.0770922			0.820097	0.425133			0.878349	0.63757			1.39213	0.0441413
AT5G02570.1	7	-0.234156	0.183446	-0.216954	0.252862	-0.340659	0.231677	0.591344	0.00618281	-0.661979	0.116613	-0.555476	0.00704235	0.252822	0.228796	4	Histone superfamily protein;	nucleus	'histone H2B, putative | chr5:576742-577140 REVERSE'	AT5G02570.1 | Histone superfamily protein | Chr5:576742-577140 REVERSE LENGTH=132	108.67	38.714	AEK(1)K(1)PAEK			0.985795	0.974823			1.03202	0.94242			1.169	0.744157			1.14067	0.791761			1.5567	0.243889			0.961907	0.927673
AT5G02570.1	8															0	Histone superfamily protein;	nucleus	'histone H2B, putative | chr5:576742-577140 REVERSE'	AT5G02570.1 | Histone superfamily protein | Chr5:576742-577140 REVERSE LENGTH=132	108.67	38.714	AEK(1)K(1)PAEK			0.985795	0.974823			1.03202	0.94242			1.169	0.744157			1.14067	0.791761			1.5567	0.243889			0.961907	0.927673
AT5G59910.1	7	-0.234156	0.183446	-0.216954	0.252862	-0.340659	0.231677	0.591344	0.00618281	-0.661979	0.116613	-0.555476	0.00704235	0.252822	0.228796	4	Histone superfamily protein;	nucleus	'Symbols: HTB4 | HTB4; DNA binding | chr5:24127128-24127935 FORWARD'	AT5G59910.1 | Symbols:HTB4 | | Histone superfamily protein | Chr5:24127206-24127658 FORWARD LENGTH=150	110.38	50.84	AEK(1)K(1)PAEK	0.0712807	0.345887	0.482921	0.000180599	-0.00890407	0.873033	0.908509	0.682498	0.126019	0.08048	0.719981	0.191059	0.105721	0.140764	0.952754	0.895516	0.142039	0.0572208	0.917004	0.795255	0.0509832	0.48202	0.639051	0.0115586	-0.0452218	0.484626
AT5G59910.1	8															0	Histone superfamily protein;	nucleus	'Symbols: HTB4 | HTB4; DNA binding | chr5:24127128-24127935 FORWARD'	AT5G59910.1 | Symbols:HTB4 | | Histone superfamily protein | Chr5:24127206-24127658 FORWARD LENGTH=150	108.67	38.714	AEK(1)K(1)PAEK	0.0712807	0.345887	0.482921	0.000180599	-0.00890407	0.873033	0.908509	0.682498	0.126019	0.08048	0.719981	0.191059	0.105721	0.140764	0.952754	0.895516	0.142039	0.0572208	0.917004	0.795255	0.0509832	0.48202	0.639051	0.0115586	-0.0452218	0.484626
AT1G36370.1	65	0.101336	0.604428	-0.0363329	0.860875	-0.2271	0.554323	0.0918481	0.712502	-0.65368	0.178959	-0.325245	0.0368604	-0.197064	0.368733	3	serine hydroxymethyltransferase 7;Encodes a putative serine hydroxymethyltransferase.	mitochondrion	'Symbols: SHM7 | SHM7 (serine hydroxymethyltransferase 7); catalytic/ glycine hydroxymethyltransferase/ pyridoxal phosphate binding | chr1:13696042-13698639 REVERSE'	AT1G36370.1 | Symbols:SHM7 | serine hydroxymethyltransferase 7 | serine hydroxymethyltransferase 7 | Chr1:13696240-13698576 REVERSE LENGTH=598	94.191	71.658	AEK(1)TTTVDEPK			0.614702	0.00256124			1.33311	0.0692353			0.579351	0.0167671			0.7291	0.155114			1.01346	0.971705			0.773589	0.1092
AT3G07110.1	188	-0.0919781	0.797432	-0.670192	0.125277	-0.127223	0.841866	0.166481	0.699773	-0.376404	0.65635	-0.341159	0.247878	0.495513	0.231938	1	Ribosomal protein L13 family protein;	cytosol	'60S ribosomal protein L13A (RPL13aA) | chr3:2252019-2253528 FORWARD'	AT3G07110.1 | Ribosomal protein L13 family protein | Chr3:2252092-2253332 FORWARD LENGTH=206;AT3G07110.2 | Ribosomal protein L13 family protein | Chr3:2252092-2253332 FORWARD LENGTH=207;AT3G24830.1 | Ribosomal protein L13 family protein | Chr3:906461	108.67	30.99	AEK(1)VAEEK	0.0427051	0.57102	0.552688	0.000306525	-0.0035282	0.951107	1.63189	0.00180989	0.061989	0.283685	1.02519	0.941462	0.136331	0.0720727	1.22019	0.377963	0.0415902	0.533559	1.21155	0.398525	0.117048	0.142485	0.657814	0.00630499	0.0912131	0.24132
AT4G09010.1	83	0.164906	0.50846	-0.41653	0.136176	0.155388	0.723357	-0.11264	0.712136	-0.252197	0.672559	-0.242679	0.194608	0.0612117	0.876146	2	ascorbate peroxidase 4;Encodes a protein that was initially believed to act as a microsomal ascorbate peroxidase APX4 but to date, no evidence of enzymatic activity has been found.	plastid	'Symbols: APX4 | APX4 (ASCORBATE PEROXIDASE 4); heme binding / peroxidase | chr4:5777397-5779462 REVERSE'	neoAT4G09010.11;AT4G09010.2 | Symbols:APX4,TL29 | ascorbate peroxidase 4,thylakoid lumen 29 | ascorbate peroxidase 4 | Chr4:5777502-5779064 REVERSE LENGTH=284;AT4G09010.1 | Symbols:APX4,TL29 | ascorbate peroxidase 4,thylakoid lumen 29 | ascorbate peroxi	125.73	103.57	AENEGLSDGLSLIEEVK(1)K	0.0115706	0.904149	0.70434	0.000524819	0.0108018	0.85252	0.594805	7.6038e-06	0.0413962	0.546196	0.963917	0.844724	-0.117672	0.0921575	0.998647	0.995197	0.0843437	0.263107	0.931392	0.659299	-0.147498	0.0985609	0.729718	0.00139223	-0.191214	0.056548
AT5G39740.2	253	-0.776466	0.0460799	-0.103564	0.785899	0.0247184	0.96903	0.313108	0.468301	0.659315	0.436707	-0.141869	0.6071	0.274803	0.483083	1	ribosomal protein L5 B;Encodes a ribosomal protein RPL5B that is involved in ribosome biogenesis and plays a role in organ size control by promoting cell proliferation and preventing compensation in normal leaf development.	mitochondrion	'Symbols: OLI7, RPL5B | 60S ribosomal protein L5 (RPL5B) | chr5:15903296-15905464 FORWARD'	AT5G39740.2 | Symbols:RPL5B,OLI7 | ribosomal protein L5 B,OLIGOCELLULA 7 | ribosomal protein L5 B | Chr5:15903484-15905185 FORWARD LENGTH=301;AT5G39740.1 | Symbols:RPL5B,OLI7 | ribosomal protein L5 B,OLIGOCELLULA 7 | ribosomal protein L5 B | Chr5:15903	85.064	57.539	AEPNHK(1)K	-0.0155679	0.919454	0.679701	0.15817	0.129982	0.172621	1.99476	0.0092001	0.192488	0.061879	0.946233	0.922173	0.111405	0.241072	0.7043	0.370707	0.390096	0.0103016	1.20185	0.68768	-0.0966501	0.418917	0.505915	0.0101105	-0.14871	0.171861
AT3G48930.1	7	0.229822	0.318094	-0.275157	0.167191	-0.919714	0.235654	0.35284	0.156952	-1.58431	0.00345795	-0.434774	0.045026	0.193222	0.326594	3	Nucleic acid-binding, OB-fold-like protein;	cytosol	'Symbols: EMB1080 | EMB1080 (embryo defective 1080); structural constituent of ribosome | chr3:18140771-18142281 REVERSE'	AT3G48930.1 | Symbols:EMB1080 | embryo defective 1080 | Nucleic acid-binding%2C OB-fold-like protein | Chr3:18141017-18142189 REVERSE LENGTH=160;AT4G30800.1 | Nucleic acid-binding%2C OB-fold-like protein | Chr4:15001216-15002392 FORWARD LENGTH=159;AT5G	94.487	63.115	AEQTEK(1)AFLK	-0.0650379	0.819339	0.70153	0.021018	0.244754	0.139983	1.83774	0.000269166	-0.11453	0.425366	1.14909	0.575309	-0.1709	0.217777	1.18639	0.469854	0.165158	0.108702	1.21073	0.40756	-0.121408	0.467314	0.724304	0.0357862	-0.0913036	0.44043
AT3G11200.1	232	-0.147054	0.390811	-0.103663	0.6589	-0.0511762	0.865971	0.49081	0.0230338	-0.47046	0.262643	-0.566337	0.00570961	0.0281371	0.884979	4	alfin-like 2;AL2 encodes a member of the Alfin-Like family of nuclear-localized PhD domain containing homeodomain proteins. Binds to H3K4 di or trimethylated DNA.	nucleus	'Symbols: AL2 | AL2 (ALFIN-LIKE 2); DNA binding / methylated histone residue binding | chr3:3508043-3510627 REVERSE'	AT3G11200.1 | Symbols:AL2 | alfin-like 2 | alfin-like 2 | Chr3:3508387-3510418 REVERSE LENGTH=246;AT3G11200.2 | Symbols:AL2 | alfin-like 2 | alfin-like 2 | Chr3:3508387-3510195 REVERSE LENGTH=233;AT5G05610.2 | Symbols:AL1 | alfin-like 1 | alfin-like 1	120.15	75.352	AESIK(1)QYK	-0.00276721	0.979261	1.44707	0.00159839	-0.00611037	0.941722	1.33786	0.0102636	-0.0741929	0.293741	1.03367	0.887394	0.0856497	0.295669	0.807702	0.182467	-0.10061	0.541115	0.981391	0.940673	0.157075	0.0942509	1.13072	0.324968	0.18015	0.271417
AT1G54060.1	315															0	6B-interacting protein 1-like 1;Member of the trihelix DNA binding protein family. Nuclear localized. Involved in repressing seed maturation genes during seed germination and seedling development.	nucleus	'Symbols: ASIL1 | ASIL1 (ARABIDOPSIS 6B-INTERACTING PROTEIN 1-LIKE 1); sequence-specific DNA binding / transcription factor | chr1:20180679-20182324 FORWARD'	AT1G54060.1 | Symbols:ASIL1 | 6B-interacting protein 1-like 1 | 6B-interacting protein 1-like 1 | Chr1:20180972-20182123 FORWARD LENGTH=383	128.1	49.603	AETAK(1)LK	-0.213825	0.351841	1.15956	0.494647	0.0180328	0.907083	0.865732	0.509338	-0.0307046	0.845344	0.96391	0.925636	0.0789475	0.649025	0.930132	0.840072	0.0548226	0.746096	0.923545	0.82042	-0.104173	0.581158	1.11892	0.629257	0.0421577	0.810737
AT3G51820.1	7	0.0207235	0.922607	-0.133337	0.727926	-0.617877	0.355573	-0.177694	0.47591	-0.523305	0.316464	0.115296	0.456155	0.0709379	0.820201	3	UbiA prenyltransferase family protein;Encodes a protein with chlorophyll synthase activity. This enzyme has been shown to perform the esterification of chlorophyllide (a and b), the last step of chlorophyll biosynthesis. Although it can use either geranylgeranyl pyrophosphate (GGPP) or phytyl pyrophosphate (PhyPP) as substrates, the esterification reaction was faster with GGPP than with PhyPP.	plastid	'Symbols: ATG4, G4, CHLG | G4; chlorophyll synthetase | chr3:19216003-19219057 REVERSE'	neoAT3G51820.11;AT3G51820.1 | Symbols:G4,CHLG,ATG4,PDE325 | PIGMENT DEFECTIVE 325 | UbiA prenyltransferase family protein | Chr3:19216301-19218934 REVERSE LENGTH=387	87.308	45.199	AETDTDK(1)VK	-0.154185	0.16229	0.501327	1.47338e-07	-0.0934786	0.435665	0.927931	0.49382	0.00520494	0.949323	1.02461	0.898876	0.337815	0.00168546	1.00509	0.982515	0.317125	0.00180972	0.951143	0.766156	0.178425	0.0895175	0.491776	1.04744e-07	-0.0727889	0.465296
AT4G25050.1	9	0.921303	0.000619705	-0.192561	0.347749	0.629366	0.0585658	0.27507	0.202604	-0.706504	0.0921571	-0.414567	0.112105	0.0530642	0.77681	4	acyl carrier protein 4;encodes an acyl carrier protein predominantly expressed in leaves. Gene expression is upregulated by light.	plastid	'Symbols: ACP4 | ACP4 (acyl carrier protein 4); acyl carrier | chr4:12870067-12871221 FORWARD'	neoAT4G25050.11;neoAT4G25050.21;AT4G25050.1 | Symbols:ACP4 | acyl carrier protein 4 | acyl carrier protein 4 | Chr4:12870178-12871024 FORWARD LENGTH=137;AT4G25050.2 | Symbols:ACP4 | acyl carrier protein 4 | acyl carrier protein 4 | Chr4:12870178-128710	191.26	142.46	AETVQK(1)VSDIVK	0.330293	0.154303	0.820063	0.0245339	0.228447	0.150549	0.498986	8.60195e-08	-0.293578	0.00349158	1.02845	0.87619	-0.310681	0.0748721	1.14769	0.281117	-0.158861	0.167613	0.859601	0.231886	0.31319	0.0334702	0.915144	0.37304	0.0766272	0.512546
AT2G38040.2	547	-0.0652051	0.796825	-0.282707	0.289686	-0.0600182	0.892814	-0.186039	0.542247	-0.466818	0.433631	-0.472005	0.0563356	-0.375337	0.219345	2	acetyl Co-enzyme a carboxylase carboxyltransferase alpha subunit;encodes the carboxyltransferase alpha subunit of acetyl-CoA carboxylase, involved in de novo fatty acid biosynthesis	plastid	'Symbols: CAC3 | CAC3; acetyl-CoA carboxylase | chr2:15917093-15921170 FORWARD'	neoAT2G38040.21;neoAT2G38040.11;AT2G38040.2 | Symbols:CAC3 | acetyl Co-enzyme a carboxylase carboxyltransferase alpha subunit | acetyl Co-enzyme a carboxylase carboxyltransferase alpha subunit | Chr2:15917612-15920749 FORWARD LENGTH=769;AT2G38040.1 | Sy	120.11	108.16	AEVASSGASSFDELPDALK(1)EK	-0.0283882	0.753333	1.41893	0.000477869	0.00608916	0.909529	0.641652	4.0939e-05	-0.0778298	0.269831	0.971422	0.880262	-0.0802043	0.260927	1.14362	0.327736	-0.0252943	0.723304	1.01603	0.939255	-0.0307627	0.671448	1.67045	7.70243e-06	-0.0488208	0.454398
ATCG00810.1	93	0.0287937	0.869384	-0.0842471	0.682181	0.0300686	0.946102	0.0972305	0.652395	-0.426881	0.323331	-0.428156	0.00565506	-0.246678	0.145261	4	ribosomal protein L22;encodes a chloroplast ribosomal protein L22, a constituent of the large subunit of the ribosomal complex	plastid	'Symbols: RPL22 | encodes a chloroplast ribosomal protein L22, a constituent of the large subunit of the ribosomal complex | chrC:83467-83949 REVERSE'	ATCG00810.1 | Symbols:RPL22 | ribosomal protein L22 | ribosomal protein L22 | ChrC:83467-83949 REVERSE LENGTH=160	140.39	62.714	AEVNQGNTVK(1)K	-0.106865	0.226086			-0.00237424	0.970796			0.085099	0.300768			0.151385	0.0435915			0.209274	0.0206371			-0.0405793	0.703429			-0.0602632	0.457716
AT1G79000.3	815	-0.309211	0.216925	0.0810707	0.776617	0.0544539	0.896038	0.13841	0.650258	0.0723778	0.902633	-0.291287	0.138013	-0.233947	0.369917	2			'Symbols: HAC1, PCAT2, ATHPCAT2 | HAC1 (HISTONE ACETYLTRANSFERASE OF THE CBP FAMILY 1); H3/H4 histone acetyltransferase/ histone acetyltransferase/ transcription cofactor | chr1:29716350-29724621 REVERSE'	AT1G79000.3 | Symbols:PCAT2,ATHAC1,ATHPCAT2,HAC1 | ARABIDOPSIS HISTONE ACETYLTRANSFERASE OF THE CBP FAMILY 1,P300/CBP ACETYLTRANSFERASE-RELATED PROTEIN 2,ARABIDOPSIS THALIANA P300/CBP ACETYLTRANSFERASE-RELATED PROTEIN 2,histone acetyltransferase of the CB	101.67	82.593	AEVSDFSVQTRPGFK(1)DTK			1.12149	0.096501			0.741669	9.06976e-05			0.998232	0.991416			1.06552	0.559347			0.906053	0.32031			1.19708	0.00851024
AT5G16715.1	777															0	ATP binding;valine-tRNA ligases;aminoacyl-tRNA ligases;nucleotide binding;ATP binding;aminoacyl-tRNA ligases;	plastid	'Symbols: EMB2247 | EMB2247 (embryo defective 2247); ATP binding / aminoacyl-tRNA ligase/ nucleotide binding / valine-tRNA ligase | chr5:5485353-5493520 FORWARD'	neoAT5G16715.11;AT5G16715.1 | Symbols:EMB2247 | embryo defective 2247 | protein EMBRYO DEFECTIVE 2247 | Chr5:5485353-5493229 FORWARD LENGTH=974	81.525	34.338	AEYSVEPVK(1)R	0.058927	0.520762	0.606207	0.000110662	-0.00937788	0.861248	0.916073	0.534936	0.117409	0.0749257	1.15689	0.401956	0.0423909	0.521285	1.19587	0.287064	0.181922	0.0389887	0.857857	0.37316	-0.016091	0.818416	0.626629	0.00022448	-0.148909	0.0852404
AT1G73350.6	50	-0.234985	0.342221	0.0145599	0.959474	0.279454	0.516251	0.208675	0.494251	0.118853	0.840866	-0.395585	0.0603463	-0.20147	0.467568	2			'unknown protein | chr1:27575493-27577249 REVERSE'	AT1G73350.6 | ankyrin repeat protein | Chr1:27575683-27576479 REVERSE LENGTH=170;AT1G73350.7 | ankyrin repeat protein | Chr1:27575683-27576479 REVERSE LENGTH=172;AT1G73350.3 | ankyrin repeat protein | Chr1:27575683-27576479 REVERSE LENGTH=172;AT1G733	114.54	71.513	AFAAFK(1)K			1.18279	0.164825			0.973205	0.880214			1.11222	0.56951			1.14178	0.456593			0.820792	0.235851			1.21422	0.100398
AT3G26060.3	87	-0.0394069	0.912338	-0.622635	0.147879	-1.06147	0.130587	0.631721	0.143452	-1.75606	0.0419504	-0.733997	0.0405238	0.520359	0.212807	1			'Symbols: ATPRX Q | ATPRX Q; antioxidant/ peroxiredoxin | chr3:9524733-9526374 FORWARD'	AT3G26060.3 | Symbols:ATPRX Q,PRXQ | peroxiredoxin Q | Thioredoxin superfamily protein | Chr3:9525474-9526123 FORWARD LENGTH=154;neoAT3G26060.21;AT3G26060.2 | Symbols:ATPRX Q,PRXQ | peroxiredoxin Q | Thioredoxin superfamily protein | Chr3:9524807-95261	130.34	60.994	AFASK(1)YK			0.736733	0.00901208			0.945686	0.72488			0.968293	0.893555			1.06789	0.755975			0.959164	0.857419			0.8125	0.076934
AT3G01500.1	56	0.0159695	0.92875	-0.0356009	0.866151	-0.040718	0.88614	0.262556	0.223903	-0.215439	0.603463	-0.158751	0.390617	0.139406	0.481053	4	carbonic anhydrase 1;Encodes a putative beta-carbonic anhydrase betaCA1. Together with betaCA4 (At1g70410) regulates CO2-controlled stomatal movements in guard cells.	plastid	'Symbols: CA1 | CA1 (CARBONIC ANHYDRASE 1); carbonate dehydratase/ zinc ion binding | chr3:194724-198019 REVERSE'	AT3G01500.1 | Symbols:CA1,SABP3,ATBCA1,ATSABP3 | carbonic anhydrase 1,BETA CARBONIC ANHYDRASE 1,SALICYLIC ACID-BINDING PROTEIN 3,ARABIDOPSIS THALIANA SALICYLIC ACID-BINDING PROTEIN 3 | carbonic anhydrase 1 | Chr3:194853-196716 REVERSE LENGTH=270;neoAT3G0	153.38	120.88	AFDPVETIK(1)QGFIK	-0.0544683	0.645594	0.910599	0.193427	-0.116438	0.165412	0.981557	0.857458	0.455885	0.00185454	0.956079	0.709311	0.675761	1.65594e-05	0.932023	0.511326	0.620219	8.0256e-05	0.886787	0.219581	0.165407	0.142586	0.887688	0.0858301	-0.0608963	0.56781
AT3G62030.1	166	-0.597586	0.016658	-0.954768	0.0183642	-0.170642	0.563503	0.315722	0.143627	-0.258866	0.533169	-0.685809	0.00154373	0.584681	0.00977482	4	rotamase CYP 4;nuclear-encoded chloroplast stromal cyclophilin CYP20-3 (also known as ROC4). Protein is tyrosine-phosphorylated and its phosphorylation state is modulated in response to ABA in Arabidopsis thaliana seeds.	plastid	'Symbols: ROC4 | peptidyl-prolyl cis-trans isomerase, chloroplast / cyclophilin / rotamase / cyclosporin A-binding protein (ROC4) | chr3:22973004-22975378 FORWARD'	neoAT3G62030.11;neoAT3G62030.31;neoAT3G62030.21;AT3G62030.3 | Symbols:ROC4,CYP20-3 | rotamase CYP 4,cyclophilin 20-3 | rotamase CYP 4 | Chr3:22973708-22975139 FORWARD LENGTH=259;AT3G62030.1 | Symbols:ROC4,CYP20-3 | rotamase CYP 4,cyclophilin 20-3 | rota	117.02	61.303	AFDVPK(1)K	0.00877986	0.917613	0.683508	0.000574939	-0.0694869	0.232112	0.887088	0.290201	0.123752	0.0687239	0.832038	0.214801	0.0771386	0.317006	0.935816	0.718121	0.0687689	0.35618	0.935183	0.714305	-0.0378331	0.685225	0.76876	0.0115955	-0.0611172	0.490545
AT4G18480.1	154	-0.140189	0.580157	-0.0346175	0.886289	-0.258727	0.592888	0.299505	0.326564	-0.530102	0.379526	-0.411564	0.0573223	-0.0774414	0.752463	2	P-loop containing nucleoside triphosphate hydrolases superfamily protein;Encodes the CHLI subunit of magnesium chelatase which is required for chlorophyll biosynthesis. All four cysteine residues of the protein form two disulfide bonds (Cys102-Cys193 and Cys354-Cys396) under oxidized conditions but are fully reduced by reduction. It was suggested that the redox state of CHLI is regulated in vivo …	plastid	'Symbols: CHLI1, CH42, CH-42, CHL11, CHLI-1 | CHLI1; ATPase/ magnesium chelatase | chr4:10201672-10203469 REVERSE'	neoAT4G18480.11;AT4G18480.1 | Symbols:CHL11,CH-42,LOST1,CH42,CHLI-1,CHLI1 | low temperature with open-stomata 1,CHLORINA 42 | P-loop containing nucleoside triphosphate hydrolases superfamily protein | Chr4:10201897-10203361 REVERSE LENGTH=424;neoAT5G4593	87.258	69.098	AFEPGLLAK(1)ANR	0.000830239	0.992299	0.505316	1.02748e-07	-0.107197	0.0986305	0.76435	0.00286471	0.0730728	0.238762	0.831346	0.137676	0.0517045	0.429726	1.0657	0.673358	0.0339856	0.620968	1.01776	0.926708	-0.020538	0.77639	0.647762	2.58486e-05	-0.0894783	0.229002
AT3G60750.2	473	0.00108437	0.995161	-0.195359	0.368513	-0.00773491	0.980386	0.20791	0.335485	-0.372931	0.373616	-0.364111	0.059975	0.0391578	0.860492	4	Transketolase;	plastid	'transketolase, putative | chr3:22453719-22457152 FORWARD'	AT3G60750.2 | Symbols:AtTKL1,TKL1 | transketolase 1 | Transketolase | Chr3:22454004-22456824 FORWARD LENGTH=740;AT3G60750.1 | Symbols:AtTKL1,TKL1 | transketolase 1 | Transketolase | Chr3:22454004-22456824 FORWARD LENGTH=741;neoAT3G60750.21;neoAT3G60750	149.38	127.34	AFGDFQK(1)ATPEER	-0.111655	0.411211	0.565162	1.09282e-06	-0.0573	0.565205	0.787191	0.00747975	-0.177102	0.189146	1.1208	0.389417	-0.0273988	0.806189	1.08352	0.575366	-0.0605465	0.576026	0.971642	0.873401	0.0380484	0.825911	0.546362	5.34903e-07	-0.0241524	0.857457
AT2G20630.1	201	-0.391652	0.0572133	-0.237817	0.310303	-0.0266904	0.933701	0.319029	0.200614	-0.0349919	0.941737	-0.399953	0.0162085	0.156892	0.518318	3	PP2C induced by AVRRPM1;	cytosol	'protein phosphatase 2C, putative / PP2C, putative | chr2:8896912-8899835 REVERSE'	AT2G20630.1 | Symbols:PIA1 | PP2C induced by AVRRPM1 | PP2C induced by AVRRPM1 | Chr2:8897826-8899648 REVERSE LENGTH=279;AT2G20630.2 | Symbols:PIA1 | PP2C induced by AVRRPM1 | PP2C induced by AVRRPM1 | Chr2:8897335-8899648 REVERSE LENGTH=290;AT4G28400.	122.13	33.193	AFGDK(1)SLK	0.0715099	0.409804	0.711548	0.000156549	-0.00592598	0.918498	0.677701	3.74002e-05	0.00902247	0.877177	0.677128	0.0025259	-0.079457	0.242388	0.753306	0.016761	-0.0866781	0.229791	0.675297	0.00247702	-0.0169695	0.808636	0.791599	0.00472127	0.00129517	0.983533
AT2G47510.3	54	-0.230904	0.260543	-0.496328	0.0450276	-0.442624	0.350346	-0.0718827	0.773043	-0.231843	0.641369	-0.0201237	0.882405	0.404322	0.0594717	3			'Symbols: FUM1 | FUM1 (FUMARASE 1); catalytic/ fumarate hydratase | chr2:19498368-19502246 FORWARD'	neoAT2G47510.31;neoAT2G47510.21;neoAT2G47510.11;AT2G47510.3 | Symbols:FUM1 | fumarase 1 | fumarase 1 | Chr2:19498614-19502020 FORWARD LENGTH=492;AT2G47510.2 | Symbols:FUM1 | fumarase 1 | fumarase 1 | Chr2:19498614-19502020 FORWARD LENGTH=492;AT2G47510.	114.54	25.805	AFGVLK(1)K	0.022241	0.782231	1.07931	0.747958	-0.0707068	0.244399	0.877829	0.533445	0.0564221	0.395564	0.849191	0.550613	0.0738795	0.266393	1.08995	0.789927	-0.0169792	0.809872	1.04339	0.906502	0.0396984	0.608514	1.38532	0.0589556	0.0201519	0.793722
AT5G63570.1	39	-0.0418397	0.865787	0.119647	0.632197	-0.0816657	0.849004	0.379376	0.214005	-0.334404	0.57772	-0.294578	0.196664	-0.0348491	0.887842	2	glutamate-1-semialdehyde-2,1-aminomutase;Encodes a protein with homology to glutamate-1-semialdehyde 2,1-aminomutase catalyzing the conversion of glutamate-1-semialdehyde (GSA) into 5-amino levulinate. The expression of this gene was demonstrated to be light-induced.	plastid	'Symbols: GSA1 | GSA1 (GLUTAMATE-1-SEMIALDEHYDE-2,1-AMINOMUTASE); glutamate-1-semialdehyde 2,1-aminomutase | chr5:25451875-25453841 FORWARD'	neoAT5G63570.11;AT5G63570.1 | Symbols:GSA1 | glutamate-1-semialdehyde-2,1-aminomutase | glutamate-1-semialdehyde-2%2C1-aminomutase | Chr5:25451957-25453620 FORWARD LENGTH=474;AT5G63570.2 | Symbols:GSA1 | glutamate-1-semialdehyde-2,1-aminomutase | gl	88.133	68.294	AFK(1)SVGGQPVLIDSVK	0.0770075	0.371788	0.513618	5.92951e-06	0.0870562	0.259301	0.76435	0.0237723	-0.0288829	0.632256	0.904794	0.609145	-0.105798	0.242383	1.05226	0.825351	-0.00520209	0.945765	1.05475	0.81573	9.23441e-05	0.999228	0.597327	0.000107095	-0.0135398	0.878195
AT3G48930.1	11	-0.185682	0.60584	-0.121807	0.749746	-1.30204	0.0747079	0.421911	0.328455	-1.79176	0.0381165	-0.675394	0.052141	-0.131676	0.731201	1	Nucleic acid-binding, OB-fold-like protein;	cytosol	'Symbols: EMB1080 | EMB1080 (embryo defective 1080); structural constituent of ribosome | chr3:18140771-18142281 REVERSE'	AT3G48930.1 | Symbols:EMB1080 | embryo defective 1080 | Nucleic acid-binding%2C OB-fold-like protein | Chr3:18141017-18142189 REVERSE LENGTH=160;AT4G30800.1 | Nucleic acid-binding%2C OB-fold-like protein | Chr4:15001216-15002392 FORWARD LENGTH=159;AT5G	126.24	92.165	AFLK(1)QPK	-0.0650379	0.819339	0.70153	0.021018	0.244754	0.139983	1.83774	0.000269166	-0.11453	0.425366	1.14909	0.575309	-0.1709	0.217777	1.18639	0.469854	0.165158	0.108702	1.21073	0.40756	-0.121408	0.467314	0.724304	0.0357862	-0.0913036	0.44043
AT1G26880.1	101	-0.0380469	0.829522	-0.135152	0.385248	-0.0298914	0.923156	0.223363	0.30081	-0.295651	0.487666	-0.303806	0.205117	0.0547096	0.783543	4	Ribosomal protein L34e superfamily protein;	cytosol,nucleus	'60S ribosomal protein L34 (RPL34A) | chr1:9315383-9316729 REVERSE'	AT1G26880.1 | Ribosomal protein L34e superfamily protein | Chr1:9315640-9316681 REVERSE LENGTH=120;AT1G69620.1 | Symbols:RPL34 | ribosomal protein L34 | ribosomal protein L34 | Chr1:26189900-26191081 FORWARD LENGTH=119;AT3G28900.1 | Ribosomal protein	105.4	64.965	AFLVEEQK(1)IVK	0.0125916	0.870045	0.461044	0.000339104	-0.0571881	0.420855	1.7262	0.00688403	-0.000553253	0.993172	0.832918	0.570492	0.0200749	0.804177	0.91051	0.806164	-0.110296	0.178736	0.943928	0.889432	0.0332197	0.678735	0.503993	0.00107921	0.0731826	0.331332
AT3G04870.4	148	-0.101387	0.718302	-0.147134	0.570458	-0.577487	0.255765	0.026455	0.93094	-0.218257	0.717561	0.257844	0.284452	0.431432	0.140106	2			'Symbols: ZDS, PDE181 | ZDS (ZETA-CAROTENE DESATURASE); carotene 7,8-desaturase | chr3:1342718-1346387 FORWARD'	neoAT3G04870.41;neoAT3G04870.31;neoAT3G04870.21;neoAT3G04870.11;AT3G04870.4 | Symbols:PDE181,ZDS,SPC1 | SPONTANEOUS CELL DEATH 1,PIGMENT DEFECTIVE EMBRYO 181,zeta-carotene desaturase | zeta-carotene desaturase | Chr3:1342842-1346189 FORWARD LENGTH=558;AT	89.959	67.913	AFLVTNQLK(1)PYDK	-0.00940471	0.912771	0.777252	0.0055632	-0.0375522	0.488696	1.55374	2.74979e-05	0.0693464	0.421895	0.89159	0.392433	0.0825844	0.291663	1.00068	0.997298	0.110664	0.236434	0.977579	0.904487	0.00383334	0.959798	0.87235	0.139993	-0.0656315	0.411526
AT5G04140.1	822	0.0388802	0.820921	-0.341807	0.0947253	-0.00929895	0.976397	0.0999277	0.643413	-0.0214184	0.958935	0.0267608	0.811995	0.468495	0.0307375	4	glutamate synthase 1;Encodes a gene whose sequence is similar to ferredoxin dependent glutamate synthase (Fd-GOGAT). Expression in leaves is induced by light and sucrose. Proposed to be involved in photorespiration and nitrogen assimilation.	plastid	'Symbols: GLU1, GLS1, GLUS, FD-GOGAT | GLU1 (GLUTAMATE SYNTHASE 1); glutamate synthase (ferredoxin) | chr5:1130031-1138438 FORWARD'	neoAT5G04140.11;neoAT5G04140.21;AT5G04140.1 | Symbols:GLUS,FD-GOGAT,GLS1,GLU1 | FERREDOXIN-DEPENDENT GLUTAMATE SYNTHASE 1,glutamate synthase 1,FERREDOXIN-DEPENDENT GLUTAMATE SYNTHASE | glutamate synthase 1 | Chr5:1130031-1138186 FORWARD LENGTH=1622;AT5G0	128	79.959	AFSEDTTK(1)R	-0.0461306	0.662153	0.931944	0.324136	-0.0202286	0.717677	1.24228	0.00129008	0.282892	0.00266173	1.08857	0.377568	0.305914	0.00288997	1.02467	0.849113	0.398872	0.00130514	0.978903	0.871068	-0.0231086	0.773565	0.877235	0.0430445	-0.113186	0.161934
AT3G59780.1	235	0.0893477	0.803089	-0.149098	0.697043	0.11617	0.855406	-0.505253	0.241909	0.233396	0.782489	0.206574	0.461785	-0.149581	0.696927	1	Rhodanese/Cell cycle control phosphatase superfamily protein;	plastid	'FUNCTIONS IN: molecular_function unknown; INVOLVED IN: biological_process unknown; LOCATED IN: nucleus, chloroplast; EXPRESSED IN: guard cell; BEST Arabidopsis thaliana protein match is: CaS (Calcium sensing receptor) (TAIR:AT5G23060.1); Has 1338 Blast hits to 316 proteins in 95 species: Archae - 0; Bacteria - 274; Metazoa - 264; Fungi - 88; Plants - 42; Viruses - 4; Other Eukaryotes - 666 (sour…	neoAT3G59780.11;AT3G59780.1 | Rhodanese/Cell cycle control phosphatase superfamily protein | Chr3:22086906-22090324 FORWARD LENGTH=686	69.72	60.537	AFSTLDQTGDVAGDK(1)FSSFSTGLK	-0.0351063	0.695745	0.689087	0.000531692	-0.069239	0.303798	0.719296	0.00162047	0.0520312	0.406473	1.17888	0.257836	0.0587121	0.456971	1.09383	0.583126	0.0870253	0.207748	1.09309	0.587361	-0.0284254	0.715366	0.639376	8.29739e-05	-0.0975522	0.16522
AT2G28190.1	185	0.114876	0.748719	-0.143371	0.707956	0.0213169	0.97329	-0.274523	0.524855	-0.793886	0.349678	-0.700326	0.0467914	-0.831479	0.0729928	1	copper/zinc superoxide dismutase 2;Encodes a chloroplastic copper/zinc superoxide dismutase CSD2 that can detoxify superoxide radicals. Its expression is affected by miR398-directed mRNA cleavage.	plastid	'Symbols: CSD2, CZSOD2 | CSD2 (COPPER/ZINC SUPEROXIDE DISMUTASE 2); superoxide dismutase | chr2:12014498-12016569 FORWARD'	AT2G28190.1 | Symbols:CSD2,CZSOD2,SOD2,AtSOD2 | COPPER/ZINC SUPEROXIDE DISMUTASE 2,superoxide dismutase 2,copper/zinc superoxide dismutase 2 | copper/zinc superoxide dismutase 2 | Chr2:12014548-12016303 FORWARD LENGTH=216;neoAT2G28190.11	64.65	44.269	AFVVHELK(1)DDLGK	-0.0580056	0.628517	0.971025	0.86821	0.00609168	0.956415	0.893415	0.391623	-0.0969347	0.246608	1.12886	0.501219	-0.155397	0.229414	1.18599	0.312986	0.0387603	0.659219	1.21937	0.231663	-0.116467	0.271402	1.02017	0.914459	-0.188065	0.0225959
AT3G26060.3	82	0.405433	0.0801967	-0.112216	0.745373	-0.0978272	0.864284	0.11487	0.644898	-0.75734	0.136506	-0.25408	0.333994	-0.026994	0.923524	3			'Symbols: ATPRX Q | ATPRX Q; antioxidant/ peroxiredoxin | chr3:9524733-9526374 FORWARD'	AT3G26060.3 | Symbols:ATPRX Q,PRXQ | peroxiredoxin Q | Thioredoxin superfamily protein | Chr3:9525474-9526123 FORWARD LENGTH=154;neoAT3G26060.21;AT3G26060.2 | Symbols:ATPRX Q,PRXQ | peroxiredoxin Q | Thioredoxin superfamily protein | Chr3:9524807-95261	191.65	171.97	AGAEVIGISGDDSASHK(1)AFASK			0.736733	0.00901208			0.945686	0.72488			0.968293	0.893555			1.06789	0.755975			0.959164	0.857419			0.8125	0.076934
AT3G54660.1	264	0.1264	0.626459	-0.0660754	0.791444	0.286793	0.504097	0.0985428	0.74684	-0.0199407	0.973164	-0.180334	0.386649	-0.0157156	0.956626	2	glutathione reductase;Encodes glutathione reductase that is most likely localized in the chloroplast.	plastid	'Symbols: GR, EMB2360, ATGR2 | GR (GLUTATHIONE REDUCTASE); ATP binding / glutathione-disulfide reductase | chr3:20229744-20233182 REVERSE'	neoAT3G54660.11;AT3G54660.1 | Symbols:EMB2360,ATGR2,GR | glutathione reductase | glutathione reductase | Chr3:20230356-20233100 REVERSE LENGTH=565	120.06	79.63	AGDGSFSLK(1)TSK	0.00397782	0.97754	0.713447	0.00556075	0.179605	0.0638882	1.1384	0.330759	0.085097	0.165336	0.986011	0.959142	-0.0721446	0.53602	1.05154	0.830884	0.160313	0.099829	1.01089	0.969907	-0.153264	0.170602	0.760865	0.0229294	-0.0528523	0.481496
AT3G16000.1	155	-0.406218	0.268459	-0.182402	0.635322	0.305992	0.633989	-0.302825	0.483035	0.382627	0.651053	-0.329583	0.261931	-0.450006	0.271272	1	MAR binding filament-like protein 1;encodes a DNA-binding protein that binds to plastid DNA non-specifically and is associated with nucleoids and thylakoid membranes. The expression of the gene is correlated with the development of thylakoid membranes.	plastid	'Symbols: MFP1 | MFP1 (MAR BINDING FILAMENT-LIKE PROTEIN 1); DNA binding | chr3:5430889-5433817 REVERSE'	neoAT3G16000.11;AT3G16000.1 | Symbols:MFP1 | MAR binding filament-like protein 1 | MAR binding filament-like protein 1 | Chr3:5431041-5433613 REVERSE LENGTH=726	97.214	69.046	AGEDK(1)EALETK	0.02553	0.756206	0.461678	7.01274e-08	-0.0241299	0.657192	0.434113	2.67032e-08	0.00886089	0.874418	1.23093	0.127817	-0.0494102	0.454967	1.37713	0.0217181	0.0218178	0.741423	1.19688	0.190734	-0.032741	0.65021	0.516512	5.10041e-07	-0.0953578	0.172949
AT3G14415.1	150	-0.0316165	0.929611	-0.140353	0.713737	0.124985	0.844603	-0.326997	0.448802	-0.118626	0.888376	-0.275227	0.338303	-0.461871	0.260456	1	Aldolase-type TIM barrel family protein;	peroxisome	'(S)-2-hydroxy-acid oxidase, peroxisomal, putative / glycolate oxidase, putative / short chain alpha-hydroxy acid oxidase, putative | chr3:4818298-4821006 FORWARD'	AT3G14415.1 | Symbols:GOX2 | glycolate oxidase 2 | Aldolase-type TIM barrel family protein | Chr3:4818667-4820748 FORWARD LENGTH=367;AT3G14415.3 | Symbols:GOX2 | glycolate oxidase 2 | Aldolase-type TIM barrel family protein | Chr3:4818667-4820748 FORWA	102.73	79.352	AGFK(1)AIALTVDTPR	0.0714142	0.443697	1.06785	0.545527	-0.102872	0.192439	0.754327	0.00206724	0.284314	0.00555246	1.01156	0.954623	0.21559	0.01919	0.935816	0.660497	0.167564	0.0409927	0.75868	0.0294688	0.00268946	0.969588	0.98789	0.932753	-0.0548469	0.446747
AT3G14420.2	150	-0.0316165	0.929611	-0.140353	0.713737	0.124985	0.844603	-0.326997	0.448802	-0.118626	0.888376	-0.275227	0.338303	-0.461871	0.260456	1	Aldolase-type TIM barrel family protein;	peroxisome	'(S)-2-hydroxy-acid oxidase, peroxisomal, putative / glycolate oxidase, putative / short chain alpha-hydroxy acid oxidase, putative | chr3:4821523-4824178 FORWARD'	AT3G14420.2 | Symbols:GOX1 | glycolate oxidase 1 | Aldolase-type TIM barrel family protein | Chr3:4821804-4823899 FORWARD LENGTH=367;AT3G14420.1 | Symbols:GOX1 | glycolate oxidase 1 | Aldolase-type TIM barrel family protein | Chr3:4821804-4823899 FORWA	102.73	79.352	AGFK(1)AIALTVDTPR	0.126052	0.336959	0.899169	0.581147	0.172672	0.0439947	1.12881	0.515761	0.172307	0.0388399	0.722827	0.137395	-0.0712481	0.465945	0.836921	0.450951	0.114819	0.202463	0.705314	0.108681	-0.117503	0.408535	1.0411	0.86409	-0.0133953	0.910994
AT1G09340.1	305	-0.42611	0.0706273	-0.72415	0.0348609	-0.108631	0.693379	0.254802	0.23788	0.136153	0.741638	-0.181326	0.329234	0.797625	0.00159881	4	chloroplast RNA binding;Encodes CHLOROPLAST RNA BINDING (CRB), a putative RNA-binding protein. CRB is important for the proper functioning of the chloroplast. Mutations in CRB also affects the circadian system, altering the expression of both oscillator and output genes.	plastid	'Symbols: CRB, CSP41B | CRB (CHLOROPLAST RNA BINDING); binding / catalytic/ coenzyme binding | chr1:3015328-3018234 FORWARD'	AT1G09340.1 | Symbols:CRB,CSP41B,HIP1.3 | chloroplast RNA binding,heteroglycan-interacting protein 1.3,CHLOROPLAST STEM-LOOP BINDING PROTEIN OF 41 KDA | chloroplast RNA binding protein | Chr1:3015473-3018035 FORWARD LENGTH=378;AT1G09340.2 | Symbols:CRB	178.75	164.74	AGGFPEPEIVHYNPK(1)EFDFGK	0.0354127	0.665562	0.797796	1.85873e-05	-0.00377948	0.946755	0.991574	0.904509	0.22516	0.00613571	1.02036	0.813513	0.189914	0.0261057	1.05779	0.399301	0.218921	0.0144515	0.979235	0.804511	0.000166442	0.998173	0.827066	0.000124878	-0.0327868	0.666262
AT5G02240.1	180	0.345159	0.343765	-0.28847	0.461576	0.339237	0.598382	-0.530288	0.219372	0.318254	0.706675	0.324175	0.268749	0.0823561	0.829179	1	NAD(P)-binding Rossmann-fold superfamily protein;Protein is tyrosine-phosphorylated and its phosphorylation state is modulated in response to ABA in Arabidopsis thaliana seeds.	peroxisome	'binding / catalytic/ coenzyme binding | chr5:451423-453157 FORWARD'	AT5G02240.1 | NAD(P)-binding Rossmann-fold superfamily protein | Chr5:451502-452984 FORWARD LENGTH=253	107.06	68.033	AGGLLDK(1)EGGVR	-0.0856123	0.411075	0.723406	0.00222178	0.0558421	0.424595	0.886037	0.278366	-0.106794	0.133884	1.04581	0.821362	-0.0450538	0.576207	0.938195	0.727619	-0.018478	0.857619	0.94297	0.753934	-0.0238717	0.763495	0.648969	0.000145237	0.0292664	0.790712
AT2G37660.1	182	-0.0566186	0.73432	-0.178745	0.271445	-0.0136416	0.96777	0.170131	0.430616	-0.246551	0.562708	-0.289528	0.0387887	0.0593483	0.690867	4	NAD(P)-binding Rossmann-fold superfamily protein;	plastid	'binding / catalytic/ coenzyme binding | chr2:15795213-15797059 REVERSE'	neoAT2G37660.11;AT2G37660.1 | NAD(P)-binding Rossmann-fold superfamily protein | Chr2:15795481-15796977 REVERSE LENGTH=325	219.89	154.73	AGGLQDK(1)DGGIR	-0.102217	0.439497	0.515486	1.96684e-06	-0.0268006	0.649186	0.670741	0.000528309	0.0472672	0.655397	0.993464	0.980341	0.0783924	0.331592	1.0675	0.736484	0.217083	0.0257044	0.984552	0.94922	-0.0710919	0.401529	0.553903	7.85446e-06	-0.165491	0.0468743
AT1G13440.1	310	-0.0100048	0.952001	-0.0558636	0.772382	0.0695775	0.857853	0.331657	0.12449	-0.545953	0.201957	-0.625535	0.00104914	-0.238014	0.157828	4	glyceraldehyde-3-phosphate dehydrogenase C2;	cytosol	'Symbols: GAPC-2, GAPC2 | GAPC2 (GLYCERALDEHYDE-3-PHOSPHATE DEHYDROGENASE C2); NAD or NADH binding / binding / catalytic/ glyceraldehyde-3-phosphate dehydrogenase (phosphorylating)/ glyceraldehyde-3-phosphate dehydrogenase | chr1:4608196-4610647 REVERSE'	AT1G13440.1 | Symbols:GAPC2,GAPC-2 | glyceraldehyde-3-phosphate dehydrogenase C2,GLYCERALDEHYDE-3-PHOSPHATE DEHYDROGENASE C-2 | glyceraldehyde-3-phosphate dehydrogenase C2 | Chr1:4608465-4610494 REVERSE LENGTH=338;AT1G13440.2 | Symbols:GAPC2,GAPC-2 | gl	123.88	60.724	AGIALSDK(1)FVK			0.51373	2.82312e-08			1.51941	9.0547e-06			0.827638	0.0816125			0.856406	0.156876			1.00339	0.985746			0.531587	5.51001e-08
AT3G54050.2	82	0.592493	0.115918	0.697512	0.113941	-0.24394	0.703303	0.498587	0.248175	-0.0988679	0.906872	0.737565	0.0399174	0.53864	0.199713	1	high cyclic electron flow 1;Encodes HCEF1 (High Cyclic Electron Flow 1). Mutant phenotype: constitutively elevated electron flow (CEFI).	plastid	'fructose-1,6-bisphosphatase, putative / D-fructose-1,6-bisphosphate 1-phosphohydrolase, putative / FBPase, putative | chr3:20016905-20018780 FORWARD'	neoAT3G54050.21;neoAT3G54050.11;AT3G54050.2 | Symbols:HCEF1,cfbp1 | high cyclic electron flow 1 | high cyclic electron flow 1 | Chr3:20016951-20018527 FORWARD LENGTH=417;AT3G54050.1 | Symbols:HCEF1,cfbp1 | high cyclic electron flow 1 | high cyclic elect	81.665	67.793	AGISNLTGVQGAVNIQGEDQK(1)K	-0.0416948	0.659728	0.588622	1.05515e-06	-0.00603423	0.919914	0.847468	0.0442554	0.0113134	0.956089	0.902876	0.407901	0.0611743	0.789497	1.03163	0.848535	0.113751	0.56811	0.944727	0.6904	0.00816611	0.913416	0.67256	3.32925e-05	-0.0586106	0.391662
AT3G08740.1	67	0.0770263	0.752663	-0.0877821	0.740484	-0.264286	0.548526	0.159256	0.601887	-0.607635	0.310631	-0.266323	0.17893	-0.0192847	0.937599	2	elongation factor P (EF-P) family protein;	plastid	'elongation factor P (EF-P) family protein | chr3:2654626-2656239 REVERSE'	neoAT3G08740.11;AT3G08740.1 | elongation factor P (EF-P) family protein | Chr3:2654788-2656154 REVERSE LENGTH=236	144.8	123.25	AGISVEEANIYK(1)ETK	-0.211291	0.0402278	0.534862	0.000115455	-0.237425	0.039982	0.967703	0.88473	0.0539504	0.50969	1.07663	0.786643	0.264143	0.00494632	1.16886	0.488945	0.292272	0.060096	1.04286	0.889341	-0.00109815	0.992059	0.580682	0.000477484	-0.265553	0.13946
AT2G28720.1	12	-0.274804	0.13809	-0.202887	0.401922	-0.28776	0.302099	0.701607	0.0011636	-0.690514	0.102016	-0.677558	0.00219447	0.226935	0.273949	4	Histone superfamily protein;	nucleus	'histone H2B, putative | chr2:12326978-12327678 FORWARD'	AT2G28720.1 | Histone superfamily protein | Chr2:12327043-12327498 FORWARD LENGTH=151	163.53	127.87	AGK(0.984)K(0.016)PAEK(1)K	0.112151	0.384375	1.23489	0.267334	0.0866779	0.280808	0.829449	0.338801	-0.0706187	0.297916	0.478943	0.00598935	-0.0884819	0.328966	0.676784	0.115578	0.1593	0.0520496	1.12053	0.713693	0.0942877	0.264573	1.74499	0.00213591	-0.161104	0.0665383
AT2G28720.1	7	-0.545657	0.144706	0.173526	0.651471	1.34423	0.0677421	0.398086	0.3565	-0.105725	0.900446	-1.99561	0.000939919	-1.77105	0.00529148	1	Histone superfamily protein;	nucleus	'histone H2B, putative | chr2:12326978-12327678 FORWARD'	AT2G28720.1 | Histone superfamily protein | Chr2:12327043-12327498 FORWARD LENGTH=151	138.57	115.15	AGK(0.992)K(0.008)PAEK(0.99)K(0.01)PAEK	0.112151	0.384375	1.23489	0.267334	0.0866779	0.280808	0.829449	0.338801	-0.0706187	0.297916	0.478943	0.00598935	-0.0884819	0.328966	0.676784	0.115578	0.1593	0.0520496	1.12053	0.713693	0.0942877	0.264573	1.74499	0.00213591	-0.161104	0.0665383
AT2G27530.2	132	0.000770943	0.99691	-0.155787	0.415779	-0.094115	0.818281	0.0663823	0.789985	-0.237449	0.632487	-0.142563	0.313219	0.0796065	0.727849	3	Ribosomal protein L1p/L10e family;Encodes ribosomal protein L10aP. Identified in a screen for enhancers of as1. as1/pgy double mutants show defects in leaf vascular patterning and adaxial cell fate. Double mutant analysis indicates pgy genes function in the same pathway as REV, KAN1 and KAN2.	cytosol	'Symbols: PGY1 | PGY1 (PIGGYBACK1); RNA binding / structural constituent of ribosome | chr2:11763217-11764845 REVERSE'	AT2G27530.2 | Symbols:PGY1 | PIGGYBACK1 | Ribosomal protein L1p/L10e family | Chr2:11763443-11764570 REVERSE LENGTH=216;AT2G27530.1 | Symbols:PGY1 | PIGGYBACK1 | Ribosomal protein L1p/L10e family | Chr2:11763443-11764570 REVERSE LENGTH=216	125.45	105.87	AGK(1)FPTLVSHQESLEAK	0.0142159	0.869724	0.694673	0.00115167	-0.0464493	0.402957	1.4243	0.0014924	0.00161186	0.978558	0.912695	0.603342	-0.0648561	0.343179	1.11119	0.533972	-0.0894192	0.272388	1.05743	0.779338	-0.052252	0.522474	0.845749	0.127849	-0.0218862	0.814084
AT2G38810.4	4															0			'Symbols: HTA8 | HTA8 (HISTONE H2A 8); DNA binding | chr2:16219285-16220882 REVERSE'	AT2G38810.4 | Symbols:HTA8 | histone H2A 8 | histone H2A 8 | Chr2:16219444-16220679 REVERSE LENGTH=136;AT2G38810.3 | Symbols:HTA8 | histone H2A 8 | histone H2A 8 | Chr2:16219444-16220679 REVERSE LENGTH=136;AT2G38810.2 | Symbols:HTA8 | histone H2A 8 |	180.36	88.295	AGK(1)GGK(1)GLLAAK(1)TTAAAANK	-0.0171482	0.851474	0.789915	0.282247	0.00304808	0.966055	0.971066	0.928296	0.125129	0.248426	0.876554	0.710286	0.16282	0.0806805	1.17054	0.642868	0.296737	0.0145218	0.932575	0.863365	0.0205427	0.85992	1.05484	0.861723	-0.130869	0.253974
AT3G54560.2	4	0.66623	0.0807882	0.71359	0.107777	1.04758	0.134843	1.0653	0.0136462	0.0205114	0.980636	-0.360839	0.225625	-0.00913032	0.980866	1			'Symbols: HTA11 | HTA11; DNA binding | chr3:20196266-20197650 FORWARD'	AT3G54560.2 | Symbols:HTA11 | histone H2A 11 | histone H2A 11 | Chr3:20196532-20197466 FORWARD LENGTH=136;AT3G54560.1 | Symbols:HTA11 | histone H2A 11 | histone H2A 11 | Chr3:20196532-20197466 FORWARD LENGTH=136	147.95	66.353	AGK(1)GGK(1)GLVAAK(1)TMAANK			0.75375	0.287531			0.81092	0.465207			0.898415	0.819966			1.23254	0.600627			1.01732	0.976881			1.03407	0.93273
AT1G07790.1	39															0	Histone superfamily protein;Encodes a histone 2B (H2B) protein.	nucleus	'Symbols: HTB1 | HTB1; DNA binding | chr1:2412980-2413708 FORWARD'	AT1G07790.1 | Symbols:HTB1 | | Histone superfamily protein | Chr1:2413049-2413495 FORWARD LENGTH=148	107.66	20.711	AGK(1)K(1)LPPK	0.0673855	0.807854	0.671339	0.0531641	0.191897	0.343772	0.885962	0.650086	-0.164052	0.26902	0.88908	0.753511	-0.247475	0.0714508	1.23892	0.50381	0.0404897	0.736282	1.2264	0.52934	-0.0160379	0.914257	0.935499	0.825176	-0.096068	0.643064
AT1G07790.1	40															0	Histone superfamily protein;Encodes a histone 2B (H2B) protein.	nucleus	'Symbols: HTB1 | HTB1; DNA binding | chr1:2412980-2413708 FORWARD'	AT1G07790.1 | Symbols:HTB1 | | Histone superfamily protein | Chr1:2413049-2413495 FORWARD LENGTH=148	107.66	20.711	AGK(1)K(1)LPPK	0.0673855	0.807854	0.671339	0.0531641	0.191897	0.343772	0.885962	0.650086	-0.164052	0.26902	0.88908	0.753511	-0.247475	0.0714508	1.23892	0.50381	0.0404897	0.736282	1.2264	0.52934	-0.0160379	0.914257	0.935499	0.825176	-0.096068	0.643064
AT2G43560.2	8	-0.0731549	0.731231	-0.159761	0.573949	0.537145	0.120393	0.104258	0.675739	0.466609	0.332146	-0.14369	0.416233	0.120328	0.669107	3			'immunophilin / FKBP-type peptidyl-prolyl cis-trans isomerase family protein | chr2:18073859-18075498 REVERSE'	neoAT2G43560.21;neoAT2G43560.11;AT2G43560.2 | FKBP-like peptidyl-prolyl cis-trans isomerase family protein | Chr2:18073995-18074950 REVERSE LENGTH=167;AT2G43560.1 | FKBP-like peptidyl-prolyl cis-trans isomerase family protein | Chr2:18073995-18075385 R	88.177	55.336	AGLPPEDK(1)PR	0.150587	0.167153	0.812735	0.0771576	0.0339032	0.664583	0.572583	3.56144e-05	0.0810281	0.452385	0.994719	0.985149	-0.110392	0.170779	1.04835	0.836498	-0.00894587	0.936577	1.03618	0.882329	-0.0408326	0.585352	0.856551	0.207677	-0.0675425	0.527922
AT1G69800.3	10	0.235976	0.513362	-0.100012	0.793016	0.409139	0.527375	0.799116	0.0642341	-0.102857	0.903133	-0.27602	0.337059	0.623107	0.148849	1			'CBS domain-containing protein | chr1:26274230-26276329 REVERSE'	AT1G69800.3 | Cystathionine beta-synthase (CBS) protein | Chr1:26274719-26276105 REVERSE LENGTH=373;AT1G69800.1 | Cystathionine beta-synthase (CBS) protein | Chr1:26274416-26276105 REVERSE LENGTH=447;neoAT1G69800.21;AT1G69800.2 | Cystathionine beta-sy	36.525	26.538	AGSEAVEDK(1)EIK	-0.118385	0.467218	1.13124	0.492181	0.000974973	0.989235	1.94411	8.74128e-05	-0.153617	0.136445	1.21067	0.396272	-0.103774	0.262343	1.23244	0.346116	-0.109414	0.22636	1.21463	0.386851	-0.0685423	0.513086	1.15158	0.414574	0.00661532	0.941177
AT1G29395.1	124	-0.265651	0.285232	0.0740733	0.764704	-0.558746	0.353865	0.488389	0.109695	-1.04294	0.0917749	-0.749848	0.00503728	-0.335532	0.201478	2	COLD REGULATED 314 INNER MEMBRANE 1;Integral membrane protein in the inner envelope of chloroplasts. Provide freezing tolerance. Expression is induced by short-term cold-treatment, water deprivation, and abscisic acid treatment.	plastid	'Symbols: COR414-TM1 | COR414-TM1 | chr1:10288197-10289621 REVERSE'	neoAT1G29395.11;AT1G29395.1 | Symbols:COR413-TM1,COR414-TM1,COR413IM1 | COLD REGULATED 314 THYLAKOID MEMBRANE 1,COLD REGULATED 314 INNER MEMBRANE 1,cold regulated 414 thylakoid membrane 1 | COLD REGULATED 314 INNER MEMBRANE 1 | Chr1:10288345-10289539 REV	137.17	84.378	AGSLEK(1)AYEK			1.36989	0.136609			0.380819	4.44586e-05			0.911563	0.81453			0.610716	0.0869858			0.795224	0.468136			0.91778	0.765587
AT2G22780.1	182	-0.214544	0.386535	-0.353466	0.213875	-0.151368	0.729968	0.324401	0.287966	-0.412223	0.487392	-0.4754	0.0323258	0.202467	0.432044	2	peroxisomal NAD-malate dehydrogenase 1;encodes an peroxisomal NAD-malate dehydrogenase that is involved in fatty acid beta-oxidation through providing NAD to the process of converting fatty acyl CoA to acetyl CoA.	peroxisome	'Symbols: PMDH1 | PMDH1 (PEROXISOMAL NAD-MALATE DEHYDROGENASE 1); L-malate dehydrogenase/ binding / catalytic/ malate dehydrogenase/ oxidoreductase/ oxidoreductase, acting on the CH-OH group of donors, NAD or NADP as acceptor | chr2:9689415-9692154 REVERSE'	AT2G22780.1 | Symbols:PMDH1 | peroxisomal NAD-malate dehydrogenase 1 | peroxisomal NAD-malate dehydrogenase 1 | Chr2:9689995-9691923 REVERSE LENGTH=354	121.96	78.71	AGTFDPK(1)K	0.0933464	0.456105	0.91835	0.439306	-0.263134	0.0569811	0.92966	0.526134	0.316609	0.181618	1.00435	0.98507	0.253537	0.0580529	0.973287	0.890426	0.145382	0.394997	0.95955	0.821509	0.0302746	0.780301	0.889944	0.252724	-0.154979	0.133027
AT2G40765.1	12	-0.0800112	0.635068	-0.257609	0.118972	-0.124583	0.674953	0.0605522	0.779077	-0.230349	0.581446	-0.185777	0.127491	0.132385	0.402631	4	;	mitochondrion	'unknown protein | chr2:17012198-17013325 FORWARD'	AT2G40765.1 | transmembrane protein | Chr2:17012301-17013081 FORWARD LENGTH=57	85.554	60.7	AGTSGLLNAVK(1)PK	0.0299856	0.832196	0.73679	0.00403111	0.156172	0.199692	0.940897	0.653625	-0.306412	0.00372543	0.826786	0.20041	-0.274914	0.0198464	0.778053	0.0866061	-0.179434	0.0901562	0.840754	0.247918	0.0614835	0.475595	0.693362	0.000860333	0.0606918	0.57666
AT3G63490.1	195	-0.128644	0.512661	-0.217214	0.277311	-0.280311	0.543335	-0.247113	0.32151	-0.183217	0.713834	-0.0315497	0.812406	-0.061448	0.771529	3	Ribosomal protein L1p/L10e family;	plastid	'ribosomal protein L1 family protein | chr3:23444203-23446355 FORWARD'	neoAT3G63490.11;AT3G63490.1 | Symbols:EMB3126,PRPL1 | plastid ribosomal protein L1,EMBRYO DEFECTIVE 3126 | Ribosomal protein L1p/L10e family | Chr3:23444269-23446020 FORWARD LENGTH=346	138.39	109.76	AGTVTANIPQAIEEFK(1)K	0.129632	0.107772	0.936463	0.266609	0.0231826	0.669058	0.81044	0.00035955	0.174428	0.0227501	1.11101	0.17475	-0.0559439	0.395468	1.06822	0.425366	0.0810601	0.424894	0.953077	0.589117	-0.100739	0.197811	0.900397	0.0558416	-0.113821	0.249933
AT5G09660.2	161	-0.395971	0.280134	-0.171576	0.655048	0.427815	0.509338	0.134351	0.755644	-0.0404416	0.961832	-0.864227	0.023853	-0.5583	0.186511	1	peroxisomal NAD-malate dehydrogenase 2;encodes a microbody NAD-dependent malate dehydrogenase encodes an peroxisomal NAD-malate dehydrogenase that is involved in fatty acid beta-oxidation through providing NAD to the process of converting fatty acyl CoA to acetyl CoA.	peroxisome	'Symbols: PMDH2 | PMDH2 (peroxisomal NAD-malate dehydrogenase 2); malate dehydrogenase | chr5:2993444-2995675 REVERSE'	AT5G09660.2 | Symbols:PMDH2 | peroxisomal NAD-malate dehydrogenase 2 | peroxisomal NAD-malate dehydrogenase 2 | Chr5:2993645-2995169 REVERSE LENGTH=333;AT5G09660.1 | Symbols:PMDH2 | peroxisomal NAD-malate dehydrogenase 2 | peroxisomal NAD-malate dehydro	77.732	44.891	AGTYDPK(1)K	-0.0366855	0.655331	0.99495	0.960301	-0.0415004	0.47632	0.988224	0.900803	0.00748795	0.891777	0.89676	0.203046	0.0109362	0.871188	1.01055	0.937345	0.014916	0.828312	0.937718	0.490476	-0.0332372	0.652715	1.1212	0.058291	-0.0454802	0.561152
ATCG00490.1	18	-0.192771	0.327685	0.0255127	0.903785	-0.0534728	0.879014	0.426559	0.0870827	-0.451882	0.354958	-0.591181	0.0134593	-0.190135	0.318993	3	ribulose-bisphosphate carboxylases;large subunit of RUBISCO. Protein is tyrosine-phosphorylated and its phosphorylation state is modulated in response to ABA in Arabidopsis thaliana seeds.	plastid	'Symbols: RBCL | large subunit of RUBISCO. Protein is tyrosine-phosphorylated and its phosphorylation state is modulated in response to ABA in Arabidopsis thaliana seeds. | chrC:54958-56397 FORWARD'	ATCG00490.1 | Symbols:RBCL | | ribulose-bisphosphate carboxylase | ChrC:54958-56397 FORWARD LENGTH=479	81.297	23.738	AGVK(1)EYK	-0.146622	0.253467			-0.0505249	0.538634			0.146671	0.172348			0.37779	0.00650746			0.299526	0.0255855			0.0844978	0.366467			0.0277393	0.837131
AT2G38040.2	145	-0.235324	0.514506	-0.246774	0.525439	0.271487	0.672098	0.0900433	0.834781	0.0887321	0.916381	-0.418079	0.171451	-0.0812616	0.831403	1	acetyl Co-enzyme a carboxylase carboxyltransferase alpha subunit;encodes the carboxyltransferase alpha subunit of acetyl-CoA carboxylase, involved in de novo fatty acid biosynthesis	plastid	'Symbols: CAC3 | CAC3; acetyl-CoA carboxylase | chr2:15917093-15921170 FORWARD'	neoAT2G38040.21;neoAT2G38040.11;AT2G38040.2 | Symbols:CAC3 | acetyl Co-enzyme a carboxylase carboxyltransferase alpha subunit | acetyl Co-enzyme a carboxylase carboxyltransferase alpha subunit | Chr2:15917612-15920749 FORWARD LENGTH=769;AT2G38040.1 | Sy	47.729	33.034	AGYDDPAIVTGIGTIDGK(1)R	-0.0283882	0.753333	1.41893	0.000477869	0.00608916	0.909529	0.641652	4.0939e-05	-0.0778298	0.269831	0.971422	0.880262	-0.0802043	0.260927	1.14362	0.327736	-0.0252943	0.723304	1.01603	0.939255	-0.0307627	0.671448	1.67045	7.70243e-06	-0.0488208	0.454398
AT3G10520.1	69	-0.059751	0.847703	-0.829877	0.0245182	-0.363183	0.515128	-0.230637	0.449951	-0.281803	0.644934	0.0216295	0.94387	0.62087	0.0502471	2	haemoglobin 2;class 2 non-symbiotic hemoglobin	cytosol	'Symbols: AHB2, GLB2, ARATH GLB2, NSHB2 | AHB2 (ARABIDOPSIS HAEMOGLOBIN 2); oxygen transporter | chr3:3276226-3277860 REVERSE'	AT3G10520.1 | Symbols:ATGLB2,PGB2,GLB2,NSHB2,AHB2,ARATH GLB2,HB2 | NON-SYMBIOTIC HAEMOGLOBIN 2,ARABIDOPSIS HEMOGLOBIN 2,HEMOGLOBIN 2,phytoglobin2,haemoglobin 2 | hemoglobin 2 | Chr3:3276516-3277765 REVERSE LENGTH=158	87.323	47.278	AHAVK(1)VFK	-0.185079	0.172363	1.2472	0.129764	0.035755	0.661604	0.448829	5.40734e-06	0.0972179	0.335962	0.920171	0.746545	0.280406	0.0207501	1.0022	0.994787	0.400069	0.00394038	0.975101	0.935955	-0.0018906	0.982948	1.35839	0.0309124	-0.0839081	0.518396
AT2G32730.1	865	-0.215168	0.550606	0.401177	0.318822	0.519498	0.4268	0.530082	0.219551	0.455101	0.590759	-0.279565	0.331545	-0.150661	0.694885	1	26S proteasome regulatory complex, non-ATPase subcomplex, Rpn2/Psmd1 subunit;	cytosol,nucleus	'26S proteasome regulatory subunit, putative | chr2:13880046-13885736 FORWARD'	AT2G32730.1 | 26S proteasome regulatory complex%2C non-ATPase subcomplex%2C Rpn2/Psmd1 subunit | Chr2:13880189-13885464 FORWARD LENGTH=1004	81.723	70.885	AIAEK(1)TSGPEKPVNESGSGK	0.0619903	0.497357	1.0918	0.173648	0.158829	0.031683	0.996453	0.97321	-0.0608982	0.407029	0.955176	0.664012	-0.16012	0.0572806	1.00901	0.948973	-0.0767917	0.330585	0.985052	0.90758	-0.0372313	0.671609	1.15333	0.0210144	0.0755008	0.339073
AT4G02930.1	49	0.0146289	0.967394	-0.255469	0.511632	-0.959911	0.164915	0.0413097	0.923768	-1.10341	0.195501	-0.128866	0.639503	0.167912	0.662679	1	GTP binding Elongation factor Tu family protein;	mitochondrion	'elongation factor Tu, putative / EF-Tu, putative | chr4:1295409-1298404 REVERSE'	neoAT4G02930.11;AT4G02930.1 | GTP binding Elongation factor Tu family protein | Chr4:1295751-1298354 REVERSE LENGTH=454	94.616	74.854	AIAFDEIDK(1)APEEK	0.0262259	0.771581	0.435437	1.67866e-05	0.0495256	0.360516	1.66593	0.00224861	-0.0336049	0.636289	0.924952	0.799889	-0.0320088	0.62599	1.282	0.291158	-0.0441676	0.543869	0.984552	0.967167	0.027822	0.700879	0.603525	0.00245824	0.0616843	0.427784
AT2G28900.1	55	-0.0780034	0.689722	-0.1609	0.392568	-0.0312536	0.930307	0.157013	0.52874	-0.410388	0.399755	-0.457138	0.0139518	-0.139225	0.463139	3	outer plastid envelope protein 16-1;Encodes AtOEP16, a 16-KDa plastid outer membrane protein involved in plastid import of protochlorophyllide oxidoreductase A. Predominantly expressed in leaves and is also inducible by cold treatment.	plastid	'Symbols: OEP16, ATOEP16-L, ATOEP16-1 | ATOEP16-1 (OUTER PLASTID ENVELOPE PROTEIN 16-1); P-P-bond-hydrolysis-driven protein transmembrane transporter/ protein transporter | chr2:12414114-12415578 REVERSE'	AT2G28900.1 | Symbols:OEP16,OEP16-1,ATOEP16-L,ATOEP16-1 | outer plastid envelope protein 16-1,OUTER PLASTID ENVELOPE PROTEIN 16-L,outer envelope protein 16 | outer plastid envelope protein 16-1 | Chr2:12414423-12415459 REVERSE LENGTH=148	135.86	106.05	AIDK(1)GSLSK	0.0228768	0.780002	1.05412	0.665131	0.0945243	0.121715	1.30521	0.00470778	-0.161781	0.0385193	0.737471	0.0229062	-0.178397	0.0548152	0.863391	0.274183	-0.11535	0.258085	1.07439	0.646838	0.00626079	0.931934	1.23411	0.0233107	0.0314773	0.730772
AT3G63190.1	88	0.202066	0.423165	-0.116454	0.655433	-0.297445	0.577687	-0.0239796	0.937388	-0.839593	0.166962	-0.340082	0.148655	-0.247607	0.428882	2	ribosome recycling factor, chloroplast precursor;The gene encodes a chloroplast ribosome recycling factor homologue. Analysis of mutants revealed its role in the chloroplast development and eary stages of embryo development.	plastid	'Symbols: RRF | RRF (RIBOSOME RECYCLING FACTOR, CHLOROPLAST PRECURSOR) | chr3:23342582-23344773 REVERSE'	neoAT3G63190.11;AT3G63190.1 | Symbols:cpRRF,HFP108,AtcpRRF,RRF | chloroplast ribosome recycling factor,Arabidopsis thaliana chloroplast ribosome recycling factor,ribosome recycling factor, chloroplast precursor,HIGH CHLOROPHYLL FLUORESCENCE AND PALE GRE	88.168	67.518	AIEK(1)AIVNSDLGVTPNNDGDVIR	-0.059455	0.591658	0.780668	0.00943235	0.121394	0.138867	0.853657	0.101096	-0.104514	0.137225	1.11965	0.432399	-0.0877619	0.304159	1.15724	0.288297	0.0547956	0.43632	1.02536	0.899313	-0.0427032	0.599091	0.806882	0.0235996	-0.0211631	0.781477
AT1G66200.1	272	-0.132227	0.569444	-0.372659	0.0931393	-0.0583437	0.894427	0.328104	0.188107	-0.200329	0.688175	-0.274212	0.0889224	0.426551	0.10761	3	glutamine synthase clone F11;encodes a cytosolic glutamate synthetase, this enzyme has low affinity with substrate ammonium	cytosol	'Symbols: ATGSR2 | ATGSR2; copper ion binding / glutamate-ammonia ligase | chr1:24655210-24657638 REVERSE'	AT1G66200.1 | Symbols:ATGSR2,GSR2,GLN1;2 | glutamine synthetase 1;2,glutamine synthase clone F11 | hypothetical protein | Chr1:24655520-24657520 REVERSE LENGTH=356;AT1G66200.3 | Symbols:ATGSR2,GSR2,GLN1;2 | glutamine synthetase 1;2,glutamine synthase cl	146.27	63.549	AIEK(1)LGLR	-0.111289	0.513297	0.891458	0.539828	0.126601	0.211214	0.400787	2.79748e-06	-0.0989473	0.397393	1.07603	0.801625	-0.104623	0.249616	1.17004	0.513666	0.153416	0.0424394	0.973123	0.935966	-0.116964	0.313967	0.969342	0.897526	-0.131437	0.0925904
AT4G34870.1	151	-0.105126	0.54961	-0.441551	0.0442441	0.0252682	0.934349	0.240206	0.265834	-0.466482	0.265364	-0.596876	0.0075636	0.0848814	0.67501	4	rotamase cyclophilin 5;belongs to cyclophilin family	cytosol	'Symbols: ROC5, ATCYP1 | ROC5 (ROTAMASE CYCLOPHILIN 5); peptidyl-prolyl cis-trans isomerase | chr4:16614327-16615313 FORWARD'	AT4G34870.1 | Symbols:ROC5,ATCYP1 | ARABIDOPSIS THALIANA CYCLOPHILIN 1,rotamase cyclophilin 5 | rotamase cyclophilin 5 | Chr4:16614451-16614969 FORWARD LENGTH=172	122.7	74.851	AIEK(1)VGSDSGK	0.0510397	0.708878	0.79253	0.0538485	0.216408	0.0915145	1.17371	0.207605	-0.156217	0.0739911	0.837552	0.312892	-0.294853	0.0509859	0.869991	0.448326	-0.113148	0.26895	0.989061	0.969195	-0.0875959	0.474823	0.823226	0.113105	0.0347035	0.739615
AT4G11260.1	71	-0.198606	0.581287	-0.245592	0.527336	-0.0231802	0.970956	-0.221533	0.607852	0.00239699	0.997737	-0.173029	0.533692	-0.14897	0.698083	1	phosphatase-related;Functions in plant disease resistance signaling, SCF(TIR1) mediated degradation of Aux/IAA proteins and HSP90 mediated degradation of R resistance proteins. AtSGT1a and AtSGT1b are functionally redundant in the resistance to pathogenes. AtSGT1b was more highly expressed than AtSGT1. The N-terminal TPR domain of AtSGT1a reduces the steady-state level of Arabidopsis SGT1 protein…	golgi	'Symbols: ATSGT1B, ETA3, RPR1, EDM1, SGT1B | SGT1B; protein binding | chr4:6851277-6853860 REVERSE'	AT4G11260.1 | Symbols:EDM1,RPR1,ATSGT1B,SGT1B,ETA3 | ENHANCED DOWNY MILDEW 1,ENHANCER OF TIR1-1 AUXIN RESISTANCE 3 | phosphatase-like protein | Chr4:6851515-6853719 REVERSE LENGTH=358	68.83	33.093	AIELEPTLAK(1)AYLR	-0.0916943	0.244628	1.20571	0.039147	0.0643045	0.444847	0.856406	0.0917806	0.0407173	0.549282	0.911345	0.513247	-0.0133735	0.891205	1.09309	0.53502	0.0436308	0.532245	1.00509	0.982209	-0.145785	0.0826637	1.44616	0.000205055	0.00730012	0.920712
AT3G63140.1	338	-0.0462264	0.777911	-0.200876	0.364781	-0.0302935	0.913322	0.30654	0.155637	-0.283883	0.49606	-0.299816	0.0423679	0.207601	0.286319	4	chloroplast stem-loop binding protein of 41 kDa;Encodes a protein with ribonuclease activity that is involved in plastid rRNA maturation.	plastid	'Symbols: CSP41A | CSP41A (CHLOROPLAST STEM-LOOP BINDING PROTEIN OF 41 KDA); mRNA binding / poly(U) binding | chr3:23326867-23328709 REVERSE'	AT3G63140.1 | Symbols:CSP41A | chloroplast stem-loop binding protein of 41 kDa | chloroplast stem-loop binding protein of 41 kDa | Chr3:23327006-23328620 REVERSE LENGTH=406;neoAT3G63140.11	145.63	56.691	AIGVDAK(1)K	0.0168291	0.892543	0.881824	0.0141292	0.0258798	0.670876	0.890396	0.0231641	0.347348	0.00273486	1.01549	0.884564	0.139695	0.191055	0.930447	0.33685	0.416763	0.00534977	0.958252	0.612991	-0.190824	0.0922176	0.807975	0.000160501	-0.251188	0.0226546
AT2G29630.3	167	0.0436757	0.798062	-0.0682309	0.7033	0.00231487	0.994288	0.246762	0.25301	0.0692663	0.869171	0.110627	0.420904	0.42562	0.0840244	4	thiaminC;	plastid	'Symbols: THIC | THIC (ThiaminC); ADP-ribose pyrophosphohydrolase/ catalytic/ iron-sulfur cluster binding | chr2:12667034-12670311 FORWARD'	neoAT2G29630.31;neoAT2G29630.21;neoAT2G29630.11;AT2G29630.3 | Symbols:THIC,PY | PYRIMIDINE REQUIRING,thiaminC | thiaminC | Chr2:12667395-12669569 FORWARD LENGTH=644;AT2G29630.2 | Symbols:THIC,PY | PYRIMIDINE REQUIRING,thiaminC | thiaminC | Chr2:1266739	95.099	58.903	AIIPSNK(1)K	-0.0496013	0.636582	0.583732	7.22451e-07	-0.228924	0.0168595	1.02727	0.820434	0.489019	0.000448204	0.834088	0.112088	0.564084	0.000145927	0.890999	0.330459	0.50647	0.000402442	0.895383	0.355305	0.0254646	0.744964	0.623561	3.62303e-06	-0.171309	0.108775
AT1G13440.1	267	-0.213561	0.260849	-0.312765	0.228162	-0.132883	0.712564	0.130728	0.544771	-0.350059	0.414004	-0.430737	0.00886913	0.0127559	0.952386	4	glyceraldehyde-3-phosphate dehydrogenase C2;	cytosol	'Symbols: GAPC-2, GAPC2 | GAPC2 (GLYCERALDEHYDE-3-PHOSPHATE DEHYDROGENASE C2); NAD or NADH binding / binding / catalytic/ glyceraldehyde-3-phosphate dehydrogenase (phosphorylating)/ glyceraldehyde-3-phosphate dehydrogenase | chr1:4608196-4610647 REVERSE'	AT1G13440.1 | Symbols:GAPC2,GAPC-2 | glyceraldehyde-3-phosphate dehydrogenase C2,GLYCERALDEHYDE-3-PHOSPHATE DEHYDROGENASE C-2 | glyceraldehyde-3-phosphate dehydrogenase C2 | Chr1:4608465-4610494 REVERSE LENGTH=338;AT1G13440.2 | Symbols:GAPC2,GAPC-2 | gl	157.66	92.417	AIK(1)EESEGK			0.51373	2.82312e-08			1.51941	9.0547e-06			0.827638	0.0816125			0.856406	0.156876			1.00339	0.985746			0.531587	5.51001e-08
AT3G04120.1	267	-0.213561	0.260849	-0.312765	0.228162	-0.132883	0.712564	0.130728	0.544771	-0.350059	0.414004	-0.430737	0.00886913	0.0127559	0.952386	4	glyceraldehyde-3-phosphate dehydrogenase C subunit 1;encodes cytosolic GADPH (C subunit) involved in the glycolytic pathway but also interacts with H2O2 potentially placing it in a signalling cascade induced by ROS.	cytosol	'Symbols: GAPC, GAPC-1, GAPC1 | GAPC1 (GLYCERALDEHYDE-3-PHOSPHATE DEHYDROGENASE C SUBUNIT 1); glyceraldehyde-3-phosphate dehydrogenase (phosphorylating)/ glyceraldehyde-3-phosphate dehydrogenase | chr3:1080950-1083530 FORWARD'	AT3G04120.1 | Symbols:GAPC1,GAPC,GAPC-1 | GLYCERALDEHYDE-3-PHOSPHATE DEHYDROGENASE C SUBUNIT,glyceraldehyde-3-phosphate dehydrogenase C subunit 1 | glyceraldehyde-3-phosphate dehydrogenase C subunit 1 | Chr3:1081077-1083131 FORWARD LENGTH=338	157.66	92.417	AIK(1)EESEGK	0.00854944	0.919525	0.330111	8.38786e-08	0.123943	0.0983378	1.67101	0.000589713	0.00436483	0.936502	1.06148	0.82714	-0.0665656	0.472336	1.30653	0.180131	0.0694186	0.366027	1.29904	0.190228	-0.062381	0.541536	0.406319	1.13564e-06	-0.0120417	0.872679
AT1G11840.4	163	-0.159284	0.525553	-0.485877	0.14133	-0.306118	0.518273	0.373498	0.221186	-0.678157	0.261764	-0.531323	0.0203935	0.328053	0.241213	2	glyoxalase I homolog;Encodes a glyoxalase I homolog ATGLX1.	cytosol	'Symbols: ATGLX1 | ATGLX1 (GLYOXALASE I HOMOLOG); lactoylglutathione lyase/ metal ion binding | chr1:3995169-3997864 FORWARD'	AT1G11840.4 | Symbols:GLX1,ATGLX1 | glyoxalase I homolog | glyoxalase/bleomycin resistance protein/dioxygenase superfamily protein | Chr1:3996045-3997518 FORWARD LENGTH=283;AT1G11840.3 | Symbols:GLX1,ATGLX1 | glyoxalase I homolog | glyoxalase/bleomycin	125.96	47.466	AIK(1)FYEK	0.0142291	0.846713	0.31356	2.72395e-09	0.087236	0.190334	1.71513	3.73663e-05	-0.0870285	0.245397	0.930703	0.719475	-0.121442	0.116671	0.861056	0.372484	-0.115481	0.161495	0.946647	0.797693	-0.0201847	0.765666	0.290095	1.15239e-09	0.0812748	0.270138
AT3G04120.1	273	-0.294005	0.41767	0.17855	0.642301	0.523895	0.423096	0.414295	0.33726	0.23839	0.777959	-0.57951	0.0801249	-0.343765	0.387494	1	glyceraldehyde-3-phosphate dehydrogenase C subunit 1;encodes cytosolic GADPH (C subunit) involved in the glycolytic pathway but also interacts with H2O2 potentially placing it in a signalling cascade induced by ROS.	cytosol	'Symbols: GAPC, GAPC-1, GAPC1 | GAPC1 (GLYCERALDEHYDE-3-PHOSPHATE DEHYDROGENASE C SUBUNIT 1); glyceraldehyde-3-phosphate dehydrogenase (phosphorylating)/ glyceraldehyde-3-phosphate dehydrogenase | chr3:1080950-1083530 FORWARD'	AT3G04120.1 | Symbols:GAPC1,GAPC,GAPC-1 | GLYCERALDEHYDE-3-PHOSPHATE DEHYDROGENASE C SUBUNIT,glyceraldehyde-3-phosphate dehydrogenase C subunit 1 | glyceraldehyde-3-phosphate dehydrogenase C subunit 1 | Chr3:1081077-1083131 FORWARD LENGTH=338	132.47	78.506	AIKEESEGK(1)LK	0.00854944	0.919525	0.330111	8.38786e-08	0.123943	0.0983378	1.67101	0.000589713	0.00436483	0.936502	1.06148	0.82714	-0.0665656	0.472336	1.30653	0.180131	0.0694186	0.366027	1.29904	0.190228	-0.062381	0.541536	0.406319	1.13564e-06	-0.0120417	0.872679
AT1G13440.1	273	-0.0949566	0.79104	0.121233	0.750873	-0.0521466	0.934736	0.0519259	0.904262	-0.23498	0.781051	-0.27779	0.334295	-0.347098	0.383288	1	glyceraldehyde-3-phosphate dehydrogenase C2;	cytosol	'Symbols: GAPC-2, GAPC2 | GAPC2 (GLYCERALDEHYDE-3-PHOSPHATE DEHYDROGENASE C2); NAD or NADH binding / binding / catalytic/ glyceraldehyde-3-phosphate dehydrogenase (phosphorylating)/ glyceraldehyde-3-phosphate dehydrogenase | chr1:4608196-4610647 REVERSE'	AT1G13440.1 | Symbols:GAPC2,GAPC-2 | glyceraldehyde-3-phosphate dehydrogenase C2,GLYCERALDEHYDE-3-PHOSPHATE DEHYDROGENASE C-2 | glyceraldehyde-3-phosphate dehydrogenase C2 | Chr1:4608465-4610494 REVERSE LENGTH=338;AT1G13440.2 | Symbols:GAPC2,GAPC-2 | gl	75.819	55.81	AIKEESEGK(1)MK			0.51373	2.82312e-08			1.51941	9.0547e-06			0.827638	0.0816125			0.856406	0.156876			1.00339	0.985746			0.531587	5.51001e-08
AT1G11860.3	223	0.0280689	0.866403	-0.267295	0.141657	0.05997	0.829941	0.313566	0.146382	-0.307015	0.460976	-0.338916	0.0183282	0.241945	0.178822	4	Glycine cleavage T-protein family;	mitochondrion	'aminomethyltransferase, putative | chr1:4001280-4003442 FORWARD'	neoAT1G11860.31;neoAT1G11860.21;neoAT1G11860.11;AT1G11860.2 | Glycine cleavage T-protein family | Chr1:4001801-4003245 FORWARD LENGTH=408;AT1G11860.1 | Glycine cleavage T-protein family | Chr1:4001801-4003245 FORWARD LENGTH=408;AT1G11860.3 | Glycine c	110.14	69.106	AILEK(1)SEGK	0.108727	0.209319	0.664438	7.71486e-05	0.045994	0.441862	0.72455	0.000833401	0.300704	0.00285532	0.968393	0.860938	0.132052	0.0777165	0.944247	0.724005	0.275839	0.00687592	0.814289	0.111071	-0.059924	0.424811	0.647871	4.02272e-05	-0.097793	0.242299
AT3G19170.1	41	-0.160458	0.411242	-0.491344	0.0206837	-0.0443371	0.875916	0.108011	0.61681	0.0788862	0.851779	-0.0372348	0.730231	0.56212	0.0144257	4	presequence protease 1;Zinc metalloprotease pitrilysin subfamily A. Signal peptide degrading enzyme targeted to mitochondria and chloroplasts. Expressed only in siliques and flowers	mitochondrion,plastid	'Symbols: ATPREP1, ATZNMP | ATPREP1 (PRESEQUENCE PROTEASE 1); metalloendopeptidase | chr3:6625421-6632033 REVERSE'	neoAT3G19170.11;AT3G19170.1 | Symbols:ATZNMP,ATPREP1,PREP1 | presequence protease 1 | presequence protease 1 | Chr3:6625578-6631874 REVERSE LENGTH=1080;neoAT3G19170.21;AT3G19170.2 | Symbols:ATZNMP,ATPREP1,PREP1 | presequence protease 1 | presequence pro	98.133	63.325	AILFK(1)HK	-0.0434553	0.636261	0.889474	0.0946029	-0.0821782	0.155115	1.58722	6.62013e-07	0.125528	0.0532984	0.998964	0.994935	0.118218	0.122009	1.02328	0.869487	0.196317	0.0258335	0.938989	0.571147	-0.0507661	0.472997	0.911126	0.200915	-0.160277	0.0412118
AT1G01620.1	283	-0.0129179	0.957652	0.00681329	0.980672	0.289532	0.507199	0.135167	0.657925	-0.0201848	0.972785	-0.322635	0.123669	-0.194281	0.456367	2	plasma membrane intrinsic protein 1C;a member of the plasma membrane intrinsic protein subfamily PIP1. localizes to the plasma membrane and exhibits water transport activity in Xenopus oocyte. expressed ubiquitously and protein level decreases slightly during leaf development.	plasma membrane	'Symbols: PIP1C, TMP-B, PIP1;3 | PIP1C (PLASMA MEMBRANE INTRINSIC PROTEIN 1C); water channel | chr1:225665-227302 REVERSE'	AT1G01620.1 | Symbols:TMP-B,PIP1;3,PIP1C | plasma membrane intrinsic protein 1C,PLASMA MEMBRANE INTRINSIC PROTEIN 1;3 | plasma membrane intrinsic protein 1C | Chr1:225986-227176 REVERSE LENGTH=286;AT1G01620.2 | Symbols:TMP-B,PIP1;3,PIP1C | plasma membra	143.23	101.73	AIPFK(1)SR	-0.0481198	0.658768	3.14486	9.41056e-09	0.194042	0.0542539	0.716017	0.00696607	0.00825054	0.930682	0.920061	0.696976	0.147178	0.146477	0.763057	0.11804	0.181589	0.0881871	0.837772	0.324118	0.0908078	0.426213	2.6082	9.4387e-08	0.159632	0.268378
AT2G41790.1	269	-0.229665	0.268935	-0.396512	0.102755	-0.0892042	0.816078	0.221278	0.374686	-0.237996	0.626625	-0.378457	0.0860999	0.239334	0.223594	3	Insulinase (Peptidase family M16) family protein;	peroxisome	'peptidase M16 family protein / insulinase family protein | chr2:17429294-17436174 REVERSE'	AT2G41790.1 | Insulinase (Peptidase family M16) family protein | Chr2:17429453-17436110 REVERSE LENGTH=970	114.28	86.107	AIPIK(1)QGHK	0.0899666	0.376286	0.877328	0.0746427	-0.0464764	0.60324	0.958414	0.65371	0.0524953	0.424726	0.983657	0.91534	0.0539629	0.526632	1.07293	0.542537	-0.0543317	0.464828	1.0367	0.792954	0.0914342	0.313139	0.956955	0.639498	0.0618182	0.443941
AT3G17970.1	516	0.133436	0.710036	-0.0648848	0.864517	0.261201	0.683671	-0.221751	0.607497	0.10844	0.897904	-0.0193258	0.943255	-0.176192	0.647509	1	translocon at the outer membrane of chloroplasts 64-III;Integral chloroplast outer membrane protein.	plastid	'Symbols: atToc64-III | atToc64-III (Arabidopsis thaliana translocon at the outer membrane of chloroplasts 64-III); binding / carbon-nitrogen ligase, with glutamine as amido-N-donor | chr3:6147962-6152018 FORWARD'	neoAT3G17970.11;AT3G17970.1 | Symbols:TOC64-III,atToc64-III | translocon at the outer membrane of chloroplasts 64-III | translocon at the outer membrane of chloroplasts 64-III | Chr3:6148030-6151794 FORWARD LENGTH=589;neoAT3G17970.21;AT3G17970.2 | Symbo	98.392	32.135	AITLDK(1)K	-0.0852251	0.616548	0.739325	0.00264838	-0.196309	0.173711	1.58776	4.24096e-05	0.028844	0.738638	1.21634	0.157158	0.0998584	0.200974	1.22247	0.14694	0.0541339	0.507482	1.03372	0.86719	-0.0142107	0.880167	0.743051	0.00303153	-0.150585	0.191705
AT2G47730.2	80	0.0361032	0.919658	-0.163939	0.669163	-0.904573	0.187027	0.375489	0.384453	-1.29273	0.130581	-0.352057	0.235306	0.187371	0.627339	1			'Symbols: ATGSTF8, ATGSTF5, GST6, GSTF8 | ATGSTF8 (ARABIDOPSIS THALIANA GLUTATHIONE S-TRANSFERASE PHI 8); glutathione binding / glutathione transferase | chr2:19556326-19559463 FORWARD'	neoAT2G47730.21;neoAT2G47730.11;AT2G47730.2 | Symbols:GST6,GSTF8,ATGSTF8,ATGSTF5 | glutathione S-transferase phi 8,Arabidopsis thaliana glutathione S-transferase phi 8,GLUTATHIONE S-TRANSFERASE (CLASS PHI) 5 | glutathione S-transferase phi 8 | Chr2:19558	43.454	35.5	AITQYLAEEYSEK(1)GEK	0.00265337	0.97704	0.932633	0.699422	0.0744346	0.25141	1.10476	0.545393	0.115904	0.106453	1.30899	0.157158	0.119291	0.132254	1.24338	0.262376	0.215744	0.0215313	0.976174	0.935197	0.00604024	0.946116	0.885887	0.438235	-0.0220184	0.75765
AT1G07320.1	37	-0.124959	0.727607	-0.785251	0.0842992	-1.538	0.043354	-0.325059	0.451494	-2.14468	0.0139149	-0.731642	0.0409298	-0.27145	0.488149	1	ribosomal protein L4;encodes a plastid ribosomal protein L4	plastid	'Symbols: RPL4 | RPL4; poly(U) binding / structural constituent of ribosome | chr1:2249133-2250529 FORWARD'	neoAT1G07320.11;AT1G07320.1 | Symbols:RPL4,PRPL4,EMB2784 | plastid ribosomal protein L4,ribosomal protein L4,EMBRYO DEFECTIVE 2784 | ribosomal protein L4 | Chr1:2249190-2250189 FORWARD LENGTH=282;neoAT1G07320.21;AT1G07320.2 | Symbols:RPL4,PRPL4,EMB2784	83.005	54.607	AIVTDLNNK(1)R	0.125019	0.354849	0.76202	0.0736458	-0.0782942	0.430221	0.840185	0.289195	0.035666	0.739314	0.823429	0.38769	0.200437	0.11451	0.969999	0.925709	-0.016526	0.875739	0.878275	0.598752	0.28979	0.0528066	0.897658	0.561664	0.138669	0.237894
AT2G19390.2	1116															0			'unknown protein | chr2:8389800-8397862 REVERSE'	AT2G19390.2 | serine/arginine repetitive matrix protein | Chr2:8390136-8396477 REVERSE LENGTH=1211;AT2G19390.1 | serine/arginine repetitive matrix protein | Chr2:8390136-8396477 REVERSE LENGTH=1211	100.41	72.026	AK(0.001)PK(0.999)QK(1)TTQISPSVR	0.273504	0.151475	0.986998	0.954537	0.0203315	0.839583	0.82987	0.195513	0.402421	0.00636096	1.34823	0.121874	0.0914032	0.257782	1.07767	0.766568	0.169173	0.172766	1.00918	0.978225	-0.0375139	0.794281	0.788924	0.0873742	-0.0574382	0.665926
AT2G19390.2	1118															0			'unknown protein | chr2:8389800-8397862 REVERSE'	AT2G19390.2 | serine/arginine repetitive matrix protein | Chr2:8390136-8396477 REVERSE LENGTH=1211;AT2G19390.1 | serine/arginine repetitive matrix protein | Chr2:8390136-8396477 REVERSE LENGTH=1211	100.41	72.026	AK(0.001)PK(0.999)QK(1)TTQISPSVR	0.273504	0.151475	0.986998	0.954537	0.0203315	0.839583	0.82987	0.195513	0.402421	0.00636096	1.34823	0.121874	0.0914032	0.257782	1.07767	0.766568	0.169173	0.172766	1.00918	0.978225	-0.0375139	0.794281	0.788924	0.0873742	-0.0574382	0.665926
AT5G22880.1	3															0	histone B2;Encodes a histone 2B (H2B) protein. This protein can be ubiquitinated in planta, and this modification depends on the HUB1 and HUB2 E3 ubiquitin ligases.	nucleus	'Symbols: H2B, HTB2 | HTB2; DNA binding | chr5:7651957-7652622 REVERSE'	AT5G22880.1 | Symbols:HTB2,H2B | histone B2,HISTONE H2B | histone B2 | Chr5:7652130-7652567 REVERSE LENGTH=145	79.886	36.504	AK(0.999)ADK(0.774)K(0.226)PAEK	-0.00161277	0.983407	0.434128	0.00235158	0.0468239	0.42983	0.70103	0.207744	0.00176463	0.974738	0.584498	0.154597	-0.0800953	0.259315	0.855537	0.746933	0.0841428	0.303102	0.781748	0.565618	-0.0834727	0.3332	0.635439	0.0937453	-0.117414	0.183872
AT3G12050.2	3	-0.149582	0.551957	-0.0671435	0.781923	0.236693	0.585735	0.447372	0.142846	0.120857	0.838166	-0.265418	0.311553	0.249098	0.326508	2	Aha1 domain-containing protein;	cytosol	'Aha1 domain-containing protein | chr3:3839102-3841466 FORWARD'	AT3G12050.2 | Aha1 domain-containing protein | Chr3:3839289-3841303 FORWARD LENGTH=321;AT3G12050.1 | Aha1 domain-containing protein | Chr3:3839289-3841303 FORWARD LENGTH=360	63.565	30.444	AK(1)FGEGDKR	0.0152931	0.885684	0.780894	0.0568946	0.0904332	0.193712	1.50381	0.0022028	0.0210099	0.764991	1.01974	0.946566	0.0275418	0.785575	0.941057	0.805645	0.0175566	0.885005	0.854958	0.423276	0.021825	0.783935	0.720637	0.0115981	0.100418	0.265283
AT2G15290.1	12	-0.405643	0.1251	-0.097194	0.693839	0.121477	0.777966	0.680771	0.0257987	0.236066	0.691066	-0.291053	0.164249	0.486912	0.134776	2	translocon at inner membrane of chloroplasts 21;Encodes a protein located in the chloroplast inner envelope. The study of mutant defective in the gene product suggests that the protein is involved in the translocation of protein across the envelope membrane into the chloroplast stroma.	plastid	'Symbols: ATTIC21, TIC21, CIA5, PIC1 | TIC21 (TRANSLOCON AT INNER MEMBRANE OF CHLOROPLASTS 21); copper uptake transmembrane transporter/ iron ion transmembrane transporter/ protein homodimerization | chr2:6642300-6644037 REVERSE'	neoAT2G15290.11;AT2G15290.1 | Symbols:AtTic21,CIA5,PIC1,TIC21 | PERMEASE IN CHLOROPLASTS 1,CHLOROPLAST IMPORT APPARATUS 5,translocon at inner membrane of chloroplasts 21,TRANSLOCON AT INNER MEMBRANE OF CHLOROPLASTS 21 | translocon at inner membrane of chl	110.31	38.595	AK(1)LAQVAK	-0.348463	0.171488	0.736858	0.000166345	-0.0470055	0.762722	0.988559	0.922857	-0.407433	0.0670582	0.992841	0.966537	-0.0321447	0.851095	0.973452	0.854341	0.0832618	0.625959	1.01603	0.91948	0.0268254	0.884474	0.722468	8.63535e-05	-0.162412	0.383721
AT1G63940.4	415	0.099156	0.782055	0.25257	0.516207	0.413972	0.522668	-0.340127	0.4308	0.235234	0.780821	-0.0795825	0.770537	-0.672279	0.125509	1	monodehydroascorbate reductase 6;	plastid	'Symbols: MDAR6 | monodehydroascorbate reductase, putative | chr1:23729979-23733892 FORWARD'	neoAT1G63940.41;neoAT1G63940.21;neoAT1G63940.11;AT1G63940.4 | Symbols:MDAR6 | monodehydroascorbate reductase 6 | monodehydroascorbate reductase 6 | Chr1:23730206-23733534 FORWARD LENGTH=482;AT1G63940.1 | Symbols:MDAR6 | monodehydroascorbate reductase 6	76.704	65.85	AK(1)LASASSVEEALEIAQAALQS	0.10299	0.18552	0.36714	1.50908e-08	0.0181469	0.75221	1.03899	0.813249	-0.0335284	0.56023	0.870555	0.406664	-0.0836891	0.304677	1.00696	0.97984	-0.136385	0.0807771	0.997465	0.992308	0.0528293	0.547199	0.424667	1.13239e-07	0.0708423	0.376008
AT1G65930.1	345	0.152981	0.435252	0.0124992	0.962677	-0.51358	0.416725	0.584751	0.0190247	-1.18883	0.0343424	-0.522265	0.0864236	0.049986	0.794678	3	cytosolic NADP+-dependent isocitrate dehydrogenase;Encodes a NADP+-isocitrate dehydrogenase that is believed to function in the cytosol. It appears to contribute to NADPH production under oxidative stress, and thereby to participate in redox signalling linked to defense responses.	cytosol	'isocitrate dehydrogenase, putative / NADP+ isocitrate dehydrogenase, putative | chr1:24538886-24542129 FORWARD'	AT1G65930.1 | Symbols:cICDH | cytosolic NADP+-dependent isocitrate dehydrogenase | cytosolic NADP+-dependent isocitrate dehydrogenase | Chr1:24539088-24541861 FORWARD LENGTH=410	100.25	45.634	AK(1)LDDNAK	0.00661779	0.946029	1.98654	3.6406e-06	0.0857446	0.219735	0.372407	3.87255e-08	0.0826392	0.182324	0.961839	0.870657	0.0113475	0.881498	1.1508	0.431642	0.103734	0.194158	1.06804	0.759735	-0.0646738	0.358762	2.3768	2.02584e-07	-0.00664215	0.927838
AT5G09650.1	60	-0.122388	0.465738	0.0850518	0.598696	-0.236484	0.416135	0.203584	0.345636	-0.306229	0.464434	-0.192132	0.188624	-0.0735997	0.626805	4	pyrophosphorylase 6;Encodes a protein with inorganic pyrophosphatase activity.	plastid	'Symbols: AtPPa6 | AtPPa6 (Arabidopsis thaliana pyrophosphorylase 6); inorganic diphosphatase/ pyrophosphatase | chr5:2991149-2993213 REVERSE'	neoAT5G09650.11;AT5G09650.1 | Symbols:PPa6,AtPPa6 | pyrophosphorylase 6 | pyrophosphorylase 6 | Chr5:2991331-2993117 REVERSE LENGTH=300	147.53	133.37	AK(1)MEVATDEDFTPIK	-0.02709	0.757564	0.501522	0.000420168	0.00854316	0.927841	1.00458	0.988848	0.0814809	0.165533	0.961656	0.920212	0.0154302	0.857136	0.989898	0.982399	0.120417	0.135596	0.984552	0.971551	-0.0931408	0.250038	0.51625	0.000634612	-0.0964437	0.217846
AT2G20260.1	78	0.118645	0.537682	0.134247	0.445529	0.194318	0.673937	-0.027874	0.897252	-0.241209	0.575398	-0.316881	0.0351874	-0.479003	0.0184332	4	photosystem I subunit E-2;Encodes subunit E of photosystem I.	plastid	'Symbols: PSAE-2 | PSAE-2 (photosystem I subunit E-2); catalytic | chr2:8736734-8737767 FORWARD'	AT2G20260.1 | Symbols:PSAE-2 | photosystem I subunit E-2 | photosystem I subunit E-2 | Chr2:8736780-8737644 FORWARD LENGTH=145;neoAT2G20260.11	105.57	71.771	AK(1)PPPIGPK	-0.0375329	0.693138	1.07605	0.702841	-0.132992	0.0487461	0.649408	0.00311415	-0.325409	0.00189701	0.986574	0.967807	-0.237815	0.0341669	0.93645	0.810023	-0.45235	0.00105237	1.03688	0.903972	0.0500615	0.665185	1.02138	0.926972	0.0815433	0.509999
AT3G16785.6	428	-1.43477	0.0408782	-1.29073	0.388443	1.33275	0.419952	2.81791	5.57458e-38	-0.8776	0.107873	-3.64512	0.00163747	0.463519	0.443735	4			'Symbols: PLDP1, PLDZ1, PLDZETA1, PLD ZETA 1 | PLDP1 (PHOSPHOLIPASE D P1); phospholipase D | chr3:5711082-5719023 FORWARD'	AT3G16785.6 | Symbols:PLDZ1,PLDZETA1,PLDP1,PLD ZETA 1 | phospholipase D P1,PHOSPHOLIPASE D ZETA 1,PHOSPHOLIPASE D ZETA1 | phospholipase D P1 | Chr3:5711329-5717942 FORWARD LENGTH=990;AT3G16785.5 | Symbols:PLDZ1,PLDZETA1,PLDP1,PLD ZETA 1 | phospholipase	73.721	21.994	AK(1)QGVQIYILIYK			1.48614	0.00357069			0.645464	0.0015532			1.17384	0.426901			0.961826	0.888043			1.12748	0.577365			1.21772	0.153762
AT2G35820.1	3	-0.404063	0.113721	-0.253067	0.54353	-0.497851	0.32281	-0.230401	0.450414	-0.259531	0.666594	-0.165742	0.391238	-0.143076	0.642647	2	ureidoglycolate hydrolases;	cytosol	'unknown protein | chr2:15050912-15052239 FORWARD'	AT2G35820.1 | ureidoglycolate hydrolase | Chr2:15050933-15052004 FORWARD LENGTH=192;AT2G35820.2 | ureidoglycolate hydrolase | Chr2:15050663-15052004 FORWARD LENGTH=282	42.599	31.725	AK(1)SPVEVK	0.180054	0.251712	1.04875	0.925977	0.0109548	0.920062	1.1175	0.809053	0.0302292	0.775055	1.10889	0.872398	-0.137075	0.267902	0.929424	0.913184	-0.2009	0.0253647	1.13005	0.845615	0.0127492	0.849412	0.879018	0.772554	0.0747796	0.353514
AT2G35830.1	3	0.71113	0.0644503	0.15626	0.683516	1.20634	0.093319	0.489654	0.256749	-0.391916	0.512904	-0.283753	0.325133	0.0496413	0.89635	2	;	cytosol	'unknown protein | chr2:15052262-15053264 FORWARD'	AT2G35830.1 | ureidoglycolate hydrolase | Chr2:15052302-15053160 FORWARD LENGTH=184;AT2G35830.2 | ureidoglycolate hydrolase | Chr2:15052302-15053160 FORWARD LENGTH=189	59.65	41.555	AK(1)SPVEVNLIPIEATPENFAEYGQVIEASR	-0.0821202	0.714192	0.802343	0.179679	-0.212722	0.0719041	0.948571	0.817862	-0.187509	0.225032	0.909996	0.738236	0.0414903	0.728147	1.05208	0.873651	-0.299487	0.0683076	0.938671	0.837845	0.146879	0.4113	0.927617	0.72586	0.128256	0.484502
AT1G37130.1	662	-0.073951	0.72117	0.0720021	0.702139	-0.176008	0.63002	0.147237	0.554714	-0.230489	0.638324	-0.128432	0.499683	-0.053197	0.7751	3	nitrate reductase 2;Identified as a mutant resistant to chlorate. Encodes nitrate reductase structural gene. Involved in nitrate assimilation. Has nitrate reductase activity. Up-regulated by the fungus P. indica. Binds transcription factor At2g35940.	cytosol	'Symbols: NIA2, B29, NIA2-1, CHL3, NR, NR2, ATNR2 | NIA2 (NITRATE REDUCTASE 2); nitrate reductase (NADH)/ nitrate reductase | chr1:14158527-14161938 FORWARD'	AT1G37130.1 | Symbols:B29,ATNR2,NIA2,NIA2-1,NR2,CHL3,NR | NITRATE REDUCTASE 2,CHLORATE RESISTANT 3,ARABIDOPSIS NITRATE REDUCTASE 2,NITRATE REDUCTASE,nitrate reductase 2 | nitrate reductase 2 | Chr1:14158617-14161652 FORWARD LENGTH=917	98.249	61.058	AK(1)VPVQLVEK	-0.110686	0.261944	0.815973	0.0051133	-0.154031	0.0917197	1.48837	6.58301e-06	0.0695078	0.329958	0.897994	0.302309	0.191686	0.0220281	0.8817	0.218755	0.110511	0.177635	0.932654	0.539645	0.0114923	0.874	0.801167	0.00257785	-0.072856	0.278335
AT1G31812.1	56	-0.261901	0.296662	-0.285981	0.266892	0.188037	0.654849	0.279547	0.359828	0.0929907	0.875127	-0.356947	0.0867192	0.208581	0.412589	2	acyl-CoA-binding protein 6;Acyl-CoA-binding protein. Bind acyl-CoA esters and protect acyl-CoAs from degradation by microsomal acyl-hydrolases.	cytosol	'Symbols: ACBP6, ACBP | ACBP6 (acyl-CoA-binding protein 6); acyl-CoA binding / phosphatidylcholine binding | chr1:11410875-11412204 REVERSE'	AT1G31812.1 | Symbols:ACBP6,ACBP,AtACBP6 | acyl-CoA-binding protein 6,ACYL-COA-BINDING PROTEIN | acyl-CoA-binding protein 6 | Chr1:11411132-11412099 REVERSE LENGTH=92	123.92	70.746	AK(1)WDAWK	0.0335451	0.734995	1.23581	0.0193015	0.0304217	0.611765	0.87294	0.146393	-0.203061	0.0180866	0.718222	0.0129075	-0.278606	0.00376711	0.836214	0.162565	-0.218335	0.0226831	0.830713	0.147392	-0.0420001	0.615175	1.43884	0.000232073	-0.0298492	0.731354
AT1G61660.5	266	-0.503303	0.0550961	0.447597	0.119923	-0.152389	0.735822	0.740207	0.0153641	-0.0799714	0.892582	-0.430885	0.0568343	-0.138275	0.616232	2			'basic helix-loop-helix (bHLH) family protein | chr1:22753715-22756295 REVERSE'	AT1G61660.5 | Symbols:AtbHLH112 | | basic helix-loop-helix (bHLH) DNA-binding superfamily protein | Chr1:22754880-22756171 REVERSE LENGTH=329;AT1G61660.6 | Symbols:AtbHLH112 | | basic helix-loop-helix (bHLH) DNA-binding superfamily protein | Chr1:227	118.52	93.305	AKDNESAAK(0.997)K(0.003)PR			0.70442	0.00484923			1.28787	0.0390762			0.867272	0.446639			0.808385	0.224987			0.860474	0.415705			0.656591	0.00105364
AT5G46110.3	363	0.0184701	0.95884	0.00619604	0.986978	-0.180479	0.777521	-0.370865	0.390334	-0.314305	0.710144	-0.115356	0.674196	-0.492417	0.234434	1	Glucose-6-phosphate/phosphate translocator-related;mutant has Altered acclimation responses; Chloroplast Triose Phosphate Translocator	mitochondrion	'Symbols: APE2, TPT | APE2 (ACCLIMATION OF PHOTOSYNTHESIS TO ENVIRONMENT 2); antiporter/ triose-phosphate transmembrane transporter | chr5:18697250-18700656 FORWARD'	neoAT5G46110.31;neoAT5G46110.11;neoAT5G46110.41;AT5G46110.3 | Symbols:APE2,TPT | triose-phosphate &#8260; phosphate translocator,ACCLIMATION OF PHOTOSYNTHESIS TO ENVIRONMENT 2 | Glucose-6-phosphate/phosphate translocator-like protein | Chr5:18697606-187	90.108	26.068	AKIEEEK(1)R	-0.144029	0.209541	0.957239	0.581259	-0.0781692	0.241344	0.619669	1.48239e-07	0.138994	0.146926	1.03054	0.803607	0.301228	0.00832293	0.939625	0.535795	0.31647	0.00731755	0.969999	0.800507	0.018205	0.801241	0.872793	0.0321737	-0.0934112	0.303045
AT2G20260.1	85	-0.0388849	0.913494	0.421575	0.297485	0.668046	0.314628	0.255601	0.553816	0.190125	0.822039	-0.516806	0.107201	-0.68278	0.121036	1	photosystem I subunit E-2;Encodes subunit E of photosystem I.	plastid	'Symbols: PSAE-2 | PSAE-2 (photosystem I subunit E-2); catalytic | chr2:8736734-8737767 FORWARD'	AT2G20260.1 | Symbols:PSAE-2 | photosystem I subunit E-2 | photosystem I subunit E-2 | Chr2:8736780-8737644 FORWARD LENGTH=145;neoAT2G20260.11	112.75	68.301	AKPPPIGPK(1)R	-0.0375329	0.693138	1.07605	0.702841	-0.132992	0.0487461	0.649408	0.00311415	-0.325409	0.00189701	0.986574	0.967807	-0.237815	0.0341669	0.93645	0.810023	-0.45235	0.00105237	1.03688	0.903972	0.0500615	0.665185	1.02138	0.926972	0.0815433	0.509999
AT4G18480.1	317	-0.0514312	0.789675	-0.243783	0.307688	-0.075078	0.832788	0.255055	0.306205	-0.309861	0.522266	-0.286214	0.0869376	0.212624	0.358769	3	P-loop containing nucleoside triphosphate hydrolases superfamily protein;Encodes the CHLI subunit of magnesium chelatase which is required for chlorophyll biosynthesis. All four cysteine residues of the protein form two disulfide bonds (Cys102-Cys193 and Cys354-Cys396) under oxidized conditions but are fully reduced by reduction. It was suggested that the redox state of CHLI is regulated in vivo …	plastid	'Symbols: CHLI1, CH42, CH-42, CHL11, CHLI-1 | CHLI1; ATPase/ magnesium chelatase | chr4:10201672-10203469 REVERSE'	neoAT4G18480.11;AT4G18480.1 | Symbols:CHL11,CH-42,LOST1,CH42,CHLI-1,CHLI1 | low temperature with open-stomata 1,CHLORINA 42 | P-loop containing nucleoside triphosphate hydrolases superfamily protein | Chr4:10201897-10203361 REVERSE LENGTH=424	117.93	43.519	ALAALK(1)GK	0.000830239	0.992299	0.505316	1.02748e-07	-0.107197	0.0986305	0.76435	0.00286471	0.0730728	0.238762	0.831346	0.137676	0.0517045	0.429726	1.0657	0.673358	0.0339856	0.620968	1.01776	0.926708	-0.020538	0.77639	0.647762	2.58486e-05	-0.0894783	0.229002
AT2G45820.1	52															0	Remorin family protein;	plasma membrane	'DNA-binding protein, putative | chr2:18862953-18864691 REVERSE'	AT2G45820.1 | Symbols:Rem1.3 | | Remorin family protein | Chr2:18863147-18864576 REVERSE LENGTH=190	64.675	47.273	ALAVVEK(1)PIEEHTPK	-0.175575	0.177621	1.14591	0.165077	-0.000834529	0.992913	0.833811	0.0547954	-0.00561339	0.92445	0.837606	0.185479	0.0611227	0.4868	0.82987	0.162438	0.265233	0.00860237	0.845176	0.210758	-0.108839	0.247439	1.13533	0.201937	-0.204945	0.0182802
AT3G62030.1	56	-0.0833242	0.816088	-0.735999	0.099765	0.184574	0.772644	0.286227	0.50734	-0.116389	0.890467	-0.384287	0.201636	0.637939	0.141372	1	rotamase CYP 4;nuclear-encoded chloroplast stromal cyclophilin CYP20-3 (also known as ROC4). Protein is tyrosine-phosphorylated and its phosphorylation state is modulated in response to ABA in Arabidopsis thaliana seeds.	plastid	'Symbols: ROC4 | peptidyl-prolyl cis-trans isomerase, chloroplast / cyclophilin / rotamase / cyclosporin A-binding protein (ROC4) | chr3:22973004-22975378 FORWARD'	neoAT3G62030.11;neoAT3G62030.31;neoAT3G62030.21;AT3G62030.3 | Symbols:ROC4,CYP20-3 | rotamase CYP 4,cyclophilin 20-3 | rotamase CYP 4 | Chr3:22973708-22975139 FORWARD LENGTH=259;AT3G62030.1 | Symbols:ROC4,CYP20-3 | rotamase CYP 4,cyclophilin 20-3 | rota	105.57	61.121	ALCTGEK(1)K	0.00877986	0.917613	0.683508	0.000574939	-0.0694869	0.232112	0.887088	0.290201	0.123752	0.0687239	0.832038	0.214801	0.0771386	0.317006	0.935816	0.718121	0.0687689	0.35618	0.935183	0.714305	-0.0378331	0.685225	0.76876	0.0115955	-0.0611172	0.490545
AT5G65020.1	67	0.21668	0.547849	-0.065614	0.863015	0.217287	0.734103	-0.353612	0.412755	0.112091	0.894487	0.111485	0.68432	-0.176514	0.646924	1	annexin 2;Annexins are calcium binding proteins that are localized in the cytoplasm. When cytosolic Ca2+ increases, they relocate to the plasma membrane. They may be involved in the Golgi-mediated secretion of polysaccharides.	cytosol,plasma membrane	'Symbols: ANNAT2 | ANNAT2 (Annexin Arabidopsis 2); calcium ion binding / calcium-dependent phospholipid binding | chr5:25973815-25975726 FORWARD'	AT5G65020.1 | Symbols:ANNAT2,AtANN2 | annexin 2 | annexin 2 | Chr5:25973915-25975554 FORWARD LENGTH=317;AT5G65020.2 | Symbols:ANNAT2,AtANN2 | annexin 2 | annexin 2 | Chr5:25974366-25975554 FORWARD LENGTH=302	65.179	49.289	ALDK(1)ELSSDFER	0.147238	0.282015	0.242408	2.28704e-07	0.166321	0.067091	0.724182	0.103307	0.156551	0.0625268	0.888255	0.734277	-0.0671911	0.327252	1.13475	0.712628	0.0438765	0.577272	1.20419	0.548734	-0.0765042	0.426476	0.309677	2.4571e-06	0.0552531	0.530981
AT2G37660.1	242	-0.00891697	0.963899	-0.00269387	0.990485	0.114952	0.773815	0.163969	0.510643	-0.286973	0.557072	-0.410842	0.0164544	-0.244178	0.221837	3	NAD(P)-binding Rossmann-fold superfamily protein;	plastid	'binding / catalytic/ coenzyme binding | chr2:15795213-15797059 REVERSE'	neoAT2G37660.11;AT2G37660.1 | NAD(P)-binding Rossmann-fold superfamily protein | Chr2:15795481-15796977 REVERSE LENGTH=325	108.18	90.355	ALDLASKPEGTGTPTK(1)DFK	-0.102217	0.439497	0.515486	1.96684e-06	-0.0268006	0.649186	0.670741	0.000528309	0.0472672	0.655397	0.993464	0.980341	0.0783924	0.331592	1.0675	0.736484	0.217083	0.0257044	0.984552	0.94922	-0.0710919	0.401529	0.553903	7.85446e-06	-0.165491	0.0468743
AT1G43670.1	312	-0.292021	0.420737	-0.392128	0.328712	0.229625	0.719774	0.0204169	0.962279	0.157938	0.85177	-0.363708	0.222547	0.0488377	0.898016	1	Inositol monophosphatase family protein;	cytosol	'fructose-1,6-bisphosphatase, putative / D-fructose-1,6-bisphosphate 1-phosphohydrolase, putative / FBPase, putative | chr1:16468044-16470500 FORWARD'	AT1G43670.1 | Symbols:FBP,AtcFBP,cyfbp,FINS1 | Arabidopsis thaliana cytosolic fructose-1,6-bisphosphatase,fructose-1,6-bisphosphatase,FRUCTOSE INSENSITIVE 1 | Inositol monophosphatase family protein | Chr1:16468184-16470347 FORWARD LENGTH=341	72.496	49.26	ALDLVPEK(1)IHER	-0.0141887	0.888981	0.84557	0.00681245	-0.00279306	0.957926	0.712874	7.17118e-06	0.0891442	0.262315	1.04901	0.643923	0.144905	0.0716171	1.10201	0.274317	0.256915	0.00800548	0.850629	0.0611139	0.0415717	0.610899	0.888289	0.0545623	-0.114803	0.114484
AT4G32260.1	141	-0.322746	0.211564	-0.178524	0.472704	0.36837	0.391259	-0.387066	0.204866	0.676002	0.256269	-0.0151143	0.937308	-0.223657	0.439125	2	ATPase, F0 complex, subunit B/B', bacterial/chloroplast;	plastid	'ATP synthase family | chr4:15573636-15574737 REVERSE'	neoAT4G32260.11;AT4G32260.1 | Symbols:PDE334 | PIGMENT DEFECTIVE 334 | ATPase%2C F0 complex%2C subunit B/B'%2C bacterial/chloroplast | Chr4:15573859-15574586 REVERSE LENGTH=219	145.1	109.34	ALDSQIAALSEDIVK(1)K	0.0198823	0.876696	0.989116	0.938682	0.0868765	0.365303	0.913906	0.352257	0.0897866	0.321978	1.15731	0.240004	-0.00896046	0.915628	1.06534	0.669524	0.111736	0.310029	1.08004	0.583573	-0.0788647	0.558079	0.91051	0.32826	-0.0338198	0.76329
AT1G23310.1	16	0.125006	0.471529	0.0254425	0.885734	0.181573	0.562902	0.17907	0.406799	-0.211007	0.612524	-0.267574	0.0471032	-0.113947	0.576844	4	glutamate:glyoxylate aminotransferase;Identified by cloning the gene that corresponded to a purified protein having glyoxylate aminotransferase activity. Localized to the peroxisome and thought to be involved in photorespiration/ metabolic salvage pathway.	peroxisome	'Symbols: GGT1, AOAT1 | GGT1 (GLUTAMATE:GLYOXYLATE AMINOTRANSFERASE); L-alanine:2-oxoglutarate aminotransferase/ glycine:2-oxoglutarate aminotransferase | chr1:8268416-8271933 REVERSE'	AT1G23310.1 | Symbols:GGT1,AOAT1,GGAT1 | GLUTAMATE:GLYOXYLATE AMINOTRANSFERASE 1,glutamate:glyoxylate aminotransferase,ALANINE-2-OXOGLUTARATE AMINOTRANSFERASE 1 | glutamate:glyoxylate aminotransferase | Chr1:8268720-8271329 REVERSE LENGTH=481;AT1G23310.2	202.81	145.32	ALDYDTLNENVK(1)K	0.0268819	0.824589	1.07507	0.273116	-0.0812757	0.20873	0.754072	5.24552e-05	0.487584	0.000319473	0.884352	0.154273	0.418013	0.000472431	0.954045	0.647384	0.479019	0.000273575	0.821486	0.0246089	-0.042689	0.57493	1.15979	0.0150958	-0.142282	0.0724743
AT2G13360.3	223	0.187682	0.602005	-0.566811	0.179776	0.404001	0.532408	0.304274	0.480944	-0.138851	0.869507	-0.35517	0.231829	0.515915	0.216114	1			'Symbols: AGT, AGT1 | AGT (ALANINE:GLYOXYLATE AMINOTRANSFERASE); alanine-glyoxylate transaminase/ serine-glyoxylate transaminase/ serine-pyruvate transaminase | chr2:5539240-5541358 REVERSE'	AT2G13360.3 | Symbols:SGAT,AGT,AGT1 | ALANINE:GLYOXYLATE AMINOTRANSFERASE 1,alanine:glyoxylate aminotransferase,L-serine:glyoxylate aminotransferase | alanine:glyoxylate aminotransferase | Chr2:5539417-5540902 REVERSE LENGTH=401;AT2G13360.2 | Symbols:SG	112.75	59.582	ALEATK(1)TSK	0.0609402	0.692018	1.35555	8.5764e-06	0.0167635	0.876439	1.1411	0.0185134	0.344035	0.000638659	0.991183	0.943885	0.244815	0.0647226	1.02919	0.783479	0.282796	0.00873062	0.866905	0.0695407	-0.0382801	0.693088	1.40753	2.11445e-06	-0.0212183	0.860554
AT5G17440.2	240	-0.118333	0.62807	-0.430161	0.137983	-0.0114117	0.97815	0.25495	0.403643	-0.309455	0.601362	-0.416377	0.0482121	0.268734	0.367765	2			'LUC7 N_terminus domain-containing protein | chr5:5749762-5753643 FORWARD'	AT5G17440.2 | LUC7 related protein | Chr5:5749849-5752511 FORWARD LENGTH=287;AT3G03340.3 | Symbols:UNE6 | unfertilized embryo sac 6 | LUC7 related protein | Chr3:786439-789383 FORWARD LENGTH=336;AT3G03340.1 | Symbols:UNE6 | unfertilized embryo sac 6 |	121.83	59.63	ALEEAEALK(1)K			1.25408	0.165475			1.537	0.00666267			0.825583	0.417993			0.696242	0.10091			1.28537	0.268492			1.05761	0.804729
AT3G25530.1	155	-0.137159	0.702372	-0.483667	0.240254	0.108717	0.864567	0.105005	0.807827	-0.0995337	0.906248	-0.345409	0.242901	0.243263	0.532235	1	glyoxylate reductase 1;Encodes gamma-hydroxybutyrate dehydrogenase (AtGHBDH). Contains a NADP-binding domain. GHBDH is proposed to function in oxidative stress tolerance.	cytosol	'Symbols: GHBDH, ATGHBDH, GLYR1, GR1 | GLYR1 (GLYOXYLATE REDUCTASE 1); 3-hydroxybutyrate dehydrogenase/ phosphogluconate dehydrogenase (decarboxylating) | chr3:9271800-9273615 REVERSE'	AT3G25530.1 | Symbols:AtGLYR1,GLYR1,ATGHBDH,GHBDH,GR1 | GLYOXYLATE REDUCTASE 1,glyoxylate reductase 1 | glyoxylate reductase 1 | Chr3:9271949-9273514 REVERSE LENGTH=289;AT3G25530.2 | Symbols:AtGLYR1,GLYR1,ATGHBDH,GHBDH,GR1 | GLYOXYLATE REDUCTASE 1,glyox	60.474	49.62	ALFEESIPAFDVLGK(1)R	-0.0322585	0.66882	0.712859	0.000843867	-0.0142408	0.80168	0.827486	0.0496356	-0.0148011	0.806092	0.91745	0.579586	-0.020813	0.753289	0.9794	0.91948	-0.0125552	0.855115	1.03041	0.879352	-0.0382703	0.597477	0.760994	0.00512426	-0.0224986	0.754684
AT2G37660.1	254	-0.100085	0.539858	-0.0653763	0.67932	0.139494	0.650748	0.21985	0.308475	-0.179685	0.665695	-0.419264	0.00406691	-0.134038	0.420316	4	NAD(P)-binding Rossmann-fold superfamily protein;	plastid	'binding / catalytic/ coenzyme binding | chr2:15795213-15797059 REVERSE'	neoAT2G37660.11;AT2G37660.1 | NAD(P)-binding Rossmann-fold superfamily protein | Chr2:15795481-15796977 REVERSE LENGTH=325	114.89	100.74	ALFTQVTTK(1)F	-0.102217	0.439497	0.515486	1.96684e-06	-0.0268006	0.649186	0.670741	0.000528309	0.0472672	0.655397	0.993464	0.980341	0.0783924	0.331592	1.0675	0.736484	0.217083	0.0257044	0.984552	0.94922	-0.0710919	0.401529	0.553903	7.85446e-06	-0.165491	0.0468743
AT1G68010.1	385	-0.47537	0.0345161	-0.17831	0.342564	0.281635	0.393391	0.235733	0.274839	0.35583	0.460445	-0.648805	0.0037728	-0.234763	0.287797	4	hydroxypyruvate reductase;Encodes hydroxypyruvate reductase.	peroxisome	'Symbols: HPR | HPR; glycerate dehydrogenase/ poly(U) binding | chr1:25493218-25495988 FORWARD'	AT1G68010.1 | Symbols:HPR,ATHPR1 | hydroxypyruvate reductase | hydroxypyruvate reductase | Chr1:25493418-25495720 FORWARD LENGTH=386;AT1G68010.2 | Symbols:HPR,ATHPR1 | hydroxypyruvate reductase | hydroxypyruvate reductase | Chr1:25493418-25495720 FORWA	89.673	72.434	ALGLPVSK(1)L	0.0314705	0.75866	1.06049	0.328185	-0.0657442	0.450522	0.901922	0.0581226	0.286843	0.0124515	1.10483	0.196503	0.205328	0.0174695	1.10201	0.208873	0.241972	0.00703001	0.917625	0.273679	-0.0500443	0.556579	1.05779	0.354515	-0.102388	0.224602
AT5G56260.5	124	-0.333061	0.360346	0.0283784	0.940431	0.344107	0.593263	0.29964	0.48765	0.287379	0.73396	-0.389789	0.196381	-0.118528	0.756845	1			'dimethylmenaquinone methyltransferase family protein | chr5:22775325-22777304 REVERSE'	AT5G56260.5 | Ribonuclease E inhibitor RraA/Dimethylmenaquinone methyltransferase | Chr5:22775549-22776049 REVERSE LENGTH=166;AT5G56260.2 | Ribonuclease E inhibitor RraA/Dimethylmenaquinone methyltransferase | Chr5:22775549-22776049 REVERSE LENGTH=166;	74.841	45.032	ALGSNPLK(1)STK	0.216957	0.0292392	0.901572	0.422894	-0.050102	0.40442	0.924483	0.572714	0.184464	0.0349388	1.04316	0.849091	0.0484489	0.544929	1.2134	0.227721	0.00424513	0.963498	0.998478	0.995436	0.0809427	0.273343	1.0487	0.761284	-0.00589823	0.94424
AT4G16370.1	202	0.397883	0.277927	-0.137546	0.719137	0.330447	0.607686	-0.322234	0.455437	0.0208647	0.980302	0.0882999	0.746518	-0.0963883	0.800836	1	oligopeptide transporter;Encodes an oligopeptide transporter involved in metal homeostasis.	plasma membrane	'Symbols: ATOPT3, OPT3 | ATOPT3 (OLIGOPEPTIDE TRANSPORTER); oligopeptide transporter | chr4:9247302-9250091 REVERSE'	AT4G16370.1 | Symbols:OPT3,ATOPT3 | oligopeptide transporter | oligopeptide transporter | Chr4:9247514-9250071 REVERSE LENGTH=737;AT5G53520.1 | Symbols:ATOPT8,OPT8 | oligopeptide transporter 8 | oligopeptide transporter 8 | Chr5:21743450-21745981 FORWA	60.478	42.658	ALHEK(1)ENK	-0.161134	0.240339	0.272933	3.80385e-06	0.0756085	0.385473	0.34121	3.46296e-05	-0.0157254	0.825845	1.15034	0.72434	0.122761	0.166533	1.17919	0.6664	0.191271	0.146526	1.02623	0.95966	-0.0226484	0.81301	0.279778	4.82033e-06	0.00709794	0.953784
AT3G15190.1	83	-0.253334	0.132282	-0.785203	0.0888361	0.348944	0.246457	0.43331	0.0447734	-0.27976	0.50575	-0.882038	0.000664957	0.336475	0.431797	4	chloroplast 30S ribosomal protein S20, putative;	plastid	'chloroplast 30S ribosomal protein S20, putative | chr3:5116141-5117615 FORWARD'	neoAT3G15190.11;AT3G15190.1 | Symbols:PRPS20 | plastid ribosomal protein S20 | chloroplast 30S ribosomal protein S20 | Chr3:5116216-5117412 FORWARD LENGTH=202	96.936	55.059	ALHK(1)NTGAR	0.0475995	0.556309	0.772558	0.0147934	-0.00352181	0.95812	0.809481	0.0459837	0.0340902	0.567248	0.898133	0.517537	-0.0160249	0.821531	1.05261	0.797968	-0.00243951	0.972766	0.98789	0.959879	-0.00251564	0.974893	0.905439	0.41353	-0.0171072	0.838044
AT2G33150.1	89	0.332238	0.361495	-0.290362	0.458819	0.0459403	0.942485	-1.06828	0.0133857	0.365812	0.665406	0.65211	0.0577649	-0.125807	0.7426	1	peroxisomal 3-ketoacyl-CoA thiolase 3;Encodes an organellar (peroxisome, glyoxysome) 3-ketoacyl-CoA thiolase, involved in fatty acid b-oxidation during germination and subsequent seedling growth. Mutants have defects in glyoxysomal fatty acid beta-oxidation. EC2.3.1.16 thiolase.	peroxisome	'Symbols: PKT3, PED1, KAT2 | PKT3 (PEROXISOMAL 3-KETOACYL-COA THIOLASE 3); acetyl-CoA C-acyltransferase | chr2:14047478-14051140 REVERSE'	AT2G33150.1 | Symbols:PKT3,KAT2,PED1 | PEROXISOME DEFECTIVE 1,peroxisomal 3-ketoacyl-CoA thiolase 3,3-KETOACYL-COA THIOLASE 2 | peroxisomal 3-ketoacyl-CoA thiolase 3 | Chr2:14047814-14050983 REVERSE LENGTH=462	89.039	80.22	ALIEK(1)TNLNPSEVGDIVVGTVLAPGSQR	0.1008	0.256173	1.34099	0.0065609	0.0584474	0.302036	0.569394	1.21142e-05	0.0463986	0.495016	1.17836	0.289402	-0.0941572	0.164844	1.03198	0.887034	-0.0225966	0.76166	1.02397	0.917421	-0.0397559	0.577645	1.17441	0.145363	-0.0131133	0.881028
AT1G23310.1	4	0.170768	0.372987	-0.0945171	0.714711	-0.021427	0.937221	0.310474	0.150402	-0.265817	0.523535	-0.0736227	0.683562	0.331368	0.162283	4	glutamate:glyoxylate aminotransferase;Identified by cloning the gene that corresponded to a purified protein having glyoxylate aminotransferase activity. Localized to the peroxisome and thought to be involved in photorespiration/ metabolic salvage pathway.	peroxisome	'Symbols: GGT1, AOAT1 | GGT1 (GLUTAMATE:GLYOXYLATE AMINOTRANSFERASE); L-alanine:2-oxoglutarate aminotransferase/ glycine:2-oxoglutarate aminotransferase | chr1:8268416-8271933 REVERSE'	AT1G23310.1 | Symbols:GGT1,AOAT1,GGAT1 | GLUTAMATE:GLYOXYLATE AMINOTRANSFERASE 1,glutamate:glyoxylate aminotransferase,ALANINE-2-OXOGLUTARATE AMINOTRANSFERASE 1 | glutamate:glyoxylate aminotransferase | Chr1:8268720-8271329 REVERSE LENGTH=481;AT1G23310.2	87.18	65.622	ALK(1)ALDYDTLNENVK	0.0268819	0.824589	1.07507	0.273116	-0.0812757	0.20873	0.754072	5.24552e-05	0.487584	0.000319473	0.884352	0.154273	0.418013	0.000472431	0.954045	0.647384	0.479019	0.000273575	0.821486	0.0246089	-0.042689	0.57493	1.15979	0.0150958	-0.142282	0.0724743
AT2G37190.1	87	0.00629263	0.985971	-0.511194	0.218329	0.534785	0.414025	-0.336693	0.435467	0.378427	0.654626	-0.150065	0.587198	0.0244365	0.94883	1	Ribosomal protein L11 family protein;	cytosol	'60S ribosomal protein L12 (RPL12A) | chr2:15619407-15620119 REVERSE'	AT2G37190.1 | Ribosomal protein L11 family protein | Chr2:15619559-15620059 REVERSE LENGTH=166;AT3G53430.1 | Ribosomal protein L11 family protein | Chr3:19809895-19810395 REVERSE LENGTH=166;AT5G60670.1 | Symbols:RPL12C | Ribosomal Protein Like 12C | R	80.755	48.435	ALK(1)EPERDR	-0.0663326	0.457365	0.846579	0.437755	-0.0678585	0.237243	1.63874	0.0079848	-0.0966644	0.143818	1.04221	0.91645	-0.0455999	0.478343	1.31102	0.315866	-0.141652	0.101761	1.34052	0.273515	-0.0152682	0.842652	1.06493	0.815492	0.0281934	0.680378
AT2G36720.2	501	-0.130592	0.42466	-0.268897	0.184311	-0.0783158	0.806235	0.0895174	0.678357	-0.26655	0.524902	-0.318826	0.0255777	0.0395882	0.840777	4			'PHD finger transcription factor, putative | chr2:15393071-15399418 FORWARD'	AT2G36720.2 | Acyl-CoA N-acyltransferase with RING/FYVE/PHD-type zinc finger domain-containing protein | Chr2:15393447-15399189 FORWARD LENGTH=1007;AT2G36720.1 | Acyl-CoA N-acyltransferase with RING/FYVE/PHD-type zinc finger domain-containing protein |	168.02	113.61	ALK(1)SVSLSVSSK			1.04573	0.697459			0.932023	0.491302			0.845206	0.166749			0.94825	0.728587			0.866905	0.247389			1.17322	0.064149
AT3G23810.1	7	-0.473212	0.22075	-0.59352	0.210665	-0.788211	0.0991513	-0.298895	0.166206	-0.196432	0.647022	0.118567	0.871092	0.413192	0.288612	4	S-adenosyl-l-homocysteine (SAH) hydrolase 2;	cytosol	'Symbols: SAHH2, ATSAHH2 | SAHH2 (S-ADENOSYL-L-HOMOCYSTEINE (SAH) HYDROLASE 2); adenosylhomocysteinase/ binding / catalytic | chr3:8587664-8589713 REVERSE'	AT3G23810.1 | Symbols:ATSAHH2,SAHH2 | S-ADENOSYL-L-HOMOCYSTEINE (SAH) HYDROLASE 2,S-adenosyl-l-homocysteine (SAH) hydrolase 2 | S-adenosyl-l-homocysteine (SAH) hydrolase 2 | Chr3:8588013-8589671 REVERSE LENGTH=485;AT4G13940.1 | Symbols:MEE58,SAHH1,EMB13	86.624	73.247	ALLVEK(1)TSSGR	-0.105339	0.455588	0.348502	0.000111664	0.191847	0.073221	3.23518	3.49575e-05	-0.140431	0.126988	0.689262	0.294345	-0.227799	0.0475667	0.810714	0.599666	0.00297984	0.972031	1.24733	0.575053	-0.192707	0.0863916	0.40991	0.000596478	-0.0389316	0.626996
AT1G04860.1	61	0.412477	0.261513	-0.11899	0.755284	-0.879621	0.197866	0.186745	0.66533	-1.52983	0.0749299	-0.237732	0.401827	0.0680033	0.858482	1	ubiquitin-specific protease 2;Encodes a ubiquitin-specific protease.	nucleus	'Symbols: UBP2, ATUBP2 | UBP2 (UBIQUITIN-SPECIFIC PROTEASE 2); ubiquitin-specific protease | chr1:1369054-1373101 REVERSE'	AT1G04860.1 | Symbols:UBP2,ATUBP2 | ubiquitin-specific protease 2 | ubiquitin-specific protease 2 | Chr1:1369306-1372290 REVERSE LENGTH=961	98.943	46.153	ALNLEK(1)VLDK			1.03397	0.905342			1.32423	0.121406			0.979962	0.960194			1.10187	0.765722			1.03828	0.92111			1.16259	0.470723
AT5G64050.1	339															0	glutamate tRNA synthetase;Glutamate-tRNA ligase. Targeted to mitochondria and chloroplast. Its inactivation causes developmental arrest of chloroplasts and mitochondria in Nicotiana benthamiana.	mitochondrion,plastid	'Symbols: ATERS, OVA3, ERS | ERS (GLUTAMATE TRNA SYNTHETASE); glutamate-tRNA ligase | chr5:25629855-25633209 REVERSE'	neoAT5G64050.11;AT5G64050.1 | Symbols:ATERS,OVA3,ERS | glutamate tRNA synthetase,OVULE ABORTION 3 | glutamate tRNA synthetase | Chr5:25630196-25633099 REVERSE LENGTH=570	111.06	68.948	ALPNEK(1)LTK	-0.0114578	0.878434	0.558913	2.71972e-06	-0.000768097	0.989723	0.650508	8.77059e-05	0.00933078	0.863499	0.868257	0.321476	-0.0565003	0.448064	1.26562	0.0848441	-0.01662	0.824145	0.959063	0.824923	-0.0772888	0.412626	0.814703	0.0353745	-0.0406484	0.590382
AT5G55190.1	15	0.681694	0.0747756	0.631296	0.143471	0.907472	0.185804	0.296147	0.492736	0.580318	0.49331	0.354539	0.23253	0.0193903	0.959383	1	RAN GTPase 3;A member of RAN GTPase gene family. Encodes a small soluble GTP-binding protein. Likely to be involved in nuclear translocation of proteins. May also be involved in cell cycle progression.	cytosol,plasma membrane	'Symbols: RAN3, ATRAN3 | RAN3 (RAN GTPASE 3); GTP binding / GTPase/ protein binding | chr5:22392176-22394172 FORWARD'	AT5G55190.1 | Symbols:ATRAN3,RAN3 | RAN GTPASE 3,RAN GTPase 3 | RAN GTPase 3 | Chr5:22392285-22393957 FORWARD LENGTH=221;AT5G20020.1 | Symbols:RAN2 | RAS-related GTP-binding nuclear protein 2 | RAS-related GTP-binding nuclear protein 2 | Chr5:6762817-6	49.25	34.637	ALPNQQTVDYPSFK(1)LVIVGDGGTGK	0.0800801	0.332655	1.13135	0.729742	0.0123925	0.825521	1.47995	0.146313	-0.000439559	0.994259	0.938476	0.907631	-0.0327173	0.658218	0.838694	0.699659	-0.13181	0.13275	1.136	0.796387	0.0478023	0.576692	1.01106	0.980333	0.111485	0.19659
AT2G34480.1	20	0.305944	0.227646	0.329526	0.25714	-0.438599	0.420738	0.222246	0.466605	-0.888895	0.143934	-0.144352	0.420573	-0.251632	0.324426	2	Ribosomal protein L18ae/LX family protein;	cytosol	'60S ribosomal protein L18A (RPL18aB) | chr2:14532708-14534239 REVERSE'	AT2G34480.1 | Ribosomal protein L18ae/LX family protein | Chr2:14532916-14534161 REVERSE LENGTH=178;AT2G34480.2 | Ribosomal protein L18ae/LX family protein | Chr2:14532916-14534278 REVERSE LENGTH=217;neoAT2G34480.21	73.9	50.983	ALPTEK(1)DVQPK	0.09603	0.519675	0.745883	0.0437256	0.279329	0.0486554	1.40016	0.0204024	0.101974	0.187621	0.856041	0.489951	-0.196014	0.109449	0.97197	0.928912	0.130628	0.194357	0.935658	0.81102	-0.201958	0.239763	0.846894	0.295093	-0.0473135	0.685905
AT4G01070.1	233	0.16165	0.652833	-0.0181427	0.961889	0.591918	0.3688	-0.748251	0.083128	0.484861	0.566791	0.0545928	0.840982	-0.675515	0.124112	1	UDP-Glycosyltransferase superfamily protein;the glycosyltransferase (UGT72B1) is involved in metabolizing xenobiotica (chloroaniline and chlorophenole). Comparison between wild type and knock-out mutant demonstrates the central role of this gene for metabolizing chloroaniline but significantly less for chlorophenole. The glucosyltransferase preferred UDP-xylose over UDP-glucose indicating its (ad…	plasma membrane	'Symbols: GT72B1, UGT72B1 | GT72B1; UDP-glucosyltransferase/ UDP-glycosyltransferase/ transferase, transferring glycosyl groups | chr4:461592-463449 REVERSE'	AT4G01070.1 | Symbols:UGT72B1,GT72B1 | UDP-GLUCOSE-DEPENDENT GLUCOSYLTRANSFERASE 72 B1 | UDP-Glycosyltransferase superfamily protein | Chr4:461858-463300 REVERSE LENGTH=480;AT4G01070.2 | Symbols:UGT72B1,GT72B1 | UDP-GLUCOSE-DEPENDENT GLUCOSYLTRANSFERASE	72.086	50.245	ALQEPGLDK(1)PPVYPVGPLVNIGK	-0.084031	0.530468	0.244689	1.0388e-08	0.216592	0.0161766	1.80629	0.000319205	0.18901	0.0351039	0.735682	0.153462	0.0783063	0.319116	0.727868	0.139044	0.46707	0.010686	0.917625	0.756306	-0.194735	0.248282	0.24209	9.43669e-09	-0.172172	0.220638
AT3G02730.1	57	0.243246	0.500704	0.155864	0.684262	0.336156	0.601634	-0.453111	0.293956	0.199608	0.813328	0.106698	0.696945	-0.502276	0.226573	1	thioredoxin F-type 1;	plastid	'Symbols: TRXF1, ATF1 | TRXF1 (THIOREDOXIN F-TYPE 1); enzyme activator | chr3:588408-589685 REVERSE'	neoAT3G02730.11;AT3G02730.1 | Symbols:TRXF1,ATF1 | thioredoxin F-type 1 | thioredoxin F-type 1 | Chr3:588570-589591 REVERSE LENGTH=178	132.76	106.83	ALSEK(1)YDDVVFLK	-0.0986999	0.24706	0.599546	0.00064995	-0.0127933	0.852264	0.998985	0.996992	-0.0789065	0.205065	1.17837	0.447392	-0.0174584	0.839149	0.98672	0.967837	0.0397556	0.575666	1.06949	0.802952	-0.0372517	0.701173	0.502035	3.00781e-05	-0.0700072	0.438935
AT2G35490.1	333	-0.230172	0.275201	-0.101709	0.638403	-0.351651	0.389282	0.20779	0.404492	-0.373511	0.44918	-0.252032	0.111415	0.0574665	0.764381	3	Plastid-lipid associated protein PAP / fibrillin family protein;	plastid	'plastid-lipid associated protein PAP, putative | chr2:14912144-14913877 REVERSE'	AT2G35490.1 | Plastid-lipid associated protein PAP / fibrillin family protein | Chr2:14912309-14913797 REVERSE LENGTH=376;neoAT2G35490.11	92.495	73.75	ALSGQPPLK(1)LPFPGNR	-0.061077	0.699259	0.876957	0.143574	-0.269016	0.104772	0.923389	0.427709	0.469779	0.00667144	1.02764	0.8782	0.506829	0.00224401	1.01689	0.930117	0.399324	0.00266539	1.03776	0.826187	-0.0240273	0.823786	0.867785	0.109902	-0.161511	0.197707
AT1G55490.5	454															0			'Symbols: CPN60B, LEN1 | CPN60B (CHAPERONIN 60 BETA); ATP binding / protein binding | chr1:20715563-20719165 REVERSE'	neoAT1G55490.51;neoAT1G55490.41;neoAT1G55490.31;neoAT1G55490.21;neoAT1G55490.11;AT1G55490.5 | Symbols:Cpn60beta1,LEN1,CPN60B | chaperonin-60beta1,LESION INITIATION 1,chaperonin 60 beta | chaperonin 60 beta | Chr1:20715717-20718673 REVERSE LENGTH=600;AT1G	120.06	91.663	ALSYPLK(1)LIAK	0.0299085	0.742414	0.418169	2.04049e-05	0.0565678	0.3179	0.910818	0.684798	0.13138	0.0540918	0.851907	0.563961	0.0928338	0.302105	0.945686	0.874019	0.178868	0.0527458	0.800354	0.388729	-0.0086377	0.91422	0.464201	8.34938e-05	-0.0294665	0.685402
AT5G38660.1	243	-0.00113346	0.994601	-0.206141	0.301673	0.0674041	0.821685	0.244507	0.257371	-0.155072	0.711732	-0.22361	0.0739713	0.227039	0.283259	4	acclimation of photosynthesis to environment;mutant has Altered acclimation responses;	plastid	'Symbols: APE1 | APE1 (ACCLIMATION OF PHOTOSYNTHESIS TO ENVIRONMENT) | chr5:15473109-15475552 REVERSE'	AT5G38660.1 | Symbols:APE1 | ACCLIMATION OF PHOTOSYNTHESIS TO ENVIRONMENT | acclimation of photosynthesis to environment | Chr5:15473285-15475497 REVERSE LENGTH=286;AT5G38660.2 | Symbols:APE1 | ACCLIMATION OF PHOTOSYNTHESIS TO ENVIRONMENT | acclimatio	179.81	144.45	ALTLSDFEK(1)R	-0.0276942	0.704101	0.917405	0.272773	-0.100453	0.129929	0.977579	0.832123	0.0433319	0.485546	0.971573	0.840613	0.077448	0.348765	1.08388	0.470577	0.0848306	0.216968	1.06768	0.576092	0.00642198	0.94376	1.02345	0.828051	-0.107835	0.195315
AT3G27850.1	94	0.0728366	0.657873	-0.00135763	0.993446	-0.0713258	0.806567	0.54121	0.012209	-0.556534	0.186658	-0.412371	0.0123139	0.130196	0.500292	4	ribosomal protein L12-C;50S ribosomal protein L12-C	plastid	'Symbols: RPL12-C | RPL12-C (ribosomal protein l12-c); structural constituent of ribosome | chr3:10324839-10325713 FORWARD'	neoAT3G27850.11;neoAT3G27830.21;neoAT3G27830.11;AT3G27850.1 | Symbols:RPL12-C | ribosomal protein L12-C | ribosomal protein L12-C | Chr3:10324905-10325468 FORWARD LENGTH=187;AT3G27830.2 | Symbols:RPL12-A,RPL12 | ribosomal protein L12-A,RIBOSOMAL PROTEIN	183	114.11	ALTSLALK(1)EAK	-0.0242967	0.83088	0.528038	0.000114007	-0.0153116	0.81758	1.01569	0.949809	-0.0231571	0.774495	1.01886	0.95592	0.0358022	0.658654	1.15333	0.544934	0.117458	0.12594	1.09829	0.721642	0.0346626	0.641914	0.597731	0.000954455	-0.0969675	0.170229
AT3G61260.1	74	-0.173439	0.400458	-0.368413	0.120803	-0.540519	0.350581	-0.148279	0.551916	-0.372641	0.457842	-0.00556123	0.978315	0.214573	0.429778	3	Remorin family protein;	plasma membrane	'DNA-binding family protein / remorin family protein | chr3:22675238-22676788 REVERSE'	AT3G61260.1 | Remorin family protein | Chr3:22675403-22676701 REVERSE LENGTH=212	184.38	166.36	ALTVVEK(1)PVEEPAPAKPASASLDR	-0.0877309	0.453501	3.69621	2.65358e-11	0.0211347	0.687075	0.489617	7.04233e-08	0.00877306	0.90675	1.08632	0.563395	-0.00789591	0.906724	1.06534	0.681616	0.203705	0.0358953	0.933444	0.647735	-0.1044	0.29785	3.62482	3.30764e-11	-0.190466	0.0316783
AT1G09640.1	9	-0.412818	0.0503351	-0.169787	0.434848	-0.131876	0.696752	-0.110306	0.658092	0.179039	0.708452	-0.101903	0.521456	-0.0424216	0.866804	3	Translation elongation factor EF1B, gamma chain;	cytosol	'elongation factor 1B-gamma, putative / eEF-1B gamma, putative | chr1:3119878-3122526 FORWARD'	AT1G09640.1 | Translation elongation factor EF1B%2C gamma chain | Chr1:3120162-3122152 FORWARD LENGTH=414;AT1G09640.2 | Translation elongation factor EF1B%2C gamma chain | Chr1:3120162-3122152 FORWARD LENGTH=265	75.682	47.513	ALVLHTYK(1)GNK	-0.0307996	0.80764	0.86358	0.316966	0.0768986	0.223315	1.52379	0.00211761	-0.102703	0.304592	1.05695	0.831629	-0.0716819	0.394856	1.14323	0.52196	-0.01016	0.892873	1.11137	0.635493	0.000221542	0.997921	0.934076	0.702953	0.0153767	0.813176
AT1G55490.5	133	0.0165314	0.919906	-0.0680949	0.662561	0.0120393	0.974255	0.129898	0.547329	-0.155859	0.712765	-0.151367	0.208537	0.0466258	0.781119	4			'Symbols: CPN60B, LEN1 | CPN60B (CHAPERONIN 60 BETA); ATP binding / protein binding | chr1:20715563-20719165 REVERSE'	neoAT1G55490.51;neoAT1G55490.41;neoAT1G55490.31;neoAT1G55490.21;neoAT1G55490.11;AT1G55490.5 | Symbols:Cpn60beta1,LEN1,CPN60B | chaperonin-60beta1,LESION INITIATION 1,chaperonin 60 beta | chaperonin 60 beta | Chr1:20715717-20718673 REVERSE LENGTH=600;AT1G	153.04	45.571	ALVTELK(1)K	0.0299085	0.742414	0.418169	2.04049e-05	0.0565678	0.3179	0.910818	0.684798	0.13138	0.0540918	0.851907	0.563961	0.0928338	0.302105	0.945686	0.874019	0.178868	0.0527458	0.800354	0.388729	-0.0086377	0.91422	0.464201	8.34938e-05	-0.0294665	0.685402
AT2G33040.1	104	-0.320894	0.377583	-0.0910506	0.811069	0.341721	0.595768	0.223032	0.605425	0.340138	0.687564	-0.322476	0.270925	-0.00839359	0.982409	1	gamma subunit of Mt ATP synthase;	mitochondrion	'ATP synthase gamma chain, mitochondrial (ATPC) | chr2:14018690-14021183 REVERSE'	neoAT2G33040.11;AT2G33040.1 | Symbols:ATP3 | gamma subunit of Mt ATP synthase | gamma subunit of Mt ATP synthase | Chr2:14018978-14021047 REVERSE LENGTH=325	56.936	32.704	ALYK(1)LNAGPEK	-0.00450881	0.964429	0.753168	0.000235736	0.150204	0.222998	0.977744	0.828627	-0.0728744	0.289023	1.23138	0.0378698	-0.100071	0.164555	1.05172	0.678611	-0.125151	0.238839	1.08297	0.462671	-0.0317049	0.676325	0.643283	1.58312e-06	0.175285	0.344457
ATCG00120.1	377	-0.132019	0.463345	-0.179744	0.388871	-0.0738636	0.800772	0.482029	0.0255991	0.012033	0.976973	-0.0461222	0.724855	0.615651	0.00675564	4	ATP synthase subunit alpha;Encodes the ATPase alpha subunit, which is a subunit of ATP synthase and part of the CF1 portion which catalyzes the conversion of ADP to ATP using the proton motive force. This complex is located in the thylakoid membrane of the chloroplast.	plastid	'Symbols: ATPA | Encodes the ATPase alpha subunit, which is a subunit of ATP synthase and part of the CF1 portion which catalyzes the conversion of ADP to ATP using the proton motive force. This complex is located in the thylakoid membrane of the chloroplast. | chrC:9938-11461 REVERSE'	ATCG00120.1 | Symbols:ATPA | ATP synthase subunit alpha | ATP synthase subunit alpha | ChrC:9938-11461 REVERSE LENGTH=507	154.31	72.673	AMK(1)QVAGK	-0.0155338	0.847892			-0.0585328	0.296331			0.243377	0.0112761			0.267419	0.00507293			0.270461	0.00584817			0.00850799	0.913655			-0.061575	0.453865
AT1G32060.1	89	-0.500691	0.177927	-0.462502	0.258507	0.111692	0.860907	-0.0389483	0.928113	0.439154	0.603798	-0.173229	0.533241	0.250325	0.520938	1	phosphoribulokinase;	plastid	'Symbols: PRK | PRK (PHOSPHORIBULOKINASE); ATP binding / phosphoribulokinase/ protein binding | chr1:11532533-11534639 FORWARD'	neoAT1G32060.11;AT1G32060.1 | Symbols:PRK | phosphoribulokinase | phosphoribulokinase | Chr1:11532668-11534406 FORWARD LENGTH=395	117.37	99.237	ANDFDLMYEQVK(1)ALK	-0.140884	0.611472	0.879564	0.320139	-0.213275	0.21432	0.513375	4.76821e-06	0.390341	0.0850999	0.530479	0.00123764	0.81382	0.000937328	0.501016	0.000742391	0.412189	0.0258069	0.365229	5.21528e-06	0.282596	0.167103	0.830713	0.121356	0.188356	0.344635
AT5G57655.2	110	-0.0976777	0.691205	-0.259123	0.308447	0.292251	0.494121	0.0496755	0.870732	-0.203895	0.730699	-0.593823	0.0144476	-0.285025	0.351841	2	xylose isomerase family protein;	extracellular	'xylose isomerase family protein | chr5:23346760-23350039 FORWARD'	neoAT5G57655.21;AT5G57655.2 | xylose isomerase family protein | Chr5:23347030-23349805 FORWARD LENGTH=477;neoAT5G57655.11;AT5G57655.1 | xylose isomerase family protein | Chr5:23347030-23348720 FORWARD LENGTH=287	107.15	53.682	ANFEFLK(1)K	0.0137582	0.867714	7.91907	3.29649e-10	-0.0925987	0.359124	0.217498	1.82209e-08	0.0942125	0.345131	0.986205	0.973034	0.0825973	0.36881	0.912206	0.771756	0.0668412	0.385179	0.949856	0.88478	0.00214308	0.984038	7.32487	5.41324e-10	-0.0768426	0.393247
AT3G45140.1	11	-0.0163206	0.963626	-0.161696	0.673339	0.225892	0.724097	-0.541475	0.209804	0.057538	0.945718	-0.184674	0.507873	-0.564453	0.182559	1	lipoxygenase 2;Chloroplast lipoxygenase required for wound-induced jasmonic acid accumulation in Arabidopsis.Mutants are resistant to Staphylococcus aureus and accumulate salicylic acid upon infection.	plastid	'Symbols: LOX2, ATLOX2 | LOX2 (LIPOXYGENASE 2); lipoxygenase | chr3:16525410-16529352 FORWARD'	neoAT3G45140.11;AT3G45140.1 | Symbols:ATLOX2,LOX2 | ARABIODOPSIS THALIANA LIPOXYGENASE 2,lipoxygenase 2 | lipoxygenase 2 | Chr3:16525437-16529233 FORWARD LENGTH=896	120.39	105.3	ANIEQEGNTVK(1)EPIQNIK	0.0631635	0.539446	0.36296	7.17796e-06	-0.00468739	0.939576	0.80171	0.266267	-0.115239	0.130114	0.948117	0.888868	-0.12518	0.0979025	0.935816	0.856713	-0.119216	0.165255	0.895534	0.738968	0.0532224	0.57122	0.358251	6.17432e-06	-0.010651	0.899861
AT1G73990.1	540	-0.118092	0.629761	0.0281592	0.907814	0.364385	0.401395	0.186207	0.541884	0.292511	0.621919	-0.189966	0.296634	-0.0319187	0.898936	2	signal peptide peptidase;Encodes a putative protease SppA (SppA).	plastid	'Symbols: SPPA | SPPA; serine-type endopeptidase | chr1:27824433-27828926 FORWARD'	neoAT1G73990.11;AT1G73990.1 | Symbols:SPPA1,SPPA | signal peptide peptidase | signal peptide peptidase | Chr1:27824465-27828807 FORWARD LENGTH=677	85.064	39.346	ANIPLNK(1)K	-0.0147351	0.878064	0.789136	0.0346875	-0.135882	0.0862671	2.99188	5.27194e-09	0.111795	0.0858695	1.15912	0.375963	0.119515	0.14252	1.29904	0.0973166	-0.0130676	0.857364	1.25517	0.152454	-0.00701559	0.917337	0.88439	0.321197	-0.00329953	0.960621
AT5G13030.1	473	-0.0458709	0.851708	-0.410131	0.153485	0.0900679	0.829092	0.17194	0.573274	-0.0404345	0.945513	-0.176373	0.330622	0.405697	0.234367	2	;	plastid	'unknown protein | chr5:4133204-4136688 FORWARD'	neoAT5G13030.11;AT5G13030.1 | selenoprotein O | Chr5:4133216-4136461 FORWARD LENGTH=633	58.071	36.198	ANPNTPENELLK(1)PLK	-0.00359155	0.971113	0.745649	3.38508e-05	-0.0652526	0.432937	1.01226	0.899179	0.109678	0.213365	1.03874	0.725701	0.105451	0.25062	1.03407	0.764533	0.0713574	0.364762	0.990233	0.94242	-0.00781833	0.913128	0.742297	2.85433e-05	-0.0311587	0.642345
AT4G31160.1	1159	-0.223786	0.282492	-0.0563177	0.780879	-0.0870565	0.816592	0.204772	0.411351	-0.270676	0.582651	-0.407405	0.0207701	-0.146315	0.435368	3	DDB1-CUL4 associated factor 1;Encodes a DCAF/DWD protein capable of interacting with DDB1 and associating with CUL4, likely as part of a nuclear ubiquitin ligase complex. DCAF1 appears to be required for plant embryogenesis and to affect several other developmental processes including leaf, shoot, and flower development.	nucleus	'Symbols: DCAF1 | DCAF1 (DDB1-CUL4 ASSOCIATED FACTOR 1); nucleotide binding | chr4:15145853-15153075 FORWARD'	AT4G31160.1 | Symbols:DCAF1 | DDB1-CUL4 associated factor 1 | DDB1-CUL4 associated factor 1 | Chr4:15145936-15152939 FORWARD LENGTH=1883	76.522	26.23	ANSGFFTSK(1)PK	-0.245354	0.111333	0.968789	0.908633	-0.066757	0.494588	1.5953	0.00764172	-0.0822588	0.460258	1.44705	0.132031	0.197841	0.109054	0.913442	0.779299	0.343501	0.0334973	1.056	0.8782	0.0347458	0.767088	0.611544	0.00523201	-0.212417	0.17872
AT2G01140.1	329	-0.0162923	0.963689	-0.0455079	0.904662	-0.128799	0.839939	0.0318665	0.941158	-0.275193	0.744828	-0.162685	0.557373	-0.085311	0.823184	1	Aldolase superfamily protein;	plastid	'fructose-bisphosphate aldolase, putative | chr2:94811-96655 REVERSE'	neoAT2G01140.11;AT2G01140.1 | Symbols:FBA3,AtFBA3,PDE345 | PIGMENT DEFECTIVE 345,fructose-bisphosphate aldolase 3 | Aldolase superfamily protein | Chr2:95006-96491 REVERSE LENGTH=391	65.454	46.408	ANSLAQLGK(1)YSAEGENEDAK	0.0204174	0.831066	0.834082	0.301469	0.00235714	0.966393	1.175	0.371679	0.0261329	0.67631	1.59285	0.0399934	-0.00353145	0.957717	1.13379	0.641048	0.0289304	0.660184	1.10238	0.734562	-0.00924698	0.898265	0.593699	0.0016873	-0.0301047	0.647199
AT2G21330.1	378	0.130847	0.485489	-0.281713	0.245243	-0.295769	0.277396	0.431551	0.0456478	-0.336555	0.420906	0.0900613	0.485919	0.803325	0.0178944	4	fructose-bisphosphate aldolase 1;	plastid	'fructose-bisphosphate aldolase, putative | chr2:9128151-9130240 REVERSE'	AT2G21330.1 | Symbols:FBA1,AtFBA1 | fructose-bisphosphate aldolase 1 | fructose-bisphosphate aldolase 1 | Chr2:9128416-9130152 REVERSE LENGTH=399;AT2G21330.3 | Symbols:FBA1,AtFBA1 | fructose-bisphosphate aldolase 1 | fructose-bisphosphate aldolase 1 |	146.89	128.83	ANSLAQLGK(1)YTGEGESEEAK			0.592854	1.3135e-05			1.63521	2.66618e-05	0.0486658	0.387749	1.22197	0.155998	0.0510211	0.52587	1.04569	0.816154	0.0675247	0.344893	1.03512	0.863688			0.50733	5.50761e-07
AT3G09180.2	249	-0.349499	0.0856365	0.194029	0.386513	-0.636097	0.143861	0.564822	0.0235008	-0.481502	0.335344	-0.194904	0.336934	0.175889	0.361123	3			'unknown protein | chr3:2819118-2821425 FORWARD'	AT3G09180.2 | mediator of RNA polymerase II transcription subunit | Chr3:2819278-2820892 FORWARD LENGTH=360;AT3G09180.3 | mediator of RNA polymerase II transcription subunit | Chr3:2819278-2821096 FORWARD LENGTH=402;AT3G09180.1 | mediator of RNA polym	99.614	86.675	ANSLPGSGSDDPTEASK(0.001)PIFQSSSK(0.999)LR			1.22034	0.0951715			1.14614	0.286974			1.00521	0.985555			1.08114	0.705102			1.2262	0.22519			1.31252	0.0206306
AT2G45290.2	281	0.437704	0.117923	-0.18514	0.543958	-0.364191	0.493509	-0.755196	0.0134092	-0.41184	0.495944	0.390054	0.159578	-0.180002	0.600528	2			'transketolase, putative | chr2:18672682-18675906 FORWARD'	neoAT2G45290.21;neoAT2G45290.11;AT2G45290.2 | Symbols:TKL2 | transketolase 2 | Transketolase | Chr2:18672737-18675589 FORWARD LENGTH=741;AT2G45290.1 | Symbols:TKL2 | transketolase 2 | Transketolase | Chr2:18672737-18675589 FORWARD LENGTH=741;AT3G60750.	108.08	96.162	ANSYSVHGAALGEK(1)EVEATR	-0.091383	0.670189	0.715428	0.051606	-0.516001	0.0379985	1.448	0.0309481	0.0989976	0.542527	0.930154	0.828583	0.0704085	0.68389	0.904214	0.746249	-0.0335876	0.842079	0.929031	0.824979	-0.119972	0.528286	0.695477	0.0342447	-0.412005	0.0741822
AT3G47520.1	175	-0.141237	0.480333	-0.255691	0.30252	0.0613694	0.861998	0.175282	0.481921	-0.347618	0.474025	-0.550225	0.0131339	-0.119252	0.588813	3	malate dehydrogenase;Encodes a protein with NAD-dependent malate dehydrogenase activity, located in chloroplasts.	plastid	'Symbols: MDH | MDH (MALATE DEHYDROGENASE); L-malate dehydrogenase/ binding / catalytic/ malate dehydrogenase/ oxidoreductase/ oxidoreductase, acting on the CH-OH group of donors, NAD or NADP as acceptor | chr3:17513274-17515041 FORWARD'	neoAT3G47520.11;AT3G47520.1 | Symbols:MDH,pNAD-MDH | plastidic NAD-dependent malate dehydrogenase,malate dehydrogenase | malate dehydrogenase | Chr3:17513657-17514868 FORWARD LENGTH=403	126.39	71.004	ANTFVSQK(1)K	0.0282486	0.722525	0.467819	8.07826e-08	-0.067802	0.249377	1.32277	0.00419047	0.0301961	0.587786	0.831539	0.175636	0.0286013	0.670559	1.04551	0.808425	-0.0387947	0.57298	1.09346	0.561537	0.0266538	0.70439	0.588198	6.92862e-06	-0.000405987	0.995165
AT3G54660.1	128	0.0463004	0.897092	-0.417853	0.301281	0.256595	0.688884	0.61106	0.157004	0.0377567	0.964364	-0.172538	0.534799	0.856375	0.0671938	1	glutathione reductase;Encodes glutathione reductase that is most likely localized in the chloroplast.	plastid	'Symbols: GR, EMB2360, ATGR2 | GR (GLUTATHIONE REDUCTASE); ATP binding / glutathione-disulfide reductase | chr3:20229744-20233182 REVERSE'	neoAT3G54660.11;AT3G54660.1 | Symbols:EMB2360,ATGR2,GR | glutathione reductase | glutathione reductase | Chr3:20230356-20233100 REVERSE LENGTH=565	76.572	41.472	ANVK(1)LIEGR	0.00397782	0.97754	0.713447	0.00556075	0.179605	0.0638882	1.1384	0.330759	0.085097	0.165336	0.986011	0.959142	-0.0721446	0.53602	1.05154	0.830884	0.160313	0.099829	1.01089	0.969907	-0.153264	0.170602	0.760865	0.0229294	-0.0528523	0.481496
AT3G04920.2	38	-0.0695292	0.730358	-0.0270048	0.908621	-0.0437977	0.906821	0.24698	0.321769	-0.72699	0.148084	-0.752721	0.0274024	-0.478736	0.0680956	3			'40S ribosomal protein S24 (RPS24A) | chr3:1360882-1362295 FORWARD'	AT3G04920.2 | Ribosomal protein S24e family protein | Chr3:1360989-1361719 FORWARD LENGTH=112;AT3G04920.1 | Ribosomal protein S24e family protein | Chr3:1360989-1362065 FORWARD LENGTH=133;AT5G28060.1 | Ribosomal protein S24e family protein | Chr5:100	143.61	74.877	ANVSK(1)AELK	0.0506992	0.788829	0.628386	0.0418362	0.278632	0.0593415	1.67498	0.0236296	0.158691	0.0525949	0.951874	0.919489	-0.0572493	0.715842	1.23787	0.55897	0.390695	0.00116915	1.00747	0.989505	-0.165241	0.469792	0.817188	0.448363	-0.169313	0.19253
AT1G16880.1	77	0.487356	0.0310029	0.151189	0.658914	-0.252981	0.668823	0.0624511	0.802156	-0.470833	0.369623	0.269504	0.201118	0.180766	0.544079	3	uridylyltransferase-related;	plastid	'uridylyltransferase-related | chr1:5773592-5776308 FORWARD'	neoAT1G16880.11;AT1G16880.1 | Symbols:ACR11 | ACT domain repeats 11 | uridylyltransferase-like protein | Chr1:5773796-5776125 FORWARD LENGTH=290;neoAT1G16880.21;AT1G16880.2 | Symbols:ACR11 | ACT domain repeats 11 | uridylyltransferase-like protein | Ch	141.54	118.96	ANVYLDSSGK(1)HNK	0.058585	0.760999	0.60121	2.56947e-07	0.0920511	0.507186	0.593799	1.89546e-07	0.449619	0.00572608	1.03886	0.769029	0.309689	0.0545763	1.17282	0.108681	0.516694	0.000719676	1.03899	0.768175	-0.0813446	0.526654	0.678734	7.40773e-06	-0.114954	0.216065
AT4G02450.2	237	-0.077945	0.706909	-0.413502	0.251309	-0.672414	0.12546	0.147503	0.494405	-0.655039	0.143489	-0.0605702	0.565439	0.500435	0.20354	4	HSP20-like chaperones superfamily protein;	nucleus	'glycine-rich protein | chr4:1073753-1075893 REVERSE'	AT4G02450.2 | Symbols:p23-1 | | HSP20-like chaperones superfamily protein | Chr4:1073987-1075765 REVERSE LENGTH=240;AT4G02450.1 | Symbols:p23-1 | | HSP20-like chaperones superfamily protein | Chr4:1073987-1075765 REVERSE LENGTH=241	119.39	70.265	APAAEETTSVK(1)EDK	-0.0768779	0.36981	0.862071	0.0999978	0.0317811	0.714467	1.37597	0.000685669	-0.0253806	0.690175	0.886031	0.355754	-0.0800336	0.358503	1.15587	0.257867	0.164579	0.0907259	0.996621	0.987466	-0.131531	0.228964	1.12462	0.211212	-0.212831	0.0265624
AT1G07790.1	33	-0.11965	0.487326	-0.0876306	0.662646	-0.275061	0.349832	0.452195	0.0362437	-0.547763	0.193392	-0.392352	0.025068	0.147474	0.483586	4	Histone superfamily protein;Encodes a histone 2B (H2B) protein.	nucleus	'Symbols: HTB1 | HTB1; DNA binding | chr1:2412980-2413708 FORWARD'	AT1G07790.1 | Symbols:HTB1 | | Histone superfamily protein | Chr1:2413049-2413495 FORWARD LENGTH=148	134.21	110.97	APAEK(0.995)K(0.005)PK	0.0673855	0.807854	0.671339	0.0531641	0.191897	0.343772	0.885962	0.650086	-0.164052	0.26902	0.88908	0.753511	-0.247475	0.0714508	1.23892	0.50381	0.0404897	0.736282	1.2264	0.52934	-0.0160379	0.914257	0.935499	0.825176	-0.096068	0.643064
AT2G37470.1	23	-0.179072	0.296125	-0.0619594	0.747262	-0.324323	0.345429	0.423806	0.0496707	-0.511717	0.225212	-0.366466	0.024654	0.119299	0.537059	4	Histone superfamily protein;	nucleus	'histone H2B, putative | chr2:15736764-15737368 FORWARD'	AT2G37470.1 | Histone superfamily protein | Chr2:15736832-15737248 FORWARD LENGTH=138	117.04	74.927	APAEK(1)LPK	0.0133364	0.855818	1.53998	0.201583	0.0580511	0.369621	1.43914	0.299853	0.0288645	0.597325	1.18002	0.781775	0.0206272	0.751151	0.96799	0.965142	0.0842349	0.220432	1.10668	0.876932	0.00509916	0.93862	1.26327	0.553109	-0.00555659	0.931426
AT3G53650.1	23	-0.179072	0.296125	-0.0619594	0.747262	-0.324323	0.345429	0.423806	0.0496707	-0.511717	0.225212	-0.366466	0.024654	0.119299	0.537059	4	Histone superfamily protein;	nucleus	'histone H2B, putative | chr3:19889358-19889774 FORWARD'	AT3G53650.1 | Histone superfamily protein | Chr3:19889358-19889774 FORWARD LENGTH=138	117.04	74.927	APAEK(1)LPK	-0.318832	0.199989	0.735381	0.312787	-0.0245617	0.87383	0.904138	0.8003	0.107223	0.51196	1.2828	0.577174	-0.0488034	0.776383	2.17452	0.045976	0.263672	0.168652	1.92821	0.0911489	-0.474858	0.0580081	1.24657	0.507245	-0.337038	0.118081
AT4G29840.1	16	0.025582	0.909102	0.138138	0.47101	0.403768	0.252756	0.169748	0.49586	0.305342	0.524685	-0.072844	0.583655	-0.0412337	0.858997	3	Pyridoxal-5'-phosphate-dependent enzyme family protein;threonine synthase	plastid	'Symbols: MTO2, TS | MTO2 (METHIONINE OVER-ACCUMULATOR 2); threonine synthase | chr4:14599216-14601055 REVERSE'	neoAT4G29840.11;AT4G29840.1 | Symbols:MTO2,TS | THREONINE SYNTHASE,METHIONINE OVER-ACCUMULATOR 2 | Pyridoxal-5'-phosphate-dependent enzyme family protein | Chr4:14599434-14601014 REVERSE LENGTH=526	145.91	125.04	APIETAVK(1)PPHR	0.182278	0.10574	0.585144	0.000387769	0.104282	0.282394	1.36161	0.0278973	0.0476971	0.495545	0.854847	0.467903	-0.0923765	0.338738	0.929818	0.780855	-0.115161	0.132708	0.96264	0.896483	0.0422047	0.577306	0.636461	0.00186383	0.127066	0.12199
AT5G04140.1	893	0.087813	0.806395	-0.390172	0.330885	-0.0524232	0.934391	-0.519677	0.228733	0.142311	0.866287	0.282547	0.326968	0.153041	0.690393	1	glutamate synthase 1;Encodes a gene whose sequence is similar to ferredoxin dependent glutamate synthase (Fd-GOGAT). Expression in leaves is induced by light and sucrose. Proposed to be involved in photorespiration and nitrogen assimilation.	plastid	'Symbols: GLU1, GLS1, GLUS, FD-GOGAT | GLU1 (GLUTAMATE SYNTHASE 1); glutamate synthase (ferredoxin) | chr5:1130031-1138438 FORWARD'	neoAT5G04140.11;neoAT5G04140.21;AT5G04140.1 | Symbols:GLUS,FD-GOGAT,GLS1,GLU1 | FERREDOXIN-DEPENDENT GLUTAMATE SYNTHASE 1,glutamate synthase 1,FERREDOXIN-DEPENDENT GLUTAMATE SYNTHASE | glutamate synthase 1 | Chr5:1130031-1138186 FORWARD LENGTH=1622;AT5G0	79.652	60.047	APIPVGK(1)VEPAVAIVQR	-0.0461306	0.662153	0.931944	0.324136	-0.0202286	0.717677	1.24228	0.00129008	0.282892	0.00266173	1.08857	0.377568	0.305914	0.00288997	1.02467	0.849113	0.398872	0.00130514	0.978903	0.871068	-0.0231086	0.773565	0.877235	0.0430445	-0.113186	0.161934
AT3G04840.1	222	-0.15606	0.527134	-0.0940973	0.712598	-0.40191	0.440168	0.276769	0.36462	-0.751709	0.216426	-0.505859	0.0342647	-0.134992	0.582682	2	Ribosomal protein S3Ae;	cytosol	'40S ribosomal protein S3A (RPS3aA) | chr3:1329665-1331617 FORWARD'	AT3G04840.1 | Ribosomal protein S3Ae | Chr3:1329751-1331418 FORWARD LENGTH=262;AT4G34670.1 | Ribosomal protein S3Ae | Chr4:16548724-16550222 FORWARD LENGTH=262	96.331	16.425	APK(1)FDLGK	0.051691	0.519306	0.471701	4.34628e-06	0.170883	0.0282037	1.37877	0.0141934	-0.0790663	0.452568	0.847856	0.39978	-0.112504	0.194782	1.00509	0.98725	0.0426123	0.565853	0.973123	0.922719	0.0182534	0.818533	0.559177	8.1474e-05	0.0157672	0.812911
AT2G01250.1	215	-0.0434122	0.80065	-0.145327	0.354484	-0.147711	0.678851	0.12805	0.553042	-0.217181	0.610053	-0.112882	0.311549	0.160495	0.415367	4	Ribosomal protein L30/L7 family protein;	cytosol	'60S ribosomal protein L7 (RPL7B) | chr2:132697-134455 REVERSE'	AT2G01250.1 | Ribosomal protein L30/L7 family protein | Chr2:132943-134264 REVERSE LENGTH=242;AT2G44120.1 | Ribosomal protein L30/L7 family protein | Chr2:18249227-18250402 REVERSE LENGTH=242;AT2G44120.2 | Ribosomal protein L30/L7 family protein | Ch	107.43	55.642	APLGGLK(1)K	-0.0990992	0.401289	0.480371	7.09622e-06	-0.0196349	0.804302	1.1886	0.221103	-0.155258	0.0360203	0.905337	0.660261	-0.0788213	0.293504	1.34945	0.109614	-0.118049	0.193337	0.994095	0.985526	-0.0226624	0.801249	0.716017	0.0121979	0.0195924	0.816436
AT5G20080.1	93	-0.0466425	0.896336	-0.573828	0.175415	-0.118921	0.85203	0.189273	0.661081	-0.375459	0.657156	-0.303181	0.296812	0.459921	0.262206	1	FAD/NAD(P)-binding oxidoreductase;	mitochondrion	'NADH-cytochrome b5 reductase, putative | chr5:6782566-6786664 FORWARD'	neoAT5G20080.11;AT5G20080.1 | FAD/NAD(P)-binding oxidoreductase | Chr5:6782708-6786360 FORWARD LENGTH=328	53.252	33.413	APLGYNAEGK(1)TK	-0.00490725	0.965896	0.677152	0.000660382	-0.116258	0.151214	0.810714	0.0526533	0.0051843	0.952893	0.942365	0.764715	0.148745	0.107413	1.00543	0.98368	-0.0757932	0.389679	0.96476	0.869973	0.138653	0.176202	0.722468	0.00321996	0.10828	0.308555
AT1G34430.1	119	0.349495	0.141962	0.159091	0.392028	0.0375402	0.904603	0.317936	0.140841	-0.641135	0.129354	-0.32918	0.125629	-0.170335	0.379557	4	2-oxoacid dehydrogenases acyltransferase family protein;	plastid	'Symbols: EMB3003 | EMB3003 (embryo defective 3003); acyltransferase/ dihydrolipoyllysine-residue acetyltransferase/ protein binding | chr1:12587752-12590192 REVERSE'	neoAT1G34430.11;AT1G34430.1 | Symbols:EMB3003 | embryo defective 3003 | 2-oxoacid dehydrogenases acyltransferase family protein | Chr1:12588027-12590084 REVERSE LENGTH=465	117.65	88.678	APPASPPTAAVEAPVSVEK(1)K	-0.0217639	0.824493	0.856599	0.217782	-0.104456	0.18294	0.943768	0.718961	0.114203	0.12217	1.07572	0.729872	0.172904	0.0321771	1.19647	0.297485	0.14671	0.100078	1.06156	0.788159	0.0369373	0.685717	0.952754	0.771594	-0.0782618	0.317119
AT2G46540.1	62															0	;	mitochondrion	'unknown protein | chr2:19110472-19111769 REVERSE'	AT2G46540.1 | fiber | Chr2:19110687-19111681 REVERSE LENGTH=65	64.675	41.439	APPLTDVIAGVTGK(1)K	0.253309	0.0629159	0.823493	0.00143738	0.0193043	0.760144	0.929818	0.2471	0.122909	0.347912	1.02491	0.829901	-0.0323972	0.666984	0.927931	0.3935	-0.0101439	0.883975	0.936291	0.465061	0.0980024	0.230267	0.74557	2.17847e-05	-0.00294896	0.965856
AT5G63400.1	242	0.508726	0.171558	0.854095	0.0668539	0.337092	0.600645	0.366989	0.395306	0.0675654	0.936277	0.239199	0.399167	-0.247907	0.524787	1	adenylate kinase 1;encodes a protein similar to adenylate kinase.	mitochondrion	'Symbols: ADK1 | ADK1 (ADENYLATE KINASE 1); ATP binding / adenylate kinase/ nucleobase, nucleoside, nucleotide kinase/ nucleotide kinase/ phosphotransferase, phosphate group as acceptor | chr5:25393001-25394907 REVERSE'	AT5G63400.1 | Symbols:ADK1 | adenylate kinase 1 | adenylate kinase 1 | Chr5:25393274-25394817 REVERSE LENGTH=246	72.79	57.524	APQEVTSEVK(1)K	-0.031047	0.736549	0.892899	0.0663092	-0.0125232	0.829131	0.95647	0.55499	-0.0208914	0.76759	0.868753	0.103153	-0.0193579	0.760352	0.876493	0.127817	0.0693998	0.365831	0.903144	0.248085	-0.0295135	0.686831	0.900854	0.0931323	-0.101281	0.177265
AT1G79000.3	795	-0.0151583	0.930281	0.140054	0.39616	-0.280151	0.420018	0.358714	0.0966189	-0.422632	0.319428	-0.157639	0.302392	0.0610215	0.708083	4			'Symbols: HAC1, PCAT2, ATHPCAT2 | HAC1 (HISTONE ACETYLTRANSFERASE OF THE CBP FAMILY 1); H3/H4 histone acetyltransferase/ histone acetyltransferase/ transcription cofactor | chr1:29716350-29724621 REVERSE'	AT1G79000.3 | Symbols:PCAT2,ATHAC1,ATHPCAT2,HAC1 | ARABIDOPSIS HISTONE ACETYLTRANSFERASE OF THE CBP FAMILY 1,P300/CBP ACETYLTRANSFERASE-RELATED PROTEIN 2,ARABIDOPSIS THALIANA P300/CBP ACETYLTRANSFERASE-RELATED PROTEIN 2,histone acetyltransferase of the CB	128.91	79.487	APSK(1)YFEVK			1.12149	0.096501			0.741669	9.06976e-05			0.998232	0.991416			1.06552	0.559347			0.906053	0.32031			1.19708	0.00851024
AT2G44610.1	9	0.119753	0.53573	-0.237939	0.253475	-0.160843	0.664465	0.284651	0.253485	-0.563356	0.249037	-0.28276	0.0695382	0.239831	0.334965	3	Ras-related small GTP-binding family protein;Encodes a GTP-binding protein with similarity to yeast YPT6 . RAB6 can complement the yeast YTP mutant.	golgi	'Symbols: RAB6, ATRABH1B, ATRAB6A, RAB6A | RAB6A; GTP binding / protein binding | chr2:18411426-18414081 REVERSE'	AT2G44610.1 | Symbols:ATRAB6A,RAB6,RAB6A,ATRABH1B | | Ras-related small GTP-binding family protein | Chr2:18411778-18413883 REVERSE LENGTH=208	103.7	62.511	APVSALAK(1)YK	0.0727252	0.341656	1.12274	0.263783	-0.00703296	0.894847	0.993758	0.96981	-0.000134994	0.998344	0.960708	0.83089	-0.0628903	0.388057	0.930605	0.659493	-0.10333	0.220877	1.04835	0.794207	0.00996984	0.888397	1.08756	0.454994	0.0334071	0.639862
AT3G58610.3	20	0.259549	0.303788	0.0158381	0.952776	0.529339	0.235501	0.190499	0.532611	0.0258314	0.965167	-0.243958	0.195867	-0.0692978	0.778244	2	ketol-acid reductoisomerase;	plastid	'ketol-acid reductoisomerase | chr3:21671433-21674841 FORWARD'	neoAT3G58610.31;neoAT3G58610.21;neoAT3G58610.11;AT3G58610.3 | ketol-acid reductoisomerase | Chr3:21671561-21674639 FORWARD LENGTH=591;AT3G58610.2 | ketol-acid reductoisomerase | Chr3:21671561-21674639 FORWARD LENGTH=591;AT3G58610.1 | ketol-acid reduct	79.466	56.23	APVSLDFETSVFK(1)K	-0.0891117	0.428935	0.868765	0.0432058	0.0506934	0.381081	1.25666	0.00154434	0.146466	0.0318427	1.01477	0.92167	0.0989207	0.204778	1.13149	0.212767	0.300288	0.0192208	1.09717	0.368779	-0.136657	0.148986	0.968686	0.739455	-0.150674	0.143542
AT1G06680.1	243	0.164558	0.36153	-0.00954203	0.970493	-0.185712	0.726142	-0.271762	0.208085	-0.369824	0.399361	-0.0195534	0.91945	-0.281774	0.255545	4	photosystem II subunit P-1;Encodes a 23 kD extrinsic protein that is part of photosystem II and participates in the regulation of oxygen evolution.	plastid	'Symbols: PSBP-1, OEE2, PSII-P, OE23 | PSBP-1 (PHOTOSYSTEM II SUBUNIT P-1); poly(U) binding | chr1:2047825-2049418 FORWARD'	AT1G06680.1 | Symbols:OE23,PSII-P,PSBP-1,OEE2 | OXYGEN-EVOLVING ENHANCER PROTEIN 2,PHOTOSYSTEM II SUBUNIT P,photosystem II subunit P-1,OXYGEN EVOLVING COMPLEX SUBUNIT 23 KDA | photosystem II subunit P-1 | Chr1:2047940-2049186 FORWARD LENGTH=263;neoAT1G06	142.64	92.105	AQAGDK(1)R	-1.2089	0.00862703	0.847683	0.0632015	-0.989881	0.00679961	0.658594	4.24346e-05	0.48603	0.0438784	0.967294	0.849439	0.951732	0.00500735	1.04923	0.767984	-0.230969	0.21598	0.888289	0.366457	-0.743201	0.0160861	0.91949	0.407462	0.19282	0.311778
AT3G12780.1	245	-0.0676817	0.760137	0.052813	0.807318	0.160802	0.64131	-0.122166	0.624042	0.310056	0.519126	0.081572	0.675388	-0.0934066	0.672383	3	phosphoglycerate kinase 1;nuclear phosphoglycerate kinase (PGK1)	plastid	'Symbols: PGK1 | PGK1 (PHOSPHOGLYCERATE KINASE 1); phosphoglycerate kinase | chr3:4060971-4063306 REVERSE'	neoAT3G12780.11;AT3G12780.1 | Symbols:PGK1 | phosphoglycerate kinase 1 | phosphoglycerate kinase 1 | Chr3:4061127-4063140 REVERSE LENGTH=481	127.38	106.37	AQGLSVGSSLVEEDK(1)LELATELLAK	-0.0221838	0.811482	0.798584	0.0124989	-0.0223505	0.711459	0.999323	0.996845	0.245184	0.0144624	1.40632	0.0108493	0.277082	0.00440768	1.15627	0.262947	0.371082	0.000477173	1.04286	0.806771	0.00971406	0.887064	0.656591	4.63269e-05	-0.116351	0.10625
AT1G20440.1	76	-0.654465	0.0163834	-0.530027	0.0678352	0.172192	0.689148	-0.186987	0.540191	0.378795	0.522776	-0.447862	0.0852115	-0.104822	0.711761	2	cold-regulated 47;Belongs to the dehydrin protein family, which contains highly conserved stretches of 7-17 residues that are repetitively scattered in their sequences, the K-, S-, Y- and lysine rich segments. Cold regulated gene, amino acid sequence homology with Group II LEA (late embryogenesis abundant) proteins. Also responds to osmotic stress, ABA, dehydration and inhibits e.coli growth whil…	nucleus	'Symbols: COR47, RD17 | COR47 (COLD-REGULATED 47) | chr1:7084409-7085772 REVERSE'	AT1G20440.1 | Symbols:AtCOR47,RD17,COR47 | cold-regulated 47 | cold-regulated 47 | Chr1:7084722-7085664 REVERSE LENGTH=265	91.64	66.846	AQISEPELAAEHEEVK(1)ENK	-0.136061	0.710395	2.07828	0.00778219	0.449089	0.0105079	1.3163	0.371206	-0.42486	0.00306588	0.684834	0.346337	-0.387675	0.0644991	0.56431	0.13807	0.142839	0.393826	0.627903	0.234295	-0.0988757	0.558638	1.71252	0.0490893	-0.0814248	0.623617
AT4G01900.1	12	-0.0416176	0.907444	-0.217351	0.574027	0.148088	0.816467	-0.32077	0.457486	-0.0103653	0.990214	-0.200071	0.475133	-0.303489	0.441331	1	GLNB1 homolog;encodes a PII protein that may function as part of a signal transduction network involved in perceiving the status of carbon and organic nitrogen. Forms a protein complex with N-acetylglutamate kinase and regulates the kinase activity by relieving the feedback inhibition of the kinase by arginine. Regulates acetyl-CoA carboxylase activity.	plastid	'Symbols: PII, GLB1 | GLB1 (GLNB1 HOMOLOG); acetylglutamate kinase regulator | chr4:821685-823523 FORWARD'	neoAT4G01900.11;AT4G01900.1 | Symbols:PII,GLB1 | GLNB1 homolog | nitrogen regulatory P-II-like protein | Chr4:821736-823294 FORWARD LENGTH=196	68.257	48.679	AQISSDYIPDSK(1)FYK	0.0959864	0.287214	0.63008	0.000328098	-0.00160545	0.98417	0.901922	0.459945	-0.0232265	0.746083	0.561972	0.00238401	-0.00595433	0.95126	0.764479	0.109355	-0.0988039	0.210701	0.812912	0.223513	0.113259	0.149504	0.857131	0.223147	0.0912442	0.235355
AT3G09150.4	208	0.0325498	0.92754	0.060307	0.873964	-0.772805	0.250952	0.571657	0.185507	-1.30211	0.127878	-0.496755	0.117823	0.0145948	0.96942	1			'Symbols: HY2, GUN3 | HY2 (ELONGATED HYPOCOTYL 2); phytochromobilin:ferredoxin oxidoreductase | chr3:2803528-2805564 FORWARD'	neoAT3G09150.41;AT3G09150.3 | Symbols:HY2,ATHY2,GUN3 | GENOMES UNCOUPLED 3,ARABIDOPSIS ELONGATED HYPOCOTYL 2,ELONGATED HYPOCOTYL 2 | phytochromobilin:ferredoxin oxidoreductase%2C chloroplast / phytochromobilin synthase (HY2) | Chr3:2804085-2805333 FORWAR	51.286	26.904	AQK(1)DPGHGLLK			0.606811	0.00177142			0.671252	0.0101753			0.912221	0.741735			1.0187	0.95809			0.839333	0.459571			0.677644	0.0119715
AT2G19940.3	98															0			'N-acetyl-gamma-glutamyl-phosphate reductase/ NAD or NADH binding / binding / catalytic/ oxidoreductase, acting on the aldehyde or oxo group of donors, NAD or NADP as acceptor / protein dimerization | chr2:8612926-8616018 FORWARD'	AT2G19940.3 | Putative N-acetyl-gamma-glutamyl-phosphate reductase | Chr2:8613203-8615649 FORWARD LENGTH=389;AT2G19940.1 | Putative N-acetyl-gamma-glutamyl-phosphate reductase | Chr2:8613203-8615649 FORWARD LENGTH=389;AT2G19940.2 | Putative N-acetyl-g	100.93	74.258	AQK(1)LPTLVSVK	0.0334053	0.680876	0.721765	6.75341e-05	0.0890692	0.218976	0.873236	0.0612865	0.433579	0.0579296	0.84364	0.0931059	-0.101876	0.560906	1.04852	0.707998	0.314924	0.115052	0.891452	0.270387	-0.0571628	0.448666	0.897051	0.144306	-0.0473008	0.472619
AT3G16420.3	4	0.170337	0.635653	0.0888435	0.815536	0.747879	0.265009	0.887723	0.0398199	-0.187834	0.824148	-0.765376	0.0355297	0.0335033	0.929901	1	PYK10-binding protein 1;The PBP1(PYK10-binding protein 1) assists the PYK10 (beta-glucosidase complex) in its activity and may act like a molecular chaperone that facilitates the correct polymerization of PYK10, when tissues are damaged and subcellular structures are destroyed by pests.	cytosol	'Symbols: PBP1, JAL30 | PBP1 (PYK10-BINDING PROTEIN 1); copper ion binding | chr3:5579386-5580953 FORWARD'	AT3G16420.3 | Symbols:PBPI,JAL30,PBP1 | PYK10-binding protein 1,JACALIN-RELATED LECTIN 30 | PYK10-binding protein 1 | Chr3:5579560-5580674 FORWARD LENGTH=298;AT3G16420.2 | Symbols:PBPI,JAL30,PBP1 | PYK10-binding protein 1,JACALIN-RELATED LECTIN 30 | PYK	69.825	60.962	AQK(1)VEAQGGK	-0.0857943	0.273154	1.01401	0.966496	0.0899668	0.441951	0.847324	0.46366	-0.311265	0.00108819	0.694912	0.182327	-0.237742	0.0195852	0.6733	0.145913	-0.213579	0.0342553	0.63356	0.0912508	-0.0122707	0.901031	0.982471	0.956462	0.0658042	0.417099
AT3G08940.2	241	0.115414	0.573034	-0.0373534	0.823527	-0.230364	0.435988	0.136695	0.526568	-0.42824	0.308258	-0.0824627	0.54012	0.0915857	0.712817	4	light harvesting complex photosystem II;Lhcb4.2 protein (Lhcb4.2, protein involved in the light harvesting complex of photosystem II	plastid	'Symbols: LHCB4.2 | LHCB4.2 (light harvesting complex PSII); chlorophyll binding | chr3:2717675-2718883 FORWARD'	AT3G08940.2 | Symbols:LHCB4.2 | light harvesting complex photosystem II | light harvesting complex photosystem II | Chr3:2717717-2718665 FORWARD LENGTH=287;neoAT3G08940.21	185.3	167.58	AQLQLAEIK(1)HAR	0.059223	0.762096	0.96391	0.821687	0.307015	0.0324583	0.153898	4.32199e-12	-0.359362	0.00738067	0.941661	0.769772	-0.588569	0.000578448	0.981225	0.939217	-0.13126	0.137648	1.10238	0.591722	-0.169984	0.192877	1.00441	0.981568	-0.150294	0.172314
AT3G49680.2	214	-0.118312	0.4902	0.166933	0.386896	-0.146419	0.62325	0.416753	0.0535889	0.0240853	0.954542	0.0521921	0.668054	0.302012	0.121273	4	branched-chain aminotransferase 3;Encodes a chloroplast branched-chain amino acid aminotransferase. Complements the yeast leu/iso-leu/val auxotrophy mutant.	plastid	'Symbols: ATBCAT-3, BCAT3 | BCAT3 (BRANCHED-CHAIN AMINOTRANSFERASE 3); branched-chain-amino-acid transaminase/ catalytic | chr3:18422649-18425693 FORWARD'	neoAT3G49680.21;neoAT3G49680.11;AT3G49680.2 | Symbols:BCAT3,ATBCAT-3 | branched-chain aminotransferase 3 | branched-chain aminotransferase 3 | Chr3:18422768-18425473 FORWARD LENGTH=411;AT3G49680.1 | Symbols:BCAT3,ATBCAT-3 | branched-chain aminotransfera	138.4	86.609	AQSIAK(1)AK	0.0582298	0.483209	0.453103	5.38544e-06	0.109318	0.156106	0.946327	0.781732	0.0182009	0.759823	0.901464	0.664976	-0.108251	0.126399	0.879465	0.56909	0.00170293	0.980571	0.838197	0.401035	-0.0682217	0.349256	0.442045	3.69669e-06	-0.000635663	0.993427
AT3G04790.1	49	-0.10516	0.769266	-0.0790117	0.835535	0.0894832	0.88831	-0.0958123	0.824363	-0.224755	0.790344	-0.419398	0.170369	-0.436199	0.284376	1	Ribose 5-phosphate isomerase, type A protein;	plastid	'ribose 5-phosphate isomerase-related | chr3:1313316-1315243 FORWARD'	AT3G04790.1 | Symbols:EMB3119 | EMBRYO DEFECTIVE 3119 | Ribose 5-phosphate isomerase%2C type A protein | Chr3:1313365-1314195 FORWARD LENGTH=276	94.551	68.019	AQSVALSQDDLK(1)K	-0.198363	0.243643	0.525505	5.58157e-05	-0.0108527	0.884051	1.29882	0.0627259	0.26681	0.0169297	0.969506	0.917421	0.374461	0.000641386	1.00901	0.97919	0.681588	0.00181797	0.999831	0.999721	-0.0907117	0.50347	0.546917	0.00011023	-0.31798	0.0855789
AT5G27670.1	145	-0.0897183	0.5844	0.0362584	0.867341	-0.351288	0.24866	0.355389	0.0997477	-0.624513	0.137852	-0.362944	0.0374439	-0.0438127	0.845187	4	histone H2A 7;Encodes HTA7, a histone H2A protein.	nucleus	'Symbols: HTA7 | HTA7 (HISTONE H2A 7); DNA binding | chr5:9792561-9793456 REVERSE'	AT5G27670.1 | Symbols:HTA7,h2a.w.7 | histone H2A 7 | histone H2A 7 | Chr5:9792807-9793365 REVERSE LENGTH=150	153.08	81.74	ASATK(1)SPK	0.0168252	0.848594	0.987911	0.965238	-0.0231043	0.777489	0.469494	5.07375e-05	-0.146967	0.148543	0.798477	0.348203	-0.0437	0.644521	0.975431	0.945823	-0.126554	0.118043	0.778053	0.287378	0.120092	0.14009	1.20684	0.289513	0.0597499	0.387886
AT2G21330.1	10	-0.0770038	0.635348	-0.185091	0.372079	-0.03906	0.901488	0.282309	0.190978	-0.349504	0.408084	-0.387448	0.0188222	0.0799519	0.658588	4	fructose-bisphosphate aldolase 1;	plastid	'fructose-bisphosphate aldolase, putative | chr2:9128151-9130240 REVERSE'	neoAT2G21330.11;neoAT2G21330.31;neoAT2G21330.21	131.37	96.481	ASAYADELVK(1)TAK	0.00264897	0.973875	0.592854	1.3135e-05	-0.0104448	0.876466	1.63521	2.66618e-05			1.22197	0.155998			1.04569	0.816154			1.03512	0.863688	0.00500429	0.951727	0.50733	5.50761e-07	-0.0269484	0.741671
AT1G11860.3	7	0.109523	0.599928	-0.0448716	0.862819	-0.192623	0.659017	-0.0647613	0.764161	-0.305756	0.479667	-0.00360962	0.979079	-0.0234993	0.922848	4	Glycine cleavage T-protein family;	mitochondrion	'aminomethyltransferase, putative | chr1:4001280-4003442 FORWARD'	neoAT1G11860.31;neoAT1G11860.21;neoAT1G11860.11;AT1G11860.2 | Glycine cleavage T-protein family | Chr1:4001801-4003245 FORWARD LENGTH=408;AT1G11860.1 | Glycine cleavage T-protein family | Chr1:4001801-4003245 FORWARD LENGTH=408;AT1G11860.3 | Glycine c	124.23	50.299	ASEADLK(1)K	0.108727	0.209319	0.664438	7.71486e-05	0.045994	0.441862	0.72455	0.000833401	0.300704	0.00285532	0.968393	0.860938	0.132052	0.0777165	0.944247	0.724005	0.275839	0.00687592	0.814289	0.111071	-0.059924	0.424811	0.647871	4.02272e-05	-0.097793	0.242299
AT1G54060.1	197	-0.91653	0.0220106	0.0214118	0.955031	0.329114	0.609104	0.357447	0.407706	0.860587	0.311061	-0.385057	0.200892	-0.0490217	0.897634	1	6B-interacting protein 1-like 1;Member of the trihelix DNA binding protein family. Nuclear localized. Involved in repressing seed maturation genes during seed germination and seedling development.	nucleus	'Symbols: ASIL1 | ASIL1 (ARABIDOPSIS 6B-INTERACTING PROTEIN 1-LIKE 1); sequence-specific DNA binding / transcription factor | chr1:20180679-20182324 FORWARD'	AT1G54060.1 | Symbols:ASIL1 | 6B-interacting protein 1-like 1 | 6B-interacting protein 1-like 1 | Chr1:20180972-20182123 FORWARD LENGTH=383	64.55	50.393	ASEK(1)APMGGALGNSR	-0.213825	0.351841	1.15956	0.494647	0.0180328	0.907083	0.865732	0.509338	-0.0307046	0.845344	0.96391	0.925636	0.0789475	0.649025	0.930132	0.840072	0.0548226	0.746096	0.923545	0.82042	-0.104173	0.581158	1.11892	0.629257	0.0421577	0.810737
AT2G22400.1	269	0.0537975	0.787089	-0.0610592	0.682035	-0.399711	0.34502	0.185642	0.389798	-0.527714	0.226461	-0.0742057	0.619326	0.172496	0.281305	4	S-adenosyl-L-methionine-dependent methyltransferases superfamily protein;	nucleus	'NOL1/NOP2/sun family protein | chr2:9504659-9508875 REVERSE'	AT2G22400.1 | Symbols:TRM4B | | S-adenosyl-L-methionine-dependent methyltransferases superfamily protein | Chr2:9504823-9508788 REVERSE LENGTH=808	194.27	169.89	ASEK(1)GISENMPINQLAFDR			1.27471	0.242742			1.12101	0.650572			1.14561	0.686013			1.25305	0.44621			1.10369	0.786239			1.39425	0.0911014
AT1G23310.1	35	1.20687	0.00460625	-0.103569	0.78589	0.142401	0.823367	-1.54314	0.000355783	0.163196	0.846898	1.22766	0.00668627	-0.211909	0.584371	1	glutamate:glyoxylate aminotransferase;Identified by cloning the gene that corresponded to a purified protein having glyoxylate aminotransferase activity. Localized to the peroxisome and thought to be involved in photorespiration/ metabolic salvage pathway.	peroxisome	'Symbols: GGT1, AOAT1 | GGT1 (GLUTAMATE:GLYOXYLATE AMINOTRANSFERASE); L-alanine:2-oxoglutarate aminotransferase/ glycine:2-oxoglutarate aminotransferase | chr1:8268416-8271933 REVERSE'	AT1G23310.1 | Symbols:GGT1,AOAT1,GGAT1 | GLUTAMATE:GLYOXYLATE AMINOTRANSFERASE 1,glutamate:glyoxylate aminotransferase,ALANINE-2-OXOGLUTARATE AMINOTRANSFERASE 1 | glutamate:glyoxylate aminotransferase | Chr1:8268720-8271329 REVERSE LENGTH=481;AT1G23310.2	74.533	32.554	ASELQK(1)EGK	0.0268819	0.824589	1.07507	0.273116	-0.0812757	0.20873	0.754072	5.24552e-05	0.487584	0.000319473	0.884352	0.154273	0.418013	0.000472431	0.954045	0.647384	0.479019	0.000273575	0.821486	0.0246089	-0.042689	0.57493	1.15979	0.0150958	-0.142282	0.0724743
AT1G75330.1	45	-0.252251	0.375449	-0.645447	0.0419613	-0.378695	0.411211	0.0523327	0.863883	-0.250271	0.681092	-0.123827	0.485684	0.573952	0.0560572	2	ornithine carbamoyltransferase;	plastid	'Symbols: OTC | OTC (ORNITHINE CARBAMOYLTRANSFERASE); amino acid binding / carboxyl- or carbamoyltransferase/ ornithine carbamoyltransferase | chr1:28266259-28268412 REVERSE'	neoAT1G75330.11;AT1G75330.1 | Symbols:OTC | ornithine carbamoyltransferase | ornithine carbamoyltransferase | Chr1:28266457-28268383 REVERSE LENGTH=375	114.84	33.247	ASEVK(1)ALLK	0.0722554	0.45073	0.979276	0.879442	0.150821	0.0978239	1.20582	0.0356659	0.0120723	0.842175	0.984927	0.939127	-0.0322436	0.689813	0.949053	0.746258	0.0920365	0.278857	0.964434	0.836409	0.0279396	0.720047	0.943608	0.607147	0.0265406	0.783037
AT4G34090.2	119	-0.105994	0.664587	0.130149	0.631324	-0.283347	0.527668	0.368923	0.226895	-0.354092	0.551523	-0.176739	0.326765	0.0620347	0.798457	2	;	plastid	'unknown protein | chr4:16326883-16330180 REVERSE'	neoAT4G34090.21;AT4G34090.2 | cyclin delta-3 | Chr4:16328520-16330110 REVERSE LENGTH=235;neoAT4G34090.11;AT4G34090.1 | cyclin delta-3 | Chr4:16328051-16330110 REVERSE LENGTH=330;AT4G34090.3 | cyclin delta-3 | Chr4:16328051-16330110 REVERSE LENGTH=390	120.96	83.848	ASGEAGEK(1)LYEK	-0.0138861	0.851149	1.00196	0.992326	-0.0883821	0.190045	1.1653	0.181702	-0.0845997	0.168313	1.0175	0.943607	-0.0416576	0.509733	1.01844	0.940413	-0.0206	0.755136	0.974111	0.909244	0.029056	0.670818	1.00288	0.988296	-0.10944	0.140595
AT5G26000.1	486	0.0442636	0.855762	0.122216	0.644211	0.428845	0.333325	0.0260363	0.93203	-0.121759	0.837357	-0.50634	0.0243207	-0.602519	0.0451765	2	thioglucoside glucohydrolase 1;member of Glycoside Hydrolase Family 1. encodes one of two known functional myrosinase enzymes in Arabidopsis. The enzyme catalyzes the hydrolysis of glucosinolates into compounds that are toxic to various microbes and herbivores.	vacuole	'Symbols: TGG1, BGLU38 | TGG1 (THIOGLUCOSIDE GLUCOHYDROLASE 1); hydrolase, hydrolyzing O-glycosyl compounds / thioglucosidase | chr5:9079505-9082384 REVERSE'	neoAT5G26000.11;AT5G26000.1 | Symbols:TGG1,AtTGG1,BGLU38 | thioglucoside glucohydrolase 1,BETA GLUCOSIDASE 38 | thioglucoside glucohydrolase 1 | Chr5:9079678-9082347 REVERSE LENGTH=541	131.22	89.243	ASGK(1)WFQK	-0.0660808	0.598623	1.03512	0.699871	0.0491519	0.418924	1.00407	0.971683	-0.0296896	0.74613	0.861348	0.112627	0.0161639	0.856613	0.873384	0.151651	0.147008	0.22151	0.971642	0.82365	-0.0202273	0.888231	1.04959	0.555363	-0.081692	0.592106
AT1G73150.2	13	0.160336	0.655452	-0.0579616	0.878814	0.478913	0.46209	0.424492	0.325505	0.0584306	0.944877	-0.260147	0.362741	0.222306	0.566729	1			'Symbols: GTE3 | GTE3 (GLOBAL TRANSCRIPTION FACTOR GROUP E 3); DNA binding / histone binding | chr1:27504112-27506112 REVERSE'	AT1G73150.2 | Symbols:GTE3 | global transcription factor group E3 | global transcription factor group E3 | Chr1:27504601-27505996 REVERSE LENGTH=432;AT1G73150.1 | Symbols:GTE3 | global transcription factor group E3 | global transcription factor group E3	48.004	35.377	ASGPIAGGGVSK(1)TK			1.07895	0.796218			1.34637	0.162745			0.896371	0.772574			0.739101	0.312797			0.971395	0.949914			0.889643	0.663235
AT2G43810.3	13	-0.0747391	0.764646	-0.21271	0.470468	0.365301	0.392898	0.20757	0.496539	0.233547	0.69348	-0.206493	0.259464	0.213787	0.458389	2			'small nuclear ribonucleoprotein F, putative / U6 snRNA-associated Sm-like protein, putative / Sm protein F, putative | chr2:18149311-18151295 FORWARD'	AT2G43810.3 | Symbols:LSM6B | SM-like 6B | Small nuclear ribonucleoprotein family protein | Chr2:18149725-18150879 FORWARD LENGTH=91;AT2G43810.2 | Symbols:LSM6B | SM-like 6B | Small nuclear ribonucleoprotein family protein | Chr2:18149725-18150879 FORW	49.31	24.455	ASGTTK(1)TPADFLK	-0.0564966	0.611398	1.20045	0.164989	0.0194682	0.730576	1.29926	0.0385088	-0.184703	0.03549	1.13727	0.516914	-0.14292	0.0760688	1.18268	0.371608	-0.192226	0.0524399	1.26455	0.1918	-0.0147143	0.848108	1.24839	0.0828307	0.0687741	0.394658
AT1G18070.1	280	-0.0182447	0.920237	-0.233717	0.242094	-0.161819	0.583019	0.305808	0.156626	-0.424202	0.313556	-0.280628	0.0503177	0.258898	0.208286	4	Translation elongation factor EF1A/initiation factor IF2gamma family protein;	cytosol	'EF-1-alpha-related GTP-binding protein, putative | chr1:6213725-6218335 REVERSE'	AT1G18070.1 | Translation elongation factor EF1A/initiation factor IF2gamma family protein | Chr1:6214236-6218211 REVERSE LENGTH=532;AT1G18070.2 | Translation elongation factor EF1A/initiation factor IF2gamma family protein | Chr1:6214236-6218211 REVER	93.111	59.033	ASGYNTK(1)K	0.0235188	0.794011	0.514473	3.87255e-08	0.0831496	0.204832	1.44201	5.38136e-05	0.0443521	0.442967	0.936866	0.618754	0.0542408	0.445651	1.11043	0.373227	0.0683499	0.383687	1.05779	0.681282	0.0334075	0.65005	0.609787	1.58309e-06	0.0690405	0.358368
AT4G01280.1	132	-0.284647	0.0948443	0.131336	0.416498	-0.251922	0.411082	0.545869	0.0114845	-0.190874	0.649265	-0.2236	0.0739302	0.190934	0.303627	4	Homeodomain-like superfamily protein;	nucleus	'myb family transcription factor | chr4:535241-537322 FORWARD'	AT4G01280.1 | Homeodomain-like superfamily protein | Chr4:535288-536854 FORWARD LENGTH=302;AT4G01280.2 | Homeodomain-like superfamily protein | Chr4:535288-536854 FORWARD LENGTH=303	81.335	64.393	ASHPYPIK(1)APK			0.632121	0.00841169			1.54875	0.0116767			0.710413	0.162448			0.971313	0.939755			1.05636	0.876605			0.864268	0.475388
AT3G47520.1	322	0.268297	0.288817	-0.0416388	0.863598	-0.32358	0.496248	0.208198	0.495239	-0.793949	0.187747	-0.202072	0.320924	0.0477641	0.852485	2	malate dehydrogenase;Encodes a protein with NAD-dependent malate dehydrogenase activity, located in chloroplasts.	plastid	'Symbols: MDH | MDH (MALATE DEHYDROGENASE); L-malate dehydrogenase/ binding / catalytic/ malate dehydrogenase/ oxidoreductase/ oxidoreductase, acting on the CH-OH group of donors, NAD or NADP as acceptor | chr3:17513274-17515041 FORWARD'	neoAT3G47520.11;AT3G47520.1 | Symbols:MDH,pNAD-MDH | plastidic NAD-dependent malate dehydrogenase,malate dehydrogenase | malate dehydrogenase | Chr3:17513657-17514868 FORWARD LENGTH=403	107.72	91.36	ASIDK(1)GVAFANKPAAAAAN	0.0282486	0.722525	0.467819	8.07826e-08	-0.067802	0.249377	1.32277	0.00419047	0.0301961	0.587786	0.831539	0.175636	0.0286013	0.670559	1.04551	0.808425	-0.0387947	0.57298	1.09346	0.561537	0.0266538	0.70439	0.588198	6.92862e-06	-0.000405987	0.995165
AT2G19680.2	4	0.40752	0.267002	0.0410928	0.913861	-0.114779	0.857114	0.0596995	0.890014	-0.0586344	0.944685	0.463665	0.137862	0.482272	0.242793	1	Mitochondrial ATP synthase subunit G protein;	mitochondrion	'mitochondrial ATP synthase g subunit family protein | chr2:8501325-8502831 FORWARD'	AT2G19680.2 | Mitochondrial ATP synthase subunit G protein | Chr2:8501865-8502622 FORWARD LENGTH=122;AT2G19680.1 | Mitochondrial ATP synthase subunit G protein | Chr2:8501865-8502622 FORWARD LENGTH=122	56.563	19.087	ASK(1)LVQLQSK	0.0480618	0.570196	0.736027	0.219994	-0.122754	0.248107	0.975266	0.948974	0.0965806	0.219034	0.789175	0.522293	0.182904	0.115416	1.03006	0.95592	0.0582487	0.555882	0.932339	0.88585	0.134385	0.12848	0.960687	0.915494	0.00190097	0.982797
AT1G01470.1	7															0	Late embryogenesis abundant protein;Encodes late-embryogenesis abundant protein whose mRNA levels are induced in response to wounding and light stress. Might be involved in protection against dessication.	cytosol	'Symbols: LEA14, LSR3 | LEA14 (LATE EMBRYOGENESIS ABUNDANT 14) | chr1:172146-172948 REVERSE'	AT1G01470.1 | Symbols:LEA14,LSR3,AtLEA14,LEA1 | LIGHT STRESS-REGULATED 3,Arabidopsis thaliana Late Embryogenesis abundant 14,LATE EMBRYOGENESIS ABUNDANT 14 | Late embryogenesis abundant protein | Chr1:172295-172826 REVERSE LENGTH=151	32.841	21.072	ASLLDK(1)AK	-0.057196	0.567393	0.975114	0.918066	0.247523	0.0226692	1.73	0.000681637	-0.34429	0.00325839	0.757407	0.200158	-0.287973	0.0044723	0.719783	0.126228	-0.104481	0.166348	0.836072	0.439814	-0.00087908	0.991099	0.926676	0.711587	0.0640306	0.443065
AT3G02230.1	284	-0.13334	0.446956	-0.242701	0.171737	0.18778	0.534063	0.409455	0.057912	-0.122448	0.768793	-0.443568	0.00904352	0.208588	0.2283	4	reversibly glycosylated polypeptide 1;reversibly glycosylated polypeptide possibly involved in plant cell wall synthesis	cytosol	'Symbols: RGP1, ATRGP1 | RGP1 (REVERSIBLY GLYCOSYLATED POLYPEPTIDE 1); cellulose synthase (UDP-forming) | chr3:415393-417547 FORWARD'	AT3G02230.1 | Symbols:RGP1,ATRGP1 | ARABIDOPSIS THALIANA REVERSIBLY GLYCOSYLATED POLYPEPTIDE 1,reversibly glycosylated polypeptide 1 | reversibly glycosylated polypeptide 1 | Chr3:415463-417304 FORWARD LENGTH=357;AT5G50750.1 | Symbols:RGP4 | reversibly	146.11	91.499	ASNPFVNLK(1)K	-0.0463043	0.594823	0.255016	1.04273e-06	-0.088875	0.356855	3.37727	4.31588e-06	0.131451	0.182118	1.30088	0.408195	0.170096	0.0660533	1.00747	0.988691	-0.000504259	0.995508	1.28526	0.435167	-0.00765945	0.947668	0.197498	1.20012e-07	0.0817256	0.524233
AT4G35450.3	7	0.00583346	0.98158	0.000921366	0.997067	0.290109	0.502755	-0.0494155	0.871402	-0.0803626	0.892233	-0.364639	0.133854	-0.414975	0.17058	2	ankyrin repeat-containing protein 2;Involved in targeting of chloroplast outer membrane proteins to the chloroplast. Double mutants of AKR2A and the highly homologous AKR2B have yellow leaves, significantly reduced chloroplast proteins, and no thylakoid membranes.	nucleus	'Symbols: AKR2, AFT, AKR2A | AKR2 (ANKYRIN REPEAT-CONTAINING PROTEIN 2); protein binding | chr4:16839669-16842077 FORWARD'	AT4G35450.3 | Symbols:AFT,AKR2,AKR2A | ankyrin repeat-containing protein 2 | ankyrin repeat-containing protein 2 | Chr4:16839862-16841759 FORWARD LENGTH=342;AT4G35450.2 | Symbols:AFT,AKR2,AKR2A | ankyrin repeat-containing protein 2 | ankyrin repeat-cont	42.277	31.489	ASNSEK(0.997)NPLLSDEK(0.003)PK	-0.159389	0.333832	0.849244	0.0431441	0.0732226	0.571081	0.862807	0.0695132	-0.540513	0.000122124	1.01284	0.943885	-0.343877	0.043012	1.0955	0.46172	-0.313963	0.00508449	1.00611	0.974977	0.0372478	0.7228	0.918557	0.344934	0.0433085	0.558265
AT1G63970.1	15	0.0120071	0.973235	-0.14464	0.70553	0.0986331	0.876998	-0.270093	0.531566	0.0855945	0.919327	-0.00103157	0.996968	-0.126484	0.741282	1	isoprenoid F;Encodes a protein with 2C-methyl-D-erythritol 2,4-cyclodiphosphate synthase activity. The protein's activity was confirmed by heterologous expression of phenotypic complementation of the E. coli ispF mutant. Plants defective in this gene display an albino lethal phenotype.Homolog of E. coli IspF	plastid	'Symbols: ISPF, MECPS | ISPF; 2-C-methyl-D-erythritol 2,4-cyclodiphosphate synthase | chr1:23738691-23740364 REVERSE'	neoAT1G63970.11;AT1G63970.1 | Symbols:ISPF,MECPS | isoprenoid F,2C-METHYL-D-ERYTHRITOL 2,4-CYCLODIPHOSPHATE SYNTHASE | isoprenoid F | Chr1:23738923-23740336 REVERSE LENGTH=231;neoAT1G63970.21;AT1G63970.2 | Symbols:ISPF,MECPS | isoprenoid F,2C-METHYL-D-E	79.311	60.946	ASSAVDVNESVTSEK(1)PTK	0.0117741	0.889576	0.683146	8.77262e-05	-0.102647	0.163166	1.10687	0.278963	0.194838	0.013746	0.937923	0.663611	0.167552	0.0659359	0.902685	0.434931	0.161663	0.0469057	1.07185	0.630175	-0.0155111	0.835329	0.65748	3.10802e-05	-0.0967576	0.17293
AT4G01150.1	81	-0.142434	0.526597	-0.174249	0.498136	0.269707	0.420885	0.122501	0.62309	0.156312	0.746032	-0.255829	0.127352	0.0409213	0.873428	3	;	plastid	'unknown protein | chr4:493548-494850 FORWARD'	AT4G01150.1 | Symbols:CURT1A | CURVATURE THYLAKOID 1A | CURVATURE THYLAKOID 1A-like protein | Chr4:493692-494668 FORWARD LENGTH=164;neoAT4G01150.11;AT4G01150.2 | Symbols:CURT1A | CURVATURE THYLAKOID 1A | CURVATURE THYLAKOID 1A-like protein | Chr4:49369	111.18	94.1	ASSEETSSIDTNELITDLK(1)EK	-0.0512685	0.648703	0.73247	1.37428e-05	0.107518	0.26657	0.880209	0.0325575	-0.188598	0.0305216	0.953762	0.636102	-0.119269	0.237393	0.965087	0.741684	0.0604667	0.464525	0.983553	0.893622	0.0180607	0.852631	0.741167	2.14649e-05	-0.0722172	0.367365
AT4G03280.1	14	-0.166237	0.643734	0.296398	0.450111	0.296939	0.643878	0.326644	0.449291	0.556379	0.511231	0.0932032	0.733152	0.12345	0.747201	1	photosynthetic electron transfer C;Encodes the Rieske FeS center of cytochrome b6f complex. Gene is expressed in shoot but not in root. Mutant has reduced electron transport at saturating light intensities and Q-cycle activity is hypersensitive to acidification of the thylakoid lumen.	plastid	'Symbols: PETC, PGR1 | PETC (PHOTOSYNTHETIC ELECTRON TRANSFER C); electron transporter, transferring electrons from cytochrome b6/f complex of photosystem II | chr4:1440146-1441863 FORWARD'	neoAT4G03280.11;AT4G03280.2 | Symbols:PGR1,PETC | PROTON GRADIENT REGULATION 1,photosynthetic electron transfer C | photosynthetic electron transfer C | Chr4:1440462-1441717 FORWARD LENGTH=210;AT4G03280.1 | Symbols:PGR1,PETC | PROTON GRADIENT REGULATION	131.61	115.85	ASSIPADRVPDMEK(1)R	0.179665	0.0581968	1.08889	0.200176	0.100729	0.119578	0.944407	0.43414	0.473953	0.00247165	1.15572	0.103244	0.245943	0.0167396	1.14304	0.133531	0.368479	0.00417762	1.12767	0.179771	-0.0483454	0.616803	1.07694	0.279421	-0.0218071	0.857029
AT1G61010.5	9	0.322032	0.122952	0.099103	0.638512	-0.173403	0.729052	0.00742165	0.976245	-0.704552	0.24237	-0.313958	0.0833617	-0.405639	0.293092	3			'Symbols: CPSF73-I | CPSF73-I (CLEAVAGE AND POLYADENYLATION SPECIFICITY FACTOR 73-I); protein binding | chr1:22474717-22477731 REVERSE'	AT1G61010.5 | Symbols:CPSF73-I | cleavage and polyadenylation specificity factor 73-I | cleavage and polyadenylation specificity factor 73-I | Chr1:22474954-22477660 REVERSE LENGTH=693;AT1G61010.4 | Symbols:CPSF73-I | cleavage and polyadenylation specif	78.334	57.181	ASSSTSLK(1)R	-0.121548	0.324279	0.904877	0.678303	-0.229664	0.0388536	1.21473	0.33588	0.0290837	0.735026	0.921178	0.81453	0.201617	0.0433789	1.06317	0.868203	-0.0942794	0.201548	1.01931	0.963731	0.0509855	0.612985	1.04436	0.877485	0.0662323	0.534043
AT4G38970.1	10	-0.123818	0.45518	-0.166503	0.387698	-0.0469014	0.881338	0.409034	0.0581697	-0.174135	0.679312	-0.251052	0.110032	0.324486	0.109092	4	fructose-bisphosphate aldolase 2;Protein is tyrosine-phosphorylated and its phosphorylation state is modulated in response to ABA in Arabidopsis thaliana seeds.	plastid	'fructose-bisphosphate aldolase, putative | chr4:18163496-18165762 REVERSE'	neoAT4G38970.11;neoAT4G38970.21	174.42	125.05	ASSYADELVK(1)TAK	-0.139553	0.526058	0.957144	0.427355	-0.0667733	0.535095	1.25411	4.05095e-05	0.240782	0.0757318	1.0104	0.919157	0.301701	0.033318	1.10276	0.147393	0.339558	0.00133725	1.0883	0.214426	-0.0786335	0.357273	1.04463	0.429373	-0.10463	0.140287
AT2G18740.2	5	0.416004	0.257662	0.282588	0.470222	0.591129	0.369397	0.342992	0.426928	-0.595682	0.481993	-0.770808	0.0347385	-0.710404	0.110047	2	Small nuclear ribonucleoprotein family protein;	nucleus	'small nuclear ribonucleoprotein E, putative / snRNP-E, putative / Sm protein E, putative | chr2:8123221-8125004 FORWARD'	AT2G18740.2 | Small nuclear ribonucleoprotein family protein | Chr2:8123334-8124581 FORWARD LENGTH=78;AT4G30330.1 | Small nuclear ribonucleoprotein family protein | Chr4:14836773-14837919 REVERSE LENGTH=88;AT2G18740.1 | Small nuclear ribonucleoprotein	86.866	45.364	ASTK(1)VQR			1.19056	0.645885			2.17714	0.00835184			1.0159	0.982907			1.79805	0.156876			1.25421	0.646852			2.10719	0.0112551
ATCG00490.1	14	-0.171776	0.303785	0.0435133	0.852235	0.147984	0.612874	0.786427	0.000273168	-0.426619	0.309944	-0.746379	0.00121882	-0.00346607	0.987078	4	ribulose-bisphosphate carboxylases;large subunit of RUBISCO. Protein is tyrosine-phosphorylated and its phosphorylation state is modulated in response to ABA in Arabidopsis thaliana seeds.	plastid	'Symbols: RBCL | large subunit of RUBISCO. Protein is tyrosine-phosphorylated and its phosphorylation state is modulated in response to ABA in Arabidopsis thaliana seeds. | chrC:54958-56397 FORWARD'	ATCG00490.1 | Symbols:RBCL | | ribulose-bisphosphate carboxylase | ChrC:54958-56397 FORWARD LENGTH=479	166.19	80.512	ASVGFK(1)AGVK	-0.146622	0.253467			-0.0505249	0.538634			0.146671	0.172348			0.37779	0.00650746			0.299526	0.0255855			0.0844978	0.366467			0.0277393	0.837131
AT5G20720.4	7	-0.26727	0.460224	0.278119	0.476872	0.635931	0.336644	0.861021	0.0461717	0.30928	0.714567	-0.59392	0.0750187	-0.0110188	0.976909	1			'Symbols: CPN20, CPN10, CHCPN10, ATCPN21, CPN21 | CPN20 (CHAPERONIN 20); calmodulin binding | chr5:7014674-7016481 FORWARD'	neoAT5G20720.41;neoAT5G20720.31;neoAT5G20720.21;neoAT5G20720.11;AT5G20720.4 | Symbols:ATCPN21,CPN20,CPN21,CHCPN10,CPN10 | chaperonin 20,CHLOROPLAST CHAPERONIN 10 | chaperonin 20 | Chr5:7015015-7016354 FORWARD LENGTH=253;AT5G20720.3 | Symbols:ATCPN21,CPN	172.56	140.28	ASVVAPK(1)YTSIKPLGDR	0.0153408	0.914272	0.537713	1.59646e-06	0.291527	0.040402	1.21319	0.0526351	-0.253087	0.0161788	1.09304	0.579819	-0.273775	0.0248412	1.15666	0.316269	-0.0416825	0.643186	0.982887	0.937869	-0.00534733	0.953577	0.569009	5.09749e-06	0.0594337	0.562361
AT1G06760.1	204	-0.253342	0.220116	-0.0309343	0.878492	0.0391538	0.904134	0.524362	0.0354616	0.0020794	0.996531	-0.290417	0.159807	0.26488	0.235959	3	winged-helix DNA-binding transcription factor family protein;	nucleus	'histone H1, putative | chr1:2076504-2077698 REVERSE'	AT1G06760.1 | winged-helix DNA-binding transcription factor family protein | Chr1:2076687-2077616 REVERSE LENGTH=274	138.78	59.639	ATAAATK(1)R	0.129108	0.207572	1.86947	0.000226106	0.0481338	0.476358	0.513462	0.000117692	-0.0257414	0.644415	0.750909	0.194562	-0.154476	0.0585034	0.864561	0.557785	-0.0317463	0.745757	1.02242	0.949812	0.000374148	0.997341	2.15242	2.58086e-05	-0.0745954	0.495708
AT5G26000.1	420	0.143943	0.458772	0.207927	0.411863	-0.126364	0.815437	0.321085	0.197729	-0.73095	0.150098	-0.460643	0.0269994	-0.347485	0.122468	3	thioglucoside glucohydrolase 1;member of Glycoside Hydrolase Family 1. encodes one of two known functional myrosinase enzymes in Arabidopsis. The enzyme catalyzes the hydrolysis of glucosinolates into compounds that are toxic to various microbes and herbivores.	vacuole	'Symbols: TGG1, BGLU38 | TGG1 (THIOGLUCOSIDE GLUCOHYDROLASE 1); hydrolase, hydrolyzing O-glycosyl compounds / thioglucosidase | chr5:9079505-9082384 REVERSE'	neoAT5G26000.11;AT5G26000.1 | Symbols:TGG1,AtTGG1,BGLU38 | thioglucoside glucohydrolase 1,BETA GLUCOSIDASE 38 | thioglucoside glucohydrolase 1 | Chr5:9079678-9082347 REVERSE LENGTH=541;neoAT5G26000.21;AT5G26000.2 | Symbols:TGG1,AtTGG1,BGLU38 | thiogluco	130.04	28.348	ATADYK(1)R	-0.0660808	0.598623	1.03512	0.699871	0.0491519	0.418924	1.00407	0.971683	-0.0296896	0.74613	0.861348	0.112627	0.0161639	0.856613	0.873384	0.151651	0.147008	0.22151	0.971642	0.82365	-0.0202273	0.888231	1.04959	0.555363	-0.081692	0.592106
AT4G31990.2	98	-0.108957	0.575851	-0.0672719	0.735027	-0.188137	0.59275	0.0901562	0.717568	-0.3797	0.437913	-0.300521	0.0765715	-0.143092	0.443225	3	aspartate aminotransferase 5;Encodes a plastid-localized aspartate aminotransferase. Does not display any PAT (glutamate/aspartate-prephenate aminotransferase) activity even in the presence of a high concentration of prephenate.	plastid	'Symbols: ASP5, AAT3, ATAAT1 | ASP5 (ASPARTATE AMINOTRANSFERASE 5); L-aspartate:2-oxoglutarate aminotransferase | chr4:15470761-15473853 REVERSE'	neoAT4G31990.21;neoAT4G31990.11;neoAT4G31990.31;AT4G31990.4 | Symbols:AAT3,ATAAT1,ASP5 | aspartate aminotransferase 5,ASPARTATE AMINOTRANSFERASE DEFICIENT 3 | aspartate aminotransferase 5 | Chr4:15471074-15473521 REVERSE LENGTH=448;AT4G31990.2 | Symbols	90.718	63.569	ATAELLFGAGHPVIK(1)EQR	-0.0759065	0.375521	0.582334	3.58789e-07	0.00330579	0.95059	0.839191	0.0226182	0.0835641	0.225316	1.1576	0.18036	0.146843	0.0851439	0.951465	0.713734	0.179087	0.0287158	0.917936	0.469659	-0.0126279	0.849657	0.47864	6.8456e-09	-0.0289385	0.70213
AT1G65660.1	9	0.644149	0.0508735	0.194614	0.232584	0.0842847	0.774416	-0.91824	2.15782e-05	-0.106485	0.797686	0.453379	0.165499	-0.659475	0.225874	4	Pre-mRNA splicing Prp18-interacting factor;Encodes a CCHC zinc finger protein that may function as a step II splicing factor. In an epigenetic allele of SMP1 (in which SMP1 and SMP2 mRNA is reduced) organs are smaller and contain fewer cells.	nucleus	'Symbols: SMP1 | SMP1 (SWELLMAP 1); nucleic acid binding / single-stranded RNA binding | chr1:24418107-24421292 REVERSE'	AT1G65660.1 | Symbols:SMP1 | SWELLMAP 1 | Pre-mRNA splicing Prp18-interacting factor | Chr1:24418295-24421231 REVERSE LENGTH=535;AT3G45950.1 | Pre-mRNA splicing Prp18-interacting factor | Chr3:16889461-16890618 REVERSE LENGTH=385;AT4G37120.1 | Symbols	105.52	89.889	ATASVAFK(1)SR	0.115221	0.345514	1.14093	0.380417	0.064033	0.405672	1.57705	0.00106099	0.216255	0.0833819	0.844832	0.396434	0.152149	0.122558	0.979028	0.943265	0.282515	0.0074175	1.05511	0.837632	0.0511153	0.696559	1.32216	0.035469	-0.0663331	0.512164
AT1G65930.1	149	0.0192764	0.92417	-0.0400137	0.87069	-0.250904	0.54257	-0.110446	0.657685	-0.673781	0.170581	-0.403601	0.0246313	-0.474033	0.103667	3	cytosolic NADP+-dependent isocitrate dehydrogenase;Encodes a NADP+-isocitrate dehydrogenase that is believed to function in the cytosol. It appears to contribute to NADPH production under oxidative stress, and thereby to participate in redox signalling linked to defense responses.	cytosol	'isocitrate dehydrogenase, putative / NADP+ isocitrate dehydrogenase, putative | chr1:24538886-24542129 FORWARD'	AT1G65930.1 | Symbols:cICDH | cytosolic NADP+-dependent isocitrate dehydrogenase | cytosolic NADP+-dependent isocitrate dehydrogenase | Chr1:24539088-24541861 FORWARD LENGTH=410	105.4	66.378	ATDAVIK(1)GPGK	0.00661779	0.946029	1.98654	3.6406e-06	0.0857446	0.219735	0.372407	3.87255e-08	0.0826392	0.182324	0.961839	0.870657	0.0113475	0.881498	1.1508	0.431642	0.103734	0.194158	1.06804	0.759735	-0.0646738	0.358762	2.3768	2.02584e-07	-0.00664215	0.927838
ATCG00120.1	94	-0.157925	0.519368	-0.200756	0.425337	0.299959	0.486477	0.101722	0.738965	0.117596	0.842499	-0.340289	0.0955889	-0.0378105	0.876056	2	ATP synthase subunit alpha;Encodes the ATPase alpha subunit, which is a subunit of ATP synthase and part of the CF1 portion which catalyzes the conversion of ADP to ATP using the proton motive force. This complex is located in the thylakoid membrane of the chloroplast.	plastid	'Symbols: ATPA | Encodes the ATPase alpha subunit, which is a subunit of ATP synthase and part of the CF1 portion which catalyzes the conversion of ADP to ATP using the proton motive force. This complex is located in the thylakoid membrane of the chloroplast. | chrC:9938-11461 REVERSE'	ATCG00120.1 | Symbols:ATPA | ATP synthase subunit alpha | ATP synthase subunit alpha | ChrC:9938-11461 REVERSE LENGTH=507	99.891	61.38	ATGK(1)IAQIPVSEAYLGR	-0.0155338	0.847892			-0.0585328	0.296331			0.243377	0.0112761			0.267419	0.00507293			0.270461	0.00584817			0.00850799	0.913655			-0.061575	0.453865
AT1G21770.1	9	-0.417824	0.255691	0.543203	0.19525	1.08637	0.123282	0.822706	0.0567608	0.712287	0.401009	-0.791906	0.0318509	-0.512404	0.21876	1	Acyl-CoA N-acyltransferases (NAT) superfamily protein;	peroxisome	'FUNCTIONS IN: molecular_function unknown; INVOLVED IN: biological_process unknown; LOCATED IN: peroxisome; EXPRESSED IN: 22 plant structures; EXPRESSED DURING: 13 growth stages; CONTAINS InterPro DOMAIN/s: Acyl-CoA N-acyltransferase (InterPro:IPR016181); BEST Arabidopsis thaliana protein match is: H3/H4 histone acetyltransferase (TAIR:AT1G77540.1); Has 221 Blast hits to 221 proteins in 107 speci…	AT1G21770.1 | Acyl-CoA N-acyltransferases (NAT) superfamily protein | Chr1:7651843-7652249 REVERSE LENGTH=111	58.676	45.168	ATGTATEK(1)PK	0.142944	0.350523	1.04514	0.875227	0.293706	0.0108442	0.771889	0.174055	0.0596085	0.410533	1.13839	0.680851	-0.0901672	0.35953	1.08682	0.811901	0.0926227	0.408905	1.04392	0.911249	-0.00683156	0.945978	0.997802	0.994904	0.110917	0.307542
AT4G29060.1	23	0.0243033	0.94586	-0.250264	0.519866	0.0819029	0.897704	-0.543689	0.207947	-0.109817	0.896615	-0.167417	0.546454	-0.460842	0.261378	1	elongation factor Ts family protein;	plastid	'Symbols: emb2726 | emb2726 (embryo defective 2726); RNA binding / translation elongation factor | chr4:14317256-14321567 FORWARD'	neoAT4G29060.11;AT4G29060.1 | Symbols:emb2726 | embryo defective 2726 | elongation factor Ts family protein | Chr4:14317744-14321315 FORWARD LENGTH=953;neoAT4G29060.21;AT4G29060.2 | Symbols:emb2726 | embryo defective 2726 | elongation factor Ts family p	83.088	74.692	ATGTDVVAAVEEQDSTPVVAEDK(1)ETVASEK	0.0392004	0.667895	0.507695	8.45372e-07	0.0427438	0.436545	0.740916	0.00429821	0.123286	0.0947891	1.06034	0.755576	0.0445844	0.528602	1.31452	0.0597134	0.159195	0.0434075	1.02017	0.929804	-0.0395012	0.593511	0.629392	7.43631e-05	-0.0718667	0.283036
AT1G27950.1	36	-0.115322	0.564385	-0.031065	0.891181	-0.226225	0.648619	0.295087	0.2365	-0.55761	0.264892	-0.446708	0.0216785	-0.120556	0.515806	3	glycosylphosphatidylinositol-anchored lipid protein transfer 1;Encodes LTPG1, a lipid transfer protein with a predicted GPI (glycosylphosphatidylinositol)-anchor domain. Localized in the plasma membrane. Disruption of the LTPG1 gene causes alterations of cuticular lipid composition, but no significant changes on total wax and cutin monomer loads are seen.	extracellular,plasma membrane	'Symbols: LTPG1 | LTPG1 (GLYCOSYLPHOSPHATIDYLINOSITOL-ANCHORED LIPID PROTEIN TRANSFER 1) | chr1:9740704-9742159 FORWARD'	neoAT1G27950.11;AT1G27950.1 | Symbols:LTPG1 | glycosylphosphatidylinositol-anchored lipid protein transfer 1 | glycosylphosphatidylinositol-anchored lipid protein transfer 1 | Chr1:9740740-9741991 FORWARD LENGTH=193	119.17	60.192	ATIPSK(1)K	-0.0946744	0.661215	0.772395	0.0514008	0.406026	0.00521789	1.50356	0.00264975	-0.348048	0.0334056	1.01998	0.947011	-0.45347	0.00204115	0.97197	0.919992	0.103614	0.269376	1.09014	0.71062	-0.200096	0.132578	0.736043	0.0203991	-0.151057	0.12878
AT2G36530.1	8	0.0678474	0.84974	0.296469	0.450009	-0.0593902	0.925701	-0.106678	0.804828	-0.193648	0.8188	-0.0664108	0.807399	-0.469557	0.253665	1	Enolase;Involved in light-dependent cold tolerance and encodes an enolase. Protein is tyrosine-phosphorylated and its phosphorylation state is modulated in response to ABA in Arabidopsis thaliana seeds.	cytosol	'Symbols: LOS2 | LOS2; copper ion binding / phosphopyruvate hydratase | chr2:15320756-15323869 REVERSE'	AT2G36530.1 | Symbols:LOS2,ENO2 | LOW EXPRESSION OF OSMOTICALLY RESPONSIVE GENES 2,ENOLASE 2 | Enolase | Chr2:15321081-15323786 REVERSE LENGTH=444	52.716	48.863	ATITVVK(1)AR	-0.109281	0.457385	0.683257	0.000168859	0.0929025	0.202921	1.73616	2.54143e-06	-0.12513	0.243766	1.19208	0.177695	-0.0200556	0.783968	1.15314	0.284161	0.10627	0.247756	1.34194	0.0256142	-0.00420668	0.956174	0.660938	7.02747e-05	-0.0334232	0.748966
AT5G59870.1	141	-0.0885665	0.596799	-0.0725965	0.683538	-0.0814914	0.784061	0.39287	0.0688214	-0.420181	0.315624	-0.427256	0.00620561	0.03821	0.839115	4	histone H2A 6;Encodes HTA6, a histone H2A protein.	nucleus	'Symbols: HTA6 | HTA6; DNA binding | chr5:24115381-24116220 REVERSE'	AT5G59870.1 | Symbols:h2a.w.6,HTA6 | histone H2A 6 | histone H2A 6 | Chr5:24115605-24116144 REVERSE LENGTH=150	123.98	52.641	ATK(1)SPVK(1)SPK	0.170684	0.0624434	0.522807	0.0064462	-0.0801667	0.278098	0.609942	0.035857	0.250096	0.00782971	0.665099	0.226095	0.00783398	0.934549	0.976091	0.964718	0.0378206	0.576273	0.752096	0.424629	-0.0715786	0.380867	0.767266	0.305934	-0.110153	0.159204
AT1G55490.5	439	-0.110145	0.570299	-0.144751	0.436054	-0.0220092	0.952194	0.0547908	0.826008	-0.241137	0.624454	-0.329273	0.0788375	-0.129731	0.504442	3			'Symbols: CPN60B, LEN1 | CPN60B (CHAPERONIN 60 BETA); ATP binding / protein binding | chr1:20715563-20719165 REVERSE'	neoAT1G55490.51;neoAT1G55490.41;neoAT1G55490.31;neoAT1G55490.21;neoAT1G55490.11;AT1G55490.5 | Symbols:Cpn60beta1,LEN1,CPN60B | chaperonin-60beta1,LESION INITIATION 1,chaperonin 60 beta | chaperonin 60 beta | Chr1:20715717-20718673 REVERSE LENGTH=600;AT1G	140.89	112.42	ATLDNDEEK(1)VGADIVK	0.0299085	0.742414	0.418169	2.04049e-05	0.0565678	0.3179	0.910818	0.684798	0.13138	0.0540918	0.851907	0.563961	0.0928338	0.302105	0.945686	0.874019	0.178868	0.0527458	0.800354	0.388729	-0.0086377	0.91422	0.464201	8.34938e-05	-0.0294665	0.685402
ATCG00680.1	438	-0.230763	0.171713	-0.508009	0.066716	-0.0687366	0.845787	0.147739	0.493714	-0.634922	0.150315	-0.796949	0.00414946	-0.141201	0.639077	4	photosystem II reaction center protein B;encodes for CP47, subunit of the photosystem II reaction center.	plastid	'Symbols: PSBB | encodes for CP47, subunit of the photosystem II reaction center. | chrC:72371-73897 FORWARD'	ATCG00680.1 | Symbols:PSBB | photosystem II reaction center protein B | photosystem II reaction center protein B | ChrC:72371-73897 FORWARD LENGTH=508	201.61	148.68	ATLK(1)SDGVFR	-0.301146	0.139295			-0.0450005	0.543733			-0.273779	0.145373			-0.0169056	0.856571			0.210212	0.0326655			-0.0442717	0.775512			-0.272118	0.0124464
ATCG00480.1	495	-0.318963	0.380371	-0.926897	0.0525933	0.122037	0.848212	0.73162	0.090204	-0.128632	0.879032	-0.569632	0.0838444	1.08889	0.0320708	1	ATP synthase subunit beta;chloroplast-encoded gene for beta subunit of ATP synthase	plastid	'Symbols: ATPB | chloroplast-encoded gene for beta subunit of ATP synthase | chrC:52660-54156 REVERSE'	ATCG00480.1 | Symbols:PB,ATPB | ATP synthase subunit beta | ATP synthase subunit beta | ChrC:52660-54156 REVERSE LENGTH=498	52.576	29.697	ATNLEMESK(1)LK	-0.111419	0.443025			-0.0565822	0.529015			0.544838	0.000669569			0.47493	0.00125501			0.700384	0.000163712			-0.181327	0.198173			-0.282036	0.0235521
AT4G38970.1	292	0.20451	0.419562	0.302168	0.271194	0.0459396	0.915889	0.339355	0.266324	-0.0682447	0.908891	0.0903253	0.603815	0.127513	0.687656	2	fructose-bisphosphate aldolase 2;Protein is tyrosine-phosphorylated and its phosphorylation state is modulated in response to ABA in Arabidopsis thaliana seeds.	plastid	'fructose-bisphosphate aldolase, putative | chr4:18163496-18165762 REVERSE'	AT4G38970.1 | Symbols:AtFBA2,FBA2 | fructose-bisphosphate aldolase 2 | fructose-bisphosphate aldolase 2 | Chr4:18163714-18165659 REVERSE LENGTH=398;AT4G38970.2 | Symbols:AtFBA2,FBA2 | fructose-bisphosphate aldolase 2 | fructose-bisphosphate aldolase 2 |	102.65	89.249	ATPEQVAAYTLK(1)LLR	0.257582	0.345501	0.957144	0.427355	-0.0796078	0.253552	1.25411	4.05095e-05	0.383875	0.0946086	1.0104	0.919157	0.188818	0.125299	1.10276	0.147393	-0.224594	0.335968	1.0883	0.214426	0.0625253	0.703471	1.04463	0.429373	0.333804	0.283104
AT2G21330.1	293	0.507916	0.0291733	0.461367	0.0950457	0.153472	0.658747	0.44924	0.0715574	-0.543993	0.267598	-0.189549	0.264367	-0.201676	0.45739	3	fructose-bisphosphate aldolase 1;	plastid	'fructose-bisphosphate aldolase, putative | chr2:9128151-9130240 REVERSE'	AT2G21330.1 | Symbols:FBA1,AtFBA1 | fructose-bisphosphate aldolase 1 | fructose-bisphosphate aldolase 1 | Chr2:9128416-9130152 REVERSE LENGTH=399;AT2G21330.3 | Symbols:FBA1,AtFBA1 | fructose-bisphosphate aldolase 1 | fructose-bisphosphate aldolase 1 |	79.022	69.1	ATPEQVASYTLK(1)LLR			0.592854	1.3135e-05			1.63521	2.66618e-05	0.0486658	0.387749	1.22197	0.155998	0.0510211	0.52587	1.04569	0.816154	0.0675247	0.344893	1.03512	0.863688			0.50733	5.50761e-07
AT3G15790.3	93	-0.396171	0.120102	-0.70453	0.0972296	-0.0111403	0.979966	0.238076	0.435471	-0.42899	0.469579	-0.814021	0.0231854	0.128584	0.628888	2			'Symbols: MBD11, ATMBD11 | MBD11; DNA binding / methyl-CpG binding | chr3:5343016-5344700 FORWARD'	AT3G15790.3 | Symbols:ATMBD11,MBD11 | methyl-CPG-binding domain 11 | methyl-CPG-binding domain 11 | Chr3:5343209-5344386 FORWARD LENGTH=254;AT3G15790.2 | Symbols:ATMBD11,MBD11 | methyl-CPG-binding domain 11 | methyl-CPG-binding domain 11 | Chr3:5343209	75.294	47.673	ATPSPDK(1)EPPK	0.218388	0.0988847	0.361169	7.96047e-06	0.223142	0.118863	1.45574	0.0442141	-0.0396157	0.620683	0.947358	0.888702	-0.324349	0.00623696	1.01552	0.972381	-0.197501	0.093163	1.0859	0.818588	-0.0663458	0.514471	0.387155	1.81099e-05	0.0962945	0.402355
AT2G31610.1	7	0.0581996	0.770273	-0.0753691	0.679618	-0.217152	0.59789	-0.0312972	0.900075	-0.537251	0.274239	-0.261899	0.117857	-0.217827	0.361195	3	Ribosomal protein S3 family protein;	cytosol	'40S ribosomal protein S3 (RPS3A) | chr2:13450302-13451923 FORWARD'	AT2G31610.1 | Ribosomal protein S3 family protein | Chr2:13450384-13451669 FORWARD LENGTH=250;AT5G35530.1 | Ribosomal protein S3 family protein | Chr5:13710355-13712192 REVERSE LENGTH=248	66.799	30.919	ATQISK(1)K	0.00256291	0.977754	0.487437	1.17906e-06	0.00681893	0.92658	1.44152	0.00169334	0.184454	0.0170818	0.829115	0.246763	0.0921497	0.294215	1.03006	0.899589	0.253168	0.0151515	0.960687	0.858688	-0.089741	0.300257	0.605571	7.84132e-05	-0.1542	0.0726682
AT4G23670.1	14	-0.0135544	0.935441	0.0167877	0.934451	0.257792	0.525704	0.34528	0.10976	-0.471272	0.284226	-0.742619	0.000949679	-0.414127	0.0393143	4	Polyketide cyclase/dehydrase and lipid transport superfamily protein;	cytosol	'major latex protein-related / MLP-related | chr4:12332560-12333804 REVERSE'	AT4G23670.1 | Polyketide cyclase/dehydrase and lipid transport superfamily protein | Chr4:12332846-12333656 REVERSE LENGTH=151;AT2G01520.1 | Symbols:MLP328,ZCE1 | (Zusammen-CA)-enhanced 1,MLP-like protein 328 | MLP-like protein 328 | Chr2:235992-236881	70.584	44.718	ATSGTYVTEVPLK(1)GSAEK	-0.00308919	0.990685	0.381794	6.78928e-06	0.707509	0.00772128	1.01707	0.953603	-0.627754	0.00117967	0.833403	0.501143	-0.813485	0.000743738	0.67484	0.108579	0.0413059	0.667712	0.709624	0.163344	-0.18882	0.308615	0.309154	5.94649e-07	-0.147282	0.274774
AT5G08690.1	21	0.0939918	0.650615	-0.0358112	0.884109	-0.428412	0.344443	0.0440667	0.859666	-0.764424	0.125081	-0.24202	0.111689	-0.162142	0.398273	3	ATP synthase alpha/beta family protein;Encodes the mitochondrial ATP synthase beta-subunit. This subunit is encoded by a multigene family of three members (At5g08670, At5g08680, At5g08690) that shared 98% sequence identity at the amino acid level.	mitochondrion	'ATP synthase beta chain 2, mitochondrial | chr5:2825713-2828662 FORWARD'	neoAT5G08690.11;neoAT5G08670.11;AT5G08690.1 | ATP synthase alpha/beta family protein | Chr5:2825739-2828352 FORWARD LENGTH=556;AT5G08670.1 | ATP synthase alpha/beta family protein | Chr5:2818395-2821149 REVERSE LENGTH=556	157.97	140.83	ATSSPASSAAPSSAPAK(0.009)DEGK(0.991)K	0.0474675	0.600971	0.528567	0.000539918	0.0674431	0.260981	1.1313	0.563809	0.103688	0.126128	0.899838	0.733377	0.063817	0.37644	1.53544	0.0771942	0.117955	0.172967	1.11043	0.73587	0.00759606	0.920591	0.901922	0.644332	0.0133053	0.877424
AT5G08690.1	17	0.305222	0.297971	-0.302356	0.241488	0.63444	0.15897	-0.25204	0.409031	0.178682	0.762696	-0.150536	0.573061	-0.100219	0.696978	2	ATP synthase alpha/beta family protein;Encodes the mitochondrial ATP synthase beta-subunit. This subunit is encoded by a multigene family of three members (At5g08670, At5g08680, At5g08690) that shared 98% sequence identity at the amino acid level.	mitochondrion	'ATP synthase beta chain 2, mitochondrial | chr5:2825713-2828662 FORWARD'	neoAT5G08690.11;neoAT5G08670.11;AT5G08690.1 | ATP synthase alpha/beta family protein | Chr5:2825739-2828352 FORWARD LENGTH=556;AT5G08670.1 | ATP synthase alpha/beta family protein | Chr5:2818395-2821149 REVERSE LENGTH=556	109.03	95.295	ATSSPASSAAPSSAPAK(0.571)DEGK(0.429)K	0.0474675	0.600971	0.528567	0.000539918	0.0674431	0.260981	1.1313	0.563809	0.103688	0.126128	0.899838	0.733377	0.063817	0.37644	1.53544	0.0771942	0.117955	0.172967	1.11043	0.73587	0.00759606	0.920591	0.901922	0.644332	0.0133053	0.877424
AT5G62390.1	234	-0.0857066	0.72569	-0.0534065	0.843846	0.301513	0.488776	0.101545	0.739402	0.120532	0.838769	-0.266687	0.173457	-0.111735	0.649892	2	BCL-2-associated athanogene 7;A member of Arabidopsis BAG (Bcl-2-associated athanogene) proteins, plant homologs of mammalian regulators of apoptosis. Plant BAG proteins are multi-functional and remarkably similar to their animal counterparts, as they regulate apoptotic-like processes ranging from pathogen attack, to abiotic stress, to plant development. Localized to the ER. Necessary for the pro…	endoplasmic reticulum	'Symbols: ATBAG7 | ATBAG7 (ARABIDOPSIS THALIANA BCL-2-ASSOCIATED ATHANOGENE 7); calmodulin binding | chr5:25051978-25054289 REVERSE'	AT5G62390.1 | Symbols:ATBAG7,BAG7 | BCL-2-associated athanogene 7 | BCL-2-associated athanogene 7 | Chr5:25052377-25054170 REVERSE LENGTH=446	92.062	28.576	ATTGGEK(1)K	-0.00127925	0.99303	1.72085	0.000222012	0.0366274	0.540503	0.561928	0.00011961	0.154884	0.121399	0.911075	0.690105	0.135542	0.0731478	1.15901	0.47625	0.190737	0.144401	1.09402	0.702077	-0.0206208	0.804553	2.18915	3.67021e-06	-0.0185679	0.88965
AT4G28440.1	17					1.06818	0.128578									0	Nucleic acid-binding, OB-fold-like protein;	cytosol	'DNA-binding protein-related | chr4:14059988-14061386 FORWARD'	AT4G28440.1 | Nucleic acid-binding%2C OB-fold-like protein | Chr4:14060054-14060970 FORWARD LENGTH=153	49.423	20.696	ATTGTAAVATGTSTVK(1)R	-0.0600959	0.610898	0.631248	0.00718833	-0.15635	0.145542	1.44591	0.0297334	0.035491	0.675013	1.11597	0.713734	0.11037	0.302463	1.3797	0.181375	-0.111388	0.134897	1.22806	0.423539	0.0147835	0.84593	0.780426	0.159263	0.0654084	0.375314
AT1G15340.1	94	0.00479402	0.976582	-0.128439	0.477789	-0.105384	0.712257	0.322941	0.134695	-0.36983	0.378046	-0.259651	0.136305	0.191729	0.320796	4	methyl-CPG-binding domain 10;Protein containing methyl-CpG-binding domain.Has sequence similarity to human MBD proteins.	nucleus	'Symbols: MBD10 | MBD10; DNA binding / methyl-CpG binding | chr1:5275677-5277689 REVERSE'	AT1G15340.1 | Symbols:MBD10 | methyl-CPG-binding domain 10 | methyl-CPG-binding domain 10 | Chr1:5275895-5277474 REVERSE LENGTH=384	151.1	123.77	ATTPTPDK(1)EPLLK	-0.0897814	0.599995	1.13214	0.153228	0.226475	0.0591853	0.967703	0.783015	-0.0911084	0.132164	0.895743	0.377461	-0.0861742	0.505391	1.05797	0.700553	0.292775	0.0279486	1.01948	0.913716	-0.0848472	0.338349	1.33718	0.00096964	-0.152474	0.219319
AT1G15340.1	99	-0.301403	0.080162	-0.216032	0.231986	-0.285582	0.340714	0.326027	0.131011	-0.386587	0.358971	-0.402408	0.00950719	0.13965	0.419206	4	methyl-CPG-binding domain 10;Protein containing methyl-CpG-binding domain.Has sequence similarity to human MBD proteins.	nucleus	'Symbols: MBD10 | MBD10; DNA binding / methyl-CpG binding | chr1:5275677-5277689 REVERSE'	AT1G15340.1 | Symbols:MBD10 | methyl-CPG-binding domain 10 | methyl-CPG-binding domain 10 | Chr1:5275895-5277474 REVERSE LENGTH=384	157.38	121.19	ATTPTPDKEPLLK(1)K	-0.0897814	0.599995	1.13214	0.153228	0.226475	0.0591853	0.967703	0.783015	-0.0911084	0.132164	0.895743	0.377461	-0.0861742	0.505391	1.05797	0.700553	0.292775	0.0279486	1.01948	0.913716	-0.0848472	0.338349	1.33718	0.00096964	-0.152474	0.219319
AT5G55220.1	91	-0.129497	0.718179	0.170485	0.657055	0.479879	0.461227	0.422936	0.327282	0.302497	0.720553	-0.306879	0.291681	-0.0544284	0.886442	1	trigger factor type chaperone family protein;	plastid	'trigger factor type chaperone family protein | chr5:22397616-22400842 FORWARD'	neoAT5G55220.11;AT5G55220.1 | trigger factor type chaperone family protein | Chr5:22397677-22400678 FORWARD LENGTH=547	121.64	65.205	ATVESILK(1)R	-0.0546293	0.624422	0.555413	7.05829e-05	-0.172735	0.0428678	0.921983	0.62688	0.240001	0.0189759	0.705324	0.057071	0.293174	0.00318438	1	1	0.37165	0.00667277	0.895534	0.607097	-0.00145665	0.988915	0.787457	0.0690765	-0.251212	0.0528674
AT1G08360.1	155	0.215454	0.550083	-0.0540911	0.886831	-0.0203243	0.974533	-0.254811	0.555042	-0.56819	0.502346	-0.332411	0.258429	-0.533131	0.203574	1	Ribosomal protein L1p/L10e family;	cytosol	'60S ribosomal protein L10A (RPL10aA) | chr1:2636011-2637915 FORWARD'	AT1G08360.1 | Ribosomal protein L1p/L10e family | Chr1:2636231-2637694 FORWARD LENGTH=216;AT2G27530.2 | Symbols:PGY1 | PIGGYBACK1 | Ribosomal protein L1p/L10e family | Chr2:11763443-11764570 REVERSE LENGTH=216;AT2G27530.1 | Symbols:PGY1 | PIGGYBACK1 |	138.1	47.441	ATVK(1)FQLK	-0.00813746	0.928831	0.849379	0.494325	0.0279962	0.640205	1.78109	0.004533	-0.0792479	0.188674	1.15232	0.681762	-0.0683378	0.336029	1.63659	0.0795219	-0.0395844	0.650813	1.17919	0.618542	0.00277257	0.971739	1.20633	0.414587	-0.000757272	0.993856
AT2G30620.1	152	-0.182497	0.272364	-0.33031	0.06081	-0.266479	0.409656	0.111341	0.60599	-0.323381	0.442478	-0.2394	0.0466462	0.202251	0.21788	4	winged-helix DNA-binding transcription factor family protein;	nucleus	'histone H1.2 | chr2:13044931-13046511 FORWARD'	AT2G30620.1 | winged-helix DNA-binding transcription factor family protein | Chr2:13045360-13046267 FORWARD LENGTH=273;AT2G30620.2 | winged-helix DNA-binding transcription factor family protein | Chr2:13045360-13046267 FORWARD LENGTH=202	116.73	46.901	ATVVAK(1)PK	0.0782959	0.513403	1.74716	0.00299733	0.0870211	0.314505	0.731015	0.0926091	-0.260564	0.416356	0.733222	0.239343	-0.0782405	0.305767	0.64842	0.0932529	-0.161036	0.233791	0.802524	0.429406	0.26062	0.356044	1.54508	0.0178699	0.169816	0.232817
AT3G54050.2	10															0	high cyclic electron flow 1;Encodes HCEF1 (High Cyclic Electron Flow 1). Mutant phenotype: constitutively elevated electron flow (CEFI).	plastid	'fructose-1,6-bisphosphatase, putative / D-fructose-1,6-bisphosphate 1-phosphohydrolase, putative / FBPase, putative | chr3:20016905-20018780 FORWARD'	neoAT3G54050.21;neoAT3G54050.11;AT3G54050.2 | Symbols:HCEF1,cfbp1 | high cyclic electron flow 1 | high cyclic electron flow 1 | Chr3:20016951-20018527 FORWARD LENGTH=417;AT3G54050.1 | Symbols:HCEF1,cfbp1 | high cyclic electron flow 1 | high cyclic elect	30.872	25.506	AVAADAAETK(1)TAAR	-0.0416948	0.659728	0.588622	1.05515e-06	-0.00603423	0.919914	0.847468	0.0442554	0.0113134	0.956089	0.902876	0.407901	0.0611743	0.789497	1.03163	0.848535	0.113751	0.56811	0.944727	0.6904	0.00816611	0.913416	0.67256	3.32925e-05	-0.0586106	0.391662
AT1G06760.1	239	-0.122742	0.474385	0.147045	0.403829	-0.412839	0.232781	0.543625	0.0118285	-0.451412	0.283778	-0.161315	0.211001	0.235266	0.164987	4	winged-helix DNA-binding transcription factor family protein;	nucleus	'histone H1, putative | chr1:2076504-2077698 REVERSE'	AT1G06760.1 | winged-helix DNA-binding transcription factor family protein | Chr1:2076687-2077616 REVERSE LENGTH=274	143.85	19.48	AVAATK(1)K	0.129108	0.207572	1.86947	0.000226106	0.0481338	0.476358	0.513462	0.000117692	-0.0257414	0.644415	0.750909	0.194562	-0.154476	0.0585034	0.864561	0.557785	-0.0317463	0.745757	1.02242	0.949812	0.000374148	0.997341	2.15242	2.58086e-05	-0.0745954	0.495708
AT1G12900.1	225															0	glyceraldehyde 3-phosphate dehydrogenase A subunit 2;	plastid	'Symbols: GAPA-2 | GAPA-2 (GLYCERALDEHYDE 3-PHOSPHATE DEHYDROGENASE A SUBUNIT 2); NAD or NADH binding / binding / catalytic/ glyceraldehyde-3-phosphate dehydrogenase (phosphorylating)/ glyceraldehyde-3-phosphate dehydrogenase | chr1:4392450-4394400 REVERSE'	neoAT1G12900.11;AT1G12900.4 | Symbols:GAPA-2 | glyceraldehyde 3-phosphate dehydrogenase A subunit 2 | glyceraldehyde 3-phosphate dehydrogenase A subunit 2 | Chr1:4392634-4393850 REVERSE LENGTH=350;AT1G12900.3 | Symbols:GAPA-2 | glyceraldehyde 3-phosphat	150.28	119.71	AVALVLPNLK(1)GK	-0.163831	0.254915	0.518139	8.52502e-06	-0.151841	0.0599406	0.636138	0.000477845	0.173287	0.0634281	1.31109	0.112648	0.256273	0.0128229	1.13648	0.496744	0.388581	0.00434938	1.00356	0.99043	-0.0808451	0.473788	0.449133	7.74885e-07	-0.284149	0.0157409
ATCG00480.1	86	-0.224052	0.206831	-0.177382	0.288325	0.102569	0.772535	0.179474	0.405739	0.0942914	0.825339	-0.23233	0.0610353	0.124526	0.418913	4	ATP synthase subunit beta;chloroplast-encoded gene for beta subunit of ATP synthase	plastid	'Symbols: ATPB | chloroplast-encoded gene for beta subunit of ATP synthase | chrC:52660-54156 REVERSE'	ATCG00480.1 | Symbols:PB,ATPB | ATP synthase subunit beta | ATP synthase subunit beta | ChrC:52660-54156 REVERSE LENGTH=498	201.84	142.93	AVAMSATEGLK(1)R	-0.111419	0.443025			-0.0565822	0.529015			0.544838	0.000669569			0.47493	0.00125501			0.700384	0.000163712			-0.181327	0.198173			-0.282036	0.0235521
AT2G19730.3	115	-0.012824	0.946783	-0.0302806	0.881226	-0.107615	0.798313	0.0399293	0.872724	-0.4944	0.318018	-0.399609	0.0240282	-0.329399	0.138035	3	Ribosomal L28e protein family;	cytosol	'60S ribosomal protein L28 (RPL28A) | chr2:8511510-8513221 FORWARD'	AT2G19730.3 | Ribosomal L28e protein family | Chr2:8511752-8512995 FORWARD LENGTH=143;AT2G19730.2 | Ribosomal L28e protein family | Chr2:8511752-8512995 FORWARD LENGTH=143;AT2G19730.1 | Ribosomal L28e protein family | Chr2:8511752-8512995 FORWARD LEN	160.55	136.51	AVANQVVDNYYRPDLK(1)K	0.0734383	0.495048	0.814395	0.0494213	0.056337	0.569671	1.56601	0.000114913	0.0187028	0.759086	0.834838	0.225879	-0.135525	0.110671	0.93226	0.70008	-0.0894694	0.26764	0.855537	0.304235	-0.0807891	0.388606	0.909432	0.431747	0.0102818	0.913548
AT4G09000.1	42	0.275037	0.211847	0.14469	0.661419	-0.218825	0.644429	-0.0795594	0.712444	-0.312988	0.478721	0.180873	0.369486	-0.0433765	0.845891	4	general regulatory factor 1;Encodes a 14-3-3 gene, designated GRF1 chi (for general regulatory factor1-G-box factor 14-3-3 homolog isoform chi). The major native forms of 14-3-3s are homo- and hetero-dimers, the biological functions of which are to interact physically with specific client proteins and thereby effect a change in the client. As a result, 14-3-3s are involved in a vast array of proc…	cytosol	'Symbols: GRF1, GF14 CHI | 14-3-3-like protein GF14 chi / general regulatory factor 1 (GRF1) | chr4:5775210-5777481 FORWARD'	AT4G09000.1 | Symbols:GRF1,GF14 CHI | GENERAL REGULATORY FACTOR1-G-BOX FACTOR 14-3-3 HOMOLOG ISOFORM CHI,general regulatory factor 1 | general regulatory factor 1 | Chr4:5775387-5777157 FORWARD LENGTH=267;AT4G09000.2 | Symbols:GRF1,GF14 CHI | GENERAL RE	184.1	149.89	AVDK(1)DELTVEER	0.00184818	0.990976	0.793605	0.0846619	0.217044	0.0414099	1.08811	0.616714	-0.0317806	0.714626	0.835076	0.357153	-0.0120784	0.888647	1.05404	0.840658	0.212442	0.0329667	0.921827	0.731409	0.0215504	0.85774	1.00169	0.994501	-0.00747674	0.936975
AT3G04840.1	26	0.135962	0.587117	0.17059	0.511605	-0.341894	0.473186	0.176629	0.562862	-0.598316	0.316426	-0.120459	0.494474	-0.11442	0.640853	2	Ribosomal protein S3Ae;	cytosol	'40S ribosomal protein S3A (RPS3aA) | chr3:1329665-1331617 FORWARD'	AT3G04840.1 | Ribosomal protein S3Ae | Chr3:1329751-1331418 FORWARD LENGTH=262;AT4G34670.1 | Ribosomal protein S3Ae | Chr4:16548724-16550222 FORWARD LENGTH=262	99.802	40.452	AVDPFSK(1)K	0.051691	0.519306	0.471701	4.34628e-06	0.170883	0.0282037	1.37877	0.0141934	-0.0790663	0.452568	0.847856	0.39978	-0.112504	0.194782	1.00509	0.98725	0.0426123	0.565853	0.973123	0.922719	0.0182534	0.818533	0.559177	8.1474e-05	0.0157672	0.812911
AT3G27850.1	7	0.152598	0.446438	0.150615	0.583241	-0.0591692	0.903613	0.0606685	0.778664	-0.400197	0.36267	-0.188429	0.230625	-0.278376	0.16301	4	ribosomal protein L12-C;50S ribosomal protein L12-C	plastid	'Symbols: RPL12-C | RPL12-C (ribosomal protein l12-c); structural constituent of ribosome | chr3:10324839-10325713 FORWARD'	neoAT3G27850.11;neoAT3G27830.21;neoAT3G27830.11;AT3G27850.1 | Symbols:RPL12-C | ribosomal protein L12-C | ribosomal protein L12-C | Chr3:10324905-10325468 FORWARD LENGTH=187;AT3G27830.2 | Symbols:RPL12-A,RPL12 | ribosomal protein L12-A,RIBOSOMAL PROTEIN	151.15	125.93	AVEAPEK(1)IEK	-0.0242967	0.83088	0.528038	0.000114007	-0.0153116	0.81758	1.01569	0.949809	-0.0231571	0.774495	1.01886	0.95592	0.0358022	0.658654	1.15333	0.544934	0.117458	0.12594	1.09829	0.721642	0.0346626	0.641914	0.597731	0.000954455	-0.0969675	0.170229
AT5G56000.1	481	0.0107984	0.96482	0.150267	0.617126	0.339771	0.437653	0.508845	0.0956069	-0.140109	0.813131	-0.469081	0.0349434	-0.110503	0.659485	2	HEAT SHOCK PROTEIN 81.4;	cytosol	'heat shock protein 81-4 (HSP81-4) | chr5:22677451-22680152 REVERSE'	AT5G56000.1 | Symbols:Hsp81.4,AtHsp90.4 | HEAT SHOCK PROTEIN 90.4,HEAT SHOCK PROTEIN 81.4 | HEAT SHOCK PROTEIN 81.4 | Chr5:22677602-22680067 REVERSE LENGTH=699;AT5G56010.1 | Symbols:AtHsp90-3,AtHsp90.3,Hsp81.3,HSP81-3 | HEAT SHOCK PROTEIN 90-3,HEAT SHOC	105.65	69.915	AVENSPFLEK(1)LK	0.0499729	0.790426	0.719674	0.096209	0.937041	0.000387101	0.949053	0.859297	0.0149246	0.880567	0.798272	0.449132	-0.0822708	0.488595	1.01132	0.981533	0.337638	0.0196976	0.915086	0.812211	-0.0472225	0.701029	0.911743	0.728612	0.517133	0.00213725
AT1G36280.1	108	0.050847	0.834584	-0.0609777	0.804726	0.193034	0.64605	0.181738	0.551622	-0.0709834	0.904532	-0.21317	0.248325	0.0295456	0.907226	2	L-Aspartase-like family protein;	plastid	'adenylosuccinate lyase, putative / adenylosuccinase, putative | chr1:13640508-13643017 FORWARD'	neoAT1G36280.11;AT1G36280.1 | L-Aspartase-like family protein | Chr1:13640600-13642908 FORWARD LENGTH=527;neoAT1G36280.21;AT1G36280.2 | L-Aspartase-like family protein | Chr1:13640600-13642908 FORWARD LENGTH=519;neoAT4G18440.11;AT4G18440.1 | L-Asparta	99.442	21.178	AVEYFLK(1)QK	-0.0507211	0.711835	0.563596	0.000464305	0.00250748	0.97199	1.36023	0.044689	0.0125035	0.953521	1.16933	0.514582	0.0199234	0.822743	1.39142	0.126283	0.113122	0.299967	1.26541	0.288641	-0.0433012	0.735496	0.670642	0.00942686	-0.0906907	0.384861
AT5G17630.1	20	-0.199652	0.421976	0.00155538	0.994993	0.642405	0.15238	0.23318	0.44497	0.586789	0.323558	-0.255268	0.197347	-0.0236436	0.929668	2	Nucleotide/sugar transporter family protein;	plastid	'glucose-6-phosphate/phosphate translocator, putative | chr5:5809334-5810962 FORWARD'	neoAT5G17630.11;AT5G17630.1 | Nucleotide/sugar transporter family protein | Chr5:5809475-5810728 FORWARD LENGTH=417	71.073	62.683	AVGSSDSNPDEKSDLGEAEK(1)K	-0.0477758	0.815483	0.577444	0.00263186	0.135565	0.14011	1.22371	0.300118	-0.0505046	0.620726	0.912045	0.780997	0.0393021	0.739933	1.11816	0.723631	0.214653	0.0511778	1.04657	0.903256	0.0420308	0.681989	0.707945	0.0529061	-0.0397862	0.743785
AT1G09690.1	78	-0.0553207	0.877207	-0.281549	0.471763	0.414547	0.522111	-0.354586	0.411469	0.203712	0.809565	-0.266155	0.352827	-0.339193	0.393326	1	Translation protein SH3-like family protein;	cytosol	'60S ribosomal protein L21 (RPL21C) | chr1:3136188-3137475 REVERSE'	AT1G09690.1 | Translation protein SH3-like family protein | Chr1:3136407-3137430 REVERSE LENGTH=164;AT1G09590.1 | Translation protein SH3-like family protein | Chr1:3106549-3107606 FORWARD LENGTH=164;AT1G57860.1 | Translation protein SH3-like family p	68.563	45.685	AVGVEVNK(1)QIGNR			0.744624	0.0380844			1.29158	0.0744116			0.630832	0.0241879			0.888139	0.612427			0.831557	0.384131			1.04835	0.820526
AT1G06690.1	181															0	NAD(P)-linked oxidoreductase superfamily protein;	plastid	'aldo/keto reductase family protein | chr1:2049602-2052154 REVERSE'	neoAT1G06690.11;AT1G06690.1 | NAD(P)-linked oxidoreductase superfamily protein | Chr1:2049742-2052039 REVERSE LENGTH=377	103.34	71.812	AVGVSNYSEK(1)R	-0.105148	0.202984	0.850767	0.297024	-0.065803	0.328634	1.84803	0.000106403	0.00715501	0.927954	1.14303	0.554708	0.096884	0.304319	1.17341	0.462391	0.00969632	0.918747	1.21957	0.340093	-0.0154192	0.836355	0.873384	0.403183	0.0213847	0.787026
AT4G15000.2	27	-0.196367	0.433544	-0.305204	0.269053	0.29723	0.484585	0.354429	0.24567	0.0992272	0.86699	-0.39437	0.0578824	0.265263	0.382437	2	Ribosomal L27e protein family;	cytosol	'60S ribosomal protein L27 (RPL27C) | chr4:8571833-8572489 FORWARD'	AT4G15000.2 | Ribosomal L27e protein family | Chr4:8571896-8572387 FORWARD LENGTH=131;AT4G15000.1 | Ribosomal L27e protein family | Chr4:8571896-8572303 FORWARD LENGTH=135	85.813	49.418	AVIIK(1)SFDDGNR	-0.174072	0.12638	0.519301	1.14713e-05	-0.00688866	0.919895	1.6154	0.000333538	-0.102099	0.27585	0.710803	0.0494957	0.111449	0.112479	0.925422	0.724393	0.189258	0.0472079	0.956955	0.859187	0.0394763	0.631386	0.676097	0.00215211	-0.084698	0.368307
AT2G44040.1	37	0.39993	0.135086	0.648522	0.0372572	0.130401	0.755555	0.0672325	0.825682	0.218063	0.716324	0.487591	0.116683	-0.0936988	0.717499	2	Dihydrodipicolinate reductase, bacterial/plant;	plastid	'dihydrodipicolinate reductase family protein | chr2:18221769-18224104 REVERSE'	neoAT2G44040.11;AT2G44040.1 | Dihydrodipicolinate reductase%2C bacterial/plant | Chr2:18221985-18223998 REVERSE LENGTH=347	54.658	45.839	AVIK(1)AADSAGVNIVPISFGSAGEDGQR	-0.0453047	0.665172	0.886194	0.730945	-0.0338994	0.619486	0.988977	0.9799	-0.0484095	0.410869	1.07694	0.889285	-0.0562555	0.456808	1.26964	0.561991	-0.0139588	0.85027	1.11401	0.829531	-0.0531507	0.569108	1.04476	0.915471	-0.0761961	0.386473
AT1G44575.3	120	0.0899314	0.801833	0.755476	0.0933145	-0.0291181	0.963522	1.03336	0.0167313	-0.761253	0.369669	-0.642203	0.0603609	-0.364322	0.362147	1			'Symbols: NPQ4, PSBS | NPQ4 (NONPHOTOCHEMICAL QUENCHING); chlorophyll binding / xanthophyll binding | chr1:16871696-16873383 FORWARD'	neoAT1G44575.31;neoAT1G44575.11;AT1G44575.3 | Symbols:CP22,PSBS,NPQ4 | NONPHOTOCHEMICAL QUENCHING 4,PHOTOSYSTEM II SUBUNIT S | Chlorophyll A-B binding family protein | Chr1:16871768-16873194 FORWARD LENGTH=265;AT1G44575.1 | Symbols:CP22,PSBS,NPQ4 | NONP	84.916	44.871	AVIPPGK(1)NVR	0.0357131	0.65226	0.699017	0.00317897	-0.118519	0.0895861	1.66762	0.000113656	0.246882	0.00483865	0.999662	0.999075	0.225218	0.009516	1.01638	0.95173	0.159628	0.0577306	0.977579	0.93081	0.0140486	0.847811	0.710706	0.00463676	-0.0529297	0.457106
AT5G57490.1	97	0.184386	0.608329	-0.15428	0.687243	-0.481787	0.459525	0.454454	0.292527	-1.17621	0.168112	-0.510041	0.110666	0.0986933	0.796213	1	voltage dependent anion channel 4;Encodes a voltage-dependent anion channel (VDAC: AT3G01280/VDAC1, AT5G67500/VDAC2, AT5G15090/VDAC3, AT5G57490/VDAC4, AT5G15090/VDAC5). VDACs are reported to be porin-type, beta-barrel diffusion pores. They are prominently localized in the outer mitochondrial membrane and are involved in metabolite exchange between the organelle and the cytosol.	mitochondrion	'Symbols: VDAC4, ATVDAC4 | VDAC4 (VOLTAGE DEPENDENT ANION CHANNEL 4); voltage-gated anion channel | chr5:23283680-23285934 REVERSE'	AT5G57490.1 | Symbols:ATVDAC4,VDAC4 | voltage dependent anion channel 4,ARABIDOPSIS THALIANA VOLTAGE DEPENDENT ANION CHANNEL 4 | voltage dependent anion channel 4 | Chr5:23283895-23285335 REVERSE LENGTH=274	51.286	34.713	AVISFK(1)IPDHK	-0.210481	0.165552	1.32287	0.000262812	-0.148391	0.16109	0.858002	0.0297784	0.017202	0.872402	0.90046	0.308161	0.0934965	0.257409	0.947929	0.654837	0.0995648	0.22117	0.856551	0.119086	-0.134187	0.0993607	1.3926	4.48612e-05	-0.15446	0.062451
AT4G13360.1	348	-0.151754	0.536031	-0.218837	0.392636	-0.00493704	0.990543	-0.110462	0.717461	0.0403752	0.945616	-0.106441	0.562412	0.00193325	0.994026	2	ATP-dependent caseinolytic (Clp) protease/crotonase family protein;	mitochondrion	'catalytic | chr4:7775128-7777895 FORWARD'	neoAT4G13360.11;AT4G13360.1 | ATP-dependent caseinolytic (Clp) protease/crotonase family protein | Chr4:7775133-7777701 FORWARD LENGTH=421	93.551	74.308	AVLIDK(1)DQNPK	-0.0470776	0.764353	0.770535	0.0250841	-0.0873147	0.522525	0.863829	0.23997	-0.00322333	0.97773	0.956733	0.848325	0.139622	0.113379	1.06353	0.775377	-0.079879	0.478767	1.00169	0.995176	0.0957677	0.299324	0.856551	0.20876	0.132186	0.42883
AT4G26530.3	148	-0.0776889	0.688903	0.0988389	0.626294	0.556039	0.158451	0.0290308	0.924235	0.299797	0.532733	-0.333931	0.106189	-0.335436	0.210749	3			'fructose-bisphosphate aldolase, putative | chr4:13391344-13393107 FORWARD'	AT4G26530.3 | Symbols:FBA5,AtFBA5 | fructose-bisphosphate aldolase 5 | Aldolase superfamily protein | Chr4:13391566-13392937 FORWARD LENGTH=358;AT4G26530.2 | Symbols:FBA5,AtFBA5 | fructose-bisphosphate aldolase 5 | Aldolase superfamily protein | Chr4:1	133.86	109.57	AVLK(1)IGATEPSELSIQENAK	-0.0400352	0.633539	0.801275	0.299542	-0.107303	0.121941	0.0822685	1.55274e-10	0.398934	0.000305164	1.40035	0.227321	0.417052	0.000787171	1.16767	0.635369	0.431949	0.000222823	0.722468	0.246763	-0.0219169	0.811204	0.668136	0.0387154	-0.1222	0.180298
AT3G03780.3	142	-0.170041	0.31546	-0.142035	0.390221	0.049758	0.873481	0.408087	0.0587536	-0.315581	0.460559	-0.535379	0.00248513	0.0147426	0.925659	4	methionine synthase 2;Encodes a cytosolic methionine synthase, involved in methionine regeneration via the activated methyl cycle (or SAM cycle)	cytosol	'Symbols: ATMS2 | AtMS2; 5-methyltetrahydropteroyltriglutamate-homocysteine S-methyltransferase/ methionine synthase | chr3:957235-960980 FORWARD'	AT3G03780.3 | Symbols:MS2,ATMS2 | methionine synthase 2 | methionine synthase 2 | Chr3:957602-960740 FORWARD LENGTH=765;AT3G03780.2 | Symbols:MS2,ATMS2 | methionine synthase 2 | methionine synthase 2 | Chr3:957602-960740 FORWARD LENGTH=765;AT3G03780.1	132.78	81.87	AVNEYK(1)EAK	-0.146574	0.326361	0.153833	1.20454e-07	0.167799	0.0234233	3.23409	3.52157e-05	0.00652049	0.954762	0.934787	0.894698	-0.015666	0.826855	0.947929	0.918272	0.0997559	0.147865	1.16728	0.72118	-0.168761	0.0825868	0.155996	1.33115e-07	0.0523767	0.424936
AT1G72150.1	53	0.397469	0.136758	0.196893	0.43198	0.120195	0.773551	-0.208435	0.494748	-0.0791604	0.893582	0.198114	0.325345	-0.207215	0.585043	2	PATELLIN 1;novel cell-plate-associated protein that is related in sequence to proteins involved in membrane trafficking in other eukaryotes	cytosol	'Symbols: PATL1 | PATL1 (PATELLIN 1); transporter | chr1:27148460-27150980 FORWARD'	AT1G72150.1 | Symbols:PATL1 | PATELLIN 1 | PATELLIN 1 | Chr1:27148558-27150652 FORWARD LENGTH=573	68.44	44.59	AVPEK(1)EVTPEK	0.0360706	0.780323	2.64096	5.41345e-07	0.109715	0.176131	0.0646844	7.78359e-13	-0.00590023	0.940779	0.979028	0.947352	0.0339164	0.628696	0.886487	0.607645	0.166993	0.0398791	0.650618	0.0345631	0.0758872	0.360423	2.39133	2.0698e-06	-0.0233618	0.73301
AT1G62750.1	13	0.00877975	0.963446	0.039219	0.85017	0.3992	0.235997	-0.00611544	0.980425	0.280478	0.559044	-0.109942	0.470712	-0.155276	0.460277	3	Translation elongation factor EFG/EF2 protein;Nuclear encoded protein consists of the five domains conserved in EF-G proteins, with two GTP-binding sites in the first domain, and an additional transit peptide at the N-terminus. Localized in chloroplasts. Point mutation results in a delay in the onset of germination. At early developmental stage embryos still contain undifferentiated proplastids. …	plastid	'Symbols: ATSCO1, ATSCO1/CPEF-G, SCO1 | SCO1 (SNOWY COTYLEDON 1); ATP binding / translation elongation factor/ translation factor, nucleic acid binding | chr1:23233434-23236447 REVERSE'	neoAT1G62750.11;AT1G62750.1 | Symbols:ATSCO1/CPEF-G,ATSCO1,SCO1 | SNOWY COTYLEDON 1 | Translation elongation factor EFG/EF2 protein | Chr1:23233622-23236321 REVERSE LENGTH=783	110.12	60.466	AVPLK(1)DYR	-0.0259691	0.810513	0.468909	1.25688e-09	-0.00972919	0.907631	1.01021	0.928127	0.37623	0.000726574	1.19014	0.0748001	0.295961	0.0226211	1.23181	0.0354139	0.455764	0.000531429	1.06859	0.549318	-0.106237	0.24904	0.485328	2.29476e-09	-0.169532	0.0545786
AT4G18100.1	8	-0.00159329	0.992106	-0.209004	0.258107	0.0735049	0.830032	0.293713	0.173672	-0.459901	0.276017	-0.534999	0.00145307	-0.032282	0.874375	4	Ribosomal protein L32e;	cytosol	'60S ribosomal protein L32 (RPL32A) | chr4:10035485-10036541 REVERSE'	AT4G18100.1 | Ribosomal protein L32e | Chr4:10035715-10036475 REVERSE LENGTH=133;AT5G46430.2 | Ribosomal protein L32e | Chr5:18833429-18834409 FORWARD LENGTH=133;AT5G46430.1 | Ribosomal protein L32e | Chr5:18833429-18834409 FORWARD LENGTH=133	131.06	6.9829	AVPLLTK(1)K	0.0673672	0.425045	0.815476	0.283809	-0.0835294	0.170679	1.55177	0.0122285	0.087489	0.149254	1.17031	0.577859	0.00506069	0.940357	1.22604	0.44514	-0.06219	0.54248	1.10959	0.741994	-0.0150611	0.844586	0.854307	0.438161	-0.0162786	0.856331
AT4G20260.9	125															0			'Symbols: ATPCAP1, PCAP1 | DREPP plasma membrane polypeptide family protein | chr4:10940739-10943502 FORWARD'	AT4G20260.9 | Symbols:ATPCAP1,PCAP1,MDP25 | ARABIDOPSIS THALIANA PLASMA-MEMBRANE ASSOCIATED CATION-BINDING PROTEIN 1,microtubule-destabilizing protein 25,plasma-membrane associated cation-binding protein 1 | plasma-membrane associated cation-binding prote	62.393	47.463	AVSEASSSFGAGYVAGPVTFIFEK(1)VSVFLPEEVK(1)TK	0.0304858	0.800128	2.53456	1.46426e-05	0.143455	0.0932303	0.188135	9.77931e-09	-0.0942286	0.256856	0.700526	0.160928	-0.130682	0.0975432	0.928717	0.833847	-0.00893231	0.905783	0.95647	0.906112	-0.00596753	0.941144	3.36017	5.87922e-07	0.0217053	0.768138
AT4G20260.9	135															0			'Symbols: ATPCAP1, PCAP1 | DREPP plasma membrane polypeptide family protein | chr4:10940739-10943502 FORWARD'	AT4G20260.9 | Symbols:ATPCAP1,PCAP1,MDP25 | ARABIDOPSIS THALIANA PLASMA-MEMBRANE ASSOCIATED CATION-BINDING PROTEIN 1,microtubule-destabilizing protein 25,plasma-membrane associated cation-binding protein 1 | plasma-membrane associated cation-binding prote	62.393	47.463	AVSEASSSFGAGYVAGPVTFIFEK(1)VSVFLPEEVK(1)TK	0.0304858	0.800128	2.53456	1.46426e-05	0.143455	0.0932303	0.188135	9.77931e-09	-0.0942286	0.256856	0.700526	0.160928	-0.130682	0.0975432	0.928717	0.833847	-0.00893231	0.905783	0.95647	0.906112	-0.00596753	0.941144	3.36017	5.87922e-07	0.0217053	0.768138
AT4G10340.1	61	0.123308	0.731048	0.0091359	0.980801	0.0663116	0.917079	-0.137976	0.749271	-0.149775	0.859347	-0.0927786	0.734305	-0.23989	0.537689	1	light harvesting complex of photosystem II 5;photosystem II encoding the light-harvesting chlorophyll a/b binding protein CP26 of the antenna system of the photosynthetic apparatus	plastid	'Symbols: LHCB5 | LHCB5 (LIGHT HARVESTING COMPLEX OF PHOTOSYSTEM II 5); chlorophyll binding | chr4:6408016-6409677 FORWARD'	AT4G10340.1 | Symbols:LHCB5 | light harvesting complex of photosystem II 5 | light harvesting complex of photosystem II 5 | Chr4:6408200-6409496 FORWARD LENGTH=280;neoAT4G10340.11	168.1	151.71	AVSETSDELAK(1)WYGPDR	-0.125529	0.295916	0.901655	0.14752	0.0055976	0.942937	0.757653	0.000234549	-0.0381451	0.604261	0.915182	0.390854	-0.0248799	0.730154	0.977248	0.869647	0.236702	0.0203664	1.03407	0.798012	-0.112264	0.259648	0.962803	0.678765	-0.255984	0.00481528
AT1G16080.1	232	-0.163691	0.534267	-0.134317	0.583983	-0.568353	0.218019	0.213817	0.483674	-0.131428	0.827713	0.273235	0.179987	0.621368	0.0450769	2	;	plastid	'unknown protein | chr1:5514317-5516027 FORWARD'	neoAT1G16080.11;AT1G16080.1 | nuclear protein | Chr1:5514394-5515761 FORWARD LENGTH=313	131.69	99.624	AVSHFPTAVK(1)EFK	0.0325904	0.756193	0.719053	0.000128995	0.0785375	0.350195	1.2095	0.0142765	0.0908424	0.192608	0.960362	0.778907	-0.0771026	0.328953	0.967049	0.822895	0.0681118	0.335448	0.871022	0.211424	-0.135355	0.163501	0.724059	0.000161155	-0.066677	0.45832
AT1G42970.1	261															0	glyceraldehyde-3-phosphate dehydrogenase B subunit;Encodes chloroplast localized glyceraldehyde-3-phosphate dehydrogenase that can use both NADH and NADPH to reduce 1,3-diphosphate glycerate. It forms A2B2 heterotetramers with GapA forms of the GADPH enzyme. These complexes are active in the light under reducing conditions, but show reduced NADPH-dependent activity in response to oxidized thiored…	plastid	'Symbols: GAPB | GAPB (GLYCERALDEHYDE-3-PHOSPHATE DEHYDROGENASE B SUBUNIT); glyceraldehyde-3-phosphate dehydrogenase (NADP+)/ glyceraldehyde-3-phosphate dehydrogenase | chr1:16127381-16129843 FORWARD'	neoAT1G42970.11;AT1G42970.1 | Symbols:GAPB | glyceraldehyde-3-phosphate dehydrogenase B subunit | glyceraldehyde-3-phosphate dehydrogenase B subunit | Chr1:16127552-16129584 FORWARD LENGTH=447	124.1	85.701	AVSLVLPQLK(1)GK	0.022282	0.838654	0.702554	2.5054e-05	0.0274146	0.747103	1.09383	0.239643	0.397202	0.00109454	1.20497	0.06255	0.423058	0.00141366	1.11703	0.283837	0.431667	0.00019036	1.0181	0.905104	0.048138	0.497786	0.651279	2.50482e-06	0.0188048	0.822192
AT2G21960.1	28	0.317343	0.382721	0.104514	0.784	0.567143	0.387925	0.086145	0.841838	0.146591	0.862306	-0.10321	0.70622	-0.121579	0.750861	1	;	plastid	'unknown protein | chr2:9354842-9357091 FORWARD'	neoAT2G21960.11;AT2G21960.1 | transmembrane protein | Chr2:9354990-9356958 FORWARD LENGTH=332	51.956	45.157	AVSPSSSSSSPTASSGFDLSSLESAINK(1)K	0.0129607	0.905571	0.949696	0.397109	-0.0318889	0.63149	1.11476	0.0423711	0.328581	0.00202359	1.32479	0.00147175	0.334579	0.00118298	1.06138	0.469045	0.310582	0.00489104	1.16235	0.045727	0.0189589	0.81601	0.760865	1.72814e-05	-0.00789205	0.927989
AT3G52150.2	8	0.518321	0.0528947	0.0807891	0.739472	0.251598	0.550873	-0.377591	0.216168	0.166016	0.779079	0.432738	0.0495977	-0.0256417	0.927663	2	RNA-binding (RRM/RBD/RNP motifs) family protein;	plastid	'RNA recognition motif (RRM)-containing protein | chr3:19342024-19343466 FORWARD'	neoAT3G52150.21;neoAT3G52150.11;AT3G52150.2 | Symbols:PSRP2 | plastid-speci&#64257;c ribosomal protein 2 | RNA-binding (RRM/RBD/RNP motifs) family protein | Chr3:19342074-19343090 FORWARD LENGTH=253;AT3G52150.1 | Symbols:PSRP2 | plastid-speci&#64257;c r	85.974	74.703	AVTETEEK(1)PAALDPSSEAAR	0.0470004	0.645015	0.574812	0.000159946	-0.000309063	0.996944	0.655148	0.00203558	0.373906	0.00989615	0.882291	0.555074	0.138172	0.253345	1.06588	0.800188	0.410494	0.00218533	0.875011	0.522817	-0.188734	0.22265	0.694418	0.00656001	-0.272631	0.0125198
AT4G37930.1	434															0	serine transhydroxymethyltransferase 1;Encodes a protein with mitochondrial serine hydroxymethyltransferase activity, which functions in the photorespiratory pathway, catalyzes the conversion of serine and tetrahydrofolate to glycine and 5,10-methylene tetrahydrofolate. Involved in controlling cell damage caused by abiotic stress, such as high light and salt and the hypersensitive defense respons…	mitochondrion	'Symbols: SHM1, STM, SHMT1 | SHM1 (SERINE TRANSHYDROXYMETHYLTRANSFERASE 1); glycine hydroxymethyltransferase/ poly(U) binding | chr4:17831731-17834927 REVERSE'	neoAT4G37930.11;AT4G37930.1 | Symbols:STM,SHMT1,SHM1 | SERINE HYDROXYMETHYLTRANSFERASE 1,serine transhydroxymethyltransferase 1,SERINE TRANSHYDROXYMETHYLTRANSFERASE | serine transhydroxymethyltransferase 1 | Chr4:17831891-17834742 REVERSE LENGTH=517	68.735	40.336	AVTIALK(1)VK	-0.135771	0.391704	0.937718	0.0738514	-0.0526203	0.437257	0.975596	0.578105	0.455857	0.00182284	1.1657	0.00511631	0.562158	0.000100661	1.10612	0.0450027	0.750097	0.000133947	1.04357	0.430235	-0.0294706	0.777475	0.889794	0.00160002	-0.24056	0.0891001
AT4G26630.2	611	-0.207488	0.232012	-0.171422	0.35239	-0.145793	0.665731	0.516196	0.0168334	-0.53373	0.207972	-0.595425	0.00533481	0.0921934	0.603073	4	DEK domain-containing chromatin associated protein;	nucleus	'EXPRESSED IN: 23 plant structures; EXPRESSED DURING: 13 growth stages; CONTAINS InterPro DOMAIN/s: DEK, C-terminal (InterPro:IPR014876); BEST Arabidopsis thaliana protein match is: unknown protein (TAIR:AT5G55660.1); Has 253164 Blast hits to 95130 proteins in 2571 species: Archae - 852; Bacteria - 27744; Metazoa - 108483; Fungi - 29060; Plants - 10256; Viruses - 1718; Other Eukaryotes - 75051 (s…	AT4G26630.2 | Symbols:DEK3 | DEK-domain containing protein 3 | DEK domain-containing chromatin associated protein | Chr4:13430873-13434877 REVERSE LENGTH=763;AT4G26630.1 | Symbols:DEK3 | DEK-domain containing protein 3 | DEK domain-containing chromatin	101.3	61.25	AVVAAK(1)SSPPEK	-0.0317526	0.811112	0.640247	1.08093e-06	0.17859	0.0765102	0.859746	0.029098	0.00611445	0.923915	0.905292	0.326408	-0.128475	0.206541	0.98973	0.947248	0.23735	0.00742233	1.0325	0.809315	-0.166342	0.141525	0.699963	1.59e-05	-0.187234	0.0334651
AT4G29840.1	374	-0.000313252	0.998505	-0.232497	0.215691	-0.208569	0.567375	0.192466	0.372612	-0.487958	0.255972	-0.279702	0.0619724	0.14526	0.378939	4	Pyridoxal-5'-phosphate-dependent enzyme family protein;threonine synthase	plastid	'Symbols: MTO2, TS | MTO2 (METHIONINE OVER-ACCUMULATOR 2); threonine synthase | chr4:14599216-14601055 REVERSE'	neoAT4G29840.11;AT4G29840.1 | Symbols:MTO2,TS | THREONINE SYNTHASE,METHIONINE OVER-ACCUMULATOR 2 | Pyridoxal-5'-phosphate-dependent enzyme family protein | Chr4:14599434-14601014 REVERSE LENGTH=526;neoAT1G72810.11;AT1G72810.1 | Pyridoxal-5'-phosphate-de	129.16	71.601	AVYALK(1)K	0.182278	0.10574	0.585144	0.000387769	0.104282	0.282394	1.36161	0.0278973	0.0476971	0.495545	0.854847	0.467903	-0.0923765	0.338738	0.929818	0.780855	-0.115161	0.132708	0.96264	0.896483	0.0422047	0.577306	0.636461	0.00186383	0.127066	0.12199
AT1G64770.1	277	0.141884	0.692693	0.0155366	0.967359	-0.477689	0.463186	0.343475	0.426278	-0.972342	0.253083	-0.352769	0.234507	-0.0248311	0.948005	1	NDH-dependent cyclic electron flow 1;encodes a novel subunit of the chloroplast NAD(P)H dehydrogenase complex, involved in cyclic electron flow around photosystem I to produce ATP.	plastid	'Symbols: NDF2 | NDF2 (NDH-DEPENDENT CYCLIC ELECTRON FLOW 1); carbohydrate binding / catalytic | chr1:24057439-24059561 FORWARD'	AT1G64770.1 | Symbols:NDF2,PnsB2,NDH45 | NAD(P)H DEHYDROGENASE SUBUNIT 45,NDH-dependent cyclic electron flow 1,Photosynthetic NDH subcomplex B 2 | NDH-dependent cyclic electron flow 1 | Chr1:24057549-24059415 FORWARD LENGTH=348;neoAT1G64770.11	58.712	46.566	AVYNTPPSK(1)FETIDQGR	-0.0213026	0.785441	0.677715	0.001501	-0.112686	0.17088	1.23955	0.070856	0.149375	0.0354657	0.807445	0.202853	0.254969	0.00670118	0.82987	0.2746	0.155474	0.0952999	0.80907	0.207177	0.084291	0.2987	0.696537	0.00278924	-0.0131916	0.896608
AT5G15850.1	317	-0.464853	0.0373579	1.04249	0.0302071	-0.64807	0.193636	1.30471	1.75754e-07	-0.383686	0.435147	-0.200468	0.158147	0.0617507	0.737493	3	CONSTANS-like 1;Homologous to the flowering-time gene CONSTANS.	nucleus	'Symbols: COL1, ATCOL1 | COL1 (constans-like 1); transcription factor/ zinc ion binding | chr5:5176091-5177897 REVERSE'	AT5G15850.1 | Symbols:BBX2,ATCOL1,COL1 | CONSTANS-like 1,B-box domain protein 2 | CONSTANS-like 1 | Chr5:5176297-5177473 REVERSE LENGTH=355	130.22	95.968	AYAEK(1)RPR			1.96564	0.000354736			1.73969	0.00219586			1.0139	0.973982			0.688276	0.131742			1.07512	0.833707			1.33435	0.106835
AT3G02080.1	24	-0.0621053	0.772176	-0.201606	0.308797	0.552569	0.122242	0.15499	0.534064	0.178411	0.709334	-0.436263	0.0323068	-0.0796666	0.664731	3	Ribosomal protein S19e family protein;	cytosol	'40S ribosomal protein S19 (RPS19A) | chr3:363881-365275 REVERSE'	AT3G02080.1 | Ribosomal protein S19e family protein | Chr3:364138-365161 REVERSE LENGTH=143	139.97	109.47	AYASHLK(1)R	-0.0609913	0.793032	0.902564	0.403892	0.0355847	0.766521	1.39851	0.00239171	0.437377	0.0124861	1.0053	0.983938	0.521838	0.0291704	1.10649	0.555314	0.232013	0.288688	1.0318	0.888205	0.0234699	0.795672	0.993422	0.971463	0.32541	0.0692074
AT1G06680.1	11	-0.137288	0.460848	-0.201801	0.336477	0.0315684	0.924774	0.0940019	0.663213	-0.405339	0.334945	-0.574195	0.00659478	-0.278393	0.0912315	4	photosystem II subunit P-1;Encodes a 23 kD extrinsic protein that is part of photosystem II and participates in the regulation of oxygen evolution.	plastid	'Symbols: PSBP-1, OEE2, PSII-P, OE23 | PSBP-1 (PHOTOSYSTEM II SUBUNIT P-1); poly(U) binding | chr1:2047825-2049418 FORWARD'	neoAT1G06680.11	179.19	149.21	AYGEAANVFGK(1)PK	-0.259835	0.165126	0.847683	0.0632015	-0.00962179	0.884681	0.658594	4.24346e-05	0.191753	0.0233586	0.967294	0.849439	0.282963	0.0188148	1.04923	0.767984	0.588805	0.00831428	0.888289	0.366457	-0.168625	0.284723	0.91949	0.407462	-0.315465	0.0488115
AT2G20890.1	92	-0.413349	0.169806	-0.194082	0.453975	0.0352979	0.939579	0.313975	0.303738	0.319391	0.589856	-0.129256	0.469979	0.378801	0.156965	2	photosystem II reaction center PSB29 protein;Chloroplast-localized Thylakoid formation1 gene product involved in vesicle-mediated formation of thylakoid membranes. Thf1 antisense lines contain abnormal chloroplasts early in leaf development (chloroplasts have loosely stacked thylakoid membranes). Expression was induced in the light and decreased under dark conditions. G-alpha interaction partner …	plastid	'Symbols: PSB29, THF1 | PSB29 | chr2:8987666-8989416 FORWARD'	neoAT2G20890.11;AT2G20890.1 | Symbols:THF1,PSB29 | THYLAKOID FORMATION1,photosystem II reaction center PSB29 protein | photosystem II reaction center PSB29 protein | Chr2:8987783-8989185 FORWARD LENGTH=300	45.79	40.711	AYIEALNEDPK(1)QYR	0.0258558	0.758112	0.751778	0.000165782	0.072972	0.332779	0.913596	0.21445	0.0870046	0.213328	1.0503	0.678301	0.0676937	0.439724	1.12006	0.251881	0.110527	0.145206	1.06353	0.578895	0.00654498	0.944156	0.80171	0.00186018	0.0301385	0.678765
AT2G36720.2	480	-0.153103	0.357799	0.0638491	0.682918	-0.542632	0.151893	0.346433	0.108579	-0.392355	0.361797	-0.00282664	0.98437	0.279758	0.111989	4			'PHD finger transcription factor, putative | chr2:15393071-15399418 FORWARD'	AT2G36720.2 | Acyl-CoA N-acyltransferase with RING/FYVE/PHD-type zinc finger domain-containing protein | Chr2:15393447-15399189 FORWARD LENGTH=1007;AT2G36720.1 | Acyl-CoA N-acyltransferase with RING/FYVE/PHD-type zinc finger domain-containing protein |	157.5	134.26	AYLSASTNVSSQK(1)K			1.04573	0.697459			0.932023	0.491302			0.845206	0.166749			0.94825	0.728587			0.866905	0.247389			1.17322	0.064149
AT4G25100.4	22	-0.200062	0.431476	-0.00807867	0.982539	0.262026	0.530717	0.407307	0.1023	0.266709	0.594916	-0.195379	0.286509	0.220006	0.387778	3	Fe superoxide dismutase 1;Fe-superoxide dismutase	cytosol	'Symbols: FSD1 | FSD1 (FE SUPEROXIDE DISMUTASE 1); copper ion binding / superoxide dismutase | chr4:12884300-12886695 REVERSE'	AT4G25100.4 | Symbols:FSD1,ATFSD1 | ARABIDOPSIS FE SUPEROXIDE DISMUTASE 1,Fe superoxide dismutase 1 | Fe superoxide dismutase 1 | Chr4:12884649-12885660 REVERSE LENGTH=186;AT4G25100.5 | Symbols:FSD1,ATFSD1 | ARABIDOPSIS FE SUPEROXIDE DISMUTASE 1,Fe supe	150.28	77.73	AYVDNLK(1)K	0.15046	0.49526	1.10733	0.932457	-0.101491	0.527421	1.4092	0.735413	0.649184	0.0207627	1.16066	0.926033	0.175652	0.337687	1.17789	0.917481	-0.114838	0.507204	0.728237	0.825106	-0.323072	0.142452	1.12376	0.922082	0.188999	0.320061
AT5G17230.4	326															0			'phytoene synthase (PSY) / geranylgeranyl-diphosphate geranylgeranyl transferase | chr5:5659613-5662865 REVERSE'	neoAT5G17230.41;neoAT5G17230.21;neoAT5G17230.11;neoAT5G17230.31;AT5G17230.4 | Symbols:PSY | PHYTOENE SYNTHASE | PHYTOENE SYNTHASE | Chr5:5659839-5662087 REVERSE LENGTH=422;AT5G17230.2 | Symbols:PSY | PHYTOENE SYNTHASE | PHYTOENE SYNTHASE | Chr5:5659839	97.071	36.272	AYVGK(1)VK	-0.0192328	0.824069	0.835966	0.0421939	-0.162371	0.0309119	1.06066	0.595005	0.119387	0.122452	0.828502	0.13031	0.0445695	0.488207	0.739914	0.0179898	-0.00857284	0.898888	0.890095	0.373799	-0.0940507	0.194693	0.74658	0.00142622	-0.109228	0.175717
AT2G20420.1	345	-1.13082	0.00119463	-1.35017	0.0594244	-0.264125	0.595309	0.125612	0.680719	-0.375204	0.52697	-1.2419	0.000435259	0.233876	0.661512	2	ATP citrate lyase (ACL) family protein;	mitochondrion	'succinyl-CoA ligase (GDP-forming) beta-chain, mitochondrial, putative / succinyl-CoA synthetase, beta chain, putative / SCS-beta, putative | chr2:8805453-8808120 FORWARD'	neoAT2G20420.11;AT2G20420.1 | ATP citrate lyase (ACL) family protein | Chr2:8805574-8807858 FORWARD LENGTH=421	41.554	8.2476	CDVIASGIVNAAK(1)EVALK	0.0667995	0.514592	0.648114	2.23286e-07	0.0540523	0.391344	1.03372	0.672021	-0.00752689	0.91967	1.04963	0.623487	-0.0994326	0.161027	0.947288	0.57163	-0.0213643	0.768446	1.01707	0.89076	-0.0251063	0.736501	0.584923	1.48393e-08	-0.024016	0.739153
AT1G12900.1	268	-0.103765	0.584094	-0.0797714	0.720144	0.0474879	0.863605	0.72132	0.000841572	-0.396156	0.345463	-0.547408	0.00748814	0.253683	0.248613	4	glyceraldehyde 3-phosphate dehydrogenase A subunit 2;	plastid	'Symbols: GAPA-2 | GAPA-2 (GLYCERALDEHYDE 3-PHOSPHATE DEHYDROGENASE A SUBUNIT 2); NAD or NADH binding / binding / catalytic/ glyceraldehyde-3-phosphate dehydrogenase (phosphorylating)/ glyceraldehyde-3-phosphate dehydrogenase | chr1:4392450-4394400 REVERSE'	neoAT1G12900.11;AT1G12900.4 | Symbols:GAPA-2 | glyceraldehyde 3-phosphate dehydrogenase A subunit 2 | glyceraldehyde 3-phosphate dehydrogenase A subunit 2 | Chr1:4392634-4393850 REVERSE LENGTH=350;AT1G12900.3 | Symbols:GAPA-2 | glyceraldehyde 3-phosphat	134.05	55.281	DAAEK(1)ELK	-0.163831	0.254915	0.518139	8.52502e-06	-0.151841	0.0599406	0.636138	0.000477845	0.173287	0.0634281	1.31109	0.112648	0.256273	0.0128229	1.13648	0.496744	0.388581	0.00434938	1.00356	0.99043	-0.0808451	0.473788	0.449133	7.74885e-07	-0.284149	0.0157409
AT2G36620.1	71	0.096024	0.707022	0.0677567	0.784205	-0.184582	0.777058	0.415499	0.173541	-0.788814	0.201002	-0.508208	0.0252037	-0.160465	0.530824	2	ribosomal protein L24;RPL24A encodes ribosomal protein L24, homolog of cytosolic RPL24, found in archaea and higher eukaryotes. Arabidopsis has two RPL24 homologs, RPL24A (AT2G36620) and RPL24B (AT3G53020).	cytosol	'Symbols: RPL24A | RPL24A (ribosomal protein L24); structural constituent of ribosome | chr2:15350347-15351900 REVERSE'	AT2G36620.1 | Symbols:RPL24A | ribosomal protein L24 | ribosomal protein L24 | Chr2:15350548-15351819 REVERSE LENGTH=164;AT3G53020.1 | Symbols:RPL24B,RPL24,STV1 | RIBOSOMAL PROTEIN L24,SHORT VALVE1 | Ribosomal protein L24e family protein | Chr3:1966074	110.76	49.077	DAAQEAVK(1)R	0.127816	0.265707	0.513734	0.000614115	0.00165178	0.980607	1.44959	0.0427163	0.00924469	0.921448	1.01297	0.976901	-0.0131041	0.853165	1.04445	0.910211	-0.100103	0.252832	0.978241	0.957957	0.105467	0.179996	0.529702	0.000949679	0.0886507	0.355889
AT3G26560.1	496	-0.216453	0.548263	0.232042	0.549411	0.186073	0.770861	0.274925	0.524249	0.163416	0.846694	-0.23911	0.399329	-0.196227	0.61162	1	ATP-dependent RNA helicase, putative;	nucleus	'ATP-dependent RNA helicase, putative | chr3:9749904-9753772 REVERSE'	AT3G26560.1 | ATP-dependent RNA helicase | Chr3:9750122-9753719 REVERSE LENGTH=1168	100.92	74.802	DAFGK(1)TPTFGQR	-0.0603155	0.776515	0.864369	0.386384	-0.0242338	0.875493	1.20114	0.249872	0.0501177	0.751624	0.939893	0.830846	0.117774	0.504896	1.00918	0.980056	0.06408	0.705788	0.939148	0.82786	0.00734073	0.968235	0.928088	0.709466	0.0294602	0.866786
AT5G55070.2	200	0.231325	0.373527	-0.253143	0.280339	-0.188209	0.587684	-0.13456	0.589298	-0.229765	0.634559	0.189769	0.205517	0.308352	0.21316	3			'2-oxoacid dehydrogenase family protein | chr5:22347211-22350817 FORWARD'	neoAT5G55070.21;neoAT5G55070.11;AT5G55070.2 | Dihydrolipoamide succinyltransferase | Chr5:22347637-22350409 FORWARD LENGTH=464;AT5G55070.1 | Dihydrolipoamide succinyltransferase | Chr5:22347637-22350409 FORWARD LENGTH=464	72.006	36.046	DAFLEK(1)HGVK	-0.0483809	0.642	0.387704	7.26517e-09	0.0762406	0.267721	1.7344	6.72682e-06	-0.104199	0.100863	0.867033	0.326591	-0.0299509	0.783893	0.964107	0.853605	-0.0145534	0.853966	1.0657	0.717293	0.0258673	0.705846	0.431111	3.45009e-08	0.060843	0.376046
AT4G21280.1	6	0.0190878	0.957465	0.333585	0.399238	-0.314449	0.624825	-0.467513	0.278882	0.159015	0.850772	0.492552	0.120188	-0.308546	0.434266	1	photosystem II subunit QA;Encodes the PsbQ subunit of the oxygen evolving complex of photosystem II.	plastid	'Symbols: PSBQ, PSBQA, PSBQ-1 | oxygen-evolving enhancer protein 3, chloroplast, putative (PSBQ1) (PSBQ) | chr4:11334402-11335773 FORWARD'	neoAT4G21280.11;AT4G21280.1 | Symbols:PSBQ-1,PSBQA,PSBQ | photosystem II subunit QA,PHOTOSYSTEM II SUBUNIT Q-1,PHOTOSYSTEM II SUBUNIT Q | photosystem II subunit QA | Chr4:11334446-11335587 FORWARD LENGTH=223	66.017	50.776	DAISIK(1)VGPPPAPSGGLPGTDNSDQAR	-0.142311	0.236922	0.74169	0.0326104	0.00248364	0.965993	0.553434	0.000137364	0.0429596	0.578543	1.11404	0.647301	0.118477	0.197916	1.06389	0.818267	0.335199	0.0123405	1.08554	0.746258	-0.0667944	0.494641	0.708304	0.0138418	-0.214239	0.0297712
AT1G08620.4	838	0.106952	0.765462	-0.784344	0.0845595	0.056711	0.929041	0.140926	0.744096	-0.383504	0.650308	-0.333263	0.257383	0.592007	0.16586	1			'transcription factor | chr1:2737031-2743724 FORWARD'	AT1G08620.4 | Symbols:PKDM7D | | Transcription factor jumonji (jmj) family protein / zinc finger (C5HC2 type) family protein | Chr1:2737554-2743370 FORWARD LENGTH=1209;AT1G08620.2 | Symbols:PKDM7D | | Transcription factor jumonji (jmj) family protein	98.033	38.788	DAISSGK(1)K			1.12683	0.534755			0.976835	0.926814			1.24483	0.346423			1.07876	0.800188			0.973699	0.939505			0.976504	0.925847
AT1G78900.2	509	-0.13002	0.717096	-0.315436	0.423468	0.307939	0.631873	-0.2182	0.613262	0.205961	0.807505	-0.231998	0.412368	-0.134761	0.725241	1	vacuolar ATP synthase subunit A;Encodes catalytic subunit A of the vacuolar ATP synthase. Mutants are devoid of vacuolar ATPase activity as subunit A is encoded only by this gene and show strong defects in male gametophyte development and in Golgi stack morphology.	golgi,vacuole	'Symbols: VHA-A | VHA-A (VACUOLAR ATP SYNTHASE SUBUNIT A); ATP binding / hydrogen ion transporting ATP synthase, rotational mechanism / hydrolase, acting on acid anhydrides, catalyzing transmembrane movement of substances / proton-transporting ATPase, rotational mechanism | chr1:29660184-29664951 FORWARD'	AT1G78900.2 | Symbols:VHA-A | vacuolar ATP synthase subunit A | vacuolar ATP synthase subunit A | Chr1:29660463-29664575 FORWARD LENGTH=623;AT1G78900.1 | Symbols:VHA-A | vacuolar ATP synthase subunit A | vacuolar ATP synthase subunit A | Chr1:29660463-	92.265	62.937	DALAEGDK(1)ITLETAK	0.00694145	0.933104	0.770991	6.8798e-06	0.0750494	0.231921	0.792537	2.53922e-05	0.0723236	0.247307	1.12635	0.071471	0.0795084	0.259091	1.09383	0.179185	0.124686	0.0935965	1.00034	0.997431	0.0141263	0.834994	0.748731	1.8911e-06	0.0298714	0.642163
AT3G63190.1	145	-0.432789	0.0921727	-0.0808612	0.772267	0.14506	0.737411	0.391817	0.199363	-0.0845574	0.886582	-0.662406	0.00831854	-0.189728	0.509961	2	ribosome recycling factor, chloroplast precursor;The gene encodes a chloroplast ribosome recycling factor homologue. Analysis of mutants revealed its role in the chloroplast development and eary stages of embryo development.	plastid	'Symbols: RRF | RRF (RIBOSOME RECYCLING FACTOR, CHLOROPLAST PRECURSOR) | chr3:23342582-23344773 REVERSE'	neoAT3G63190.11;AT3G63190.1 | Symbols:cpRRF,HFP108,AtcpRRF,RRF | chloroplast ribosome recycling factor,Arabidopsis thaliana chloroplast ribosome recycling factor,ribosome recycling factor, chloroplast precursor,HIGH CHLOROPHYLL FLUORESCENCE AND PALE GRE	112.15	69.599	DALK(1)SYDKLEK	-0.059455	0.591658	0.780668	0.00943235	0.121394	0.138867	0.853657	0.101096	-0.104514	0.137225	1.11965	0.432399	-0.0877619	0.304159	1.15724	0.288297	0.0547956	0.43632	1.02536	0.899313	-0.0427032	0.599091	0.806882	0.0235996	-0.0211631	0.781477
AT1G35720.1	97	-0.0718727	0.770986	-0.287907	0.335429	-0.404282	0.371134	0.327789	0.282961	-0.761287	0.206685	-0.428878	0.0495277	0.186818	0.489632	2	annexin 1;Encodes a member of the annexin gene family, a diverse, multigene family of calcium-dependent, membrane-binding proteins. The protein was determined to have peroxidase activity. This activity is thought to be dependent on the presence of post-translational modifications (most likely phosphorylation). The protein was shown to be present as a mixture of monomer and homodimer. The homodime…	cytosol	'Symbols: ANNAT1, OXY5, ATOXY5 | ANNAT1 (ANNEXIN ARABIDOPSIS 1); ATP binding / calcium ion binding / calcium-dependent phospholipid binding / copper ion binding / peroxidase/ protein homodimerization | chr1:13225197-13227195 FORWARD'	AT1G35720.1 | Symbols:ANNAT1,ATOXY5,OXY5,ANN1,AtANN1 | annexin 1 | annexin 1 | Chr1:13225304-13226939 FORWARD LENGTH=317	81.865	52.695	DALLANEATK(1)R	0.214057	0.0560461	0.381787	3.97698e-05	0.12191	0.0772599	1.11137	0.697631	0.0244629	0.821464	0.870433	0.694344	-0.172229	0.0458088	0.839333	0.597234	-0.130221	0.121006	0.954045	0.912821	0.0173657	0.826578	0.368146	2.62865e-05	0.0799022	0.309626
AT3G61440.1	34	-0.127503	0.722316	-0.238629	0.538604	0.0784745	0.901958	-0.642725	0.13661	0.0919924	0.913321	-0.113986	0.677771	-0.518082	0.214494	1	cysteine synthase C1;Encodes a cysteine synthase isomer CysC1. The isomer is however less effective in cysteine biosynthesis. It is involved in beta-cyanoalanine biosynthesis, an intermediate of cyanide detoxification pathway.	mitochondrion	'Symbols: ATCYSC1, ARATH;BSAS3;1, CYSC1 | CYSC1 (CYSTEINE SYNTHASE C1); L-3-cyanoalanine synthase/ cysteine synthase | chr3:22735747-22737980 FORWARD'	neoAT3G61440.11;AT3G61440.1 | Symbols:ATCYSC1,ARATH;BSAS3;1,CYSC1 | CYSTEINE SYNTHASE C1,BETA-SUBSTITUTED ALA SYNTHASE 3;1,cysteine synthase C1 | cysteine synthase C1 | Chr3:22735885-22737792 FORWARD LENGTH=368;neoAT3G61440.41;AT3G61440.4 | Symbols:ATCY	71.692	40.464	DASLLIGK(1)TPLVFLNK	0.0399978	0.701806	1.11985	0.207914	0.139214	0.201079	0.595409	2.10845e-06	-0.0407601	0.535031	0.889932	0.352402	-0.115785	0.2153	0.940897	0.677317	0.0127048	0.900438	0.857276	0.203046	-0.0350273	0.659752	1.18399	0.047349	0.0107243	0.913538
AT1G65930.1	57	-0.228494	0.312192	-0.279405	0.235257	0.166016	0.60715	0.203102	0.415175	0.157387	0.743325	-0.237122	0.13222	0.245385	0.358216	3	cytosolic NADP+-dependent isocitrate dehydrogenase;Encodes a NADP+-isocitrate dehydrogenase that is believed to function in the cytosol. It appears to contribute to NADPH production under oxidative stress, and thereby to participate in redox signalling linked to defense responses.	cytosol	'isocitrate dehydrogenase, putative / NADP+ isocitrate dehydrogenase, putative | chr1:24538886-24542129 FORWARD'	AT1G65930.1 | Symbols:cICDH | cytosolic NADP+-dependent isocitrate dehydrogenase | cytosolic NADP+-dependent isocitrate dehydrogenase | Chr1:24539088-24541861 FORWARD LENGTH=410	121.82	111.18	DATDDK(1)VTIESAEATK	0.00661779	0.946029	1.98654	3.6406e-06	0.0857446	0.219735	0.372407	3.87255e-08	0.0826392	0.182324	0.961839	0.870657	0.0113475	0.881498	1.1508	0.431642	0.103734	0.194158	1.06804	0.759735	-0.0646738	0.358762	2.3768	2.02584e-07	-0.00664215	0.927838
AT1G65930.1	67	-0.205991	0.357746	-0.222477	0.249289	-0.214367	0.544585	0.277157	0.266195	-0.34198	0.490055	-0.333604	0.0768216	0.16603	0.438913	3	cytosolic NADP+-dependent isocitrate dehydrogenase;Encodes a NADP+-isocitrate dehydrogenase that is believed to function in the cytosol. It appears to contribute to NADPH production under oxidative stress, and thereby to participate in redox signalling linked to defense responses.	cytosol	'isocitrate dehydrogenase, putative / NADP+ isocitrate dehydrogenase, putative | chr1:24538886-24542129 FORWARD'	AT1G65930.1 | Symbols:cICDH | cytosolic NADP+-dependent isocitrate dehydrogenase | cytosolic NADP+-dependent isocitrate dehydrogenase | Chr1:24539088-24541861 FORWARD LENGTH=410	147.06	111.76	DATDDKVTIESAEATK(1)K	0.00661779	0.946029	1.98654	3.6406e-06	0.0857446	0.219735	0.372407	3.87255e-08	0.0826392	0.182324	0.961839	0.870657	0.0113475	0.881498	1.1508	0.431642	0.103734	0.194158	1.06804	0.759735	-0.0646738	0.358762	2.3768	2.02584e-07	-0.00664215	0.927838
AT3G20050.1	469	-0.0784189	0.688814	-0.421417	0.105124	-0.229418	0.511126	0.352819	0.156976	-0.653111	0.181205	-0.502112	0.00999652	0.272124	0.315533	3	T-complex protein 1 alpha subunit;Encodes a putative cytoplasmic chaperonin that is similar to mouse Tcp-1 (t complex polypeptide 1).	cytosol	'Symbols: ATTCP-1 | ATTCP-1; ATP binding / protein binding / unfolded protein binding | chr3:6998238-7002404 REVERSE'	AT3G20050.1 | Symbols:ATTCP-1,TCP-1 | T-complex protein 1 alpha subunit | T-complex protein 1 alpha subunit | Chr3:6998544-7002266 REVERSE LENGTH=545	174.02	127.36	DATELVAK(1)LR	0.279117	0.131692	0.635049	2.98442e-07	0.0965422	0.119148	1.20073	0.00468261	-0.12861	0.201932	0.868943	0.11785	-0.207848	0.092698	1.0544	0.614141	-0.40624	0.134789	1.03372	0.779465	0.199878	0.153048	0.770584	0.000193377	0.294934	0.136686
AT3G53750.2	63	-0.230947	0.199924	-0.211238	0.217169	-0.0310119	0.923322	0.363398	0.0923448	-0.586585	0.183393	-0.78652	0.00306158	-0.211884	0.343086	4			'Symbols: ACT3 | ACT3 (actin 3); structural constituent of cytoskeleton | chr3:19915288-19917641 FORWARD'	AT3G53750.2 | Symbols:ACT3 | actin 3 | actin 3 | Chr3:19915924-19917371 FORWARD LENGTH=377;AT3G53750.1 | Symbols:ACT3 | actin 3 | actin 3 | Chr3:19915924-19917371 FORWARD LENGTH=377;AT2G37620.4 | Symbols:ACT1,AAc1 | ARABIDOPSIS ACTIN 1,actin 1 | actin	145.91	129.69	DAYVGDEAQSK(1)R	-0.0151963	0.88122	0.438836	0.0105607	0.207625	0.0673026	0.925109	0.874952	-0.191163	0.017526	0.979059	0.978516	-0.15668	0.168524	1.38169	0.521438	-0.156074	0.0700658	0.932102	0.918185	0.0192874	0.870212	0.619302	0.148605	0.20702	0.0229571
AT5G11340.1	155	-0.18751	0.342417	-0.173919	0.454628	-0.239275	0.513749	0.267569	0.283087	-0.544634	0.267159	-0.49287	0.0111482	-0.0513824	0.826853	3	Acyl-CoA N-acyltransferases (NAT) superfamily protein;	golgi	'GCN5-related N-acetyltransferase (GNAT) family protein | chr5:3619155-3621301 FORWARD'	AT5G11340.1 | Acyl-CoA N-acyltransferases (NAT) superfamily protein | Chr5:3619226-3621068 FORWARD LENGTH=164	94.007	81.38	DCYVVSK(1)SFAQSEANK	0.0608274	0.435212	1.11113	0.462341	0.0637536	0.460973	1.75239	5.68491e-05	-0.114355	0.104282	0.974558	0.921553	-0.223954	0.0259758	0.907433	0.634613	-0.385347	0.0323689	0.959387	0.866758	-0.0487715	0.515931	1.0346	0.852966	0.225146	0.162237
AT3G17390.1	384	-0.415453	0.25826	-0.293802	0.453841	0.0998472	0.875499	-0.294017	0.495852	0.0858439	0.919093	-0.429457	0.162349	-0.429673	0.290768	1	S-adenosylmethionine synthetase family protein;S-adenosylmethionine synthetase	nucleus,plasma membrane	'Symbols: MTO3, SAMS3, MAT4 | MTO3 (METHIONINE OVER-ACCUMULATOR 3); methionine adenosyltransferase | chr3:5952187-5954084 REVERSE'	AT3G17390.1 | Symbols:SAMS3,MAT4,MTO3 | METHIONINE ADENOSYLTRANSFERASE 4,S-ADENOSYLMETHIONINE SYNTHETASE 3,METHIONINE OVER-ACCUMULATOR 3 | S-adenosylmethionine synthetase family protein | Chr3:5952484-5953665 REVERSE LENGTH=393	78.763	66.598	DDADFTWEVVK(1)PLK	0.0588472	0.524731	0.762917	0.112838	-0.018792	0.730406	1.41589	0.0374485	-0.0136081	0.821821	0.591784	0.0283122	-0.0532852	0.409919	0.742674	0.211913	-0.190009	0.0232585	0.997971	0.995928	0.0191702	0.801909	0.957441	0.864401	0.117932	0.121929
AT1G51400.1	5	-0.0447649	0.860368	0.182957	0.535812	1.23464	0.0171387	1.11241	0.000272355	-0.358969	0.544906	-1.63837	0.00010921	-0.708918	0.029394	2	Photosystem II 5 kD protein;	plastid	'photosystem II 5 kD protein | chr1:19052023-19052582 REVERSE'	neoAT1G51400.11;AT1G51400.1 | Photosystem II 5 kD protein | Chr1:19052172-19052492 REVERSE LENGTH=106	62.258	26.844	DDEPK(1)RGTEAAK	-0.366604	0.156356	0.978269	0.885067	-0.096718	0.545632	0.176866	2.29103e-12	0.0370001	0.814462	1.04077	0.835287	-0.0291498	0.864766	0.9505	0.779871	-0.0620931	0.714349	0.839333	0.208027	-0.432754	0.0734712	0.893415	0.29006	-0.0637747	0.718727
AT1G30230.1	44	0.586168	0.119487	0.40903	0.310453	0.333194	0.60477	0.110728	0.797575	0.358744	0.671478	0.611717	0.0692009	0.313416	0.427545	1	Glutathione S-transferase, C-terminal-like;Translation elongation factor EF1B/ribosomal protein S6;	cytosol	'elongation factor 1-beta / EF-1-beta | chr1:10638914-10640782 FORWARD'	AT1G30230.1 | Symbols:EF1Bb,eEF-1Bb1 | eukaryotic elongation factor 1B beta 1,elongation factor 1B beta | translation elongation factor EF1B/ribosomal protein S6 family protein | Chr1:10639286-10640515 FORWARD LENGTH=231;AT1G30230.2 | Symbols:EF1Bb,eEF	103.17	83.878	DDITVFAALAK(1)PPTSQYVNASR	0.0406035	0.642544	1.17375	0.158715	-0.126431	0.27548	1.33469	0.00879562	0.177265	0.172806	1.67546	0.00277945	0.226695	0.0978569	1.33808	0.0588511	0.140741	0.188289	1.16412	0.346411	0.0900331	0.270246	0.937401	0.649432	-0.0404773	0.674568
AT5G09660.2	112	-0.319425	0.205984	-0.619925	0.0384462	-0.449621	0.309105	0.180766	0.553753	-0.26578	0.653521	-0.135584	0.560163	0.665107	0.0520283	2	peroxisomal NAD-malate dehydrogenase 2;encodes a microbody NAD-dependent malate dehydrogenase encodes an peroxisomal NAD-malate dehydrogenase that is involved in fatty acid beta-oxidation through providing NAD to the process of converting fatty acyl CoA to acetyl CoA.	peroxisome	'Symbols: PMDH2 | PMDH2 (peroxisomal NAD-malate dehydrogenase 2); malate dehydrogenase | chr5:2993444-2995675 REVERSE'	AT5G09660.2 | Symbols:PMDH2 | peroxisomal NAD-malate dehydrogenase 2 | peroxisomal NAD-malate dehydrogenase 2 | Chr5:2993645-2995169 REVERSE LENGTH=333;AT5G09660.1 | Symbols:PMDH2 | peroxisomal NAD-malate dehydrogenase 2 | peroxisomal NAD-malate dehydro	124.1	81.283	DDLFK(1)INAGIVK	-0.0366855	0.655331	0.99495	0.960301	-0.0415004	0.47632	0.988224	0.900803	0.00748795	0.891777	0.89676	0.203046	0.0109362	0.871188	1.01055	0.937345	0.014916	0.828312	0.937718	0.490476	-0.0332372	0.652715	1.1212	0.058291	-0.0454802	0.561152
AT3G27850.1	120	-0.091408	0.634674	-0.147934	0.337313	-0.10926	0.705592	0.511141	0.0179357	-0.521739	0.223714	-0.503887	0.00540794	0.155188	0.388834	4	ribosomal protein L12-C;50S ribosomal protein L12-C	plastid	'Symbols: RPL12-C | RPL12-C (ribosomal protein l12-c); structural constituent of ribosome | chr3:10324839-10325713 FORWARD'	neoAT3G27850.11;neoAT3G27830.21;neoAT3G27830.11;AT3G27850.1 | Symbols:RPL12-C | ribosomal protein L12-C | ribosomal protein L12-C | Chr3:10324905-10325468 FORWARD LENGTH=187;AT3G27830.2 | Symbols:RPL12-A,RPL12 | ribosomal protein L12-A,RIBOSOMAL PROTEIN	161.84	123.05	DEAEEAK(1)K	-0.0242967	0.83088	0.528038	0.000114007	-0.0153116	0.81758	1.01569	0.949809	-0.0231571	0.774495	1.01886	0.95592	0.0358022	0.658654	1.15333	0.544934	0.117458	0.12594	1.09829	0.721642	0.0346626	0.641914	0.597731	0.000954455	-0.0969675	0.170229
AT4G24280.1	257	-0.301017	0.406952	-0.287162	0.463489	0.00486091	0.993908	0.198402	0.645828	0.402555	0.634215	0.0966771	0.723748	0.582241	0.171596	1	chloroplast heat shock protein 70-1;Involved in protein import into chloroplasts during early developmental stages.	plastid	'Symbols: cpHsc70-1 | cpHsc70-1 (chloroplast heat shock protein 70-1); ATP binding | chr4:12589988-12593630 FORWARD'	neoAT4G24280.11;AT4G24280.1 | Symbols:cpHsc70-1 | chloroplast heat shock protein 70-1 | chloroplast heat shock protein 70-1 | Chr4:12590094-12593437 FORWARD LENGTH=718;neoAT5G49910.11;AT5G49910.1 | Symbols:HSC70-7,cpHsc70-2 | chloroplast heat shock prot	141.95	100.77	DEGIDLLK(1)DK	-0.0275214	0.836728	0.607487	3.38875e-08	-0.00366126	0.945293	1.33876	2.42198e-05	0.238724	0.0169493	1.13353	0.130787	0.231765	0.0108539	1.12576	0.154354	0.319865	0.00293779	1.00986	0.940413	-0.0344805	0.634494	0.60332	2.83544e-08	-0.0917608	0.228222
AT4G21280.1	34	-0.285119	0.162991	-0.00224701	0.992935	0.185186	0.647669	0.154452	0.535485	-0.365355	0.459371	-0.83566	0.000771882	-0.678961	0.00723314	3	photosystem II subunit QA;Encodes the PsbQ subunit of the oxygen evolving complex of photosystem II.	plastid	'Symbols: PSBQ, PSBQA, PSBQ-1 | oxygen-evolving enhancer protein 3, chloroplast, putative (PSBQ1) (PSBQ) | chr4:11334402-11335773 FORWARD'	neoAT4G21280.11;AT4G21280.1 | Symbols:PSBQ-1,PSBQA,PSBQ | photosystem II subunit QA,PHOTOSYSTEM II SUBUNIT Q-1,PHOTOSYSTEM II SUBUNIT Q | photosystem II subunit QA | Chr4:11334446-11335587 FORWARD LENGTH=223;neoAT4G21280.21;AT4G21280.2 | Symbols:PSBQ-1,	179.81	135.46	DFALALK(1)DR	-0.142311	0.236922	0.74169	0.0326104	0.00248364	0.965993	0.553434	0.000137364	0.0429596	0.578543	1.11404	0.647301	0.118477	0.197916	1.06389	0.818267	0.335199	0.0123405	1.08554	0.746258	-0.0667944	0.494641	0.708304	0.0138418	-0.214239	0.0297712
AT1G15930.2	139															0	Ribosomal protein L7Ae/L30e/S12e/Gadd45 family protein;	cytosol	'40S ribosomal protein S12 (RPS12A) | chr1:5471400-5473014 FORWARD'	AT1G15930.2 | Ribosomal protein L7Ae/L30e/S12e/Gadd45 family protein | Chr1:5471702-5472741 FORWARD LENGTH=144;AT1G15930.1 | Ribosomal protein L7Ae/L30e/S12e/Gadd45 family protein | Chr1:5471702-5472741 FORWARD LENGTH=144	47.754	29.39	DFGEETTALSIVNK(1)HIASQ	-0.0227244	0.767904	0.813165	0.193917	-0.0268325	0.625695	1.44934	0.0144158	0.0168347	0.790587	1.0302	0.928542	0.00705045	0.911602	1.05994	0.84632	-0.037791	0.641883	1.00543	0.988527	-0.0325087	0.725037	0.836638	0.278218	0.018009	0.80764
AT4G05180.2	34	-0.294357	0.162044	-0.0708232	0.791008	0.139816	0.71087	0.447284	0.0727998	-0.473101	0.341881	-0.907274	0.00106512	-0.389166	0.0742757	3			'Symbols: PSBQ, PSBQ-2, PSII-Q | PSBQ-2; calcium ion binding | chr4:2671822-2673243 REVERSE'	neoAT4G05180.21;neoAT4G05180.11;AT4G05180.2 | Symbols:PSBQ-2,PSBQ,PSII-Q | photosystem II subunit Q-2,PHOTOSYSTEM II SUBUNIT Q | photosystem II subunit Q-2 | Chr4:2672093-2673170 REVERSE LENGTH=230;AT4G05180.1 | Symbols:PSBQ-2,PSBQ,PSII-Q | photosystem	191.1	121.71	DFSLALK(1)DR	0.0844011	0.573425	1.07519	0.364077	0.178521	0.088922	0.588198	1.6659e-07	-0.121977	0.242978	0.829928	0.0619049	-0.323524	0.00564895	0.792806	0.0233266	0.0596265	0.390282	0.79765	0.0264194	-0.117145	0.235524	1.0271	0.792838	-0.204629	0.0191613
AT1G12900.1	110	-0.695702	0.00889669	-0.829432	0.0340413	-0.385356	0.189309	0.228538	0.289753	-0.093663	0.820026	-0.404009	0.0471653	0.653961	0.0141188	4	glyceraldehyde 3-phosphate dehydrogenase A subunit 2;	plastid	'Symbols: GAPA-2 | GAPA-2 (GLYCERALDEHYDE 3-PHOSPHATE DEHYDROGENASE A SUBUNIT 2); NAD or NADH binding / binding / catalytic/ glyceraldehyde-3-phosphate dehydrogenase (phosphorylating)/ glyceraldehyde-3-phosphate dehydrogenase | chr1:4392450-4394400 REVERSE'	neoAT1G12900.11;AT1G12900.4 | Symbols:GAPA-2 | glyceraldehyde 3-phosphate dehydrogenase A subunit 2 | glyceraldehyde 3-phosphate dehydrogenase A subunit 2 | Chr1:4392634-4393850 REVERSE LENGTH=350;AT1G12900.3 | Symbols:GAPA-2 | glyceraldehyde 3-phosphat	84.169	67.144	DGAGK(1)HLQAGAK	-0.163831	0.254915	0.518139	8.52502e-06	-0.151841	0.0599406	0.636138	0.000477845	0.173287	0.0634281	1.31109	0.112648	0.256273	0.0128229	1.13648	0.496744	0.388581	0.00434938	1.00356	0.99043	-0.0808451	0.473788	0.449133	7.74885e-07	-0.284149	0.0157409
AT5G20290.1	151	-0.018015	0.922497	-0.0781681	0.6495	0.254988	0.410679	0.309801	0.151288	-0.179427	0.66703	-0.45243	0.00599777	-0.064461	0.739166	4	Ribosomal protein S8e family protein;	cytosol,nucleus	'40S ribosomal protein S8 (RPS8A) | chr5:6851452-6853066 REVERSE'	AT5G20290.1 | Ribosomal protein S8e family protein | Chr5:6851695-6853012 REVERSE LENGTH=222	120.11	98.713	DGEEGEEAAVAAPEEVK(1)K	0.0700371	0.411723	0.658756	0.000293367	-0.0116971	0.857537	1.3879	0.00266278	0.0963598	0.18794	0.911351	0.592988	0.129433	0.207612	1.15002	0.376679	0.0404272	0.634092	0.965413	0.870399	0.103111	0.214968	0.831275	0.0860046	0.0773091	0.248771
AT2G15620.1	32	-0.0156221	0.965182	0.0625674	0.869296	0.0741738	0.9073	-0.152274	0.724297	-0.244237	0.772666	-0.334032	0.256442	-0.548874	0.19273	1	nitrite reductase 1;Involved in the second step of nitrate assimilation. Its expression is induced by nitrate.	plastid	'Symbols: NIR1, NIR, ATHNIR | NIR1 (NITRITE REDUCTASE 1); ferredoxin-nitrate reductase/ nitrite reductase (NO-forming) | chr2:6810476-6812939 FORWARD'	neoAT2G15620.11;AT2G15620.1 | Symbols:NIR,ATHNIR,NIR1 | ARABIDOPSIS THALIANA NITRITE REDUCTASE,nitrite reductase 1,NITRITE REDUCTASE | nitrite reductase 1 | Chr2:6810552-6812666 FORWARD LENGTH=586	87.913	42.752	DGFFILK(1)EK	-0.00318379	0.969736	0.613197	0.00109798	0.0410116	0.481617	2.66757	4.95696e-07	0.0893742	0.150891	1.04127	0.891683	0.0629668	0.405248	1.09866	0.708093	0.179328	0.0210933	1.07221	0.797025	-0.0295912	0.681751	0.646995	0.00296511	-0.0753497	0.284986
AT5G66190.1	346	-0.227684	0.35953	0.0676543	0.780446	0.365143	0.393222	0.115151	0.706014	0.236249	0.689834	-0.356578	0.0787726	-0.309081	0.302888	2	ferredoxin-NADP(+)-oxidoreductase 1;Encodes a leaf-type ferredoxin:NADP(H) oxidoreductase. It is present in both chloroplast stroma and thylakoid membranes but is more abundant in the thylakoid. The affinity of this enzyme for ferredoxin is slightly, but significantly, higher than AtLFNR2, an isoform of the same enzyme. AtLFNR1 forms a heterodimer with AtFNR2 and is also a prerequisite to attach …	plastid	'Symbols: ATLFNR1, FNR1 | FNR1 (FERREDOXIN-NADP(+)-OXIDOREDUCTASE 1); NADPH dehydrogenase/ electron transporter, transferring electrons within the cyclic electron transport pathway of photosynthesis/ electron transporter, transferring electrons within the noncyclic electron transp | chr5:26450964-26453199 REVERSE'	AT5G66190.1 | Symbols:LFNR1,ATLFNR1,FNR1 | leaf-type chloroplast-targeted FNR 1,LEAF FNR 1,ferredoxin-NADP(+)-oxidoreductase 1 | ferredoxin-NADP[+]-oxidoreductase 1 | Chr5:26451203-26453012 REVERSE LENGTH=360;AT5G66190.2 | Symbols:LFNR1,ATLFNR1,FNR1 | l	147.95	109.65	DGIDWLEYK(1)K	0.184273	0.294466	0.862636	0.0334189	0.0180956	0.864039	1.02294	0.824041	0.0552575	0.563507	1.18736	0.078211	-0.0107548	0.919152	1.02884	0.83534	-0.185592	0.0925139	0.972299	0.837354	0.118261	0.467301	0.747465	0.000152191	0.192933	0.107902
AT1G20620.1	159	-0.14931	0.500507	-0.416596	0.0605495	-0.108882	0.799208	0.050966	0.837979	-0.380553	0.449757	-0.42098	0.0152048	0.0465815	0.841112	3	catalase 3;Catalase, catalyzes the breakdown of hydrogen peroxide (H2O2) into water and oxygen.	peroxisome	'Symbols: CAT3, SEN2, ATCAT3 | CAT3 (CATALASE 3); catalase | chr1:7143067-7146540 FORWARD'	AT1G20620.1 | Symbols:SEN2,ATCAT3,CAT3 | SENESCENCE 2,catalase 3 | catalase 3 | Chr1:7143142-7146193 FORWARD LENGTH=492;AT1G20620.6 | Symbols:SEN2,ATCAT3,CAT3 | SENESCENCE 2,catalase 3 | catalase 3 | Chr1:7143914-7146193 FORWARD LENGTH=551;AT1G20620.5	92.211	80.234	DGIQFPDVVHALK(1)PNPK	0.0960402	0.570457	1.15767	0.475872	0.29891	0.0561334	0.243734	5.80242e-08	-0.174864	0.11236	0.873261	0.643334	-0.393977	0.0195866	0.746201	0.240394	-0.195009	0.0984741	0.647981	0.0750948	-0.123073	0.367051	0.989228	0.970973	0.0999418	0.37686
AT1G03130.1	170	0.0473454	0.793928	0.0820443	0.596681	-0.106867	0.73897	0.539237	0.0125277	-0.470391	0.271142	-0.316179	0.0467821	0.141014	0.519876	4	photosystem I subunit D-2;Encodes a protein predicted by sequence similarity with spinach PsaD to be photosystem I reaction center subunit II (PsaD2)	plastid	'Symbols: PSAD-2 | PSAD-2 (photosystem I subunit D-2) | chr1:753307-754198 REVERSE'	AT1G03130.1 | Symbols:PSAD-2 | photosystem I subunit D-2 | photosystem I subunit D-2 | Chr1:753528-754142 REVERSE LENGTH=204;AT4G02770.1 | Symbols:PSAD-1 | photosystem I subunit D-1 | photosystem I subunit D-1 | Chr4:1229247-1229873 REVERSE LENGTH=208;	119.27	93.888	DGVYPEK(1)ANPGR	0.111014	0.620347	1.12043	0.441885	0.086046	0.706623	0.230028	5.684e-10	-0.170314	0.213911	0.828321	0.309966	-0.226513	0.316235	0.779502	0.166749	-0.413871	0.0832321	0.548864	0.00274865	0.0548155	0.745696	1.0544	0.766349	0.273404	0.348606
AT4G24750.1	19	0.021236	0.915984	-0.163273	0.46091	-0.279245	0.418383	0.397827	0.110535	-0.574226	0.238226	-0.273745	0.0812068	0.287356	0.214221	3	Rhodanese/Cell cycle control phosphatase superfamily protein;	plastid	'FUNCTIONS IN: molecular_function unknown; INVOLVED IN: biological_process unknown; LOCATED IN: chloroplast; EXPRESSED IN: 22 plant structures; EXPRESSED DURING: 13 growth stages; CONTAINS InterPro DOMAIN/s: Rhodanese-like (InterPro:IPR001763); BEST Arabidopsis thaliana protein match is: rhodanese-like domain-containing protein (TAIR:AT3G08920.1); Has 222 Blast hits to 222 proteins in 59 species:…	neoAT4G24750.11;AT4G24750.1 | Rhodanese/Cell cycle control phosphatase superfamily protein | Chr4:12758422-12760749 REVERSE LENGTH=292	114.6	51.116	DIAAAK(1)K	0.0243457	0.789978	0.700996	0.00910462	-0.0562191	0.497347	0.5879	0.00029559	-0.0835797	0.34729	1.20027	0.362655	-0.120648	0.13246	1.14575	0.523037	-0.0747466	0.308015	0.905899	0.670171	-0.0127222	0.852133	0.669154	0.00363179	-0.10212	0.24367
AT4G01310.1	78															0	Ribosomal L5P family protein;	plastid	'ribosomal protein L5 family protein | chr4:543970-545547 REVERSE'	neoAT4G01310.11;AT4G01310.1 | Ribosomal L5P family protein | Chr4:544166-545480 REVERSE LENGTH=262	98.353	68.418	DIALITGQK(1)PIK	0.101802	0.30347	0.934326	0.621701	-0.0443686	0.506755	0.723324	0.00329558	-0.0860942	0.323901	1.04173	0.848488	-0.0406799	0.548039	1.10837	0.549284	-0.0372411	0.641804	0.921983	0.657848	0.147216	0.325561	0.994095	0.974466	-0.0478075	0.561187
AT4G01310.1	81	0.0109698	0.95608	-0.106971	0.561652	-0.110158	0.754421	0.27839	0.264075	-0.425706	0.383521	-0.304577	0.046735	0.080783	0.670826	3	Ribosomal L5P family protein;	plastid	'ribosomal protein L5 family protein | chr4:543970-545547 REVERSE'	neoAT4G01310.11;AT4G01310.1 | Ribosomal L5P family protein | Chr4:544166-545480 REVERSE LENGTH=262	142.19	102.93	DIALITGQKPIK(1)TR	0.101802	0.30347	0.934326	0.621701	-0.0443686	0.506755	0.723324	0.00329558	-0.0860942	0.323901	1.04173	0.848488	-0.0406799	0.548039	1.10837	0.549284	-0.0372411	0.641804	0.921983	0.657848	0.147216	0.325561	0.994095	0.974466	-0.0478075	0.561187
AT2G16600.1	152	0.00278417	0.986675	-0.0492614	0.743463	-0.12292	0.711744	0.258791	0.230615	-0.461917	0.275382	-0.336213	0.0133395	-0.0281611	0.862092	4	rotamase CYP 3;Encodes cytosolic cyclophilin ROC3.	cytosol	'Symbols: ROC3 | ROC3; peptidyl-prolyl cis-trans isomerase | chr2:7200807-7201574 FORWARD'	AT2G16600.1 | Symbols:AtCYP19-1,ROC3,CYP19 | rotamase CYP 3,cyclophilin 19 | rotamase CYP 3 | Chr2:7200862-7201383 FORWARD LENGTH=173;AT2G16600.2 | Symbols:AtCYP19-1,ROC3,CYP19 | rotamase CYP 3,cyclophilin 19 | rotamase CYP 3 | Chr2:7200862-7201383 FOR	174.57	134.55	DIEK(1)VGSDSGR	0.0503645	0.59449	0.491863	1.45751e-05	-0.0299301	0.674932	0.341672	8.93415e-08	0.13093	0.0855746	0.827072	0.346143	0.118963	0.165934	1.125	0.598914	0.0479449	0.548013	0.979069	0.94491	0.0383969	0.571425	0.669041	0.00391774	0.0410876	0.563299
AT5G16620.1	173	-0.210765	0.558673	-0.238972	0.538045	0.298146	0.642554	-0.0175572	0.96756	0.119336	0.887712	-0.389576	0.196582	-0.168162	0.662219	1	hydroxyproline-rich glycoprotein family protein;chloroplast protein import (Tic40)	plastid	'Symbols: PDE120, TIC40, ATTIC40 | TIC40 | chr5:5450696-5454535 FORWARD'	neoAT5G16620.11;AT5G16620.1 | Symbols:PDE120,TIC40,ATTIC40 | translocon at the inner envelope membrane of chloroplasts 40,pigment defective embryo 120 | hydroxyproline-rich glycoprotein family protein | Chr5:5450808-5454256 FORWARD LENGTH=447	99.055	79.046	DIEVDK(1)PSVVLEASK	-0.0522727	0.501095	0.799875	0.0149462	-0.0207972	0.778444	1.10425	0.3286	-0.0072369	0.902524	0.985128	0.941584	0.0351662	0.598219	1.04711	0.789404	0.0816153	0.244231	0.909739	0.509218	-0.00986964	0.884281	0.850197	0.0796511	-0.0672463	0.334384
AT4G21280.1	62	0.0633729	0.767969	0.196888	0.529539	0.370652	0.27184	-0.149737	0.487891	0.377606	0.36736	0.0703269	0.78131	-0.276297	0.326386	4	photosystem II subunit QA;Encodes the PsbQ subunit of the oxygen evolving complex of photosystem II.	plastid	'Symbols: PSBQ, PSBQA, PSBQ-1 | oxygen-evolving enhancer protein 3, chloroplast, putative (PSBQ1) (PSBQ) | chr4:11334402-11335773 FORWARD'	neoAT4G21280.11;AT4G21280.1 | Symbols:PSBQ-1,PSBQA,PSBQ | photosystem II subunit QA,PHOTOSYSTEM II SUBUNIT Q-1,PHOTOSYSTEM II SUBUNIT Q | photosystem II subunit QA | Chr4:11334446-11335587 FORWARD LENGTH=223;neoAT4G21280.21;AT4G21280.2 | Symbols:PSBQ-1,	138.76	93.045	DIINVK(1)PLIDR	-0.142311	0.236922	0.74169	0.0326104	0.00248364	0.965993	0.553434	0.000137364	0.0429596	0.578543	1.11404	0.647301	0.118477	0.197916	1.06389	0.818267	0.335199	0.0123405	1.08554	0.746258	-0.0667944	0.494641	0.708304	0.0138418	-0.214239	0.0297712
AT2G28000.1	237	-0.284811	0.432003	-0.228344	0.55554	0.251812	0.694318	0.495482	0.251133	-0.0224477	0.978808	-0.559071	0.0880308	0.164754	0.668514	1	chaperonin-60alpha;Encodes chaperonin-60 alpha, a molecular chaperone involved in Rubisco folding. Mutants display aberrant chloroplast and embryo development.	plastid	'Symbols: CPN60A, CH-CPN60A, SLP | CPN60A (CHAPERONIN-60ALPHA); ATP binding / protein binding | chr2:11926449-11929389 FORWARD'	neoAT2G28000.11;AT2G28000.1 | Symbols:CH-CPN60A,SLP,Cpn60alpha1,CPN60A | SCHLEPPERLESS,CHLOROPLAST CHAPERONIN 60ALPHA,chaperonin-60alpha1,chaperonin-60alpha | chaperonin-60alpha | Chr2:11926603-11929184 FORWARD LENGTH=586	88.552	66.354	DIIPILEK(1)TTQLR	0.0836435	0.456009	0.31628	1.95417e-06	0.00828005	0.922607	1.16176	0.505684	0.22704	0.0614109	1.07232	0.850356	0.0799752	0.417379	1.33831	0.280365	0.138744	0.0608958	1.04226	0.917288	-0.0634214	0.490065	0.394729	2.47261e-05	-0.0504887	0.456127
AT5G27640.3	459	-0.216331	0.380912	-0.479846	0.0996158	0.277443	0.540011	-0.255826	0.40203	0.215993	0.715578	-0.27778	0.177245	-0.0537599	0.836654	2			'Symbols: TIF3B1, EIF3B, ATEIF3B-1, EIF3B-1, ATTIF3B1 | TIF3B1 (TRANSLATION INITIATION FACTOR 3B1); nucleic acid binding / translation initiation factor | chr5:9781010-9785288 REVERSE'	AT5G27640.3 | Symbols:ATTIF3B1,TIF3B1,EIF3B,ATEIF3B-1,EIF3B-1 | ARABIDOPSIS THALIANA TRANSLATION INITIATION FACTOR 3B1,EUKARYOTIC TRANSLATION INITIATION FACTOR 3B1,EUKARYOTIC TRANSLATION INITIATION FACTOR 3B,translation initiation factor 3B1 | translation	44.601	33.339	DIPIEVLELDNK(1)NDK	-0.0333098	0.704191	0.890114	0.536952	0.0353842	0.51369	1.23766	0.188604	0.0625776	0.326463	0.834676	0.443057	0.0262362	0.749695	0.864268	0.554622	0.113371	0.209407	0.796571	0.313914	-0.0696511	0.360333	0.921671	0.692913	-0.051751	0.423953
AT1G13440.1	111	-0.397983	0.11921	-0.670008	0.0519974	-0.18592	0.660869	0.43283	0.156289	0.0785297	0.894475	-0.133533	0.453484	0.969305	0.00922883	2	glyceraldehyde-3-phosphate dehydrogenase C2;	cytosol	'Symbols: GAPC-2, GAPC2 | GAPC2 (GLYCERALDEHYDE-3-PHOSPHATE DEHYDROGENASE C2); NAD or NADH binding / binding / catalytic/ glyceraldehyde-3-phosphate dehydrogenase (phosphorylating)/ glyceraldehyde-3-phosphate dehydrogenase | chr1:4608196-4610647 REVERSE'	AT1G13440.1 | Symbols:GAPC2,GAPC-2 | glyceraldehyde-3-phosphate dehydrogenase C2,GLYCERALDEHYDE-3-PHOSPHATE DEHYDROGENASE C-2 | glyceraldehyde-3-phosphate dehydrogenase C2 | Chr1:4608465-4610494 REVERSE LENGTH=338;AT1G13440.2 | Symbols:GAPC2,GAPC-2 | gl	82.749	48.672	DK(1)AAAHLK			0.51373	2.82312e-08			1.51941	9.0547e-06			0.827638	0.0816125			0.856406	0.156876			1.00339	0.985746			0.531587	5.51001e-08
AT5G25150.1	293	-0.343684	0.0899247	-0.129231	0.590098	-0.0257415	0.9368	0.583468	0.0192885	-0.197083	0.681563	-0.515026	0.00586221	0.197673	0.374023	3	TBP-associated factor 5;Encodes a putative TATA-binding-protein associated factor TAF5. TAFs are subunits of the general transcription factor IID (TFIID).	nucleus	'Symbols: TAF5 | TAF5 (TBP-ASSOCIATED FACTOR 5); nucleotide binding / transcription regulator | chr5:8677091-8682205 FORWARD'	AT5G25150.1 | Symbols:TAF5 | TBP-associated factor 5 | TBP-associated factor 5 | Chr5:8677117-8682058 FORWARD LENGTH=669;AT5G25150.2 | Symbols:TAF5 | TBP-associated factor 5 | TBP-associated factor 5 | Chr5:8677117-8681787 FORWARD LENGTH=665	115.12	81.244	DK(1)AGNATAK(1)VAR			1.09215	0.564007			0.818572	0.112666			1.00559	0.98535			1.08535	0.705602			1.17084	0.393558			1.17879	0.20815
AT5G25150.1	286	-0.16913	0.302139	-0.0795769	0.716893	-0.146544	0.650313	0.270293	0.210554	-0.264624	0.5298	-0.28721	0.0249734	0.0626597	0.765995	4	TBP-associated factor 5;Encodes a putative TATA-binding-protein associated factor TAF5. TAFs are subunits of the general transcription factor IID (TFIID).	nucleus	'Symbols: TAF5 | TAF5 (TBP-ASSOCIATED FACTOR 5); nucleotide binding / transcription regulator | chr5:8677091-8682205 FORWARD'	AT5G25150.1 | Symbols:TAF5 | TBP-associated factor 5 | TBP-associated factor 5 | Chr5:8677117-8682058 FORWARD LENGTH=669;AT5G25150.2 | Symbols:TAF5 | TBP-associated factor 5 | TBP-associated factor 5 | Chr5:8677117-8681787 FORWARD LENGTH=665	155.5	96.781	DK(1)AGNATAK(1)VAR			1.09215	0.564007			0.818572	0.112666			1.00559	0.98535			1.08535	0.705602			1.17084	0.393558			1.17879	0.20815
AT5G54600.1	137	-0.490726	0.0627745	-0.603848	0.157073	-0.338994	0.432387	-0.139632	0.746365	-0.425396	0.473274	-0.577127	0.0151964	0.530318	0.205573	2	Translation protein SH3-like family protein;	plastid	'50S ribosomal protein L24, chloroplast (CL24) | chr5:22182978-22184567 FORWARD'	neoAT5G54600.11;AT5G54600.1 | Symbols:RPL24,SVR8 | SUPPRESSOR OF VARIEGATION 8,plastid ribosomal protein L24 | Translation protein SH3-like family protein | Chr5:22183046-22184403 FORWARD LENGTH=198;neoAT5G54600.21;AT5G54600.2 | Symbols:RPL24,SVR8 | SUP	61.353	39.847	DK(1)ETTQVAVTSAS	0.0914486	0.387238	1.02033	0.89342	0.0594304	0.470478	0.829308	0.0518689	0.0820312	0.207391	0.943282	0.734659	-0.0726743	0.417258	0.943768	0.737239	0.0548001	0.468136	0.852935	0.24978	-0.0632569	0.549822	1.02086	0.89083	-0.0680441	0.462325
AT2G38140.1	45	-0.0878619	0.630425	-0.122848	0.45873	-0.138793	0.681724	0.210091	0.33044	-0.481891	0.267568	-0.43096	0.0199155	-0.0980204	0.632692	4	plastid-specific ribosomal protein 4;plastid-specific ribosomal protein 4 (PSRP4) mRNA, complete	plastid	'Symbols: PSRP4 | PSRP4 (PLASTID-SPECIFIC RIBOSOMAL PROTEIN 4); structural constituent of ribosome | chr2:15980883-15981612 FORWARD'	neoAT2G38140.11;AT2G38140.1 | Symbols:PSRP4 | plastid-specific ribosomal protein 4 | plastid-specific ribosomal protein 4 | Chr2:15980948-15981459 FORWARD LENGTH=118	111.06	61.639	DK(1)FENDEK	-0.0443566	0.665301	0.854681	0.236408	-0.115489	0.110881	0.819681	0.117317	0.0784619	0.345667	1.18561	0.352515	0.165046	0.157056	1.30521	0.128675	0.0320649	0.766574	1.00867	0.977219	0.0422274	0.64719	0.940897	0.717696	0.017492	0.878263
AT4G09010.1	176	-0.255617	0.159398	-0.541751	0.0156298	-0.612836	0.0902779	-0.30582	0.156611	-0.323461	0.451772	0.0337571	0.834228	0.269688	0.120412	4	ascorbate peroxidase 4;Encodes a protein that was initially believed to act as a microsomal ascorbate peroxidase APX4 but to date, no evidence of enzymatic activity has been found.	plastid	'Symbols: APX4 | APX4 (ASCORBATE PEROXIDASE 4); heme binding / peroxidase | chr4:5777397-5779462 REVERSE'	neoAT4G09010.11;AT4G09010.2 | Symbols:APX4,TL29 | ascorbate peroxidase 4,thylakoid lumen 29 | ascorbate peroxidase 4 | Chr4:5777502-5779064 REVERSE LENGTH=284;AT4G09010.1 | Symbols:APX4,TL29 | ascorbate peroxidase 4,thylakoid lumen 29 | ascorbate peroxi	152.07	110.62	DK(1)FIAVGLGPR	0.0115706	0.904149	0.70434	0.000524819	0.0108018	0.85252	0.594805	7.6038e-06	0.0413962	0.546196	0.963917	0.844724	-0.117672	0.0921575	0.998647	0.995197	0.0843437	0.263107	0.931392	0.659299	-0.147498	0.0985609	0.729718	0.00139223	-0.191214	0.056548
AT3G60600.1	102	0.0206456	0.904039	-0.17096	0.342217	-0.00172317	0.995286	0.268461	0.213662	-0.276076	0.509504	-0.253707	0.0695202	0.185713	0.270837	4	vesicle associated protein;Encodes VAP27 (for Vesicle-Associated Protein). VAP27 has high homology to the VAP33 family of SNARE-like proteins from animals. May be involved in vesicular transport to or from the ER. Located exclusively in limiting membrane of protein storage vacuoles. Binds SRC2.	endoplasmic reticulum,plasma membrane	'Symbols: VAP27-1, VAP, (AT)VAP, VAP27 | VAP (VESICLE ASSOCIATED PROTEIN); protein binding | chr3:22400395-22402702 FORWARD'	AT3G60600.1 | Symbols:VAP27,(AT)VAP,VAP,VAP27-1 | vesicle associated protein,VAMP/SYNAPTOBREVIN-ASSOCIATED PROTEIN 27-1 | vesicle associated protein | Chr3:22400537-22402408 FORWARD LENGTH=256;AT3G60600.2 | Symbols:VAP27,(AT)VAP,VAP,VAP27-1 | vesicle as	91.475	67.065	DK(1)FLLQGVIASPGVTAK	-0.274256	0.29485	2.10661	1.7968e-10	-0.85579	0.0687897	0.709744	3.61865e-06	0.0108919	0.946183	1.13472	0.127817	0.521485	0.0435735	0.975761	0.831114	-0.167624	0.169364	0.950178	0.594587	0.236337	0.215804	1.81149	3.32437e-09	-0.166681	0.288831
AT4G00170.2	60															0			'vesicle-associated membrane family protein / VAMP family protein | chr4:70477-72211 REVERSE'	AT4G00170.2 | Plant VAMP (vesicle-associated membrane protein) family protein | Chr4:70732-71864 REVERSE LENGTH=212;AT4G00170.1 | Plant VAMP (vesicle-associated membrane protein) family protein | Chr4:70732-72085 REVERSE LENGTH=239	77.468	54.33	DK(1)FLVQTVVVSDGTTSK	-0.0580721	0.775065	0.822008	0.230744	0.0648329	0.549874	1.20012	0.272222	-0.191113	0.272215	1.11359	0.685344	-0.115182	0.274784	1.19102	0.457154	-0.171401	0.134403	1.04321	0.894698	0.0178592	0.84652	0.879167	0.47796	0.121053	0.29005
AT3G19170.1	966	0.0205472	0.954216	-0.44317	0.276297	0.148329	0.816175	-0.112352	0.794673	0.014381	0.986423	-0.1134	0.6793	0.217418	0.57498	1	presequence protease 1;Zinc metalloprotease pitrilysin subfamily A. Signal peptide degrading enzyme targeted to mitochondria and chloroplasts. Expressed only in siliques and flowers	mitochondrion,plastid	'Symbols: ATPREP1, ATZNMP | ATPREP1 (PRESEQUENCE PROTEASE 1); metalloendopeptidase | chr3:6625421-6632033 REVERSE'	neoAT3G19170.11;AT3G19170.1 | Symbols:ATZNMP,ATPREP1,PREP1 | presequence protease 1 | presequence protease 1 | Chr3:6625578-6631874 REVERSE LENGTH=1080;neoAT3G19170.21;AT3G19170.2 | Symbols:ATZNMP,ATPREP1,PREP1 | presequence protease 1 | presequence pro	90.193	74.251	DK(1)GVAVAVASAEDIDAANNER	-0.0434553	0.636261	0.889474	0.0946029	-0.0821782	0.155115	1.58722	6.62013e-07	0.125528	0.0532984	0.998964	0.994935	0.118218	0.122009	1.02328	0.869487	0.196317	0.0258335	0.938989	0.571147	-0.0507661	0.472997	0.911126	0.200915	-0.160277	0.0412118
AT3G58140.1	41	-0.252756	0.371361	-0.421623	0.122515	-0.559124	0.282528	0.223439	0.464215	-0.518328	0.39839	-0.21196	0.267789	0.433103	0.116257	2	phenylalanyl-tRNA synthetase class IIc family protein;	plastid	'phenylalanyl-tRNA synthetase class IIc family protein | chr3:21529731-21532572 REVERSE'	neoAT3G58140.11;AT3G58140.1 | phenylalanyl-tRNA synthetase class IIc family protein | Chr3:21529988-21532386 REVERSE LENGTH=429	74.841	40.975	DK(1)HPIGILK	-0.0672318	0.547876	0.830373	0.0875139	-0.131752	0.0619483	0.786392	0.0251854	-0.00966661	0.901954	0.919892	0.644626	0.070036	0.423124	1.02971	0.896029	-0.048293	0.533648	0.931077	0.704371	0.0124708	0.878237	0.929503	0.58637	-0.0134232	0.840692
AT1G12000.1	171	-0.284226	0.432925	-0.477479	0.245462	0.0754799	0.905677	-0.011872	0.978061	-0.0352458	0.966732	-0.394952	0.191575	0.0706552	0.853046	1	Phosphofructokinase family protein;	cytosol	'pyrophosphate--fructose-6-phosphate 1-phosphotransferase beta subunit, putative / pyrophosphate-dependent 6-phosphofructose-1-kinase, putative | chr1:4049896-4053835 REVERSE'	AT1G12000.1 | Phosphofructokinase family protein | Chr1:4050159-4053727 REVERSE LENGTH=566	53.211	36.958	DK(1)IETPDQFK	0.131888	0.140579	0.589854	0.0044311	-0.284865	0.339278	1.56297	0.0145109	-0.00115425	0.989846	0.75517	0.288348	0.253915	0.411806	0.948411	0.888604	-0.130912	0.144192	1.16412	0.613368	0.386957	0.187171	0.740791	0.106615	0.0999613	0.209532
AT4G04040.1	173	0.170048	0.636221	-0.378232	0.344417	-0.239288	0.708637	0.167964	0.697229	-0.506177	0.549923	-0.0968403	0.723308	0.449357	0.271875	1	Phosphofructokinase family protein;	cytosol	'Symbols: MEE51 | MEE51 (maternal effect embryo arrest 51); diphosphate-fructose-6-phosphate 1-phosphotransferase | chr4:1939250-1942954 FORWARD'	AT4G04040.1 | Symbols:MEE51 | maternal effect embryo arrest 51 | Phosphofructokinase family protein | Chr4:1939250-1942765 FORWARD LENGTH=569	120.09	75.781	DK(1)IETPEQFK	0.115476	0.237757	0.820028	0.1193	-0.240208	0.10379	0.231904	4.63418e-10	0.106162	0.215217	0.78566	0.171492	0.190729	0.240832	1.11439	0.594121	-0.0843079	0.302052	0.855537	0.403677	0.200043	0.285392	1.16313	0.260249	0.0348283	0.719959
AT1G54410.1	52	-0.259701	0.295633	-0.390993	0.172339	0.0698055	0.86705	0.23595	0.439582	-0.231322	0.695965	-0.560829	0.0167895	0.0661139	0.825524	2	dehydrin family protein;	nucleus	'dehydrin family protein | chr1:20309775-20310767 REVERSE'	AT1G54410.1 | Symbols:HIRD11,AtHIRD11 | dehydrin 11kDa | dehydrin family protein | Chr1:20310305-20310601 REVERSE LENGTH=98	61.833	42.729	DK(1)IHGGEGK	-0.219917	0.0428841	1.00025	0.998694	0.522159	0.016467	0.612683	5.34636e-06	-0.29772	0.16586	0.632538	0.00146026	-0.461167	0.00315799	0.673699	0.00345428	0.333958	0.0615124	0.634418	0.00147246	-0.383364	0.113253	1.06534	0.552533	-0.272966	0.018608
AT3G59970.3	478	-0.121928	0.480219	-0.207256	0.283382	-0.180173	0.603007	0.0394289	0.855062	-0.198646	0.64099	-0.1404	0.219149	0.106285	0.654577	4	methylenetetrahydrofolate reductase 1;methylenetetrahydrofolate reductase MTHFR1 mRNA, complete	cytosol	'Symbols: MTHFR1 | MTHFR1 (METHYLENETETRAHYDROFOLATE REDUCTASE 1); methylenetetrahydrofolate reductase (NADPH) | chr3:22151195-22154483 FORWARD'	AT3G59970.3 | Symbols:MTHFR1 | methylenetetrahydrofolate reductase 1 | methylenetetrahydrofolate reductase 1 | Chr3:22151303-22154323 FORWARD LENGTH=592	154.24	60.592	DK(1)LDTLVEK	-0.0534378	0.532405	0.498184	7.79936e-07	0.0359704	0.516692	1.04604	0.759732	-0.0582801	0.346998	0.918946	0.631579	-0.0666336	0.340833	0.916073	0.614206	-0.0490662	0.549343	0.996284	0.988686	-0.0617914	0.371016	0.496627	7.3827e-07	0.0184029	0.797133
AT1G02475.1	44	0.0704292	0.844102	-0.15883	0.678696	0.259442	0.68566	0.512018	0.235664	-0.239262	0.777169	-0.428275	0.163272	0.242573	0.533348	1	Polyketide cyclase/dehydrase and lipid transport superfamily protein;	plastid	'FUNCTIONS IN: molecular_function unknown; INVOLVED IN: biological_process unknown; LOCATED IN: chloroplast; EXPRESSED IN: 22 plant structures; EXPRESSED DURING: 13 growth stages; CONTAINS InterPro DOMAIN/s: Streptomyces cyclase/dehydrase (InterPro:IPR005031); BEST Arabidopsis thaliana protein match is: unknown protein (TAIR:AT4G01883.1); Has 350 Blast hits to 350 proteins in 105 species: Archae …	neoAT1G02475.11;AT1G02475.1 | Polyketide cyclase/dehydrase and lipid transport superfamily protein | Chr1:514110-515331 REVERSE LENGTH=219;neoAT4G01883.32;neoAT4G01883.22;neoAT4G01883.31;neoAT4G01883.12;neoAT4G01883.21;neoAT4G01883.11;AT4G01883.3 | Poly	133.98	90.163	DK(1)PDLSR	0.0250982	0.798982	0.821428	0.0311278	-0.00853384	0.910436	0.880358	0.182371	-0.0802873	0.499543	1.06707	0.680491	-0.0315369	0.667697	1.00781	0.971609	0.0803039	0.244757	0.973617	0.887525	0.0738486	0.544581	0.775817	0.00597397	-0.120375	0.162422
ATCG00340.1	696	-0.0519907	0.767717	-0.304606	0.142277	-0.505235	0.175121	-0.22653	0.29401	-0.127365	0.761248	0.325879	0.0425704	0.403955	0.128248	4	Photosystem I, PsaA/PsaB protein;Encodes the D1 subunit of photosystem I and II reaction centers.	plastid	'Symbols: PSAB | Encodes the D1 subunit of photosystem I and II reaction centers. | chrC:37375-39579 REVERSE'	ATCG00340.1 | Symbols:PSAB | | Photosystem I%2C PsaA/PsaB protein | ChrC:37375-39579 REVERSE LENGTH=734	178.49	122.59	DK(1)PVALSIVQAR	-0.0434348	0.676881			-0.116811	0.13756			0.170849	0.0931604			0.263035	0.00563946			0.117526	0.105545			0.0487512	0.486282			0.0286975	0.677273
AT3G52960.1	120	-0.160089	0.360949	-0.0913152	0.617789	-0.122633	0.719427	0.420432	0.0515138	-0.286525	0.500576	-0.32398	0.0147354	0.187768	0.307069	4	Thioredoxin superfamily protein;	plastid	'peroxiredoxin type 2, putative | chr3:19639668-19640619 FORWARD'	neoAT3G52960.11;AT3G52960.1 | Symbols:PrxIIE | peroxiredoxin-II-E | Thioredoxin superfamily protein | Chr3:19639699-19640403 FORWARD LENGTH=234	161.28	65.375	DK(1)PVGLGVR	-0.0874873	0.342166	0.578667	0.00601871	0.0586936	0.31589	0.978241	0.946463	-0.0015435	0.983745	1.26443	0.432348	0.122071	0.165761	1.08885	0.822909	0.120299	0.209635	0.997296	0.995436	0.0361271	0.654677	0.498311	0.000801845	0.060466	0.530141
AT3G55360.1	58	-0.183706	0.368768	-0.00434031	0.983038	-0.0747301	0.838588	0.364811	0.143357	-0.492674	0.316131	-0.60165	0.00807186	-0.232498	0.256786	3	3-oxo-5-alpha-steroid 4-dehydrogenase family protein;Enoyl-CoA reductase is involved in all very long chain fatty acids (VLCFA) elongation reactions that are required for cuticular wax, storage lipid and sphingolipid metabolism. The protein is located in the ER, but in contrast to its yeast homolog TSC13 is not particularly enriched in the nuclear envelope-vacuole junction. Mutants in this gene s…	endoplasmic reticulum,plasma membrane	'Symbols: CER10, ECR, ATTSC13, TSC13 | CER10; 3-oxo-5-alpha-steroid 4-dehydrogenase/ fatty acid elongase/ trans-2-enoyl-CoA reductase (NADPH) | chr3:20520930-20523014 REVERSE'	AT3G55360.1 | Symbols:CER10,GLH6,ATTSC13,ECR,TSC13 | GLASSY HAIR 6,ECERIFERUM 10,ENOYL-COA REDUCTASE | 3-oxo-5-alpha-steroid 4-dehydrogenase family protein | Chr3:20521186-20522856 REVERSE LENGTH=310	117.67	78.525	DK(1)PVVLNSK	0.0117908	0.898012	0.609486	0.000315457	0.046812	0.410711	1.45057	0.00403356	-0.0985168	0.157943	1.04925	0.848679	-0.125196	0.0848412	0.94825	0.83076	-0.203439	0.0349103	0.982056	0.949826	-0.0148889	0.825249	0.550818	4.53424e-05	0.125055	0.124654
AT3G63160.1	55	0.431334	0.205154	0.0164595	0.976801	-0.389641	0.517254	0.112239	0.603088	-0.235232	0.637774	0.585742	0.0748726	0.681522	0.131335	4	;	plastid	'unknown protein | chr3:23333513-23334034 REVERSE'	AT3G63160.1 | Symbols:OEP6 | outer envelope protein 6 | outer envelope membrane protein | Chr3:23333773-23333982 REVERSE LENGTH=69	151.98	145.59	DK(1)SDSDDATVPPPSGA	0.057145	0.664039	0.974455	0.909147	0.178198	0.0715619	0.348917	1.91236e-07	0.206745	0.0111218	1.50638	0.0419471	0.158367	0.09694	1.33243	0.154628	0.214239	0.0667001	1.03723	0.903122	0.00876636	0.910365	0.861931	0.350629	0.122326	0.254598
AT1G18080.1	38	-0.0854884	0.660876	-0.0844294	0.710368	0.00166295	0.996417	0.0459662	0.853684	-0.296669	0.543463	-0.38382	0.0330228	-0.253425	0.201849	3	Transducin/WD40 repeat-like superfamily protein;Encodes the Arabidopsis thaliana homolog of the tobacco WD-40 repeat ArcA gene.	cytosol	'Symbols: ATARCA, RACK1A_AT | ATARCA; nucleotide binding | chr1:6222201-6224151 FORWARD'	AT1G18080.1 | Symbols:RACK1A_AT,AtRACK1,SAC53,ATARCA,RACK1A | RECEPTOR FOR ACTIVATED C KINASE 1 A,Suppressor of Acaulis 53 | Transducin/WD40 repeat-like superfamily protein | Chr1:6222325-6223901 FORWARD LENGTH=327;AT1G48630.1 | Symbols:RACK1B,RACK1B_AT	127.3	72.892	DK(1)SIILWK	0.0860979	0.391647	0.576606	0.000163519	0.0657328	0.239187	1.44787	0.00574232	0.0856137	0.271764	1.05607	0.833847	0.0218581	0.745847	1.18319	0.395903	0.092543	0.244544	1.27767	0.192923	0.0223424	0.741975	0.64601	0.00148728	-0.00495207	0.939541
AT3G59780.1	378	0.020495	0.919711	0.233299	0.23082	-0.187605	0.613377	0.306693	0.218574	-0.189714	0.697092	0.0183859	0.891697	0.0917797	0.622659	3	Rhodanese/Cell cycle control phosphatase superfamily protein;	plastid	'FUNCTIONS IN: molecular_function unknown; INVOLVED IN: biological_process unknown; LOCATED IN: nucleus, chloroplast; EXPRESSED IN: guard cell; BEST Arabidopsis thaliana protein match is: CaS (Calcium sensing receptor) (TAIR:AT5G23060.1); Has 1338 Blast hits to 316 proteins in 95 species: Archae - 0; Bacteria - 274; Metazoa - 264; Fungi - 88; Plants - 42; Viruses - 4; Other Eukaryotes - 666 (sour…	neoAT3G59780.11;AT3G59780.1 | Rhodanese/Cell cycle control phosphatase superfamily protein | Chr3:22086906-22090324 FORWARD LENGTH=686	135.47	85.112	DK(1)SVLIDVRPEALR	-0.0351063	0.695745	0.689087	0.000531692	-0.069239	0.303798	0.719296	0.00162047	0.0520312	0.406473	1.17888	0.257836	0.0587121	0.456971	1.09383	0.583126	0.0870253	0.207748	1.09309	0.587361	-0.0284254	0.715366	0.639376	8.29739e-05	-0.0975522	0.16522
ATCG00490.1	164	-0.335595	0.356827	-1.17585	0.0242704	-0.0133665	0.983249	0.27326	0.526764	0.0299772	0.971703	-0.292251	0.312459	1.15686	0.0261547	1	ribulose-bisphosphate carboxylases;large subunit of RUBISCO. Protein is tyrosine-phosphorylated and its phosphorylation state is modulated in response to ABA in Arabidopsis thaliana seeds.	plastid	'Symbols: RBCL | large subunit of RUBISCO. Protein is tyrosine-phosphorylated and its phosphorylation state is modulated in response to ABA in Arabidopsis thaliana seeds. | chrC:54958-56397 FORWARD'	ATCG00490.1 | Symbols:RBCL | | ribulose-bisphosphate carboxylase | ChrC:54958-56397 FORWARD LENGTH=479	106.93	71.57	DKLNK(1)YGR	-0.146622	0.253467			-0.0505249	0.538634			0.146671	0.172348			0.37779	0.00650746			0.299526	0.0255855			0.0844978	0.366467			0.0277393	0.837131
AT3G55360.1	65															0	3-oxo-5-alpha-steroid 4-dehydrogenase family protein;Enoyl-CoA reductase is involved in all very long chain fatty acids (VLCFA) elongation reactions that are required for cuticular wax, storage lipid and sphingolipid metabolism. The protein is located in the ER, but in contrast to its yeast homolog TSC13 is not particularly enriched in the nuclear envelope-vacuole junction. Mutants in this gene s…	endoplasmic reticulum,plasma membrane	'Symbols: CER10, ECR, ATTSC13, TSC13 | CER10; 3-oxo-5-alpha-steroid 4-dehydrogenase/ fatty acid elongase/ trans-2-enoyl-CoA reductase (NADPH) | chr3:20520930-20523014 REVERSE'	AT3G55360.1 | Symbols:CER10,GLH6,ATTSC13,ECR,TSC13 | GLASSY HAIR 6,ECERIFERUM 10,ENOYL-COA REDUCTASE | 3-oxo-5-alpha-steroid 4-dehydrogenase family protein | Chr3:20521186-20522856 REVERSE LENGTH=310	130.1	79.492	DKPVVLNSK(1)K	0.0117908	0.898012	0.609486	0.000315457	0.046812	0.410711	1.45057	0.00403356	-0.0985168	0.157943	1.04925	0.848679	-0.125196	0.0848412	0.94825	0.83076	-0.203439	0.0349103	0.982056	0.949826	-0.0148889	0.825249	0.550818	4.53424e-05	0.125055	0.124654
AT5G64030.1	158	-0.0325023	0.874108	-0.0863282	0.742641	-0.475401	0.233291	0.587112	0.00656075	-0.718613	0.0940618	-0.275714	0.075087	0.364587	0.158652	4	S-adenosyl-L-methionine-dependent methyltransferases superfamily protein;	golgi	'dehydration-responsive protein-related | chr5:25624037-25628559 FORWARD'	AT5G64030.1 | S-adenosyl-L-methionine-dependent methyltransferases superfamily protein | Chr5:25624965-25628257 FORWARD LENGTH=829	130.56	116.25	DLK(1)DNSDEENPDTNEK	0.0760845	0.700016	0.62341	0.00132043	0.125328	0.430106	0.833811	0.226844	-0.201412	0.154832	0.931796	0.790604	-0.17304	0.256848	1.01827	0.955212	-0.0554752	0.609161	0.916073	0.72764	0.104457	0.527564	0.681266	0.00707133	0.00776338	0.945158
AT3G45780.2	910	0.0378074	0.915881	0.0193631	0.959328	-0.171404	0.788368	-0.300638	0.486201	-0.383173	0.65059	-0.173961	0.531592	-0.493962	0.233185	1	phototropin 1;Blue-light photoreceptor. Contains a light activated serine-threonine kinase domain and LOV1 and LOV2 repeats. Mutants are defective in blue-light response. Mediates blue light-induced growth enhancements. PHOT1 and PHOT2 mediate blue light-dependent activation of the plasma membrane H+-ATPase in guard cell protoplasts. PHOT1 undergoes blue-light-dependent autophosphorylation. At le…	nucleus	'Symbols: PHOT1, NPH1, JK224, RPT1 | PHOT1 (PHOTOTROPIN 1); FMN binding / blue light photoreceptor/ kinase/ protein binding / protein serine/threonine kinase | chr3:16816866-16824210 FORWARD'	AT3G45780.2 | Symbols:RPT1,PHOT1,JK224,NPH1 | NONPHOTOTROPIC HYPOCOTYL 1,phototropin 1,ROOT PHOTOTROPISM 1 | phototropin 1 | Chr3:16818557-16823960 FORWARD LENGTH=996;AT3G45780.1 | Symbols:RPT1,PHOT1,JK224,NPH1 | NONPHOTOTROPIC HYPOCOTYL 1,phototropin 1	49.595	36.394	DLK(1)FPASIPASLQVK	-0.034698	0.663305	0.880389	0.0726553	0.00340722	0.95387	0.33159	1.00947e-11	-0.0866327	0.149808	0.792297	0.0219251	-0.0732386	0.357096	0.962803	0.770229	0.015495	0.822785	0.809207	0.0347885	-0.021304	0.806705	1.06985	0.400889	-0.0853263	0.236257
AT2G41220.1	879	-0.0990433	0.70965	-0.303476	0.254245	-0.405387	0.366718	0.0885967	0.771642	-0.280091	0.641457	0.0262527	0.878765	0.418325	0.125376	2	glutamate synthase 2;Encodes a gene whose sequence is similar to ferredoxin dependent glutamate synthase (Fd-GOGAT). Expression is most abundant in root.	plastid	'Symbols: GLU2 | GLU2 (GLUTAMATE SYNTHASE 2); glutamate synthase (ferredoxin) | chr2:17177664-17188751 FORWARD'	neoAT2G41220.11;AT2G41220.1 | Symbols:GLU2 | glutamate synthase 2 | glutamate synthase 2 | Chr2:17177934-17188388 FORWARD LENGTH=1629;neoAT5G04140.11;neoAT5G04140.21;AT5G04140.1 | Symbols:GLUS,FD-GOGAT,GLS1,GLU1 | FERREDOXIN-DEPENDENT GLUTAMATE SYNTHASE	93.325	38.602	DLLEFK(1)SDR	0.061691	0.529003	0.577357	0.000409092	-0.119383	0.077526	0.978406	0.925779	0.199089	0.0857286	1.38158	0.113509	0.234467	0.0327388	1.07584	0.787928	0.0949983	0.173466	1.18138	0.451569	0.0970697	0.256333	0.449589	6.99673e-06	0.0200858	0.788336
AT5G01750.2	120	-0.058595	0.763231	-0.288003	0.162426	-0.161042	0.65535	0.269402	0.279802	-0.544645	0.265863	-0.442197	0.011451	0.115208	0.590743	3	Protein of unknown function (DUF567);	cytosol,golgi	'unknown protein | chr5:289765-291326 FORWARD'	AT5G01750.2 | LURP-one-like protein (DUF567) | Chr5:290034-291109 FORWARD LENGTH=217;AT5G01750.1 | LURP-one-like protein (DUF567) | Chr5:290034-290685 FORWARD LENGTH=174	125.5	71.34	DLLYTVK(1)R	0.0763358	0.358267	1.66803	4.52122e-05	-0.0344259	0.558835	0.419169	7.26014e-08	0.020889	0.740752	1.01251	0.960254	0.0574518	0.389885	0.986386	0.955952	0.0176704	0.827462	1.04075	0.854166	0.112899	0.205043	1.625	7.96074e-05	0.00535549	0.945576
AT2G20990.1	286	-0.364052	0.318977	0.0292575	0.938591	-0.203358	0.750419	-0.0592118	0.890907	0.368961	0.662709	0.208267	0.458358	0.119798	0.754352	1	synaptotagmin A;Encodes a plasma membrane localized protein with similarity to synaptotagmins, a class of membrane trafficking proteins. SYT1 is expressed in all tissues. Loss of function mutations show hypersensitivity to NaCl and electrolyte leakage from the plasma membrane. SYT1 also affects calcium dependent freezing tolerance. SYT1 probably plays a role in membrane repair such as membrane re…	endoplasmic reticulum,plasma membrane	'Symbols: SYTA, NTMC2TYPE1.1, ATSYTA, NTMC2T1.1, SYT1 | SYTA (SYNAPTOTAGMIN A) | chr2:9014562-9018097 FORWARD'	AT2G20990.1 | Symbols:ATSYTA,SYT1,NTMC2TYPE1.1,NTMC2T1.1,SYTA | SYNAPTOTAGMIN 1,synaptotagmin A,ARABIDOPSIS THALIANA SYNAPTOTAGMIN A | synaptotagmin A | Chr2:9014827-9017829 FORWARD LENGTH=541;AT2G20990.2 | Symbols:ATSYTA,SYT1,NTMC2TYPE1.1,NTMC2T1.1,SYT	53.448	31.89	DLMGGADPFVK(1)IK	0.021657	0.854938	0.986644	0.865316	0.11749	0.277124	0.802796	0.000138194	-0.0409614	0.623884	0.993009	0.952436	-0.0625463	0.612902	0.944087	0.471871	0.0770831	0.416319	1.00441	0.971796	7.20663e-05	0.99928	0.938036	0.252234	-0.0221394	0.788402
AT1G29900.1	986	-0.0419965	0.906606	0.0414714	0.913071	0.203647	0.75008	0.102361	0.812576	-0.0300253	0.971657	-0.275668	0.33761	-0.214779	0.579466	1	carbamoyl phosphate synthetase B;carbamoyl phosphate synthetase large chain (CARB) mRNA,	plastid	'Symbols: CARB | CARB (CARBAMOYL PHOSPHATE SYNTHETASE B); ATP binding / carbamoyl-phosphate synthase/ catalytic | chr1:10468054-10472211 FORWARD'	AT1G29900.1 | Symbols:CARB,VEN3 | carbamoyl phosphate synthetase B,VENOSA 3 | carbamoyl phosphate synthetase B | Chr1:10468164-10471976 FORWARD LENGTH=1187	95.573	59.63	DLNFEK(1)EVIPK	0.0626712	0.457709	0.78209	0.111031	0.0433798	0.472948	1.19546	0.276275	-0.00824809	0.891387	0.864939	0.545998	-0.0578948	0.398277	1.03285	0.920413	-0.0776774	0.312881	0.964434	0.909244	0.0130245	0.858223	0.933918	0.742828	0.0631624	0.423819
AT5G42650.1	409	-0.108837	0.761467	-0.357433	0.369118	0.218817	0.732319	0.143554	0.739496	-0.0277041	0.973848	-0.355359	0.23162	0.145628	0.704426	1	allene oxide synthase;Encodes a member of the cytochrome p450 CYP74 gene family that functions as an allene oxide synthase. This enzyme catalyzes dehydration of the hydroperoxide to an unstable allene oxide in the JA biosynthetic pathway. It shows a dual catalytic activity, the major one being a 13-AOS but also expressing a 9-AOS activity.	plastid	'Symbols: AOS, CYP74A, DDE2 | AOS (ALLENE OXIDE SYNTHASE); allene oxide synthase/ hydro-lyase/ oxygen binding | chr5:17097595-17099395 REVERSE'	AT5G42650.1 | Symbols:CYP74A,AOS,DDE2 | allene oxide synthase,DELAYED DEHISCENCE 2,CYTOCHROME P450 74A | allene oxide synthase | Chr5:17097803-17099359 REVERSE LENGTH=518;neoAT5G42650.11	128.54	110.4	DLVIESHDAAFK(1)VK	-0.213952	0.170988	0.382388	4.81993e-06	-0.292984	0.0441696	0.988893	0.969373	-0.0899655	0.197505	1.00157	0.996699	-0.0670363	0.304867	0.853513	0.557	-0.0815511	0.267464	0.932339	0.832409	0.220201	0.228138	0.32586	7.25775e-07	0.217573	0.205762
AT3G22890.1	323	-0.194569	0.588901	-0.0521513	0.890854	0.222441	0.728103	0.653988	0.129872	0.175489	0.835529	-0.241521	0.394985	0.464618	0.258009	1	ATP sulfurylase 1;encodes ATP sulfurylase, the first enzyme in the sulfate assimilation pathway of Arabidopsis.	cytosol,plastid	'Symbols: APS1 | APS1 (ATP SULFURYLASE 1); sulfate adenylyltransferase (ATP) | chr3:8112723-8114992 FORWARD'	neoAT3G22890.11;AT3G22890.1 | Symbols:ATPS1,APS1 | ATP sulfurylase 1 | ATP sulfurylase 1 | Chr3:8112837-8114734 FORWARD LENGTH=463;AT4G14680.1 | Symbols:APS3,ATPS3 | | Pseudouridine synthase/archaeosine transglycosylase-like family protein | Chr4:8413	84.687	60.305	DLYDADHGK(1)K	-0.0183173	0.80634	0.995062	0.979297	-0.0103293	0.850433	0.891904	0.360539	0.0783688	0.236	1.14551	0.420033	0.0125853	0.844527	0.916073	0.639709	-0.0253687	0.709868	0.886487	0.48481	-0.0841008	0.259043	0.795763	0.0406023	0.0276247	0.694653
AT1G56070.3	427	-0.130603	0.512563	-0.190253	0.37222	0.186706	0.571084	0.245625	0.324432	0.0360191	0.940094	-0.28129	0.116954	0.154587	0.48339	3			'Symbols: LOS1 | LOS1; copper ion binding / translation elongation factor/ translation factor, nucleic acid binding | chr1:20967930-20971742 REVERSE'	AT1G56070.3 | Symbols:LOS1 | LOW EXPRESSION OF OSMOTICALLY RESPONSIVE GENES 1 | Ribosomal protein S5/Elongation factor G/III/V family protein | Chr1:20968245-20971077 REVERSE LENGTH=843;AT1G56070.2 | Symbols:LOS1 | LOW EXPRESSION OF OSMOTICALLY RESPONSI	95.311	71.518	DLYTK(1)SVQR	0.00440096	0.966184	0.680075	0.000160977	0.125458	0.0772095	1.14265	0.166189	0.0342945	0.645892	0.934023	0.666287	-0.0833141	0.281649	1.09773	0.52168	0.0890334	0.199361	1.00373	0.986889	-0.113208	0.208225	0.799272	0.0155617	-0.0468897	0.479998
AT5G59970.2	32	-0.0141633	0.962092	-0.0253194	0.951801	0.641103	0.159321	0.731044	0.0166792	0.0897138	0.879465	-0.565552	0.0531156	0.190811	0.45288	2			'histone H4 | chr5:24146175-24146726 REVERSE'	AT5G59970.2 | Histone superfamily protein | Chr5:24146352-24146663 REVERSE LENGTH=103;AT5G59970.1 | Histone superfamily protein | Chr5:24146352-24146663 REVERSE LENGTH=103;AT5G59690.1 | Histone superfamily protein | Chr5:24051649-24051960 FORWARD LEN	149.38	108.39	DNIQGITK(1)PAIR	-0.356563	0.0238739	0.734583	0.32072	-0.122837	0.431	1.45832	0.20387	0.342194	0.0817561	0.67279	0.336878	0.619136	0.00559164	0.865	0.782135	0.556899	0.0086528	0.779502	0.586105	-0.0796207	0.598852	0.944447	0.897353	-0.0606	0.687104
AT5G66120.2	240	-0.206005	0.374975	-0.0431782	0.838097	-0.665611	0.159002	-0.711401	0.00433958	0.169803	0.72361	0.629409	0.0435217	-0.038814	0.863241	3	3-dehydroquinate synthase, putative;	plastid	'3-dehydroquinate synthase, putative | chr5:26431376-26433778 REVERSE'	neoAT5G66120.21;AT5G66120.2 | 3-dehydroquinate synthase | Chr5:26431516-26433649 REVERSE LENGTH=442;AT5G66120.1 | 3-dehydroquinate synthase | Chr5:26431516-26433079 REVERSE LENGTH=338	94.692	73.79	DPAALAFAIK(1)R	-0.0458647	0.606951	0.747787	0.00634561	0.000246515	0.996535	1.42647	0.00123888	0.0737445	0.323874	1.20186	0.222171	0.125177	0.0995479	1.06156	0.755755	0.128256	0.143048	1.01346	0.955713	0.00556732	0.938855	0.660491	0.00028559	-0.00283276	0.97161
AT4G10340.1	222	-0.120254	0.503006	-0.358662	0.0747108	-0.256655	0.385925	0.410605	0.0572121	-0.468486	0.273279	-0.332086	0.0253173	0.437182	0.0757118	4	light harvesting complex of photosystem II 5;photosystem II encoding the light-harvesting chlorophyll a/b binding protein CP26 of the antenna system of the photosynthetic apparatus	plastid	'Symbols: LHCB5 | LHCB5 (LIGHT HARVESTING COMPLEX OF PHOTOSYSTEM II 5); chlorophyll binding | chr4:6408016-6409677 FORWARD'	AT4G10340.1 | Symbols:LHCB5 | light harvesting complex of photosystem II 5 | light harvesting complex of photosystem II 5 | Chr4:6408200-6409496 FORWARD LENGTH=280;neoAT4G10340.11	158.41	109.61	DPEQGALLK(1)VK	-0.125529	0.295916	0.901655	0.14752	0.0055976	0.942937	0.757653	0.000234549	-0.0381451	0.604261	0.915182	0.390854	-0.0248799	0.730154	0.977248	0.869647	0.236702	0.0203664	1.03407	0.798012	-0.112264	0.259648	0.962803	0.678765	-0.255984	0.00481528
AT3G09150.4	216	0.128172	0.720928	-0.229722	0.553252	-1.68859	0.0308299	-0.868564	0.0442961	-1.15784	0.174727	0.65892	0.0560526	0.0200778	0.957944	1			'Symbols: HY2, GUN3 | HY2 (ELONGATED HYPOCOTYL 2); phytochromobilin:ferredoxin oxidoreductase | chr3:2803528-2805564 FORWARD'	neoAT3G09150.41;AT3G09150.3 | Symbols:HY2,ATHY2,GUN3 | GENOMES UNCOUPLED 3,ARABIDOPSIS ELONGATED HYPOCOTYL 2,ELONGATED HYPOCOTYL 2 | phytochromobilin:ferredoxin oxidoreductase%2C chloroplast / phytochromobilin synthase (HY2) | Chr3:2804085-2805333 FORWAR	66.962	50.504	DPGHGLLK(1)R			0.606811	0.00177142			0.671252	0.0101753			0.912221	0.741735			1.0187	0.95809			0.839333	0.459571			0.677644	0.0119715
AT1G01090.1	291	-0.317014	0.159461	-0.254585	0.250038	0.0278325	0.930677	0.336355	0.177244	0.417112	0.388691	0.0722652	0.594417	0.663206	0.0221442	3	pyruvate dehydrogenase E1 alpha;pyruvate dehydrogenase E1 alpha subunit	plastid	'Symbols: PDH-E1 ALPHA | PDH-E1 ALPHA (PYRUVATE DEHYDROGENASE E1 ALPHA); pyruvate dehydrogenase (acetyl-transferring) | chr1:47485-49286 REVERSE'	neoAT1G01090.11;AT1G01090.1 | Symbols:PDH-E1 ALPHA | pyruvate dehydrogenase E1 alpha | pyruvate dehydrogenase E1 alpha | Chr1:47705-49166 REVERSE LENGTH=428	119.27	63.264	DPIAALK(1)K	0.00256571	0.984284	1.07108	0.354508	-0.105829	0.100995	0.980064	0.837835	0.2764	0.0705479	1.13817	0.168655	0.246679	0.0139192	1.07584	0.474263	0.310986	0.00822033	1.12996	0.195146	-0.027155	0.724382	1.01243	0.906637	-0.170136	0.050772
AT1G33590.1	30	-0.000801239	0.997372	0.0454585	0.85255	0.302534	0.476697	0.10172	0.738971	0.0110278	0.98514	-0.292307	0.136743	-0.236046	0.39815	2	Leucine-rich repeat (LRR) family protein;	extracellular	'disease resistance protein-related / LRR protein-related | chr1:12177777-12179413 FORWARD'	neoAT1G33590.11;AT1G33590.1 | Leucine-rich repeat (LRR) family protein | Chr1:12177788-12179221 FORWARD LENGTH=477;AT1G33590.3 | Leucine-rich repeat (LRR) family protein | Chr1:12177683-12179221 FORWARD LENGTH=512;AT1G33590.2 | Leucine-rich repeat (LR	68.355	52.006	DPSGILSSWK(1)K	-0.0592757	0.469842	1.54712	0.000282671	-0.0130922	0.837502	0.156287	4.47288e-12	0.041607	0.542436	0.948056	0.79953	0.0080777	0.905875	0.946647	0.79298	0.0803626	0.331657	0.999239	0.997595	-0.092805	0.310416	1.54482	0.000292234	-0.0853771	0.290822
AT5G48930.1	239	-0.150735	0.369416	-0.444125	0.0580488	-0.0795943	0.780405	0.372947	0.0841026	-0.505477	0.229424	-0.576618	0.000784085	0.240454	0.21695	4	hydroxycinnamoyl-CoA shikimate/quinate hydroxycinnamoyl transferase;At5g48930 has been shown to encode for the hydroxycinnamoyl-Coenzyme A shikimate/quinate hydroxycinnamoyltransferase (HCT) both synthesizing and catabolizing the hydroxycinnamoylesters (coumaroyl/caffeoyl shikimate and quinate) involved in the phenylpropanoid pathway. Influence on the accumulation of flavonoids which in turn inhi…	cytosol	'Symbols: HCT | HCT (HYDROXYCINNAMOYL-COA SHIKIMATE/QUINATE HYDROXYCINNAMOYL TRANSFERASE); quinate O-hydroxycinnamoyltransferase/ shikimate O-hydroxycinnamoyltransferase/ transferase | chr5:19836299-19838162 REVERSE'	AT5G48930.1 | Symbols:HCT | hydroxycinnamoyl-CoA shikimate/quinate hydroxycinnamoyl transferase | hydroxycinnamoyl-CoA shikimate/quinate hydroxycinnamoyl transferase | Chr5:19836654-19838092 REVERSE LENGTH=433	152.28	79.634	DQLVALK(1)AK	-0.130913	0.193069	0.645209	0.00108592	-0.00840522	0.886618	1.0085	0.969434	-0.0713558	0.4043	0.98533	0.959738	-0.0792291	0.258239	1.00713	0.982486	-0.0726086	0.352316	0.994431	0.985757	-0.138786	0.164156	0.659486	0.00170617	-0.0150257	0.862385
AT4G13940.1	479	-0.273926	0.215579	-0.210915	0.391585	0.00380819	0.992602	0.328307	0.187835	-0.224636	0.651271	-0.502369	0.0108999	0.0368516	0.840681	3	S-adenosyl-L-homocysteine hydrolase;Encodes a S-adenosyl-L-homocysteine hydrolase required for DNA methylation-dependent gene silencing.	cytosol,endoplasmic reticulum	'Symbols: HOG1, EMB1395, SAHH1, MEE58, ATSAHH1 | MEE58 (MATERNAL EFFECT EMBRYO ARREST 58); adenosylhomocysteinase/ copper ion binding | chr4:8054862-8057139 FORWARD'	AT4G13940.1 | Symbols:MEE58,SAHH1,EMB1395,HOG1,SAH1,ATSAHH1 | EMBRYO DEFECTIVE 1395,HOMOLOGY-DEPENDENT GENE SILENCING 1,MATERNAL EFFECT EMBRYO ARREST 58,S-ADENOSYL-L-HOMOCYSTEIN HYDROLASE 1 | S-adenosyl-L-homocysteine hydrolase | Chr4:8054931-8056676 FOR	101.49	93.023	DQSDYVSIPIEGPYK(1)PPHYR	-0.0851475	0.289976	1.04575	0.698574	0.0533918	0.378448	2.45862	2.18184e-09	0.00192299	0.974005	0.9211	0.548973	0.0115912	0.871068	0.952754	0.758285	0.0620509	0.376288	0.96476	0.83167	-0.0754793	0.351049	1.08169	0.431095	0.00293205	0.964519
AT3G23810.1	479	-0.176502	0.62359	-0.36134	0.364368	0.203998	0.749666	-0.10091	0.815183	0.039794	0.962442	-0.340706	0.248414	-0.0802765	0.833406	1	S-adenosyl-l-homocysteine (SAH) hydrolase 2;	cytosol	'Symbols: SAHH2, ATSAHH2 | SAHH2 (S-ADENOSYL-L-HOMOCYSTEINE (SAH) HYDROLASE 2); adenosylhomocysteinase/ binding / catalytic | chr3:8587664-8589713 REVERSE'	AT3G23810.1 | Symbols:ATSAHH2,SAHH2 | S-ADENOSYL-L-HOMOCYSTEINE (SAH) HYDROLASE 2,S-adenosyl-l-homocysteine (SAH) hydrolase 2 | S-adenosyl-l-homocysteine (SAH) hydrolase 2 | Chr3:8588013-8589671 REVERSE LENGTH=485	114.55	104.06	DQSDYVSIPVEGPYK(1)PVHYR	-0.105339	0.455588	0.348502	0.000111664	0.191847	0.073221	3.23518	3.49575e-05	-0.140431	0.126988	0.689262	0.294345	-0.227799	0.0475667	0.810714	0.599666	0.00297984	0.972031	1.24733	0.575053	-0.192707	0.0863916	0.40991	0.000596478	-0.0389316	0.626996
AT2G04865.2	490	-0.0459131	0.897947	-0.366337	0.358367	0.481629	0.459666	0.913993	0.0343106	0.0406327	0.961651	-0.486909	0.123443	0.793421	0.0829361	1			'unknown protein | chr2:1712149-1714599 FORWARD'	AT2G04865.2 | Symbols:MAIL2 | MAIN-LIKE 2 | Aminotransferase-like%2C plant mobile domain family protein | Chr2:1712149-1714599 FORWARD LENGTH=667;AT2G04865.1 | Symbols:MAIL2 | MAIN-LIKE 2 | Aminotransferase-like%2C plant mobile domain family protein |	88.396	76.093	DQVGVTATPETQQQIELGK(1)R			1.53496	0.0133097			0.969342	0.910067			1.24168	0.403932			1.07639	0.826187			1.01879	0.962676			1.33063	0.104367
AT2G46030.5	138	-0.22426	0.53415	0.481914	0.241719	-0.80109	0.23579	0.879448	0.0417038	-1.4591	0.0889419	-0.882268	0.0222372	-0.484734	0.240739	1			'Symbols: UBC6 | UBC6 (ubiquitin-conjugating enzyme 6); ubiquitin-protein ligase | chr2:18932019-18933507 REVERSE'	AT2G46030.5 | Symbols:UBC6 | ubiquitin-conjugating enzyme 6 | ubiquitin-conjugating enzyme 6 | Chr2:18932243-18933421 REVERSE LENGTH=183;AT2G46030.1 | Symbols:UBC6 | ubiquitin-conjugating enzyme 6 | ubiquitin-conjugating enzyme 6 | Chr2:18932243-189334	74.162	51.964	DRAAYELK(1)VK			1.39503	0.025753			0.396269	1.74427e-06			0.814192	0.350973			0.723937	0.125942			0.74192	0.157619			1.24039	0.165911
AT3G26650.1	268	-0.156749	0.396851	-0.076538	0.749885	-0.0448914	0.870086	0.65096	0.00258196	-0.469001	0.264221	-0.580858	0.00388784	0.146639	0.464369	4	glyceraldehyde 3-phosphate dehydrogenase A subunit;Encodes one of the two subunits forming the photosynthetic glyceraldehyde-3-phosphate dehydrogenase (GAPDH) and as such a constituent of the supramolecular complex with phosphoribulokinase (PRK) thought to be linked by a small peptide encoded by CP12-2. GapA-1 is coordinately expressed by light with PRK and CP12-2. The enzyme activity, tested in …	plastid	'Symbols: GAPA, GAPA-1 | GAPA (GLYCERALDEHYDE 3-PHOSPHATE DEHYDROGENASE A SUBUNIT); glyceraldehyde-3-phosphate dehydrogenase/ protein binding | chr3:9795071-9797045 FORWARD'	neoAT3G26650.11;AT3G26650.1 | Symbols:GAPA,GAPA-1 | glyceraldehyde 3-phosphate dehydrogenase A subunit,GLYCERALDEHYDE 3-PHOSPHATE DEHYDROGENASE A SUBUNIT 1 | glyceraldehyde 3-phosphate dehydrogenase A subunit | Chr3:9795226-9796848 FORWARD LENGTH=396	152.79	23.505	DSAEK(1)ELK	-0.0750619	0.697278	1.04449	0.732636	-0.0319239	0.752944	0.744687	0.00211226	0.47391	0.00167204	0.750666	0.03107	0.346908	0.0404564	0.874863	0.325954	0.624468	0.000239594	0.68915	0.00784647	-0.202064	0.263712	1.21731	0.0344259	-0.309484	0.00248177
AT1G66970.1	547	-0.0879804	0.732389	-0.000364069	0.998865	0.517368	0.237853	-0.13781	0.651674	0.478126	0.420423	-0.127222	0.584722	-0.264668	0.376381	2	SHV3-like 2;	plasma membrane	'Symbols: SVL2 | SVL2 (SHV3-LIKE 2); glycerophosphodiester phosphodiesterase/ kinase | chr1:24992553-24996117 REVERSE'	neoAT1G66970.11;AT1G66970.1 | Symbols:SVL2,GDPDL1 | SHV3-like 2,Glycerophosphodiester phosphodiesterase (GDPD) like 1 | SHV3-like 2 | Chr1:24992746-24996005 REVERSE LENGTH=763;neoAT1G66970.21;AT1G66970.2 | Symbols:SVL2,GDPDL1 | SHV3-like 2,Glycerophosph	95.775	42.872	DSAIEDIK(1)K	0.0216882	0.82136	0.598123	0.000397631	-0.0040732	0.974533	0.380497	2.86179e-07	0.216498	0.0153943	0.9068	0.67271	0.180952	0.0954145	0.916384	0.713734	0.261958	0.00790287	0.839759	0.386135	-0.0138572	0.856945	0.604444	0.000487621	-0.0850794	0.453456
AT5G64270.1	189			-0.0952902	0.80251	0.452802	0.485845					0.615703	0.0679675			1	splicing factor, putative;	nucleus	'splicing factor, putative | chr5:25706659-25710925 FORWARD'	AT5G64270.1 | splicing factor | Chr5:25706909-25710718 FORWARD LENGTH=1269	51.606	39.63	DSAPPPPASSSSSSSK(1)R	0.055756	0.474849	1.40296	0.000507039	-0.0744294	0.394907	1.03302	0.805335	0.0657312	0.601839	1.42184	0.00955203	0.0562179	0.647411	1.20338	0.151651	0.0251341	0.78261	1.12996	0.366176	0.0462427	0.528882	1.1874	0.0609411	-0.0433456	0.567328
AT1G52380.4	197	-0.173293	0.428169	-0.109904	0.716126	-0.640009	0.060824	0.238586	0.269071	-0.630686	0.134034	-0.16397	0.31842	0.184521	0.412273	4			'Ran-binding protein 1 domain-containing protein / RanBP1 domain-containing protein | chr1:19508983-19511539 FORWARD'	AT1G52380.4 | NUP50 (Nucleoporin 50 kDa) protein | Chr1:19509979-19511301 FORWARD LENGTH=440;AT1G52380.3 | NUP50 (Nucleoporin 50 kDa) protein | Chr1:19509979-19511301 FORWARD LENGTH=440;AT1G52380.2 | NUP50 (Nucleoporin 50 kDa) protein | Chr1:19509979	98.943	57.914	DSGGDQAEK(1)K	0.0410003	0.660386	0.898139	0.430144	0.0473796	0.394474	1.2964	0.0272769	-0.0547293	0.593745	0.874148	0.45543	-0.0501635	0.4456	0.96525	0.884469	0.000886137	0.988903	0.803884	0.1918	0.045566	0.591815	0.991742	0.967404	-0.00367003	0.956497
AT2G20420.1	190	-0.154637	0.666857	0.0927028	0.807729	0.175372	0.783619	0.550925	0.201961	-0.0484253	0.954304	-0.378434	0.207378	0.0797881	0.8344	1	ATP citrate lyase (ACL) family protein;	mitochondrion	'succinyl-CoA ligase (GDP-forming) beta-chain, mitochondrial, putative / succinyl-CoA synthetase, beta chain, putative / SCS-beta, putative | chr2:8805453-8808120 FORWARD'	neoAT2G20420.11;AT2G20420.1 | ATP citrate lyase (ACL) family protein | Chr2:8805574-8807858 FORWARD LENGTH=421	120.07	44.694	DSIEQVK(1)K	0.0667995	0.514592	0.648114	2.23286e-07	0.0540523	0.391344	1.03372	0.672021	-0.00752689	0.91967	1.04963	0.623487	-0.0994326	0.161027	0.947288	0.57163	-0.0213643	0.768446	1.01707	0.89076	-0.0251063	0.736501	0.584923	1.48393e-08	-0.024016	0.739153
AT1G58290.1	386	0.0264577	0.941071	-0.27742	0.477919	0.217739	0.733577	-0.132373	0.75913	-0.0421142	0.960254	-0.233395	0.409779	-0.0883478	0.817037	1	Glutamyl-tRNA reductase family protein;Encodes a protein with glutamyl-tRNA reductase (GluTR) activity, catalyzing the NADPH-dependent reduction of Glu-tRNA(Glu) to glutamate 1-semialdehyde (GSA) with the release of free tRNA(Glu). It is involved in the early steps of chlorophyll biosynthesis.	plastid	'Symbols: HEMA1 | HEMA1; glutamyl-tRNA reductase | chr1:21623726-21626200 REVERSE'	neoAT1G58290.11;AT1G58290.1 | Symbols:HEMA1,GluTR,AtHEMA1 | glutamyl-tRNA reductase,Arabidopsis thaliana hemA 1 | Glutamyl-tRNA reductase family protein | Chr1:21624028-21626051 REVERSE LENGTH=543;neoAT1G09940.11;AT1G09940.1 | Symbols:HEMA2 | | Glutamy	69.721	46.485	DSLETVPTIK(1)K	0.341253	0.248678	0.756532	0.0128403	-0.0914018	0.245448	1.00645	0.973201	0.38685	0.0924221	1.17505	0.324356	0.0839278	0.222988	1.00237	0.992937	-0.0723233	0.426921	0.946327	0.793714	0.0383309	0.703021	0.645355	0.000301037	0.0648493	0.467076
AT3G58610.3	78	-0.354661	0.197324	-0.18831	0.452955	0.0986413	0.815397	0.0567119	0.852618	0.202082	0.734726	-0.25122	0.184558	-0.00619829	0.980699	2	ketol-acid reductoisomerase;	plastid	'ketol-acid reductoisomerase | chr3:21671433-21674841 FORWARD'	neoAT3G58610.31;neoAT3G58610.21;neoAT3G58610.11;AT3G58610.3 | ketol-acid reductoisomerase | Chr3:21671561-21674639 FORWARD LENGTH=591;AT3G58610.2 | ketol-acid reductoisomerase | Chr3:21671561-21674639 FORWARD LENGTH=591;AT3G58610.1 | ketol-acid reduct	122.45	81.858	DSLVEAK(1)SDIVVK	-0.0891117	0.428935	0.868765	0.0432058	0.0506934	0.381081	1.25666	0.00154434	0.146466	0.0318427	1.01477	0.92167	0.0989207	0.204778	1.13149	0.212767	0.300288	0.0192208	1.09717	0.368779	-0.136657	0.148986	0.968686	0.739455	-0.150674	0.143542
AT4G28750.1	82	-0.108682	0.600312	0.0895388	0.629311	-0.0141864	0.971496	0.586359	0.0186983	-0.462259	0.352633	-0.556755	0.00469857	-0.0599345	0.752598	3	Photosystem I reaction centre subunit IV / PsaE protein;mutant has Decreased effective quantum yield of photosystem II; Pale green plants; Reduced growth rate; Subunit E of Photosystem I	plastid	'Symbols: PSAE-1 | PSAE-1 (PSA E1 KNOCKOUT); catalytic | chr4:14202758-14203961 REVERSE'	AT4G28750.1 | Symbols:PSAE-1 | PSA E1 KNOCKOUT | Photosystem I reaction centre subunit IV / PsaE protein | Chr4:14202951-14203888 REVERSE LENGTH=143;neoAT4G28750.11	71.54	63.15	DSPAAAAAPDGATATK(0.005)PK(0.033)PPPIGPK(0.962)R	-0.00828828	0.927342	1.0285	0.718271	-0.0553527	0.547058	0.79738	0.000277787	-0.113294	0.149369	0.978255	0.846965	-0.145654	0.154003	1.03583	0.73164	-0.206643	0.0213298	1.1269	0.140858	-0.0406485	0.688936	1.08903	0.150792	0.00563569	0.934825
AT4G31160.1	1320	-0.121703	0.479257	-0.0882269	0.648345	-0.0815798	0.787357	0.444529	0.0395229	-0.418902	0.320549	-0.459025	0.00298653	0.0737303	0.698213	4	DDB1-CUL4 associated factor 1;Encodes a DCAF/DWD protein capable of interacting with DDB1 and associating with CUL4, likely as part of a nuclear ubiquitin ligase complex. DCAF1 appears to be required for plant embryogenesis and to affect several other developmental processes including leaf, shoot, and flower development.	nucleus	'Symbols: DCAF1 | DCAF1 (DDB1-CUL4 ASSOCIATED FACTOR 1); nucleotide binding | chr4:15145853-15153075 FORWARD'	AT4G31160.1 | Symbols:DCAF1 | DDB1-CUL4 associated factor 1 | DDB1-CUL4 associated factor 1 | Chr4:15145936-15152939 FORWARD LENGTH=1883	160.54	94.862	DSSVPGK(1)R	-0.245354	0.111333	0.968789	0.908633	-0.066757	0.494588	1.5953	0.00764172	-0.0822588	0.460258	1.44705	0.132031	0.197841	0.109054	0.913442	0.779299	0.343501	0.0334973	1.056	0.8782	0.0347458	0.767088	0.611544	0.00523201	-0.212417	0.17872
AT3G26060.3	62	-0.358678	0.156037	0.257017	0.312021	-0.131704	0.759697	0.304491	0.318576	-0.152645	0.797311	-0.379619	0.0778608	-0.332145	0.246958	2			'Symbols: ATPRX Q | ATPRX Q; antioxidant/ peroxiredoxin | chr3:9524733-9526374 FORWARD'	AT3G26060.3 | Symbols:ATPRX Q,PRXQ | peroxiredoxin Q | Thioredoxin superfamily protein | Chr3:9525474-9526123 FORWARD LENGTH=154;neoAT3G26060.21;AT3G26060.2 | Symbols:ATPRX Q,PRXQ | peroxiredoxin Q | Thioredoxin superfamily protein | Chr3:9524807-95261	125.58	46.133	DSYEK(1)FK			0.736733	0.00901208			0.945686	0.72488			0.968293	0.893555			1.06789	0.755975			0.959164	0.857419			0.8125	0.076934
AT2G38040.2	596	-0.0770369	0.829717	0.0990107	0.795025	0.346605	0.590646	0.254429	0.555636	-0.0204412	0.980702	-0.444083	0.151371	-0.288665	0.462553	1	acetyl Co-enzyme a carboxylase carboxyltransferase alpha subunit;encodes the carboxyltransferase alpha subunit of acetyl-CoA carboxylase, involved in de novo fatty acid biosynthesis	plastid	'Symbols: CAC3 | CAC3; acetyl-CoA carboxylase | chr2:15917093-15921170 FORWARD'	neoAT2G38040.21;neoAT2G38040.11;AT2G38040.2 | Symbols:CAC3 | acetyl Co-enzyme a carboxylase carboxyltransferase alpha subunit | acetyl Co-enzyme a carboxylase carboxyltransferase alpha subunit | Chr2:15917612-15920749 FORWARD LENGTH=769;AT2G38040.1 | Sy	74.953	59.699	DTAEQIYAANENLQEK(1)LEK	-0.0283882	0.753333	1.41893	0.000477869	0.00608916	0.909529	0.641652	4.0939e-05	-0.0778298	0.269831	0.971422	0.880262	-0.0802043	0.260927	1.14362	0.327736	-0.0252943	0.723304	1.01603	0.939255	-0.0307627	0.671448	1.67045	7.70243e-06	-0.0488208	0.454398
AT5G10010.1	120	0.109778	0.663353	-0.15932	0.654706	-0.474804	0.275729	0.627408	0.0399168	-1.19665	0.048838	-0.612069	0.018306	0.174659	0.581609	2	;	nucleus	'unknown protein | chr5:3127906-3131727 FORWARD'	AT5G10010.1 | Symbols:HIT4 | HEAT INTOLERANT 4 | myosin-H heavy protein | Chr5:3128098-3131452 FORWARD LENGTH=434	67.275	41.956	DTEIK(0.012)DEK(0.873)K(0.115)PVPK	0.0473205	0.712549	0.662733	0.00951858	0.00757744	0.948407	1.32838	0.0744861	-0.131543	0.211561	0.929034	0.807293	-0.0822707	0.506852	1.4061	0.1262	-0.074467	0.494366	1.03495	0.918782	0.0965928	0.450618	1.00305	0.991607	-0.000226161	0.998352
AT1G79000.3	818	-0.185344	0.606488	-0.0436118	0.908611	-0.0185198	0.976793	0.282925	0.512249	-0.0898327	0.915348	-0.256657	0.368607	0.0698801	0.854634	1			'Symbols: HAC1, PCAT2, ATHPCAT2 | HAC1 (HISTONE ACETYLTRANSFERASE OF THE CBP FAMILY 1); H3/H4 histone acetyltransferase/ histone acetyltransferase/ transcription cofactor | chr1:29716350-29724621 REVERSE'	AT1G79000.3 | Symbols:PCAT2,ATHAC1,ATHPCAT2,HAC1 | ARABIDOPSIS HISTONE ACETYLTRANSFERASE OF THE CBP FAMILY 1,P300/CBP ACETYLTRANSFERASE-RELATED PROTEIN 2,ARABIDOPSIS THALIANA P300/CBP ACETYLTRANSFERASE-RELATED PROTEIN 2,histone acetyltransferase of the CB	57.679	36.122	DTK(1)IGIAENIPK			1.12149	0.096501			0.741669	9.06976e-05			0.998232	0.991416			1.06552	0.559347			0.906053	0.32031			1.19708	0.00851024
AT1G03680.1	110	-0.107358	0.516675	-0.180838	0.479575	0.0918497	0.781958	0.649287	0.00264851	-0.312317	0.481631	-0.511525	0.0466955	0.3186	0.342434	4	thioredoxin M-type 1;encodes a chloroplast thioredoxin similar to prokaryotic thioredoxins.	plastid	'Symbols: ATHM1, TRX-M1, ATM1 | ATHM1; enzyme activator | chr1:916819-918064 REVERSE'	neoAT1G03680.11;AT1G03680.1 | Symbols:ATHM1,TRX-M1,ATM1,THM1 | thioredoxin M-type 1,THIOREDOXIN M-TYPE 1,ARABIDOPSIS THIOREDOXIN M-TYPE 1 | thioredoxin M-type 1 | Chr1:916990-917865 REVERSE LENGTH=179	134.91	90.775	DTLATSINK(1)FL	-0.0958551	0.360976	0.939028	0.140662	0.0650942	0.461933	0.802796	1.12042e-05	0.23031	0.0350015	1.07189	0.243323	0.276182	0.0107295	1.04746	0.466525	0.516332	0.00730848	1.00543	0.953909	-0.0499828	0.758927	0.917625	0.0378788	-0.175056	0.377261
AT5G64290.1	278	-0.0312369	0.901496	-0.381392	0.23949	-0.17464	0.676903	0.325031	0.28703	-0.388276	0.513103	-0.244873	0.191865	0.46155	0.122439	2	dicarboxylate transport 2.1;	plastid	'Symbols: DCT, DIT2.1 | DIT2.1 (DICARBOXYLATE TRANSPORT 2.1); oxoglutarate:malate antiporter | chr5:25714178-25716758 REVERSE'	neoAT5G64290.11;AT5G64290.1 | Symbols:DCT,DIT2.1 | dicarboxylate transport 2.1 | dicarboxylate transport 2.1 | Chr5:25714495-25716642 REVERSE LENGTH=563	76.588	45.76	DTPEAPGIAATK(1)LK	-0.127588	0.400841	0.547743	6.25113e-05	0.0289404	0.6337	0.898266	0.496781	0.0283729	0.681481	1.12574	0.578954	0.0509213	0.476557	1.0955	0.691182	0.110594	0.225954	1.00475	0.988506	-0.10504	0.258432	0.533029	3.85194e-05	-0.0307321	0.713056
AT3G23700.1	49	-0.112717	0.753268	-0.872831	0.0628165	0.00372415	0.995333	0.52028	0.228194	-0.524263	0.535814	-0.640704	0.0607651	0.752407	0.0953102	1	Nucleic acid-binding proteins superfamily;	plastid	'S1 RNA-binding domain-containing protein | chr3:8531429-8533788 REVERSE'	neoAT3G23700.11;AT3G23700.1 | Symbols:SRRP1 | S1 RNA-binding ribosomal protein 1 | Nucleic acid-binding proteins superfamily | Chr3:8531689-8533742 REVERSE LENGTH=392	72.446	62.658	DTSDEASAAGPSDWK(1)TAK	0.429063	0.020148	1.26736	0.025258	0.0711858	0.433246	0.556911	6.99281e-06	0.210446	0.0676938	0.990924	0.971321	-0.000961061	0.989101	1.07366	0.701048	-0.154671	0.260113	1.01021	0.967244	0.217656	0.0631615	1.37318	0.0033892	0.224896	0.110487
AT5G14740.9	30	-0.173774	0.37976	-0.438695	0.109367	-0.176061	0.525351	0.128615	0.551293	-0.295522	0.480083	-0.293235	0.0252384	0.274074	0.335833	4			'Symbols: CA2, CA18, BETA CA2 | CA2 (CARBONIC ANHYDRASE 2); carbonate dehydratase/ zinc ion binding | chr5:4757972-4762615 FORWARD'	AT5G14740.9 | Symbols:BETA CA2,CA2,CA18 | BETA CARBONIC ANHYDRASE 2,CARBONIC ANHYDRASE 18,carbonic anhydrase 2 | carbonic anhydrase 2 | Chr5:4760536-4762382 FORWARD LENGTH=259;AT5G14740.8 | Symbols:BETA CA2,CA2,CA18 | BETA CARBONIC ANHYDRASE 2,CARBONIC	117.04	49.279	DVAAAK(1)VK	-0.105466	0.447841	1.28468	0.0177904	-0.0170867	0.811514	0.667345	0.000376596	0.227006	0.0293138	1.09538	0.598564	0.265189	0.0143708	1.11137	0.526331	0.284167	0.0188612	0.901922	0.537814	-0.0672832	0.424778	1.30344	0.0123935	-0.0360645	0.69094
AT2G25080.1	25	-0.127314	0.539163	-0.370469	0.1224	-0.387587	0.160042	0.209612	0.331545	-0.238973	0.566937	0.0212994	0.853118	0.60138	0.0274343	4	glutathione peroxidase 1;Encodes glutathione peroxidase.	plastid	'Symbols: ATGPX1 | ATGPX1 (GLUTATHIONE PEROXIDASE 1); glutathione peroxidase | chr2:10668049-10670019 FORWARD'	neoAT2G25080.11;AT2G25080.1 | Symbols:GPX1,ATGPX1 | GLUTATHIONE PEROXIDASE 1,glutathione peroxidase 1 | glutathione peroxidase 1 | Chr2:10668134-10669828 FORWARD LENGTH=236	117.04	60.307	DVALNK(1)FK	0.0631827	0.573824	1.23427	0.0311091	-0.0266988	0.810388	0.749745	0.00380218	0.304133	0.0387116	0.966687	0.86306	0.0418665	0.752268	0.840043	0.210423	0.362938	0.021836	0.968851	0.873401	-0.199083	0.16155	1.07257	0.561149	-0.34777	0.00259468
AT5G42270.1	370	-0.0490893	0.805199	-0.249754	0.270318	-0.195112	0.559514	0.456279	0.0672286	-0.363032	0.455815	-0.217009	0.165382	0.489024	0.0801897	3	FtsH extracellular protease family;VAR1 contains a conserved motif for ATPase and a metalloprotease characteristic to FtsH proteins, and is targeted into chloroplasts. A VAR1-fusion protein synthesized in vitro exhibited ATPase activity and partial metalloprotease activity. This protein is located to the thylakoid membrane and forms a complex with VAR2. FtsH1 (VAR1) and FtsH5 are interchangeable …	plastid	'Symbols: VAR1, FTSH5 | VAR1 (VARIEGATED 1); ATP-dependent peptidase/ ATPase/ metallopeptidase | chr5:16902486-16905294 FORWARD'	neoAT5G42270.11;AT5G42270.1 | Symbols:FTSH5,VAR1 | VARIEGATED 1 | FtsH extracellular protease family | Chr5:16902659-16905102 FORWARD LENGTH=704	131.5	102.61	DVDYEK(1)VAR	-0.000349678	0.996411	1.08531	0.382808	-0.113326	0.10811	2.22727	6.02614e-09	0.219143	0.026729	0.871729	0.249575	0.299894	0.00586649	0.953883	0.754199	0.26326	0.0266455	1.00952	0.960152	0.0804011	0.317458	1.1876	0.0378476	-0.0766925	0.433356
AT1G75750.1	7	-0.07094	0.727635	-0.0949632	0.708727	0.779384	0.036124	0.262321	0.292634	0.358855	0.455085	-0.491469	0.0132473	-0.134185	0.485665	3	GAST1 protein homolog 1;GA-responsive GAST1 protein homolog regulated by BR and GA antagonistically. Possibly involved in cell elongation based on expression data	extracellular	'Symbols: GASA1 | GASA1 (GAST1 PROTEIN HOMOLOG 1) | chr1:28441526-28442367 REVERSE'	neoAT1G75750.11	112.84	40.357	DVENSQK(1)K	-0.090726	0.441528	11.1907	5.03824e-12	-0.00487017	0.93582	1.02866	0.902314	0.235882	0.0154521	0.847808	0.458979	0.341558	0.00104624	0.735171	0.134132	0.469419	0.000438674	0.799542	0.288397	0.0149501	0.843202	9.7039	1.03405e-11	-0.132731	0.122546
AT5G56000.1	553	-0.090638	0.800313	-0.0602868	0.874006	-0.27293	0.670481	0.783672	0.0695538	0.179809	0.831542	0.362101	0.224265	1.20606	0.0226459	1	HEAT SHOCK PROTEIN 81.4;	cytosol	'heat shock protein 81-4 (HSP81-4) | chr5:22677451-22680152 REVERSE'	AT5G56000.1 | Symbols:Hsp81.4,AtHsp90.4 | HEAT SHOCK PROTEIN 90.4,HEAT SHOCK PROTEIN 81.4 | HEAT SHOCK PROTEIN 81.4 | Chr5:22677602-22680067 REVERSE LENGTH=699;AT5G56010.1 | Symbols:AtHsp90-3,AtHsp90.3,Hsp81.3,HSP81-3 | HEAT SHOCK PROTEIN 90-3,HEAT SHOC	125.75	69.184	DVLGDK(1)VEK	0.0499729	0.790426	0.719674	0.096209	0.937041	0.000387101	0.949053	0.859297	0.0149246	0.880567	0.798272	0.449132	-0.0822708	0.488595	1.01132	0.981533	0.337638	0.0196976	0.915086	0.812211	-0.0472225	0.701029	0.911743	0.728612	0.517133	0.00213725
AT4G14960.2	336	-0.197816	0.582773	-0.478266	0.244794	0.335389	0.602446	0.43935	0.30886	0.183595	0.828052	-0.349609	0.238076	0.568007	0.180315	1	Tubulin/FtsZ family protein;Encodes an alpha-tubulin isoform required for right handed helical growth.	cytosol	'Symbols: TUA6 | TUA6; structural constituent of cytoskeleton | chr4:8548492-8550453 REVERSE'	AT4G14960.2 | Symbols:TUA6 | Tubulin alpha-6 | Tubulin/FtsZ family protein | Chr4:8548769-8550319 REVERSE LENGTH=450;AT1G50010.1 | Symbols:TUA2 | tubulin alpha-2 chain | tubulin alpha-2 chain | Chr1:18517737-18519729 FORWARD LENGTH=450;AT1G04820.1 | S	100.73	48.337	DVNAAVGTIK(1)TK	-0.216933	0.186825	0.901108	0.560485	-0.105097	0.182134	1.11396	0.542461	0.00574154	0.965694	0.874517	0.564582	0.289146	0.00577714	1.07881	0.778186	0.284518	0.115133	1.34569	0.147393	0.0664709	0.650118	1.11161	0.552449	-0.100469	0.655627
AT2G40510.1	66	-0.261757	0.292189	-0.159069	0.62282	-0.244329	0.571933	0.283031	0.353872	0.335733	0.576932	0.318304	0.296863	0.760404	0.0797808	2	Ribosomal protein S26e family protein;	cytosol	'40S ribosomal protein S26 (RPS26A) | chr2:16918433-16919888 FORWARD'	AT2G40510.1 | Ribosomal protein S26e family protein | Chr2:16918506-16919623 FORWARD LENGTH=133;AT2G40590.1 | Ribosomal protein S26e family protein | Chr2:16945215-16946345 REVERSE LENGTH=131;AT3G56340.1 | Ribosomal protein S26e family protein | Chr3	97.32	83.589	DVQEASVYEGYTLPK(1)LYAK	-0.120075	0.55318	0.751607	0.206301	0.0763858	0.300031	1.42647	0.102588	-0.0497803	0.557333	1.05827	0.8991	0.00955849	0.910749	1.41619	0.259409	0.186266	0.273641	0.980395	0.968791	-0.0607358	0.592933	1.00581	0.987926	-0.100322	0.621751
AT4G29060.1	114	0.0778636	0.827921	0.405597	0.314088	-0.235099	0.713456	0.228393	0.596783	0.164725	0.845482	0.477688	0.128964	0.300484	0.445572	1	elongation factor Ts family protein;	plastid	'Symbols: emb2726 | emb2726 (embryo defective 2726); RNA binding / translation elongation factor | chr4:14317256-14321567 FORWARD'	neoAT4G29060.11;AT4G29060.1 | Symbols:emb2726 | embryo defective 2726 | elongation factor Ts family protein | Chr4:14317744-14321315 FORWARD LENGTH=953;neoAT4G29060.21;AT4G29060.2 | Symbols:emb2726 | embryo defective 2726 | elongation factor Ts family p	55.66	34.431	DVSSVVTIGQEVK(1)VR	0.0392004	0.667895	0.507695	8.45372e-07	0.0427438	0.436545	0.740916	0.00429821	0.123286	0.0947891	1.06034	0.755576	0.0445844	0.528602	1.31452	0.0597134	0.159195	0.0434075	1.02017	0.929804	-0.0395012	0.593511	0.629392	7.43631e-05	-0.0718667	0.283036
AT5G61410.2	222	-0.07802	0.630022	-0.155907	0.523267	-0.10011	0.723137	0.412597	0.0560164	-0.442134	0.28799	-0.420044	0.00551913	0.148461	0.502821	4	D-ribulose-5-phosphate-3-epimerase;Arabidopsis thaliana ribulose-5-phosphate-3-epimerase mRNA	plastid	'Symbols: RPE, EMB2728 | RPE; catalytic/ ribulose-phosphate 3-epimerase | chr5:24683606-24686105 REVERSE'	neoAT5G61410.21;neoAT5G61410.11;AT5G61410.2 | Symbols:EMB2728,RPE | D-ribulose-5-phosphate-3-epimerase,EMBRYO DEFECTIVE 2728 | D-ribulose-5-phosphate-3-epimerase | Chr5:24684085-24685836 REVERSE LENGTH=281;AT5G61410.1 | Symbols:EMB2728,RPE | D-ribulose-	137.98	87.853	DYAEAIK(1)GIK	0.0520259	0.550868	0.827556	0.00259148	0.0918899	0.290598	0.983553	0.857804	-0.0139406	0.832785	0.990149	0.942289	-0.0833536	0.374101	1.05137	0.621544	0.0269486	0.714398	1.00102	0.994436	-0.0173871	0.867987	0.878721	0.0345742	-0.0184122	0.799868
AT4G35000.1	237	-0.115733	0.746916	0.0438442	0.908127	-0.178901	0.779403	0.0559727	0.89684	0.173297	0.837554	0.236465	0.404138	0.248593	0.523693	1	ascorbate peroxidase 3;Encodes a microsomal ascorbate peroxidase APX3. Ascorbate peroxidases are enzymes that scavenge hydrogen peroxide in plant cells. Eight types of APX have been described for Arabidopsis: three cytosolic (APX1, APX2, APX6), two chloroplastic types (stromal sAPX, thylakoid tAPX), and three microsomal (APX3, APX4, APX5) isoforms. The APX3 protein interacts with AKR2 (ankyrin-co…	peroxisome	'Symbols: APX3 | APX3 (ASCORBATE PEROXIDASE 3); L-ascorbate peroxidase | chr4:16664822-16667718 REVERSE'	AT4G35000.1 | Symbols:APX3 | ascorbate peroxidase 3 | ascorbate peroxidase 3 | Chr4:16665007-16667541 REVERSE LENGTH=287	69.598	52.658	DYAESHK(1)K	-0.104463	0.328326	0.82597	0.0129662	-0.0528237	0.656757	1.36392	0.000218602	0.0876653	0.219802	0.980423	0.902537	0.124785	0.150972	1.10089	0.404294	0.0919055	0.201408	1.11779	0.321466	-0.0673439	0.413272	0.92746	0.387574	-0.0199445	0.798418
AT1G05910.1	1064	-0.323615	0.106585	-0.363205	0.157683	-0.116706	0.680446	0.530075	0.0141067	-0.323803	0.437894	-0.530712	0.00555445	0.362568	0.166394	4	cell division cycle protein 48-related / CDC48-related;	nucleus	'cell division cycle protein 48-related / CDC48-related | chr1:1790224-1796647 FORWARD'	AT1G05910.1 | Symbols:BRAT1 | Bromodomain and ATPase domain-containing protein 1 | cell division cycle protein 48-related / CDC48-like protein | Chr1:1790796-1796503 FORWARD LENGTH=1210	135.73	115.08	DYEGLK(0.994)K(0.006)PK			0.594128	0.0197431			1.41541	0.130133			0.92265	0.856965			1.39449	0.307775			1.38895	0.314275			0.897962	0.723928
AT3G17930.1	165	-0.507326	0.0206986	0.315208	0.269679	0.948202	0.136613	0.927418	0.000201756	0.9347	0.0699691	-0.520829	0.00466977	0.0913811	0.706859	3	;	plastid	'unknown protein | chr3:6142129-6143310 REVERSE'	AT3G17930.1 | Symbols:DAC | Defective Accumulation of Cytochrome b6/f complex | transmembrane protein | Chr3:6142307-6143246 REVERSE LENGTH=190;neoAT3G17930.11	169.77	129.73	DYESQVMQK(1)R	-0.0573653	0.538822	0.492338	4.671e-08	0.0357148	0.670485	1.6603	3.04678e-06	0.0585648	0.713694	0.997929	0.992009	-0.0591841	0.742396	0.968359	0.849863	0.142108	0.333821	1.02224	0.903008	-0.175114	0.154528	0.477749	2.75044e-08	-0.165578	0.17325
AT5G09650.1	193	-0.742878	0.0548046	-0.399066	0.321106	-0.568662	0.386731	-0.616838	0.15312	0.548604	0.517126	0.374388	0.211442	0.156616	0.683678	1	pyrophosphorylase 6;Encodes a protein with inorganic pyrophosphatase activity.	plastid	'Symbols: AtPPa6 | AtPPa6 (Arabidopsis thaliana pyrophosphorylase 6); inorganic diphosphatase/ pyrophosphatase | chr5:2991149-2993213 REVERSE'	neoAT5G09650.11;AT5G09650.1 | Symbols:PPa6,AtPPa6 | pyrophosphorylase 6 | pyrophosphorylase 6 | Chr5:2991331-2993117 REVERSE LENGTH=300	88.092	72.705	DYK(1)IPDGKPANR	-0.02709	0.757564	0.501522	0.000420168	0.00854316	0.927841	1.00458	0.988848	0.0814809	0.165533	0.961656	0.920212	0.0154302	0.857136	0.989898	0.982399	0.120417	0.135596	0.984552	0.971551	-0.0931408	0.250038	0.51625	0.000634612	-0.0964437	0.217846
[truncated: 1,910 more rows]
[truncated: 2 more columns]
