# Supplementary material for: Light Changes Promote Distinct Responses of Plastid Protein Acetylation Marks
Source: Mol Cell Proteomics. 2024 Sep 24;23(11):100845. doi: 10.1016/j.mcpro.2024.100845 (PMC11546460; doi:10.1016/j.mcpro.2024.100845)
Supplement: Supplemental Data Set 6 [file mmc6.xlsx]

## Sheet: TMT channels
replicate	genotype	light condition	TMT channel
1	WT	HL	126
1	gnat2	HL	127
1	WT	GL	128
1	gnat2	GL	129
1	WT	D	130
1	gnat2	D	131
2	WT	HL	127
2	gnat2	HL	128
2	WT	GL	129
2	gnat2	GL	130
2	WT	D	131
2	gnat2	D	126
3	WT	HL	130
3	gnat2	HL	131
3	WT	GL	126
3	gnat2	GL	127
3	WT	D	128
3	gnat2	D	129
4	WT	HL	131
4	gnat2	HL	126
4	WT	GL	127
4	gnat2	GL	128
4	WT	D	129
4	gnat2	D	130

## Sheet: raw data nomenclature
sample type	replicate number	compensation voltages (FAIMS)	enriched	by (kit vendor)
input	R1-R4	-45, -60, -80	NA	NA
CS	R1-R4	-40, -55, -75	acK	cell signaling
IC	R1-R4	-40, -55, -75	acK	immune chem
